# Supplementary material for: In vitro transdifferentiated signatures of goat preadipocytes into mammary epithelial cells revealed by DNA methylation and transcriptome profiling
Source: J Biol Chem. 2022 Oct 17;298(12):102604. doi: 10.1016/j.jbc.2022.102604 (PMC9668736; doi:10.1016/j.jbc.2022.102604)
Supplement: Table S1 [file mmc1.xls]

## Sheet: Sheet1
Table S1. Stage-specific genes in the Preadipocytes group vs. Gpreadipocyte group
Gpreadipocyte group-specific genes											preadipocyte group-specific genes
gene_id	gene_name	gene_chr	gene_start	gene_end	gene_strand	gene_length	gene_biotype	gene_description			gene_id	gene_name	gene_chr	gene_start	gene_end	gene_strand	gene_length	gene_biotype	gene_description
ENSCHIG00000025461	CYYR1	1	8276968	8389930	+	457	protein_coding	PF10873:Protein of unknown function (DUF2668)			ENSCHIG00000017088	EVA1C	1	1439331	1545024	-	1326	protein_coding	PF14851:FAM176 family|PF02140:Galactose binding lectin domain
ENSCHIG00000022557	-	1	18049486	18115033	-	1363	protein_coding	PF13895:Immunoglobulin domain|PF07686:Immunoglobulin V-set domain			ENSCHIG00000016325	N6AMT1	1	5624441	5651137	-	6665	protein_coding	PF13659:Methyltransferase domain
ENSCHIG00000020246	-	1	24462892	24463527	-	591	protein_coding	PF00615:Regulator of G protein signaling domain			ENSCHIG00000005667	-	1	20705066	20707470	-	1294	lincRNA	-
ENSCHIG00000017301	-	1	24802917	24944673	-	7395	protein_coding	PF00041:Fibronectin type III domain|PF07679:Immunoglobulin I-set domain			ENSCHIG00000026072	SAMSN1	1	21223903	21283322	+	3362	protein_coding	PF12485:Lymphocyte signaling adaptor protein|PF07647:SAM domain (Sterile alpha motif)
ENSCHIG00000001025	-	1	25166252	25167939	-	399	protein_coding	PF07679:Immunoglobulin I-set domain			ENSCHIG00000012230	ROBO2	1	23335134	23681567	+	8622	protein_coding	PF07679:Immunoglobulin I-set domain|PF00041:Fibronectin type III domain
ENSCHIG00000026704	ABI3BP	1	44941517	45232698	-	3731	protein_coding	-			ENSCHIG00000026879	DZIP3	1	53215977	53319058	+	7181	protein_coding	PF13639:Ring finger domain
ENSCHIG00000010277	IMPG2	1	45488451	45559633	-	3709	protein_coding	PF01390:SEA domain			ENSCHIG00000022110	CCDC191	1	58406590	58502538	-	2673	protein_coding	-
ENSCHIG00000001419	TAGLN3	1	56530051	56543588	+	600	protein_coding	PF00402:Calponin family repeat|PF00307:Calponin homology (CH) domain			ENSCHIG00000017978	ZBTB20	1	58743174	58794207	-	3079	protein_coding	PF00096:Zinc finger, C2H2 type|PF00651:BTB/POZ domain
ENSCHIG00000026553	CD200	1	56872054	56886213	+	825	protein_coding	PF00047:Immunoglobulin domain			ENSCHIG00000013661	-	1	67948603	67953842	-	228	protein_coding	-
ENSCHIG00000005873	-	1	58163068	58165325	+	708	lincRNA	-			ENSCHIG00000003389	U6	1	69935595	69935704	+	110	snRNA	-
ENSCHIG00000009965	LSAMP	1	60229508	60549875	-	2269	protein_coding	PF07679:Immunoglobulin I-set domain			ENSCHIG00000016343	-	1	70662011	70669982	-	1166	protein_coding	-
ENSCHIG00000009136	-	1	60933394	60933552	-	159	protein_coding	-			ENSCHIG00000017215	C3orf70	1	81664026	81783894	+	986	protein_coding	PF15823:UPF0524 of C3orf70
ENSCHIG00000021430	GPR156	1	64631027	64739049	-	3271	protein_coding	-			ENSCHIG00000021624	KCNMB3	1	87514164	87541318	+	1026	protein_coding	PF03185:Calcium-activated potassium channel, beta subunit
ENSCHIG00000015326	-	1	66101086	66131501	+	2279	protein_coding	PF00854:POT family			ENSCHIG00000001388	-	1	87580064	87580193	-	130	snoRNA	-
ENSCHIG00000020420	CLDN16	1	76625652	76647489	-	765	protein_coding	PF00822:PMP-22/EMP/MP20/Claudin family			ENSCHIG00000001077	5S_rRNA	1	108399586	108399700	-	115	rRNA	-
ENSCHIG00000016667	MASP1	1	79706386	79772959	+	7593	protein_coding	PF07645:Calcium-binding EGF domain|PF00089:Trypsin|PF00431:CUB domain|PF00084:Sushi repeat (SCR repeat)			ENSCHIG00000026289	NMNAT3	1	129008166	129069418	+	759	protein_coding	PF01467:Cytidylyltransferase-like
ENSCHIG00000006056	-	1	81641009	81641326	-	318	protein_coding	PF00034:Cytochrome c			ENSCHIG00000019191	SLCO2A1	1	134894846	134987096	+	2180	protein_coding	PF07648:Kazal-type serine protease inhibitor domain|PF03137:Organic Anion Transporter Polypeptide (OATP) family
ENSCHIG00000005276	EPHB3	1	82296675	82308619	-	3000	protein_coding	PF00536:SAM domain (Sterile alpha motif)|PF07699:GCC2 and GCC3|PF14575:Ephrin type-A receptor 2 transmembrane domain|PF01404:Ephrin receptor ligand binding domain|PF00041:Fibronectin type III domain|PF07714:Protein tyrosine kinase			ENSCHIG00000013703	-	1	143829379	143836168	-	1913	protein_coding	-
ENSCHIG00000017564	MAP6D1	1	82988352	82994292	+	579	protein_coding	PF05217:STOP protein			ENSCHIG00000012120	ALPL	2	4757151	4778460	+	2535	protein_coding	PF00245:Alkaline phosphatase
ENSCHIG00000012229	MCF2L2	1	83333762	83612887	+	3252	protein_coding	PF00621:RhoGEF domain|PF13716:Divergent CRAL/TRIO domain			ENSCHIG00000026576	WNT4	2	5247104	5273428	-	1056	protein_coding	PF00110:wnt family
ENSCHIG00000020163	USP13	1	87008089	87138779	-	2592	protein_coding	PF00627:UBA/TS-N domain|PF00443:Ubiquitin carboxyl-terminal hydrolase|PF02148:Zn-finger in ubiquitin-hydrolases and other protein			ENSCHIG00000013968	LAPTM5	2	13131674	13158981	-	2476	protein_coding	-
ENSCHIG00000010005	C3orf80	1	106759382	106760122	-	741	protein_coding	PF15843:Domain of unknown function (DUF4719)			ENSCHIG00000002711	-	2	13335317	13335401	-	85	snoRNA	-
ENSCHIG00000008918	P2RY1	1	114572119	114573240	-	1122	protein_coding	PF00001:7 transmembrane receptor (rhodopsin family)			ENSCHIG00000015914	DCDC2B	2	14384614	14389078	+	1038	protein_coding	PF03607:Doublecortin
ENSCHIG00000014987	-	1	119299564	119301710	+	570	protein_coding	PF09011:HMG-box domain|PF00505:HMG (high mobility group) box			ENSCHIG00000015424	A3GALT2	2	15338500	15346900	-	1301	protein_coding	PF03414:Glycosyltransferase family 6
ENSCHIG00000009825	PAQR9	1	125598699	125599832	+	1119	protein_coding	PF03006:Haemolysin-III related			ENSCHIG00000009781	KCNE4	2	24591005	24591511	-	507	protein_coding	PF02060:Slow voltage-gated potassium channel
ENSCHIG00000007676	PLS1	1	125855576	125981419	-	3345	protein_coding	-			ENSCHIG00000011796	INHA	2	28314853	28321558	-	1083	protein_coding	PF00019:Transforming growth factor beta like domain
ENSCHIG00000014298	NME9	1	130372117	130395868	+	1166	protein_coding	PF00334:Nucleoside diphosphate kinase|PF00085:Thioredoxin			ENSCHIG00000007661	GPR1	2	41414674	41415741	+	1068	protein_coding	PF00001:7 transmembrane receptor (rhodopsin family)
ENSCHIG00000004240	U6	1	130524797	130524902	-	106	snRNA	-			ENSCHIG00000013439	AOX1	2	46768025	46837181	-	4020	protein_coding	PF01315:Aldehyde oxidase and xanthine dehydrogenase, a/b hammerhead domain|PF03450:CO dehydrogenase flavoprotein C-terminal domain|PF00941:FAD binding domain in molybdopterin dehydrogenase|PF00111:2Fe-2S iron-sulfur cluster binding domain|PF01799:[2Fe-2S] binding domain|PF02738:Molybdopterin-binding domain of aldehyde dehydrogenase
ENSCHIG00000010906	SLC35G2	1	131890112	131891347	-	1236	protein_coding	PF00892:EamA-like transporter family			ENSCHIG00000001527	-	2	55729411	55729588	-	178	misc_RNA	-
ENSCHIG00000020270	BFSP2	1	135506842	135579040	-	1269	protein_coding	PF00038:Intermediate filament protein			ENSCHIG00000012076	-	2	61748897	61749163	+	267	protein_coding	-
ENSCHIG00000016695	ACPP	1	136882117	136919049	-	1164	protein_coding	PF00328:Histidine phosphatase superfamily (branch 2)			ENSCHIG00000014138	-	2	64306484	64381252	-	1590	protein_coding	PF09380:FERM C-terminal PH-like domain|PF09379:FERM N-terminal domain|PF00373:FERM central domain|PF08736:FERM adjacent (FA)
ENSCHIG00000005044	-	1	137334220	137461989	+	640	protein_coding	-			ENSCHIG00000012348	PTPN4	2	64408405	64582394	-	3480	protein_coding	PF00102:Protein-tyrosine phosphatase|PF09380:FERM C-terminal PH-like domain|PF09379:FERM N-terminal domain|PF00373:FERM central domain|PF00595:PDZ domain (Also known as DHR or GLGF)|PF08736:FERM adjacent (FA)
ENSCHIG00000015651	-	1	138031532	138031774	-	177	protein_coding	-			ENSCHIG00000017355	EN1	2	65532051	65540642	+	5525	protein_coding	-
ENSCHIG00000018188	-	1	139146092	139192000	+	861	protein_coding	PF04908:SH3-binding, glutamic acid-rich protein			ENSCHIG00000019526	RBM43	2	91338673	91351505	-	4769	protein_coding	-
ENSCHIG00000017478	RSPH1	1	142343191	142357263	-	813	protein_coding	PF02493:MORN repeat			ENSCHIG00000022217	-	2	99177034	99461964	-	6415	protein_coding	PF01429:Methyl-CpG binding domain|PF02791:DDT domain
ENSCHIG00000017496	PDE9A	1	142514697	142623579	+	2512	protein_coding	PF00233:3'5'-cyclic nucleotide phosphodiesterase			ENSCHIG00000006093	U6	2	114037077	114037182	+	106	snRNA	-
ENSCHIG00000019214	KCNJ15	1	150483025	150486728	+	1203	protein_coding	PF01007:Inward rectifier potassium channel			ENSCHIG00000011624	HOXD3	2	115559607	115578696	+	1918	protein_coding	-
ENSCHIG00000011764	ERG	1	150561396	150638595	-	1461	protein_coding	PF02198:Sterile alpha motif (SAM)/Pointed domain|PF00178:Ets-domain			ENSCHIG00000024041	PDE1A	2	121897003	122189001	-	3411	protein_coding	PF00233:3'5'-cyclic nucleotide phosphodiesterase|PF08499:3'5'-cyclic nucleotide phosphodiesterase N-terminal
ENSCHIG00000025898	-	2	77748	97395	+	7926	protein_coding	-			ENSCHIG00000009894	GPR17	2	131649544	131650563	+	1020	protein_coding	PF00001:7 transmembrane receptor (rhodopsin family)
ENSCHIG00000014571	FAM131C	2	94176	118465	-	916	protein_coding	PF15010:Putative cell signalling			ENSCHIG00000011826	-	2	131959775	131960095	+	321	protein_coding	PF00462:Glutaredoxin
ENSCHIG00000009741	ARHGEF19	2	238620	256863	-	4972	protein_coding	-			ENSCHIG00000025330	OCA2	2	135914986	136217196	+	2705	protein_coding	PF03600:Citrate transporter
ENSCHIG00000020671	SH2D5	2	4050328	4053806	-	1035	protein_coding	-			ENSCHIG00000005888	ZNF467	4	8052602	8058918	+	1797	protein_coding	PF00096:Zinc finger, C2H2 type
ENSCHIG00000026132	-	2	8292648	8331728	-	1257	protein_coding	PF00909:Ammonium Transporter Family			ENSCHIG00000013838	TAS2R40	4	13962549	13963565	-	960	protein_coding	PF05296:Taste receptor protein (TAS2R)
ENSCHIG00000011308	GPR3	2	10074719	10075711	+	993	protein_coding	PF00001:7 transmembrane receptor (rhodopsin family)			ENSCHIG00000014673	PARP12	4	16905817	16948833	+	2100	protein_coding	PF02825:WWE domain|PF00644:Poly(ADP-ribose) polymerase catalytic domain
ENSCHIG00000023710	RAB42	2	11116087	11117390	+	663	protein_coding	PF00071:Ras family			ENSCHIG00000021088	FAM180A	4	20861998	20867844	+	474	protein_coding	PF15173:FAM180 family
ENSCHIG00000008672	SNORA70	2	13877683	13877804	-	122	snoRNA	-			ENSCHIG00000012838	-	4	24370152	24386145	+	768	protein_coding	PF08337:Plexin cytoplasmic RasGAP domain
ENSCHIG00000024973	ADGRB2	2	13967855	13998594	-	4845	protein_coding	PF01825:GPCR proteolysis site, GPS, motif|PF00090:Thrombospondin type 1 domain|PF16489:GPCR-Autoproteolysis INducing (GAIN) domain|PF00002:7 transmembrane receptor (Secretin family)			ENSCHIG00000019616	LEP	4	27665917	27682282	-	3103	protein_coding	PF02024:Leptin
ENSCHIG00000015458	CCL20	2	19751176	19755833	-	1969	protein_coding	-			ENSCHIG00000020009	-	4	31974851	31982379	-	1656	protein_coding	PF01630:Hyaluronidase
ENSCHIG00000010969	DOCK10	2	22713301	22887536	+	6441	protein_coding	PF11878:Domain of unknown function (DUF3398)|PF00169:PH domain|PF14429:C2 domain in Dock180 and Zizimin proteins|PF06920:Dock homology region 2			ENSCHIG00000004075	5S_rRNA	4	31977118	31977215	+	98	rRNA	-
ENSCHIG00000014039	PTPRN	2	28556438	28577270	+	5200	protein_coding	PF11548:Protein-tyrosine phosphatase receptor IA-2|PF00102:Protein-tyrosine phosphatase|PF14948:RESP18 domain			ENSCHIG00000022820	CADPS2	4	32887302	33459183	+	7516	protein_coding	-
ENSCHIG00000005847	-	2	29541974	29542110	-	137	snoRNA	-			ENSCHIG00000009707	ING3	4	34683775	34714492	-	6305	protein_coding	-
ENSCHIG00000002910	-	2	29555595	29555825	+	231	protein_coding	-			ENSCHIG00000013664	-	4	41319335	41319388	-	54	misc_RNA	-
ENSCHIG00000022560	MDH1B	2	40860579	40878550	+	1353	protein_coding	-			ENSCHIG00000005921	U6	4	42930871	42930977	+	107	snRNA	-
ENSCHIG00000008042	CTLA4	2	43834101	43841153	-	2301	protein_coding	PF07686:Immunoglobulin V-set domain			ENSCHIG00000026791	GSDME	4	49070066	49147335	-	1636	protein_coding	PF04598:Gasdermin family
ENSCHIG00000013331	PLCL1	2	49265491	49351672	-	3546	protein_coding	PF00387:Phosphatidylinositol-specific phospholipase C, Y domain|PF16457:Pleckstrin homology domain|PF09279:Phosphoinositide-specific phospholipase C, efhand-like|PF00168:C2 domain|PF00388:Phosphatidylinositol-specific phospholipase C, X domain			ENSCHIG00000021478	SNX10	4	50550247	50618149	+	4712	protein_coding	PF00787:PX domain
ENSCHIG00000002994	U6	2	49939922	49940027	-	106	snRNA	-			ENSCHIG00000002942	-	4	51268559	51268775	+	217	misc_RNA	-
ENSCHIG00000018177	PGAP1	2	50454885	50525631	+	2876	protein_coding	PF07819:PGAP1-like protein			ENSCHIG00000014179	HOXA3	4	51277558	51280295	-	1314	protein_coding	PF13293:Domain of unknown function (DUF4074)|PF00046:Homeobox domain
ENSCHIG00000009827	-	2	73791766	73792278	+	513	protein_coding	PF00210:Ferritin-like domain			ENSCHIG00000019699	HOXA4	4	51298108	51299621	-	897	protein_coding	PF00046:Homeobox domain
ENSCHIG00000014281	NEB	2	91553610	91752328	-	19968	protein_coding	PF14604:Variant SH3 domain|PF00880:Nebulin repeat			ENSCHIG00000003796	-	4	51354790	51354975	+	186	misc_RNA	-
ENSCHIG00000025003	GCA	2	102099348	102114661	+	879	protein_coding	PF13833:EF-hand domain pair			ENSCHIG00000005038	-	4	51355119	51355216	+	98	misc_RNA	-
ENSCHIG00000026905	KCNH7	2	102126594	102288620	-	3519	protein_coding	PF00520:Ion transport protein|PF00027:Cyclic nucleotide-binding domain			ENSCHIG00000010520	PRR15	4	53623234	53623614	+	381	protein_coding	PF15321:ATPase family AAA domain containing 4
ENSCHIG00000026062	GRB14	2	104448127	104572921	-	1686	protein_coding	PF08947:BPS (Between PH and SH2)|PF00017:SH2 domain|PF00169:PH domain|PF00788:Ras association (RalGDS/AF-6) domain			ENSCHIG00000018366	BMPER	4	57299894	57556943	+	3770	protein_coding	PF01826:Trypsin Inhibitor like cysteine rich domain|PF08742:C8 domain|PF00094:von Willebrand factor type D domain|PF00093:von Willebrand factor type C domain
ENSCHIG00000016974	SCN3A	2	105084952	105171187	-	8723	protein_coding	PF00520:Ion transport protein|PF11933:Cytoplasmic domain of voltage-gated Na+ ion channel|PF06512:Sodium ion transport-associated			ENSCHIG00000011208	TBX20	4	58364526	58411125	-	1900	protein_coding	PF00907:T-box
ENSCHIG00000023553	SCN2A	2	105247014	105394946	+	11134	protein_coding	PF06512:Sodium ion transport-associated|PF11933:Cytoplasmic domain of voltage-gated Na+ ion channel|PF00520:Ion transport protein			ENSCHIG00000020902	ELMO1	4	59752436	60219941	-	3203	protein_coding	-
ENSCHIG00000024980	SCN1A	2	105980857	106073535	-	6009	protein_coding	PF06512:Sodium ion transport-associated|PF11933:Cytoplasmic domain of voltage-gated Na+ ion channel|PF00520:Ion transport protein			ENSCHIG00000004652	U6	4	69633272	69633379	+	108	snRNA	-
ENSCHIG00000002501	U6	2	109025883	109025985	+	103	snRNA	-			ENSCHIG00000025998	SLC26A4	4	71536661	71598634	-	6722	protein_coding	-
ENSCHIG00000007109	KLHL23	2	109705590	109722703	+	2446	protein_coding	PF07707:BTB And C-terminal Kelch|PF01344:Kelch motif|PF00651:BTB/POZ domain			ENSCHIG00000023736	FGL2	4	76292495	76301236	-	6579	protein_coding	PF00147:Fibrinogen beta and gamma chains, C-terminal globular domain
ENSCHIG00000006719	SP5	2	110577839	110579734	+	1194	protein_coding	PF00096:Zinc finger, C2H2 type			ENSCHIG00000024966	-	4	78492874	78498176	-	372	protein_coding	PF00595:PDZ domain (Also known as DHR or GLGF)
ENSCHIG00000017514	CHN1	2	114258220	114466813	-	2835	protein_coding	PF00130:Phorbol esters/diacylglycerol binding domain (C1 domain)|PF00017:SH2 domain|PF00620:RhoGAP domain			ENSCHIG00000025069	CD36	4	79845969	79911032	+	6553	protein_coding	PF01130:CD36 family
ENSCHIG00000000750	-	2	116078803	116081275	-	675	lincRNA	-			ENSCHIG00000007489	-	4	88026554	88029796	+	1050	lincRNA	-
ENSCHIG00000019338	ITGA4	2	121172803	121273876	+	7770	protein_coding	PF08441:Integrin alpha|PF01839:FG-GAP repeat			ENSCHIG00000005954	U6	4	88640861	88640967	-	107	snRNA	-
ENSCHIG00000007459	TFPI	2	127548231	127633680	-	4082	protein_coding	PF00014:Kunitz/Bovine pancreatic trypsin inhibitor domain			ENSCHIG00000014472	SCIN	4	99841995	99922917	-	5231	protein_coding	PF00626:Gelsolin repeat
ENSCHIG00000018690	ARHGEF4	2	134569792	134577494	-	1455	protein_coding	PF00621:RhoGEF domain|PF00018:SH3 domain|PF00169:PH domain			ENSCHIG00000021345	SNED1	3	774889	850959	-	4659	protein_coding	PF00008:EGF-like domain|PF00041:Fibronectin type III domain|PF06119:Nidogen-like
ENSCHIG00000015303	EPHB6	4	14442487	14449450	-	3036	protein_coding	PF07647:SAM domain (Sterile alpha motif)|PF07699:GCC2 and GCC3|PF00041:Fibronectin type III domain|PF14575:Ephrin type-A receptor 2 transmembrane domain|PF07714:Protein tyrosine kinase|PF01404:Ephrin receptor ligand binding domain			ENSCHIG00000013604	MLPH	3	3733660	3772328	-	1737	protein_coding	PF04698:Rab effector MyRIP/melanophilin C-terminus|PF02318:FYVE-type zinc finger
ENSCHIG00000004769	5S_rRNA	4	16324674	16324792	+	119	rRNA	-			ENSCHIG00000008198	-	3	4306556	4312673	-	2910	lincRNA	-
ENSCHIG00000006465	RAB19	4	16611290	16630860	-	2038	protein_coding	PF00071:Ras family			ENSCHIG00000003388	-	3	7571227	7571318	-	92	snoRNA	-
ENSCHIG00000016216	-	4	19254828	19345907	+	731	protein_coding	PF12796:Ankyrin repeats (3 copies)			ENSCHIG00000001109	EFHD1	3	8370648	8415584	-	2816	protein_coding	PF13499:EF-hand domain pair
ENSCHIG00000010301	-	4	25697179	25698202	-	942	protein_coding	PF01015:Ribosomal S3Ae family			ENSCHIG00000003469	-	3	20363208	20363822	-	615	protein_coding	PF07904:Chromatin modification-related protein EAF7
ENSCHIG00000025507	MEST	4	25898327	25909783	-	1198	protein_coding	PF00561:alpha/beta hydrolase fold			ENSCHIG00000018316	TSPAN1	3	20857549	20861311	+	734	protein_coding	PF00335:Tetraspanin family
ENSCHIG00000021193	IRF5	4	27226298	27231667	-	1516	protein_coding	PF00605:Interferon regulatory factor transcription factor|PF10401:Interferon-regulatory factor 3			ENSCHIG00000002201	MIR761	3	26338734	26338792	-	59	miRNA	-
ENSCHIG00000001208	CCDC136	4	27343205	27370975	-	3708	protein_coding	-			ENSCHIG00000012887	TACSTD2	3	33339572	33340519	-	948	protein_coding	PF00086:Thyroglobulin type-1 repeat
ENSCHIG00000019622	PRRT4	4	27577066	27585085	+	2745	protein_coding	-			ENSCHIG00000003262	-	3	40608671	40608865	-	195	protein_coding	-
ENSCHIG00000007310	-	4	43578918	43581263	+	1317	lincRNA	-			ENSCHIG00000006848	-	3	52444187	52500412	+	3340	lincRNA	-
ENSCHIG00000015588	IGFBP1	4	44045838	44051265	+	1956	protein_coding	PF00086:Thyroglobulin type-1 repeat|PF00219:Insulin-like growth factor binding protein			ENSCHIG00000000605	U6	3	54510884	54510983	-	100	snRNA	-
ENSCHIG00000017696	CREB5	4	52482258	52915826	+	3029	protein_coding	PF00170:bZIP transcription factor			ENSCHIG00000014781	SYDE2	3	62277185	62315863	-	4323	protein_coding	PF00620:RhoGAP domain
ENSCHIG00000023721	FOXP2	4	66344822	66490094	+	1977	protein_coding	PF16159:FOXP coiled-coil domain|PF00250:Forkhead domain			ENSCHIG00000011990	-	3	62711761	62711970	-	210	protein_coding	-
ENSCHIG00000012725	GSAP	4	76388043	76475447	-	2998	protein_coding	PF14959:gamma-Secretase-activating protein C-term			ENSCHIG00000006932	-	3	87119607	87126057	-	740	lincRNA	-
ENSCHIG00000009322	HGF	4	81310142	81398200	-	2840	protein_coding	PF00089:Trypsin|PF00024:PAN domain|PF00051:Kringle domain			ENSCHIG00000025177	SLC16A4	3	87492638	87525494	-	1559	protein_coding	PF07690:Major Facilitator Superfamily
ENSCHIG00000002859	-	4	82498278	82498619	-	342	protein_coding	PF04178:Got1/Sft2-like family			ENSCHIG00000008192	KCNA3	3	87823856	87825586	-	1731	protein_coding	PF02214:BTB/POZ domain|PF00520:Ion transport protein
ENSCHIG00000026848	-	4	87222612	87223869	+	660	protein_coding	PF00400:WD domain, G-beta repeat			ENSCHIG00000007588	TSPAN2	3	92292901	92330459	-	756	protein_coding	PF00335:Tetraspanin family
ENSCHIG00000002799	SNORD31	4	94686439	94686500	+	62	snoRNA	-			ENSCHIG00000010392	HIST2H2AC	3	99443303	99443692	+	390	protein_coding	PF00125:Core histone H2A/H2B/H3/H4|PF16211:C-terminus of histone H2A
ENSCHIG00000014570	AGMO	4	96549108	96944051	+	2148	protein_coding	PF04116:Fatty acid hydroxylase superfamily			ENSCHIG00000006209	HIST2H2AB	3	99443858	99444250	-	393	protein_coding	PF16211:C-terminus of histone H2A|PF00125:Core histone H2A/H2B/H3/H4
ENSCHIG00000022941	GLCCI1	4	104499940	104610682	-	5698	protein_coding	PF15388:Protein Family FAM117			ENSCHIG00000025006	-	3	100010654	100010921	-	246	protein_coding	-
ENSCHIG00000012757	PON1	4	108074614	108100486	+	1328	protein_coding	PF01731:Arylesterase			ENSCHIG00000025911	S100A5	3	103318019	103325852	-	2051	protein_coding	-
ENSCHIG00000013490	C7orf57	4	112872934	112893638	+	879	protein_coding	-			ENSCHIG00000020688	S100A6	3	103320703	103321327	-	243	protein_coding	-
ENSCHIG00000014663	UPP1	4	112932614	112942044	+	962	protein_coding	PF01048:Phosphorylase superfamily			ENSCHIG00000025478	CREB3L4	3	103680814	103685105	+	1182	protein_coding	PF00170:bZIP transcription factor
ENSCHIG00000005472	IQCA1	3	4788056	4973125	+	3334	protein_coding	PF00004:ATPase family associated with various cellular activities (AAA)			ENSCHIG00000013219	C1orf189	3	103826373	103828854	-	294	protein_coding	-
ENSCHIG00000022816	-	3	7354369	7528671	-	11954	protein_coding	PF00201:UDP-glucoronosyl and UDP-glucosyl transferase			ENSCHIG00000001022	LENEP	3	104534408	104534593	+	186	protein_coding	-
ENSCHIG00000008574	RIMS3	3	15255997	15270939	-	927	protein_coding	PF00168:C2 domain			ENSCHIG00000022221	-	3	104700703	104705129	-	1737	protein_coding	PF01390:SEA domain
ENSCHIG00000003432	-	3	18026984	18027640	+	657	processed_pseudogene	PF00156:Phosphoribosyl transferase domain			ENSCHIG00000012796	-	3	105300627	105301748	+	1122	protein_coding	PF00001:7 transmembrane receptor (rhodopsin family)
ENSCHIG00000009938	-	3	18117224	18117611	-	261	protein_coding	-			ENSCHIG00000025718	BGLAP	3	105572515	105573385	+	294	protein_coding	-
ENSCHIG00000021731	BEND5	3	23313046	23362615	-	2236	protein_coding	PF10523:BEN domain			ENSCHIG00000019998	SH2D2A	3	106073817	106082657	-	1330	protein_coding	PF00017:SH2 domain
ENSCHIG00000004432	TTC39A	3	25793142	25842085	-	2095	protein_coding	PF10300:Protein of unknown function (DUF3808)			ENSCHIG00000008779	CD1D	3	107889107	107892164	+	975	protein_coding	PF07654:Immunoglobulin C1-set domain|PF16497:MHC-I family domain
ENSCHIG00000018985	RAB3B	3	26420300	26478348	-	660	protein_coding	PF00071:Ras family			ENSCHIG00000021051	SLAMF9	3	110190459	110194682	-	2164	protein_coding	-
ENSCHIG00000023226	LEPR	3	41032334	41180926	+	4385	protein_coding	PF06328:Ig-like C2-type domain			ENSCHIG00000010668	-	3	116850518	116850916	-	399	protein_coding	PF01282:Ribosomal protein S24e
ENSCHIG00000007288	PDE4B	3	41743432	41967656	+	6468	protein_coding	-			ENSCHIG00000025356	MAEL	3	118211721	118266747	+	2362	protein_coding	PF13017:piRNA pathway germ-plasm component|PF09011:HMG-box domain
ENSCHIG00000020727	LHX8	3	51248806	51274553	+	2110	protein_coding	PF00412:LIM domain|PF00046:Homeobox domain			ENSCHIG00000023281	ACSS3	5	10442145	10644782	+	3168	protein_coding	PF16177:Acetyl-coenzyme A synthetase N-terminus|PF13193:AMP-binding enzyme C-terminal domain|PF00501:AMP-binding enzyme
ENSCHIG00000002248	-	3	63802283	63826782	+	2715	protein_coding	PF13519:von Willebrand factor type A domain|PF08434:Calcium-activated chloride channel			ENSCHIG00000021548	TMTC2	5	12010426	12445317	+	5831	protein_coding	PF00515:Tetratricopeptide repeat|PF08409:Domain of unknown function (DUF1736)|PF13424:Tetratricopeptide repeat|PF13414:TPR repeat
ENSCHIG00000002020	BCAR3	3	70634155	70790953	-	4579	protein_coding	PF00617:RasGEF domain|PF00017:SH2 domain			ENSCHIG00000025199	HOXC11	5	25793673	25797808	-	2859	protein_coding	-
ENSCHIG00000024345	-	3	72167775	72209099	+	2913	protein_coding	PF03798:TLC domain			ENSCHIG00000003117	-	5	25802403	25802553	-	151	misc_RNA	-
ENSCHIG00000026886	FRRS1	3	76988085	77049045	-	2459	protein_coding	PF02014:Reeler domain|PF03351:DOMON domain			ENSCHIG00000027035	ACVRL1	5	27638840	27652819	-	2382	protein_coding	PF08515:Transforming growth factor beta type I GS-motif|PF07714:Protein tyrosine kinase
ENSCHIG00000011382	-	3	77041824	77042438	+	615	protein_coding	PF00335:Tetraspanin family			ENSCHIG00000002204	-	5	30742964	30743099	+	136	snoRNA	-
ENSCHIG00000016039	EXTL2	3	78073604	78093376	-	4651	protein_coding	PF09258:Glycosyl transferase family 64 domain			ENSCHIG00000013658	AMIGO2	5	32722130	32723695	+	1566	protein_coding	PF13855:Leucine rich repeat
ENSCHIG00000008675	S1PR1	3	78458776	78459927	+	1152	protein_coding	PF00001:7 transmembrane receptor (rhodopsin family)			ENSCHIG00000023172	-	5	34535514	34536222	-	591	protein_coding	PF05644:Mitochondrial and peroxisomal fission factor Mff
ENSCHIG00000009354	-	3	81175333	81175677	-	345	protein_coding	PF00753:Metallo-beta-lactamase superfamily			ENSCHIG00000010199	-	5	43121431	43162295	-	4966	protein_coding	PF06428:GDP/GTP exchange factor Sec2p
ENSCHIG00000000839	AMIGO1	3	86594777	86596258	-	1482	protein_coding	PF13855:Leucine rich repeat			ENSCHIG00000026978	-	5	47882113	47882494	-	330	protein_coding	PF00179:Ubiquitin-conjugating enzyme
ENSCHIG00000010819	-	3	86884385	86907773	+	657	protein_coding	PF00043:Glutathione S-transferase, C-terminal domain|PF02798:Glutathione S-transferase, N-terminal domain			ENSCHIG00000009233	-	5	50577774	50577869	-	96	miRNA	-
ENSCHIG00000021595	SLC6A17	3	87291710	87347316	+	6296	protein_coding	-			ENSCHIG00000026071	SYCP3	5	64190770	64196613	-	690	protein_coding	PF04803:Cor1/Xlr/Xmr conserved region
ENSCHIG00000013435	PPM1J	3	89972658	89981297	-	4588	protein_coding	PF00481:Protein phosphatase 2C			ENSCHIG00000018863	IGF1	5	64865221	64942529	-	4884	protein_coding	PF00049:Insulin/IGF/Relaxin family
ENSCHIG00000022818	DENND2C	3	91855634	91943288	-	3144	protein_coding	PF02141:DENN (AEX-3) domain|PF03456:uDENN domain|PF03455:dDENN domain			ENSCHIG00000010319	-	5	72921289	72937973	+	1324	protein_coding	PF05461:Apolipoprotein L
ENSCHIG00000014376	CASQ2	3	92920395	92993370	-	3843	protein_coding	PF01216:Calsequestrin			ENSCHIG00000025286	-	5	72954469	72960110	+	1104	protein_coding	PF05461:Apolipoprotein L
ENSCHIG00000003902	IGSF3	3	93835785	93964118	-	4420	protein_coding	-			ENSCHIG00000018480	-	5	76294654	76298597	-	246	protein_coding	-
ENSCHIG00000018385	TRIM45	3	94429125	94437838	-	1928	protein_coding	PF00630:Filamin/ABP280 repeat|PF00643:B-box zinc finger			ENSCHIG00000019532	ARNTL2	5	81036986	81108341	-	1952	protein_coding	PF00010:Helix-loop-helix DNA-binding domain|PF00989:PAS fold|PF14598:PAS domain
ENSCHIG00000010765	-	3	100437898	100438209	+	258	protein_coding	-			ENSCHIG00000014173	SPX	5	87236325	87243810	-	345	protein_coding	PF15171:Neuropeptide secretory protein family, NPQ, spexin
ENSCHIG00000001181	-	3	100911000	100911129	+	130	snoRNA	-			ENSCHIG00000011488	CLEC12B	5	98370619	98375637	+	831	protein_coding	PF00059:Lectin C-type domain
ENSCHIG00000025840	RIIAD1	3	101095317	101102587	+	279	protein_coding	-			ENSCHIG00000023989	-	5	98748462	98769176	+	1176	protein_coding	PF00059:Lectin C-type domain
ENSCHIG00000016845	-	3	103060350	103062557	+	456	protein_coding	PF01023:S-100/ICaBP type calcium binding domain			ENSCHIG00000009435	SCNN1A	5	102910322	102937574	+	2168	protein_coding	PF00858:Amiloride-sensitive sodium channel
ENSCHIG00000026621	S100A8	3	103093034	103095285	-	2102	protein_coding	-			ENSCHIG00000016982	TNFRSF13C	5	111869107	111870547	-	534	protein_coding	PF09256:BAFF-R, TALL-1 binding
ENSCHIG00000023314	-	3	104612160	104619856	+	699	protein_coding	PF00812:Ephrin			ENSCHIG00000017340	-	5	112046164	112050348	-	1503	protein_coding	PF00067:Cytochrome P450
ENSCHIG00000009809	TRIM46	3	104688504	104699580	+	4480	protein_coding	-			ENSCHIG00000017977	FBLN1	5	114834686	114916422	+	3370	protein_coding	PF07645:Calcium-binding EGF domain|PF12662:Complement Clr-like EGF-like
ENSCHIG00000018535	RHBG	3	105666737	105678956	+	1521	protein_coding	PF00909:Ammonium Transporter Family			ENSCHIG00000025679	TAFA5	5	117333865	117377208	+	480	protein_coding	PF12020:TAFA family
ENSCHIG00000009485	CADM3	3	109356711	109391244	+	5746	protein_coding	-			ENSCHIG00000023593	CPT1B	5	118837092	118846272	-	4455	protein_coding	-
ENSCHIG00000021162	F11R	3	111639204	111663588	-	3570	protein_coding	PF13927:Immunoglobulin domain|PF07686:Immunoglobulin V-set domain			ENSCHIG00000008393	MAPK8IP2	5	118872078	118885550	+	6474	protein_coding	-
ENSCHIG00000026815	ADAMTS4	3	111809533	111818916	-	5031	protein_coding	PF01421:Reprolysin (M12B) family zinc metalloprotease|PF00090:Thrombospondin type 1 domain|PF01562:Reprolysin family propeptide|PF05986:ADAM-TS Spacer 1			ENSCHIG00000014778	TKTL2	6	2422388	2424830	+	1863	protein_coding	PF00456:Transketolase, thiamine diphosphate binding domain|PF02780:Transketolase, C-terminal domain|PF02779:Transketolase, pyrimidine binding domain
ENSCHIG00000023072	PCP4L1	3	111887643	111888661	+	210	protein_coding	-			ENSCHIG00000015856	-	6	3908464	3910697	+	2151	protein_coding	PF03344:Daxx N-terminal Rassf1C-interacting domain
ENSCHIG00000025411	HSPA6	3	112102594	112105037	+	1932	protein_coding	PF00012:Hsp70 protein			ENSCHIG00000018205	ANK2	6	12595870	12801531	-	11802	protein_coding	PF00531:Death domain|PF12796:Ankyrin repeats (3 copies)|PF00791:ZU5 domain
ENSCHIG00000012228	SH2D1B	3	113072035	113098474	-	402	protein_coding	PF00017:SH2 domain			ENSCHIG00000020323	ALPK1	6	13455289	13548403	-	6213	protein_coding	PF02816:Alpha-kinase family
ENSCHIG00000002616	TPH2	5	1351624	1456178	+	5967	protein_coding	PF00351:Biopterin-dependent aromatic amino acid hydroxylase			ENSCHIG00000024093	-	6	13550431	13550997	-	486	protein_coding	PF06936:Selenoprotein S (SelS)
ENSCHIG00000003123	LIN7A	5	10139031	10292206	-	792	protein_coding	PF02828:L27 domain|PF00595:PDZ domain (Also known as DHR or GLGF)			ENSCHIG00000011120	TIFA	6	13587955	13588512	+	558	protein_coding	PF00498:FHA domain
ENSCHIG00000023831	LUM	5	20782450	20792765	-	4912	protein_coding	PF12799:Leucine Rich repeats (2 copies)|PF01462:Leucine rich repeat N-terminal domain|PF13855:Leucine rich repeat			ENSCHIG00000007278	-	6	18779958	18795591	-	587	lincRNA	-
ENSCHIG00000023376	CRADD	5	23232893	23427705	+	4962	protein_coding	-			ENSCHIG00000024279	-	6	25862102	25890184	+	1328	protein_coding	PF08240:Alcohol dehydrogenase GroES-like domain|PF00107:Zinc-binding dehydrogenase
ENSCHIG00000020232	TMCC3	5	24077166	24150378	-	5704	protein_coding	-			ENSCHIG00000001871	U6	6	26408092	26408202	+	111	snRNA	-
ENSCHIG00000001942	MIR331	5	24729654	24729747	+	94	miRNA	-			ENSCHIG00000026213	KCNIP4	6	40713669	40958412	-	1893	protein_coding	PF13499:EF-hand domain pair|PF13833:EF-hand domain pair
ENSCHIG00000027138	PDE1B	5	25256415	25281103	-	1608	protein_coding	PF08499:3'5'-cyclic nucleotide phosphodiesterase N-terminal|PF00233:3'5'-cyclic nucleotide phosphodiesterase			ENSCHIG00000003875	PCDH7	6	50392824	50470394	+	7612	protein_coding	PF08374:Protocadherin|PF00028:Cadherin domain
ENSCHIG00000009799	NCKAP1L	5	25283989	25384985	-	8626	protein_coding	PF09735:Membrane-associated apoptosis protein			ENSCHIG00000019427	SPATA18	6	68441671	68491873	+	5646	protein_coding	-
ENSCHIG00000002786	GPR84	5	25450817	25452007	+	1191	protein_coding	PF00001:7 transmembrane receptor (rhodopsin family)			ENSCHIG00000003785	-	6	68933174	68933295	+	122	snoRNA	-
ENSCHIG00000003019	-	5	26294970	26295151	-	182	misc_RNA	-			ENSCHIG00000012002	CDS1	6	99858836	99921885	+	1326	protein_coding	PF01148:Cytidylyltransferase family
ENSCHIG00000016439	-	5	27663080	27667219	-	1016	protein_coding	PF12796:Ankyrin repeats (3 copies)			ENSCHIG00000023003	HTRA3	6	114752500	114781649	+	1934	protein_coding	PF07648:Kazal-type serine protease inhibitor domain|PF00219:Insulin-like growth factor binding protein|PF13365:Trypsin-like peptidase domain|PF13180:PDZ domain
ENSCHIG00000009567	SCN8A	5	27744038	27866046	-	6012	protein_coding	PF00520:Ion transport protein|PF11933:Cytoplasmic domain of voltage-gated Na+ ion channel|PF06512:Sodium ion transport-associated			ENSCHIG00000012433	HAND2	8	5849782	5851773	-	654	protein_coding	PF00010:Helix-loop-helix DNA-binding domain
ENSCHIG00000017266	GALNT6	5	28102221	28131213	+	2198	protein_coding	PF00652:Ricin-type beta-trefoil lectin domain|PF00535:Glycosyl transferase family 2			ENSCHIG00000024739	HPGD	8	6701814	6735816	-	1336	protein_coding	PF00106:short chain dehydrogenase
ENSCHIG00000009627	CCDC65	5	30524915	30533516	-	1797	protein_coding	PF14772:Sperm tail			ENSCHIG00000012253	NFIB	8	29737003	29990995	+	1886	protein_coding	PF03165:MH1 domain|PF10524:Nuclear factor I protein pre-N-terminus|PF00859:CTF/NF-I family transcription modulation region
ENSCHIG00000017575	-	5	31679488	31680110	-	531	pseudogene	PF15726:Domain of unknown function (DUF4677)			ENSCHIG00000017325	PTPRD	8	35836790	36433380	+	10170	protein_coding	-
ENSCHIG00000023484	MDM1	5	44817847	44846469	+	2913	protein_coding	PF15501:Nuclear protein MDM1			ENSCHIG00000020138	DMRT2	8	43338472	43347358	-	4532	protein_coding	PF00751:DM DNA binding domain
ENSCHIG00000000522	AGAP2	5	55067933	55079202	+	3576	protein_coding	PF12796:Ankyrin repeats (3 copies)|PF01412:Putative GTPase activating protein for Arf|PF00071:Ras family			ENSCHIG00000007912	-	8	45128048	45151758	+	4174	lincRNA	-
ENSCHIG00000001591	-	5	55195672	55205566	-	5204	protein_coding	-			ENSCHIG00000017958	ALDH1A1	8	48840704	48897982	-	4253	protein_coding	PF00171:Aldehyde dehydrogenase family
ENSCHIG00000007287	GLI1	5	55318766	55325674	-	3318	protein_coding	-			ENSCHIG00000021016	GNA14	8	53295577	53491304	-	1174	protein_coding	PF00503:G-protein alpha subunit
ENSCHIG00000022416	INHBE	5	55331449	55332745	-	1047	protein_coding	PF00019:Transforming growth factor beta like domain			ENSCHIG00000023998	SPAAR	8	59905474	59906660	+	295	protein_coding	-
ENSCHIG00000003451	NXPH4	5	55544819	55545712	-	894	protein_coding	PF06312:Neurexophilin			ENSCHIG00000015109	-	8	65379383	65383508	-	435	protein_coding	-
ENSCHIG00000009665	-	5	61484047	61484223	+	177	protein_coding	-			ENSCHIG00000019052	DMTN	8	69053435	69065348	+	1203	protein_coding	PF02209:Villin headpiece domain|PF16182:Putative adherens-junction anchoring region of AbLIM
ENSCHIG00000007497	-	5	69865568	69866026	-	459	protein_coding	PF08648:Protein of unknown function (DUF1777)			ENSCHIG00000010457	-	8	70555422	70556000	+	579	protein_coding	PF00347:Ribosomal protein L6
ENSCHIG00000024340	-	5	72551746	72557317	+	1101	protein_coding	PF05461:Apolipoprotein L			ENSCHIG00000022742	CCL27	8	75852833	75853516	-	327	protein_coding	-
ENSCHIG00000010467	GPRC5A	5	95588939	95596933	-	3388	protein_coding	PF00003:7 transmembrane sweet-taste receptor of 3 GCPR			ENSCHIG00000018403	CCL19	8	75873705	75876236	-	1281	protein_coding	PF00048:Small cytokines (intecrine/chemokine), interleukin-8 like
ENSCHIG00000010522	CLSTN3	5	102197860	102227847	-	3666	protein_coding	PF00028:Cadherin domain			ENSCHIG00000022676	FRMD3	8	76202351	76555141	-	3083	protein_coding	PF00373:FERM central domain|PF09380:FERM C-terminal PH-like domain|PF09379:FERM N-terminal domain|PF08736:FERM adjacent (FA)
ENSCHIG00000017399	PIANP	5	102664342	102669915	+	3852	protein_coding	-			ENSCHIG00000023122	NTRK2	8	77712701	78109167	+	8529	protein_coding	PF13855:Leucine rich repeat|PF07679:Immunoglobulin I-set domain|PF16920:Tyrosine-protein kinase receptor C2 Ig-like domain|PF07714:Protein tyrosine kinase
ENSCHIG00000015448	CACNA1C	5	107569661	107718223	+	6279	protein_coding	PF00520:Ion transport protein|PF16885:Voltage-gated calcium channel subunit alpha, C-term|PF16905:Voltage-dependent L-type calcium channel, IQ-associated|PF08763:Voltage gated calcium channel IQ domain			ENSCHIG00000013443	DAPK1	8	80466119	80674960	+	8134	protein_coding	-
ENSCHIG00000014892	-	5	109228975	109231760	+	360	protein_coding	PF14645:Chibby family			ENSCHIG00000004578	-	8	83893605	83893680	-	76	snoRNA	-
ENSCHIG00000021658	CSDC2	5	111581101	111583623	+	462	protein_coding	PF00313:'Cold-shock' DNA-binding domain			ENSCHIG00000009338	FGD3	8	84134279	84175008	+	2805	protein_coding	PF00169:PH domain|PF01363:FYVE zinc finger|PF00621:RhoGEF domain
ENSCHIG00000016257	-	5	111919668	111938058	+	1077	protein_coding	PF00735:Septin			ENSCHIG00000000911	-	8	84245562	84245688	-	127	snoRNA	-
ENSCHIG00000002551	MIRLET7A	5	115353183	115353256	+	74	miRNA	-			ENSCHIG00000018106	BARX1	8	85010689	85014288	-	1363	protein_coding	PF00046:Homeobox domain
ENSCHIG00000021543	MIOX	5	118739017	118742148	+	1438	protein_coding	PF05153:Myo-inositol oxygenase			ENSCHIG00000015279	-	8	87580597	87584628	+	764	protein_coding	PF00020:TNFR/NGFR cysteine-rich region
ENSCHIG00000026205	NPY5R	6	2662986	2665331	-	1709	protein_coding	PF00001:7 transmembrane receptor (rhodopsin family)			ENSCHIG00000001276	MIR32	8	98391347	98391416	-	70	miRNA	-
ENSCHIG00000012293	NPY1R	6	2687641	2698633	+	5204	protein_coding	PF00001:7 transmembrane receptor (rhodopsin family)			ENSCHIG00000025448	-	8	99188929	99263581	+	1128	protein_coding	PF03285:Paralemmin
ENSCHIG00000026509	C4orf54	6	25220884	25239923	+	10489	protein_coding	-			ENSCHIG00000026520	ZFP37	8	101992123	102006630	-	1772	protein_coding	PF01352:KRAB box|PF00096:Zinc finger, C2H2 type
ENSCHIG00000012239	-	6	25719591	25760045	+	1753	protein_coding	PF00107:Zinc-binding dehydrogenase|PF08240:Alcohol dehydrogenase GroES-like domain			ENSCHIG00000010121	C9orf43	8	102368512	102381107	+	1332	protein_coding	PF15504:Domain of unknown function (DUF4647)
ENSCHIG00000002886	-	6	36200797	36200892	+	96	misc_RNA	-			ENSCHIG00000010077	AGP	8	103262259	103265537	+	609	protein_coding	PF00061:Lipocalin / cytosolic fatty-acid binding protein family
ENSCHIG00000014910	SPP1	6	37213669	37221650	-	2387	protein_coding	PF00865:Osteopontin			ENSCHIG00000018546	SPATA9	7	15555842	15582901	+	762	protein_coding	PF15824:Spermatogenesis-associated protein 9
ENSCHIG00000021568	IBSP	6	37397003	37414860	-	5911	protein_coding	-			ENSCHIG00000001262	-	7	38900426	38900555	-	130	snoRNA	-
ENSCHIG00000018090	FAM184B	6	37708219	37826187	-	3216	protein_coding	PF15665:Family with sequence similarity 184, A and B			ENSCHIG00000018230	ADRA1B	7	39008195	39069400	-	2335	protein_coding	PF00001:7 transmembrane receptor (rhodopsin family)
ENSCHIG00000007476	RHOH	6	59837698	59838273	+	576	protein_coding	PF00071:Ras family			ENSCHIG00000011672	NIPAL4	7	41452947	41467300	-	1221	protein_coding	PF05653:Magnesium transporter NIPA
ENSCHIG00000026214	RBM47	6	59970876	60070502	-	2016	protein_coding	PF00076:RNA recognition motif. (a.k.a. RRM, RBD, or RNP domain)			ENSCHIG00000026731	CSF1R	7	49005884	49036535	+	2877	protein_coding	PF07679:Immunoglobulin I-set domain|PF00047:Immunoglobulin domain|PF07714:Protein tyrosine kinase
ENSCHIG00000025477	KCTD8	6	63684267	63685951	-	1391	protein_coding	-			ENSCHIG00000001381	MIR378	7	49342642	49342707	-	66	miRNA	-
ENSCHIG00000022683	NIPAL1	6	67276210	67293974	+	1206	protein_coding	PF05653:Magnesium transporter NIPA			ENSCHIG00000025526	-	7	50771266	50773395	+	234	protein_coding	-
ENSCHIG00000004933	SULT1B1	6	85773260	85796855	-	4067	protein_coding	PF00685:Sulfotransferase domain			ENSCHIG00000012035	PLAC8L1	7	53136294	53158972	+	537	protein_coding	PF04749:PLAC8 family
ENSCHIG00000007453	-	6	86176007	86198663	-	463	lincRNA	-			ENSCHIG00000002936	-	7	57185016	57185106	-	91	misc_RNA	-
ENSCHIG00000010257	PARM1	6	90372994	90501325	+	1476	protein_coding	PF17061:PARM			ENSCHIG00000011571	SLC23A1	7	59838898	59847991	+	1842	protein_coding	PF00860:Permease family
ENSCHIG00000014973	PRKG2	6	96346228	96453879	-	2289	protein_coding	PF00069:Protein kinase domain|PF00027:Cyclic nucleotide-binding domain			ENSCHIG00000016870	REEP2	7	60675407	60680133	-	765	protein_coding	PF03134:TB2/DP1, HVA22 family
ENSCHIG00000008527	SNORA70	6	98317145	98317279	+	135	snoRNA	-			ENSCHIG00000006437	LEAP2	7	66016949	66017708	-	234	protein_coding	-
ENSCHIG00000009216	HPSE	6	98529080	98578091	-	1638	protein_coding	PF03662:Glycosyl hydrolase family 79, N-terminal domain			ENSCHIG00000017134	DTWD2	7	75661433	75734741	-	1249	protein_coding	PF03942:DTW domain
ENSCHIG00000016344	PPP2R2C	6	103090074	103255415	+	4741	protein_coding	-			ENSCHIG00000014731	-	7	76497866	76499375	-	1452	protein_coding	PF00076:RNA recognition motif. (a.k.a. RRM, RBD, or RNP domain)|PF15519:linker between RRM2 and RRM3 domains in RBM39 protein
ENSCHIG00000008294	NSG1	6	105012979	105044437	-	621	protein_coding	PF06387:D1 dopamine receptor-interacting protein (calcyon)			ENSCHIG00000006621	GNA15	7	89884404	89903450	+	1125	protein_coding	PF00503:G-protein alpha subunit
ENSCHIG00000022665	CPZ	6	114960620	114983430	+	2716	protein_coding	PF01392:Fz domain|PF00246:Zinc carboxypeptidase|PF13620:Carboxypeptidase regulatory-like domain			ENSCHIG00000023336	ARRDC5	7	91273401	91287105	-	981	protein_coding	PF00339:Arrestin (or S-antigen), N-terminal domain|PF02752:Arrestin (or S-antigen), C-terminal domain
ENSCHIG00000002893	-	8	22086467	22086595	-	129	misc_RNA	-			ENSCHIG00000022459	CAPS	7	92043456	92044276	+	570	protein_coding	PF13499:EF-hand domain pair
ENSCHIG00000012994	-	8	23147911	23148096	-	186	protein_coding	-			ENSCHIG00000000917	-	7	94805074	94805544	+	471	protein_coding	PF00276:Ribosomal protein L23|PF03939:Ribosomal protein L23, N-terminal domain
ENSCHIG00000023132	ACER2	8	24743969	24775143	-	1833	protein_coding	-			ENSCHIG00000021297	PODNL1	7	97145769	97153332	+	1728	protein_coding	PF13855:Leucine rich repeat
ENSCHIG00000010421	TTC39B	8	28938104	28993798	+	2008	protein_coding	PF10300:Protein of unknown function (DUF3808)			ENSCHIG00000007837	NANOS3	7	97195100	97197477	-	531	protein_coding	PF05741:Nanos RNA binding domain
ENSCHIG00000020304	IL33	8	38338736	38408742	-	1648	protein_coding	-			ENSCHIG00000009586	chi-mir-23a	7	97226404	97226476	+	73	miRNA	-
ENSCHIG00000017335	CD274	8	39078213	39090462	-	1056	protein_coding	PF07686:Immunoglobulin V-set domain|PF08205:CD80-like C2-set immunoglobulin domain			ENSCHIG00000001012	MIR27A	7	97226582	97226650	+	69	miRNA	-
ENSCHIG00000023475	PSAT1	8	54061902	54089068	+	1583	protein_coding	PF00266:Aminotransferase class-V			ENSCHIG00000000798	-	7	97226732	97226803	+	72	miRNA	-
ENSCHIG00000015961	FAM166B	8	59598062	59599968	-	825	protein_coding	PF10629:Protein of unknown function (DUF2475)			ENSCHIG00000016295	-	7	98232818	98235522	-	824	protein_coding	-
ENSCHIG00000019915	CA9	8	59664833	59670499	+	1338	protein_coding	PF00194:Eukaryotic-type carbonic anhydrase			ENSCHIG00000020779	-	7	98304942	98327046	-	1773	protein_coding	PF01352:KRAB box|PF13912:C2H2-type zinc finger
ENSCHIG00000026298	COL15A1	8	63627328	63729040	+	4992	protein_coding	PF06482:Collagenase NC10 and Endostatin|PF13385:Concanavalin A-like lectin/glucanases superfamily|PF01391:Collagen triple helix repeat (20 copies)			ENSCHIG00000008795	KLF2	7	102077407	102083207	+	5098	protein_coding	-
ENSCHIG00000002641	-	8	67549179	67550084	+	906	processed_pseudogene	PF00076:RNA recognition motif. (a.k.a. RRM, RBD, or RNP domain)			ENSCHIG00000014315	F2RL3	7	102604543	102606447	+	1640	protein_coding	PF00001:7 transmembrane receptor (rhodopsin family)
ENSCHIG00000025450	LGI3	8	69131702	69137389	-	1647	protein_coding	PF03736:EPTP domain|PF13855:Leucine rich repeat			ENSCHIG00000004354	U6	7	103907076	103907182	+	107	snRNA	-
ENSCHIG00000022674	EGR3	8	69643639	69646535	-	1642	protein_coding	PF11928:Domain of unknown function (DUF3446)			ENSCHIG00000012857	TSSK6	7	104939334	104940155	-	822	protein_coding	PF00069:Protein kinase domain
ENSCHIG00000010708	STC1	8	70790323	70805963	-	4807	protein_coding	PF03298:Stanniocalcin family			ENSCHIG00000009523	WNT9A	7	105650139	105657942	-	1193	protein_coding	PF00110:wnt family
ENSCHIG00000001979	chi-mir-23b	8	81407779	81407865	+	87	miRNA	-			ENSCHIG00000026999	LTC4S	7	107283393	107286438	+	468	protein_coding	PF01124:MAPEG family
ENSCHIG00000010357	ZNF484	8	83562015	83590051	-	3173	protein_coding	-			ENSCHIG00000005168	-	11	1916135	1925719	+	1569	protein_coding	PF00096:Zinc finger, C2H2 type
ENSCHIG00000014954	WNK2	8	84310887	84434034	+	6275	protein_coding	PF00069:Protein kinase domain|PF12202:Oxidative-stress-responsive kinase 1 C terminal			ENSCHIG00000025976	DUSP2	11	2219775	2221948	-	942	protein_coding	PF00581:Rhodanese-like domain|PF00782:Dual specificity phosphatase, catalytic domain
ENSCHIG00000008106	-	8	96670717	96682926	-	1463	lincRNA	-			ENSCHIG00000013464	CNGA3	11	3540157	3562211	+	2049	protein_coding	PF00027:Cyclic nucleotide-binding domain|PF00520:Ion transport protein|PF16526:C-terminal leucine zipper domain of cyclic nucleotide-gated channels
ENSCHIG00000005172	-	8	100674050	100674454	+	405	protein_coding	PF02023:SCAN domain			ENSCHIG00000017390	IL1RL1	11	6956581	7028654	+	4350	protein_coding	PF01582:TIR domain
ENSCHIG00000014000	KIAA1958	8	101592394	101658236	+	2148	protein_coding	PF12012:Domain of unknown function (DUF3504)			ENSCHIG00000010003	-	11	11940473	11940874	+	402	processed_pseudogene	PF00687:Ribosomal protein L1p/L10e family
ENSCHIG00000024837	WHRN	8	103331480	103422844	-	4516	protein_coding	PF00595:PDZ domain (Also known as DHR or GLGF)			ENSCHIG00000011015	VAX2	11	13359404	13385874	-	861	protein_coding	PF00046:Homeobox domain
ENSCHIG00000024052	TNFSF15	8	103668831	103688929	-	941	protein_coding	PF00229:TNF(Tumour Necrosis Factor) family			ENSCHIG00000005991	U6	11	21421769	21421876	-	108	snRNA	-
ENSCHIG00000011930	CAMK4	7	82979	352204	-	1643	protein_coding	PF00069:Protein kinase domain			ENSCHIG00000004560	-	11	27311309	27322368	-	1385	lincRNA	-
ENSCHIG00000002103	SCARNA18	7	27678021	27678155	+	135	snoRNA	-			ENSCHIG00000025999	-	11	27680629	27681258	+	615	protein_coding	PF00168:C2 domain
ENSCHIG00000027194	RASGRF2	7	29326736	29574818	-	3720	protein_coding	PF00169:PH domain|PF00618:RasGEF N-terminal motif|PF00617:RasGEF domain|PF00621:RhoGEF domain			ENSCHIG00000023364	EML6	11	37152044	37327483	+	5667	protein_coding	PF03451:HELP motif
ENSCHIG00000023409	-	7	30057201	30057724	+	345	protein_coding	-			ENSCHIG00000012074	-	11	44527627	44529770	-	360	protein_coding	PF01157:Ribosomal protein L21e
ENSCHIG00000009887	C1QTNF2	7	38608251	38665904	+	6793	protein_coding	-			ENSCHIG00000027191	-	11	50074581	50074961	-	330	protein_coding	-
ENSCHIG00000005179	U6	7	45049601	45049706	+	106	snRNA	-			ENSCHIG00000011788	-	11	55971202	55971843	-	642	protein_coding	-
ENSCHIG00000013748	CCDC69	7	47932059	47970153	+	4906	protein_coding	-			ENSCHIG00000004737	-	11	75270956	75315861	+	1857	lincRNA	-
ENSCHIG00000016822	ZNF300	7	48174512	48177585	+	1731	protein_coding	PF00096:Zinc finger, C2H2 type			ENSCHIG00000018061	MATN3	11	78543717	78561211	+	1458	protein_coding	PF10393:Trimeric coiled-coil oligomerisation domain of matrilin|PF00092:von Willebrand factor type A domain|PF14670:Coagulation Factor Xa inhibitory site
ENSCHIG00000006882	ARSI	7	48771906	48780313	+	3625	protein_coding	-			ENSCHIG00000021832	RSAD2	11	89642346	89658669	-	1128	protein_coding	PF13353:4Fe-4S single cluster domain|PF04055:Radical SAM superfamily
ENSCHIG00000025128	ARHGEF37	7	49437186	49475241	-	2039	protein_coding	PF00621:RhoGEF domain|PF03114:BAR domain|PF14604:Variant SH3 domain			ENSCHIG00000012790	CMPK2	11	89670841	89712590	+	1436	protein_coding	PF02223:Thymidylate kinase
ENSCHIG00000008955	PCDHGA7	7	58042726	58050617	-	5090	protein_coding	PF08266:Cadherin-like|PF00028:Cadherin domain|PF16492:Cadherin cytoplasmic C-terminal			ENSCHIG00000016558	TTLL11	11	92312153	92575650	-	2202	protein_coding	PF03133:Tubulin-tyrosine ligase family
ENSCHIG00000018182	PCDHGA4	7	58071480	58081401	-	5020	protein_coding	PF16492:Cadherin cytoplasmic C-terminal|PF00028:Cadherin domain|PF08266:Cadherin-like			ENSCHIG00000024662	LHX2	11	94640045	94660875	+	3072	protein_coding	PF00412:LIM domain|PF00046:Homeobox domain
ENSCHIG00000025256	PCDHB15	7	58095216	58173451	-	2430	protein_coding	PF16492:Cadherin cytoplasmic C-terminal|PF08266:Cadherin-like|PF00028:Cadherin domain			ENSCHIG00000006272	SNORA65	11	97724431	97724559	-	129	snoRNA	-
ENSCHIG00000013382	-	7	58176273	58178663	-	2391	protein_coding	PF08266:Cadherin-like|PF16492:Cadherin cytoplasmic C-terminal|PF00028:Cadherin domain			ENSCHIG00000025025	-	11	98902968	98911823	+	911	protein_coding	PF05721:Phytanoyl-CoA dioxygenase (PhyH)
ENSCHIG00000006627	PCDHB14	7	58186272	58188671	-	2400	protein_coding	PF08266:Cadherin-like|PF00028:Cadherin domain|PF16492:Cadherin cytoplasmic C-terminal			ENSCHIG00000012603	FAM78A	11	100919707	100933687	-	3487	protein_coding	-
ENSCHIG00000025739	-	7	58214718	58223366	-	2388	protein_coding	PF08266:Cadherin-like|PF16492:Cadherin cytoplasmic C-terminal|PF00028:Cadherin domain			ENSCHIG00000001901	SNORD62	11	101073933	101074018	+	86	snoRNA	-
ENSCHIG00000007084	-	7	63674258	63806162	-	1678	lincRNA	-			ENSCHIG00000003676	-	11	104280687	104280812	-	126	snRNA	-
ENSCHIG00000027172	TCF7	7	64704908	64735598	-	1498	protein_coding	PF08347:N-terminal CTNNB1 binding|PF00505:HMG (high mobility group) box			ENSCHIG00000024860	PNPLA7	11	105786567	105870838	+	4718	protein_coding	PF01734:Patatin-like phospholipase|PF00027:Cyclic nucleotide-binding domain
ENSCHIG00000018420	SHROOM1	7	66050918	66059159	+	3354	protein_coding	PF08687:Apx/Shroom domain ASD2|PF08688:Apx/Shroom domain ASD1			ENSCHIG00000021112	SAPCD2	11	106171736	106176974	+	1167	protein_coding	PF11414:Adenomatous polyposis coli tumour suppressor protein
ENSCHIG00000026292	EFNA2	7	66745282	66760161	-	2175	protein_coding	PF00812:Ephrin			ENSCHIG00000026457	CEP128	10	10855421	11338739	+	5452	protein_coding	-
ENSCHIG00000026891	GRIN3B	7	66959673	66968842	-	3030	protein_coding	PF10613:Ligated ion channel L-glutamate- and glycine-binding site|PF00060:Ligand-gated ion channel			ENSCHIG00000025982	ZC2HC1C	10	16800125	16808112	-	1612	protein_coding	PF13913:zinc-finger of a C2HC-type
ENSCHIG00000027217	FGF22	7	67218307	67220955	-	513	protein_coding	PF00167:Fibroblast growth factor			ENSCHIG00000009803	MLH3	10	16826402	16851969	+	4690	protein_coding	PF08676:MutL C terminal dimerisation domain|PF01119:DNA mismatch repair protein, C-terminal domain|PF02518:Histidine kinase-, DNA gyrase B-, and HSP90-like ATPase
ENSCHIG00000021094	-	7	67389950	67416526	+	1755	protein_coding	PF00017:SH2 domain|PF00640:Phosphotyrosine interaction domain (PTB/PID)			ENSCHIG00000001811	U2	10	17345746	17345936	+	191	snRNA	-
ENSCHIG00000027259	-	7	73165512	73165703	-	171	protein_coding	-			ENSCHIG00000008334	-	10	18110750	18116007	-	1251	protein_coding	PF08840:BAAT / Acyl-CoA thioester hydrolase C terminal|PF04775:Acyl-CoA thioester hydrolase/BAAT N-terminal region
ENSCHIG00000001858	U6	7	87780762	87780867	+	106	snRNA	-			ENSCHIG00000011249	AKAP5	10	26501018	26502304	-	1287	protein_coding	PF03832:WSK motif
ENSCHIG00000011999	-	7	89741577	89764834	+	5694	protein_coding	-			ENSCHIG00000009225	TMEM30B	10	29785078	29786139	+	1062	protein_coding	PF03381:LEM3 (ligand-effect modulator 3) family / CDC50 family
ENSCHIG00000026228	CREB3L3	7	90675899	90687044	+	1398	protein_coding	PF00170:bZIP transcription factor			ENSCHIG00000015413	PELI2	10	34500895	34526060	-	1326	protein_coding	PF04710:Pellino
ENSCHIG00000010686	STAP2	7	90786670	90798163	-	1299	protein_coding	-			ENSCHIG00000009946	GCNT3	10	52494481	52495803	+	1323	protein_coding	PF02485:Core-2/I-Branching enzyme
ENSCHIG00000020195	TUBB4A	7	92504058	92511738	-	1447	protein_coding	PF00091:Tubulin/FtsZ family, GTPase domain|PF03953:Tubulin C-terminal domain			ENSCHIG00000004630	-	10	52527546	52527918	+	339	protein_coding	PF03297:S25 ribosomal protein
ENSCHIG00000006098	CERS4	7	93498769	93524954	-	1302	protein_coding	PF03798:TLC domain|PF00046:Homeobox domain			ENSCHIG00000017083	GPR176	10	67492223	67606695	+	3868	protein_coding	-
ENSCHIG00000025611	ADGRL1	7	96924043	96952323	+	4554	protein_coding	PF02191:Olfactomedin-like domain|PF02140:Galactose binding lectin domain|PF02354:Latrophilin Cytoplasmic C-terminal region|PF16489:GPCR-Autoproteolysis INducing (GAIN) domain|PF00002:7 transmembrane receptor (Secretin family)|PF02793:Hormone receptor domain|PF01825:GPCR proteolysis site, GPS, motif			ENSCHIG00000015078	KLHL33	10	76290916	76292729	-	1602	protein_coding	PF13964:Kelch motif|PF07707:BTB And C-terminal Kelch|PF01344:Kelch motif
ENSCHIG00000014143	-	7	97184044	97192408	+	1446	protein_coding	PF15710:Domain of unknown function (DUF4671)			ENSCHIG00000014050	-	10	76297276	76299288	-	711	protein_coding	-
ENSCHIG00000016788	CACNA1A	7	97521829	97770667	+	7903	protein_coding	PF00520:Ion transport protein|PF08763:Voltage gated calcium channel IQ domain|PF16905:Voltage-dependent L-type calcium channel, IQ-associated			ENSCHIG00000019965	PPP1R3E	10	79832024	79833164	-	840	protein_coding	PF03370:Carbohydrate/starch-binding module (family 21)
ENSCHIG00000014377	KCNN1	7	103575562	103614088	+	3276	protein_coding	-			ENSCHIG00000020679	TGM1	10	80514829	80529766	-	2535	protein_coding	PF00868:Transglutaminase family|PF00927:Transglutaminase family, C-terminal ig like domain|PF01841:Transglutaminase-like superfamily
ENSCHIG00000007327	RAB3A	7	103776081	103786839	-	5875	protein_coding	-			ENSCHIG00000008260	LTB4R	10	80577945	80578994	+	1050	protein_coding	PF00001:7 transmembrane receptor (rhodopsin family)
ENSCHIG00000023973	LRRC25	7	103977780	103980676	-	921	protein_coding	PF13855:Leucine rich repeat			ENSCHIG00000017197	NYNRIN	10	80659080	80678301	+	5654	protein_coding	PF11977:Zc3h12a-like Ribonuclease NYN domain
ENSCHIG00000009497	TM6SF2	7	104747288	104753684	-	1131	protein_coding	PF10914:Protein of unknown function (DUF2781)			ENSCHIG00000003884	-	10	86461929	86462120	-	192	protein_coding	-
ENSCHIG00000026267	LPAR2	7	105054146	105055970	-	1047	protein_coding	PF00001:7 transmembrane receptor (rhodopsin family)			ENSCHIG00000020854	IQGAP2	10	93295263	93604369	-	6099	protein_coding	-
ENSCHIG00000003403	-	7	107046882	107047012	+	131	snoRNA	-			ENSCHIG00000017234	TRIM36	10	97208561	97254155	+	7551	protein_coding	-
ENSCHIG00000020211	BCL2L11	11	1065840	1115508	-	5575	protein_coding	-			ENSCHIG00000005425	U6	14	8452570	8452676	+	107	snRNA	-
ENSCHIG00000024679	TLX2	11	9966857	9968261	-	855	protein_coding	PF00046:Homeobox domain			ENSCHIG00000008475	TSPYL5	14	15362392	15363633	-	1242	protein_coding	PF00956:Nucleosome assembly protein (NAP)
ENSCHIG00000021300	FBXO41	11	11050260	11059304	+	2592	protein_coding	PF12937:F-box-like			ENSCHIG00000012791	CTHRC1	14	21034985	21051031	+	1518	protein_coding	-
ENSCHIG00000007595	DYSF	11	12777405	13002585	-	6320	protein_coding	PF16165:Ferlin C-terminus|PF08150:FerB (NUC096) domain|PF00168:C2 domain|PF08165:FerA (NUC095) domain|PF08151:FerI (NUC094) domain			ENSCHIG00000013804	RIMS2	14	21324588	21815105	+	5000	protein_coding	PF02318:FYVE-type zinc finger|PF00168:C2 domain
ENSCHIG00000018063	TGFA	11	13824292	13843729	+	648	protein_coding	-			ENSCHIG00000015764	ZFPM2	14	23337848	23349498	+	3105	protein_coding	-
ENSCHIG00000016909	QPCT	11	19646585	19683475	+	6772	protein_coding	PF04389:Peptidase family M28			ENSCHIG00000003059	U6	14	25872791	25872896	-	106	snRNA	-
ENSCHIG00000001765	-	11	36356225	36356686	-	462	protein_coding	-			ENSCHIG00000009329	ZNF704	14	37966720	38213987	+	4509	protein_coding	-
ENSCHIG00000021066	EFEMP1	11	38094199	38165620	-	2037	protein_coding	PF07645:Calcium-binding EGF domain|PF12662:Complement Clr-like EGF-like			ENSCHIG00000001306	-	14	42252526	42280185	+	781	lincRNA	-
ENSCHIG00000019857	REL	11	43227413	43265147	+	2712	protein_coding	-			ENSCHIG00000023691	-	14	45770636	45776732	-	2268	protein_coding	PF03521:Kv2 voltage-gated K+ channel|PF00520:Ion transport protein
ENSCHIG00000005378	U6	11	43496516	43496623	+	108	snRNA	-			ENSCHIG00000022450	LYN	14	58837116	58883286	-	1983	protein_coding	PF00017:SH2 domain|PF07714:Protein tyrosine kinase|PF00018:SH3 domain
ENSCHIG00000011256	IL1A	11	46120969	46130391	-	765	protein_coding	PF02394:Interleukin-1 propeptide|PF00340:Interleukin-1 / 18			ENSCHIG00000011570	-	14	62622048	62622458	+	411	protein_coding	PF00125:Core histone H2A/H2B/H3/H4
ENSCHIG00000020898	IL36A	11	46350141	46353383	+	531	protein_coding	PF00340:Interleukin-1 / 18			ENSCHIG00000013122	ZFAT	14	74710094	74869703	-	6455	protein_coding	-
ENSCHIG00000010918	-	11	46360719	46371845	+	4984	protein_coding	PF00340:Interleukin-1 / 18			ENSCHIG00000019586	-	14	77432154	77433034	-	405	protein_coding	PF16880:N-terminal EH-domain containing protein
ENSCHIG00000009696	IL1RN	11	46487521	46493904	+	565	protein_coding	PF00340:Interleukin-1 / 18			ENSCHIG00000001731	chi-mir-151	14	79127299	79127387	-	89	miRNA	-
ENSCHIG00000025022	PSD4	11	46515224	46558328	+	3513	protein_coding	PF01369:Sec7 domain|PF15410:Pleckstrin homology domain			ENSCHIG00000009786	-	14	81230205	81232718	-	1095	protein_coding	PF00069:Protein kinase domain
ENSCHIG00000019864	PAX8	11	46575267	46639419	-	1456	protein_coding	PF12403:Paired-box protein 2 C terminal|PF00292:'Paired box' domain			ENSCHIG00000021420	SMPDL3A	9	15669859	15686166	-	1353	protein_coding	PF00149:Calcineurin-like phosphoesterase
ENSCHIG00000025336	SLC1A4	11	63113819	63139178	+	1612	protein_coding	PF00375:Sodium:dicarboxylate symporter family			ENSCHIG00000024185	FABP7	9	15691638	15695022	-	399	protein_coding	PF00061:Lipocalin / cytosolic fatty-acid binding protein family
ENSCHIG00000017794	EHD3	11	68388327	68418022	-	1701	protein_coding	PF12763:Cytoskeletal-regulatory complex EF hand|PF16880:N-terminal EH-domain containing protein|PF00350:Dynamin family			ENSCHIG00000025357	CEP85L	9	19566486	19708996	+	2857	protein_coding	-
ENSCHIG00000026277	PFN4	11	74670533	74672846	+	390	protein_coding	PF00235:Profilin			ENSCHIG00000014666	ARMC2	9	28487854	28608487	-	2641	protein_coding	-
ENSCHIG00000005826	SNORA80B	11	86793008	86793139	+	132	snoRNA	-			ENSCHIG00000010728	BEND3	9	30215110	30245181	+	2876	protein_coding	-
ENSCHIG00000018115	CYS1	11	87122623	87138487	+	524	protein_coding	-			ENSCHIG00000015766	ZC2HC1B	9	68375494	68405081	+	678	protein_coding	PF13913:zinc-finger of a C2HC-type
ENSCHIG00000011294	KLF11	11	87146884	87156017	-	1827	protein_coding	-			ENSCHIG00000019400	-	9	74397097	74407356	-	909	protein_coding	PF07502:MANEC domain
ENSCHIG00000020199	PIP5KL1	11	98139484	98147740	-	1229	protein_coding	PF01504:Phosphatidylinositol-4-phosphate 5-Kinase			ENSCHIG00000009062	-	9	74459170	74469252	-	873	protein_coding	PF07502:MANEC domain
ENSCHIG00000008694	SNORA70	11	98539042	98539136	+	95	snoRNA	-			ENSCHIG00000003141	PNLDC1	9	83363957	83387265	+	1670	protein_coding	PF04857:CAF1 family ribonuclease
ENSCHIG00000013952	NTNG2	11	101717602	101782991	+	1754	protein_coding	PF00053:Laminin EGF domain|PF00055:Laminin N-terminal (Domain VI)			ENSCHIG00000016479	RPS6KA2	9	88846025	89206569	-	6595	protein_coding	-
ENSCHIG00000005002	-	11	102621902	102624379	+	1389	lincRNA	-			ENSCHIG00000005733	-	12	7426984	7430192	+	447	lincRNA	-
ENSCHIG00000005013	-	11	103178919	103187945	-	5718	lincRNA	-			ENSCHIG00000005786	-	12	18053726	18070683	+	772	lincRNA	-
ENSCHIG00000005015	-	11	103212096	103224987	-	2690	lincRNA	-			ENSCHIG00000005803	-	12	20400070	20407055	-	1467	lincRNA	-
ENSCHIG00000005729	SNORD24	11	103663726	103663795	+	70	snoRNA	-			ENSCHIG00000012714	KLF12	12	37454265	37900671	+	1959	protein_coding	PF00096:Zinc finger, C2H2 type
ENSCHIG00000006686	SNORD36	11	103664442	103664516	+	75	snoRNA	-			ENSCHIG00000018326	FRY	12	57722045	57968420	+	9017	protein_coding	PF14228:Cell morphogenesis central region|PF14222:Cell morphogenesis N-terminal|PF14225:Cell morphogenesis C-terminal
ENSCHIG00000024025	ABCA2	11	106208647	106224911	+	6367	protein_coding	PF00005:ABC transporter|PF12698:ABC-2 family transporter protein			ENSCHIG00000015346	-	12	58089833	58090112	+	261	protein_coding	-
ENSCHIG00000015080	VASH1	10	15038805	15056552	-	1101	protein_coding	PF14822:Vasohibin			ENSCHIG00000019809	-	12	65343803	65344357	-	495	protein_coding	PF00237:Ribosomal protein L22p/L17e
ENSCHIG00000021989	PGF	10	16912471	16924515	+	423	protein_coding	PF00341:PDGF/VEGF domain			ENSCHIG00000004730	-	12	71085902	71086031	+	130	snoRNA	-
ENSCHIG00000025534	ACOT6	10	18052632	18061045	-	1338	protein_coding	PF08840:BAAT / Acyl-CoA thioester hydrolase C terminal|PF04775:Acyl-CoA thioester hydrolase/BAAT N-terminal region			ENSCHIG00000023487	EPSTI1	12	73426447	73529355	+	1625	protein_coding	-
ENSCHIG00000011592	SMOC1	10	21379062	21524597	-	3992	protein_coding	-			ENSCHIG00000026526	-	13	10604850	10646661	+	801	protein_coding	PF13857:Ankyrin repeats (many copies)
ENSCHIG00000003081	U6	10	22398468	22398574	+	107	snRNA	-			ENSCHIG00000015379	CELF2	13	15161809	15487595	+	6702	protein_coding	-
ENSCHIG00000014545	RAD51B	10	23420635	23459296	-	1474	protein_coding	PF08423:Rad51			ENSCHIG00000005373	APBB1IP	13	17305302	17383631	-	2205	protein_coding	PF00169:PH domain|PF00788:Ras association (RalGDS/AF-6) domain
ENSCHIG00000023694	TMEM229B	10	23805993	23806495	+	468	protein_coding	PF06541:Putative ABC-transporter type IV			ENSCHIG00000021073	-	13	28538924	28611753	-	3319	protein_coding	-
ENSCHIG00000012549	-	10	37759895	37761756	-	1633	protein_coding	PF00198:2-oxoacid dehydrogenases acyltransferase (catalytic domain)			ENSCHIG00000015150	BAMBI	13	35396716	35404604	-	3679	protein_coding	PF06211:BMP and activin membrane-bound inhibitor (BAMBI) N-terminal domain
ENSCHIG00000017304	GATM	10	38057935	38077953	-	6472	protein_coding	-			ENSCHIG00000004673	5S_rRNA	13	38069797	38069915	-	119	rRNA	-
ENSCHIG00000025761	GLDN	10	44154299	44210837	+	2054	protein_coding	PF01391:Collagen triple helix repeat (20 copies)|PF02191:Olfactomedin-like domain			ENSCHIG00000012227	-	13	42956897	42966616	+	1156	protein_coding	PF00248:Aldo/keto reductase family
ENSCHIG00000010565	LYSMD2	10	44535299	44548199	-	1131	protein_coding	PF01476:LysM domain			ENSCHIG00000002645	-	13	56839655	56839692	-	38	misc_RNA	-
ENSCHIG00000014891	PRTG	10	48407813	48546451	-	3483	protein_coding	PF00041:Fibronectin type III domain|PF07679:Immunoglobulin I-set domain			ENSCHIG00000003214	-	13	56846108	56846212	-	105	misc_RNA	-
ENSCHIG00000025775	RORA	10	53426613	53811304	-	10378	protein_coding	PF00104:Ligand-binding domain of nuclear hormone receptor|PF00105:Zinc finger, C4 type (two domains)			ENSCHIG00000002609	RBM38	13	58049709	58065906	-	2748	protein_coding	PF00076:RNA recognition motif. (a.k.a. RRM, RBD, or RNP domain)
ENSCHIG00000014821	-	10	57408786	57409125	+	309	protein_coding	PF01253:Translation initiation factor SUI1			ENSCHIG00000017086	MYLK2	13	60666232	60683087	+	5203	protein_coding	-
ENSCHIG00000025921	PTGDR	10	57881732	57887192	-	1086	protein_coding	PF00001:7 transmembrane receptor (rhodopsin family)			ENSCHIG00000027084	-	13	60691825	60703732	-	3494	protein_coding	PF10401:Interferon-regulatory factor 3|PF00605:Interferon regulatory factor transcription factor
ENSCHIG00000026021	ATL1	10	59534969	59581041	-	1635	protein_coding	PF02263:Guanylate-binding protein, N-terminal domain			ENSCHIG00000020758	SPAG4	13	64409828	64414404	+	1302	protein_coding	PF07738:Sad1 / UNC-like C-terminal
ENSCHIG00000017469	CHAC1	10	66587355	66589286	-	1062	protein_coding	PF04752:ChaC-like protein			ENSCHIG00000026358	TLDC2	13	65485700	65493895	+	654	protein_coding	PF07534:TLD
ENSCHIG00000017926	BMF	10	67304956	67326337	+	5489	protein_coding	-			ENSCHIG00000025215	TGM2	13	66574412	66606925	-	2420	protein_coding	PF00927:Transglutaminase family, C-terminal ig like domain|PF00868:Transglutaminase family|PF01841:Transglutaminase-like superfamily
ENSCHIG00000000978	-	10	68238004	68354108	+	687	lincRNA	-			ENSCHIG00000002064	-	13	67331602	67331736	+	135	snoRNA	-
ENSCHIG00000020366	-	10	72558383	72558662	+	234	protein_coding	-			ENSCHIG00000001640	U2	13	72613663	72613810	-	148	snRNA	-
ENSCHIG00000006998	-	10	76760583	76761059	+	477	protein_coding	PF00074:Pancreatic ribonuclease			ENSCHIG00000025759	PABPC1L	13	72845922	72869184	+	1947	protein_coding	PF00076:RNA recognition motif. (a.k.a. RRM, RBD, or RNP domain)|PF00658:Poly-adenylate binding protein, unique domain
ENSCHIG00000002315	TPPP2	10	76849118	76851035	+	516	protein_coding	PF05517:p25-alpha			ENSCHIG00000011519	-	13	73240045	73240928	-	204	protein_coding	-
ENSCHIG00000002919	SNORD9	10	77150794	77150902	-	109	snoRNA	-			ENSCHIG00000023883	WFDC2	13	73845173	73849137	+	372	protein_coding	PF00095:WAP-type (Whey Acidic Protein) 'four-disulfide core'
ENSCHIG00000025803	SALL2	10	77255068	77269210	-	5326	protein_coding	-			ENSCHIG00000024267	WFDC10A	13	73953785	73955402	+	231	protein_coding	-
ENSCHIG00000026875	CPNE6	10	80367548	80373512	+	2842	protein_coding	PF00168:C2 domain|PF07002:Copine			ENSCHIG00000003551	U5	13	74090195	74090299	+	105	snRNA	-
ENSCHIG00000025139	NRL	10	80372961	80377257	-	2522	protein_coding	PF03131:bZIP Maf transcription factor|PF08383:Maf N-terminal region			ENSCHIG00000021955	RIPOR3	13	78119340	78191796	-	4712	protein_coding	PF15903:Filopodia upregulated, FAM65
ENSCHIG00000011673	TSSK4	10	80477963	80480356	+	981	protein_coding	PF00069:Protein kinase domain			ENSCHIG00000009239	CYP24A1	13	81145509	81167557	-	3776	protein_coding	PF00067:Cytochrome P450
ENSCHIG00000004171	ZBED3	10	92980736	92981374	+	639	protein_coding	PF02892:BED zinc finger			ENSCHIG00000003240	-	15	490076	490210	+	135	protein_coding	-
ENSCHIG00000008602	GCNT4	10	94732146	94733510	+	1365	protein_coding	PF02485:Core-2/I-Branching enzyme			ENSCHIG00000015046	FAM111B	15	1185461	1205757	-	6631	protein_coding	-
ENSCHIG00000002151	SNORA13	10	99477546	99477682	+	137	snoRNA	-			ENSCHIG00000009432	ABTB2	15	17997675	18178952	+	3576	protein_coding	PF00651:BTB/POZ domain|PF12796:Ankyrin repeats (3 copies)
ENSCHIG00000013290	MMP16	14	7459483	7839561	-	2011	protein_coding	PF11857:Domain of unknown function (DUF3377)|PF01471:Putative peptidoglycan binding domain|PF00045:Hemopexin|PF00413:Matrixin			ENSCHIG00000024280	LRRC32	15	26874592	26886642	+	2793	protein_coding	PF13855:Leucine rich repeat
ENSCHIG00000021026	CALB1	14	8554754	8574810	-	786	protein_coding	PF13499:EF-hand domain pair|PF13405:EF-hand domain			ENSCHIG00000016684	UCP2	15	29615253	29620625	+	1185	protein_coding	PF00153:Mitochondrial carrier protein
ENSCHIG00000008230	-	14	12245947	12360004	-	7298	protein_coding	PF00271:Helicase conserved C-terminal domain|PF00176:SNF2 family N-terminal domain			ENSCHIG00000020830	-	15	34623317	34638876	+	2472	protein_coding	PF00622:SPRY domain|PF00643:B-box zinc finger|PF15227:zinc finger of C3HC4-type, RING
ENSCHIG00000015573	SDC2	14	14509448	14633561	+	4279	protein_coding	PF01034:Syndecan domain			ENSCHIG00000007971	-	15	34805720	34828841	+	1945	protein_coding	PF00643:B-box zinc finger|PF15227:zinc finger of C3HC4-type, RING
ENSCHIG00000019776	-	14	15571155	15572261	+	1107	protein_coding	-			ENSCHIG00000001317	DNHD1	15	35791008	35854752	+	14423	protein_coding	PF03028:Dynein heavy chain and region D6 of dynein motor|PF12774:Hydrolytic ATP binding site of dynein motor region D1|PF12777:Microtubule-binding stalk of dynein motor|PF12780:P-loop containing dynein motor region D4|PF12775:P-loop containing dynein motor region D3|PF08393:Dynein heavy chain, N-terminal region 2
ENSCHIG00000008263	NCALD	14	19475659	19796734	-	1661	protein_coding	PF00036:EF hand|PF13499:EF-hand domain pair			ENSCHIG00000017831	SYT9	15	36940027	37149786	+	3031	protein_coding	-
ENSCHIG00000025287	DPYS	14	21933721	22031800	-	1565	protein_coding	PF01979:Amidohydrolase family			ENSCHIG00000020736	LMO1	15	38063250	38104935	-	1062	protein_coding	PF00412:LIM domain
ENSCHIG00000015490	TRPS1	14	33155061	33429202	-	4178	protein_coding	PF00320:GATA zinc finger			ENSCHIG00000020900	NRIP3	15	38775714	38802430	-	968	protein_coding	PF09668:Aspartyl protease
ENSCHIG00000021598	SAMD12	14	36009994	36448310	-	486	protein_coding	PF07647:SAM domain (Sterile alpha motif)			ENSCHIG00000017481	SCUBE2	15	38817981	38887983	-	3169	protein_coding	PF00431:CUB domain|PF07699:GCC2 and GCC3|PF12662:Complement Clr-like EGF-like|PF12947:EGF domain|PF14670:Coagulation Factor Xa inhibitory site
ENSCHIG00000024689	TNFRSF11B	14	36765003	36794749	-	2509	protein_coding	-			ENSCHIG00000001823	-	15	39476055	39520890	+	335	lincRNA	-
ENSCHIG00000014341	COLEC10	14	36906247	36966467	+	1387	protein_coding	PF01391:Collagen triple helix repeat (20 copies)|PF00059:Lectin C-type domain			ENSCHIG00000024597	SPON1	15	43573842	43883100	+	2424	protein_coding	PF00090:Thrombospondin type 1 domain|PF06468:Spondin_N|PF02014:Reeler domain
ENSCHIG00000021515	HEY1	14	39088619	39092984	+	2790	protein_coding	-			ENSCHIG00000025796	-	15	60122590	60126676	-	3646	protein_coding	-
ENSCHIG00000018448	-	14	45694604	45695068	+	222	protein_coding	-			ENSCHIG00000025925	C11orf1	15	60140706	60146454	-	567	protein_coding	PF06608:Protein of unknown function (DUF1143)
ENSCHIG00000012833	CYP7B1	14	52641518	52815552	+	1562	protein_coding	PF00067:Cytochrome P450			ENSCHIG00000017452	LAYN	15	60496787	60522198	-	2850	protein_coding	PF00059:Lectin C-type domain
ENSCHIG00000012139	CLVS1	14	55110186	55272412	-	1570	protein_coding	PF00650:CRAL/TRIO domain|PF03765:CRAL/TRIO, N-terminal domain			ENSCHIG00000025523	SESN3	15	67098217	67171716	-	1479	protein_coding	PF04636:PA26 p53-induced protein (sestrin)
ENSCHIG00000000623	PLAG1	14	58705530	58750468	+	2048	protein_coding	-			ENSCHIG00000017543	DYNC2H1	15	76975872	77379220	+	17032	protein_coding	PF12777:Microtubule-binding stalk of dynein motor|PF12781:ATP-binding dynein motor region D5|PF08393:Dynein heavy chain, N-terminal region 2|PF12774:Hydrolytic ATP binding site of dynein motor region D1|PF03028:Dynein heavy chain and region D6 of dynein motor|PF08385:Dynein heavy chain, N-terminal region 1|PF07728:AAA domain (dynein-related subfamily)|PF12780:P-loop containing dynein motor region…
ENSCHIG00000017174	EFCAB1	14	62210401	62218411	+	659	protein_coding	PF13499:EF-hand domain pair			ENSCHIG00000008109	LRRN2	16	1746703	1748841	-	2139	protein_coding	PF07679:Immunoglobulin I-set domain|PF13855:Leucine rich repeat
ENSCHIG00000011424	-	14	63933125	63965900	-	5198	protein_coding	-			ENSCHIG00000024187	PFKFB2	16	4234072	4262001	+	5962	protein_coding	PF01591:6-phosphofructo-2-kinase|PF00300:Histidine phosphatase superfamily (branch 1)
ENSCHIG00000024825	RHPN1	14	80779351	80788176	+	2062	protein_coding	PF02185:Hr1 repeat|PF00595:PDZ domain (Also known as DHR or GLGF)|PF03097:BRO1-like domain			ENSCHIG00000000702	chi-mir-215	16	22132985	22133091	-	107	miRNA	-
ENSCHIG00000019437	FILIP1	9	2137272	2351423	-	5001	protein_coding	PF09727:Cortactin-binding protein-2			ENSCHIG00000009263	MIR194	16	22133294	22133364	-	71	miRNA	-
ENSCHIG00000018136	IRAK1BP1	9	5766222	5785246	+	4847	protein_coding	-			ENSCHIG00000014211	HLX	16	22872123	22879389	+	3917	protein_coding	-
ENSCHIG00000022115	SH3BGRL2	9	6614032	6633177	+	321	protein_coding	PF04908:SH3-binding, glutamic acid-rich protein			ENSCHIG00000006584	U6	16	25910739	25910845	-	107	snRNA	-
ENSCHIG00000017259	ELOVL4	9	6909256	6952864	-	5587	protein_coding	-			ENSCHIG00000015311	CNIH3	16	26234747	26365113	+	483	protein_coding	PF03311:Cornichon protein
ENSCHIG00000015370	PKIB	9	15740054	15745668	-	240	protein_coding	-			ENSCHIG00000026813	STUM	16	28114390	28165990	+	387	protein_coding	PF15795:Ectodermal ciliogenesis protein
ENSCHIG00000011759	PLN	9	19633374	19633532	-	159	protein_coding	-			ENSCHIG00000013755	EFCAB2	16	30736247	30855369	-	538	protein_coding	PF13499:EF-hand domain pair
ENSCHIG00000025297	KPNA5	9	21067168	21132331	-	1894	protein_coding	PF00514:Armadillo/beta-catenin-like repeat|PF01749:Importin beta binding domain|PF16186:Atypical Arm repeat			ENSCHIG00000020175	PIK3CD	16	42278015	42290687	-	3189	protein_coding	PF00792:Phosphoinositide 3-kinase C2|PF00613:Phosphoinositide 3-kinase family, accessory domain (PIK domain)|PF02192:PI3-kinase family, p85-binding domain|PF00794:PI3-kinase family, ras-binding domain|PF00454:Phosphatidylinositol 3- and 4-kinase
ENSCHIG00000012119	WASF1	9	27391020	27415012	+	6047	protein_coding	PF02205:WH2 motif			ENSCHIG00000001910	-	16	49649057	49649982	+	813	protein_coding	PF00402:Calponin family repeat|PF00307:Calponin homology (CH) domain
ENSCHIG00000007832	SOBP	9	29723963	29871958	-	2625	protein_coding	PF15279:Sine oculis-binding protein			ENSCHIG00000017128	ISG15	16	49959608	49963950	-	3897	protein_coding	-
ENSCHIG00000016800	POPDC3	9	32132870	32135903	+	1121	protein_coding	PF04831:Popeye protein conserved region			ENSCHIG00000017691	KAZN	16	50863882	51044675	-	6832	protein_coding	-
ENSCHIG00000008491	BVES	9	32166065	32210254	+	4861	protein_coding	-			ENSCHIG00000001738	-	16	53757259	53757339	-	81	snoRNA	-
ENSCHIG00000010900	SIM1	9	36744821	36813596	+	2301	protein_coding	PF06621:Single-minded protein C-terminus|PF08447:PAS fold|PF00989:PAS fold			ENSCHIG00000021530	RNASEL	16	62247654	62262178	-	2226	protein_coding	PF00069:Protein kinase domain|PF06479:Ribonuclease 2-5A|PF12796:Ankyrin repeats (3 copies)
ENSCHIG00000011484	KLHL32	9	39865858	40078689	-	2299	protein_coding	PF01344:Kelch motif|PF00651:BTB/POZ domain|PF07707:BTB And C-terminal Kelch			ENSCHIG00000022030	NMNAT2	16	62917323	63081701	-	1007	protein_coding	PF01467:Cytidylyltransferase-like
ENSCHIG00000020295	-	9	49757802	49795297	-	2726	protein_coding	PF12018:Domain of unknown function (DUF3508)			ENSCHIG00000023511	SWT1	16	64786728	64883785	+	2801	protein_coding	PF13638:PIN domain
ENSCHIG00000020687	RIPPLY2	9	52771624	52775824	-	384	protein_coding	PF14998:Transcription Regulator			ENSCHIG00000021484	TRAF3IP3	16	72147260	72169407	-	4783	protein_coding	-
ENSCHIG00000009496	-	9	54301876	54303485	+	1347	protein_coding	PF00515:Tetratricopeptide repeat|PF13414:TPR repeat			ENSCHIG00000006308	-	16	74071033	74094657	+	3623	protein_coding	-
ENSCHIG00000009914	MYB	9	60317672	60352444	+	3188	protein_coding	PF00249:Myb-like DNA-binding domain|PF09316:C-myb, C-terminal|PF07988:LMSTEN motif			ENSCHIG00000001857	chi-mir-29b	16	74180702	74180782	+	81	miRNA	-
ENSCHIG00000026800	TXLNB	9	64019150	64074270	-	2231	protein_coding	PF09728:Myosin-like coiled-coil protein			ENSCHIG00000013553	INAVA	16	78051399	78071532	+	3824	protein_coding	-
ENSCHIG00000003556	-	9	68583111	68583638	+	528	protein_coding	PF00210:Ferritin-like domain			ENSCHIG00000003679	-	16	79321899	79334025	+	1383	protein_coding	-
ENSCHIG00000004128	-	9	74029311	74040596	-	852	protein_coding	PF00129:Class I Histocompatibility antigen, domains alpha 1 and 2			ENSCHIG00000007677	SLIT3	20	506610	748993	-	4159	protein_coding	PF00008:EGF-like domain|PF01462:Leucine rich repeat N-terminal domain|PF02210:Laminin G domain|PF13855:Leucine rich repeat
ENSCHIG00000012517	-	9	74108855	74124137	-	5091	protein_coding	-			ENSCHIG00000013942	ARHGEF28	20	7707167	8053012	-	8943	protein_coding	-
ENSCHIG00000018340	-	9	74204106	74208171	+	759	protein_coding	-			ENSCHIG00000002299	FOXD1	20	8199509	8200948	+	1440	protein_coding	PF00250:Forkhead domain
ENSCHIG00000001983	-	9	74227564	74230581	-	735	protein_coding	PF00129:Class I Histocompatibility antigen, domains alpha 1 and 2			ENSCHIG00000026714	ITGA2	20	26027539	26132935	-	3595	protein_coding	PF08441:Integrin alpha|PF01839:FG-GAP repeat|PF00092:von Willebrand factor type A domain
ENSCHIG00000018470	-	9	77022643	77023417	-	750	protein_coding	PF04893:Yip1 domain			ENSCHIG00000010404	-	20	56015125	56016474	+	1350	protein_coding	PF14259:RNA recognition motif (a.k.a. RRM, RBD, or RNP domain)|PF08080:RNPHF zinc finger
ENSCHIG00000018427	RGS17	9	77186298	77219530	-	633	protein_coding	PF00615:Regulator of G protein signaling domain			ENSCHIG00000018789	SLC12A7	20	71071372	71134417	+	5857	protein_coding	-
ENSCHIG00000005334	-	9	88049283	88056432	+	5437	protein_coding	-			ENSCHIG00000012904	MTFP1	17	1840417	1842995	-	501	protein_coding	PF10558:Mitochondrial 18 KDa protein (MTP18)
ENSCHIG00000024776	SMOC2	9	90062627	90226026	+	3292	protein_coding	PF16597:Thyroglobulin_1 repeat associated disordered domain|PF07648:Kazal-type serine protease inhibitor domain|PF00086:Thyroglobulin type-1 repeat|PF10591:Secreted protein acidic and rich in cysteine Ca binding region			ENSCHIG00000014176	LIF	17	1988794	2006461	+	4540	protein_coding	-
ENSCHIG00000020325	EFNB2	12	3989045	4038691	+	5116	protein_coding	-			ENSCHIG00000007001	-	17	3122641	3194322	+	541	lincRNA	PF13414:TPR repeat
ENSCHIG00000022828	GPR18	12	10185507	10186962	+	1024	protein_coding	PF00001:7 transmembrane receptor (rhodopsin family)			ENSCHIG00000003136	-	17	3684642	3684804	-	163	misc_RNA	-
ENSCHIG00000000505	-	12	13807527	13823433	+	654	protein_coding	-			ENSCHIG00000020877	MN1	17	3860282	3905620	+	4049	protein_coding	-
ENSCHIG00000021062	-	12	14695971	14697477	+	668	protein_coding	-			ENSCHIG00000023351	CRYBB1	17	4820070	4832288	+	1379	protein_coding	PF00030:Beta/Gamma crystallin
ENSCHIG00000001775	SLITRK5	12	23769041	23771938	-	2868	protein_coding	PF13855:Leucine rich repeat			ENSCHIG00000010428	CMKLR1	17	6519212	6520300	-	1089	protein_coding	PF00001:7 transmembrane receptor (rhodopsin family)
ENSCHIG00000024367	NBEA	12	60270656	60936833	+	8769	protein_coding	PF02138:Beige/BEACH domain|PF14844:PH domain associated with Beige/BEACH|PF15787:Domain of unknown function (DUF4704)|PF13385:Concanavalin A-like lectin/glucanases superfamily|PF06469:Domain of Unknown Function (DUF1088)			ENSCHIG00000007035	-	17	9209504	9266225	-	2162	lincRNA	-
ENSCHIG00000024048	ATP7B	12	65193212	65267158	+	4776	protein_coding	PF00403:Heavy-metal-associated domain|PF00702:haloacid dehalogenase-like hydrolase|PF00122:E1-E2 ATPase			ENSCHIG00000019892	OAS1	17	9693005	9783782	+	10249	protein_coding	-
ENSCHIG00000006400	5S_rRNA	12	67599880	67599996	-	117	rRNA	-			ENSCHIG00000021911	SDS	17	10117784	10125699	-	1540	protein_coding	PF00291:Pyridoxal-phosphate dependent enzyme
ENSCHIG00000008480	KBTBD6	12	75203143	75205263	+	2121	protein_coding	PF07707:BTB And C-terminal Kelch|PF00651:BTB/POZ domain|PF01344:Kelch motif			ENSCHIG00000015638	HSPB8	17	15081710	15095306	+	2480	protein_coding	PF00011:Hsp20/alpha crystallin family
ENSCHIG00000018989	-	12	81377844	81378135	+	273	protein_coding	-			ENSCHIG00000005085	HVCN1	17	16709205	16725172	+	911	protein_coding	PF16799:C-terminal membrane-localisation domain of ion-channel, VCN1|PF00520:Ion transport protein
ENSCHIG00000007941	SPTLC3	13	6397538	6534588	+	1702	protein_coding	PF00155:Aminotransferase class I and II			ENSCHIG00000008874	SNORA70	17	18471308	18471437	+	130	snoRNA	-
ENSCHIG00000009532	IL2RA	13	10790869	10833517	-	1708	protein_coding	-			ENSCHIG00000024282	ADGRD1	17	24978102	25155234	+	7774	protein_coding	-
ENSCHIG00000025390	PROSER2	13	15895414	15921149	+	4321	protein_coding	PF15385:Specifically androgen-regulated gene protein			ENSCHIG00000002298	5S_rRNA	17	30243592	30243703	+	112	rRNA	-
ENSCHIG00000007318	CAMK1D	13	16287736	16675396	+	1256	protein_coding	PF00069:Protein kinase domain			ENSCHIG00000010387	-	17	42012774	42013810	-	508	protein_coding	-
ENSCHIG00000019472	TUBAL3	13	42556769	42560752	+	1341	protein_coding	PF00091:Tubulin/FtsZ family, GTPase domain|PF03953:Tubulin C-terminal domain			ENSCHIG00000010711	-	17	52983645	52984385	-	741	protein_coding	-
ENSCHIG00000017096	-	13	42628103	42643966	+	1124	protein_coding	PF00248:Aldo/keto reductase family			ENSCHIG00000024482	IL15	17	54906796	54922513	+	486	protein_coding	PF02372:Interleukin 15
ENSCHIG00000024097	OPRL1	13	53100703	53107883	-	1113	protein_coding	PF00001:7 transmembrane receptor (rhodopsin family)			ENSCHIG00000022955	SFRP2	17	66978308	66986104	-	1281	protein_coding	PF01392:Fz domain|PF01759:UNC-6/NTR/C345C module
ENSCHIG00000016589	EEF1A2	13	53475234	53484361	+	3152	protein_coding	PF03144:Elongation factor Tu domain 2|PF03143:Elongation factor Tu C-terminal domain|PF00009:Elongation factor Tu GTP binding domain			ENSCHIG00000004009	SNORD116	21	1232902	1232989	+	88	snoRNA	-
ENSCHIG00000002889	-	13	56845700	56845817	-	118	misc_RNA	-			ENSCHIG00000007182	ATP10A	21	1943788	2127161	-	5279	protein_coding	PF16209:Phospholipid-translocating ATPase N-terminal|PF00122:E1-E2 ATPase|PF12710:haloacid dehalogenase-like hydrolase|PF16212:Phospholipid-translocating P-type ATPase C-terminal
ENSCHIG00000022086	SNPH	13	59109338	59153253	-	5856	protein_coding	-			ENSCHIG00000016863	ADAMTS17	21	5567192	5955054	+	3501	protein_coding	PF01421:Reprolysin (M12B) family zinc metalloprotease|PF01562:Reprolysin family propeptide|PF05986:ADAM-TS Spacer 1|PF00090:Thrombospondin type 1 domain
ENSCHIG00000025465	C20orf96	13	60041402	60061086	+	1077	protein_coding	PF15397:Domain of unknown function (DUF4618)			ENSCHIG00000024715	SLCO3A1	21	14147593	14231664	-	1791	protein_coding	PF03137:Organic Anion Transporter Polypeptide (OATP) family
ENSCHIG00000025689	NOL4L	13	61206755	61334866	-	2673	protein_coding	-			ENSCHIG00000021814	SEMA4B	21	20864348	20911390	+	8088	protein_coding	-
ENSCHIG00000020906	VSTM2L	13	66368605	66408199	+	3003	protein_coding	-			ENSCHIG00000003464	SCARNA15	21	22326076	22326202	+	127	scaRNA	-
ENSCHIG00000025893	-	13	73371489	73380847	+	1195	protein_coding	PF00014:Kunitz/Bovine pancreatic trypsin inhibitor domain			ENSCHIG00000022311	-	21	22820526	22824945	-	1860	protein_coding	-
ENSCHIG00000024296	CD40	13	74353051	74365316	+	2414	protein_coding	-			ENSCHIG00000016050	ADAMTSL3	21	23559190	23931341	-	7883	protein_coding	PF07679:Immunoglobulin I-set domain|PF00090:Thrombospondin type 1 domain|PF08686:PLAC (protease and lacunin) domain
ENSCHIG00000023574	KCNG1	13	78433849	78450207	-	1846	protein_coding	-			ENSCHIG00000005122	-	21	24614550	24627352	+	2334	protein_coding	PF00020:TNFR/NGFR cysteine-rich region
ENSCHIG00000016613	CBLN4	13	82835834	82843535	-	2622	protein_coding	PF00386:C1q domain			ENSCHIG00000017403	SLC25A21	21	46298081	46452158	-	861	protein_coding	PF00153:Mitochondrial carrier protein
ENSCHIG00000019674	LPXN	15	1492187	1528841	+	1186	protein_coding	PF00412:LIM domain			ENSCHIG00000005255	-	21	55778206	55780518	+	2313	protein_coding	PF04615:Utp14 protein
ENSCHIG00000024464	RTN4RL2	15	2552508	2561168	-	1260	protein_coding	PF13855:Leucine rich repeat			ENSCHIG00000015905	RIN3	21	56700657	56833192	+	4186	protein_coding	PF02204:Vacuolar sorting protein 9 (VPS9) domain
ENSCHIG00000021453	LARGE2	15	7024329	7033248	-	6131	protein_coding	PF01501:Glycosyl transferase family 8|PF13896:Glycosyl-transferase for dystroglycan			ENSCHIG00000003543	U5	21	66405577	66405693	+	117	snRNA	-
ENSCHIG00000008696	CHST1	15	7294233	7295468	+	1236	protein_coding	PF00685:Sulfotransferase domain			ENSCHIG00000008517	AMN	21	66872790	66883077	+	1419	protein_coding	PF14828:Amnionless
ENSCHIG00000001684	PRR5L	15	16005220	16165944	-	6380	protein_coding	-			ENSCHIG00000006615	-	21	67112790	67122011	+	2170	protein_coding	PF06046:Exocyst complex component Sec6
ENSCHIG00000027218	DEPDC7	15	19250214	19273078	-	1702	protein_coding	PF00610:Domain found in Dishevelled, Egl-10, and Pleckstrin (DEP)			ENSCHIG00000003068	SNORD111B	18	2863837	2863916	-	80	snoRNA	-
ENSCHIG00000020414	CCDC73	15	19452148	19610369	+	3959	protein_coding	PF15818:Coiled-coil domain-containing protein 73 family			ENSCHIG00000021800	CPNE7	18	15902497	15913971	+	1650	protein_coding	PF07002:Copine|PF00168:C2 domain
ENSCHIG00000013608	-	15	20790711	20856067	+	1314	protein_coding	-			ENSCHIG00000027139	ZNF423	18	19001945	19345686	+	5490	protein_coding	-
ENSCHIG00000006804	BDNF	15	24503417	24569735	+	5993	protein_coding	-			ENSCHIG00000025686	-	18	20223299	20223895	+	573	pseudogene	PF02063:MARCKS family
ENSCHIG00000010320	DGAT2	15	27720975	27753988	-	2606	protein_coding	-			ENSCHIG00000014464	RRAD	18	35896203	35899388	-	1537	protein_coding	PF00071:Ras family
ENSCHIG00000013620	ARRB1	15	28462478	28533929	+	1498	protein_coding	PF02752:Arrestin (or S-antigen), C-terminal domain|PF00339:Arrestin (or S-antigen), N-terminal domain			ENSCHIG00000015211	KIAA0895L	18	36083402	36088606	-	2585	protein_coding	-
ENSCHIG00000013843	STARD10	15	30692266	30716881	+	2954	protein_coding	-			ENSCHIG00000026708	ELMO3	18	36106152	36110394	+	2210	protein_coding	PF11841:Domain of unknown function (DUF3361)|PF16457:Pleckstrin homology domain|PF04727:ELMO/CED-12 family
ENSCHIG00000023338	-	15	34026333	34029383	-	858	protein_coding	PF00042:Globin			ENSCHIG00000019978	SMPD3	18	36986634	37010350	-	2254	protein_coding	PF03372:Endonuclease/Exonuclease/phosphatase family
ENSCHIG00000013332	AMPD3	15	40131327	40188371	+	4263	protein_coding	PF00962:Adenosine/AMP deaminase			ENSCHIG00000002809	U6	18	45689852	45689948	+	97	snRNA	-
ENSCHIG00000011918	-	15	41900002	41961005	+	2118	protein_coding	PF12130:Protein of unknown function (DUF3585)			ENSCHIG00000015582	LSR	18	46793374	46808405	+	1944	protein_coding	PF05624:Lipolysis stimulated receptor (LSR)
ENSCHIG00000005108	SNORD14	15	48653875	48653962	+	88	snoRNA	-			ENSCHIG00000026808	PRX	18	50634388	50652374	-	7782	protein_coding	-
ENSCHIG00000013639	CCDC153	15	52576349	52580194	+	585	protein_coding	-			ENSCHIG00000016916	-	18	52860108	52864683	+	1267	protein_coding	-
ENSCHIG00000022415	PDZD3	15	52582652	52585656	-	1416	protein_coding	PF00595:PDZ domain (Also known as DHR or GLGF)			ENSCHIG00000013516	-	18	53403159	53404349	-	1191	protein_coding	PF01556:DnaJ C terminal domain|PF00684:DnaJ central domain|PF00226:DnaJ domain
ENSCHIG00000009533	MPZL3	15	53398288	53423792	+	4635	protein_coding	PF07686:Immunoglobulin V-set domain			ENSCHIG00000002342	ZNF296	18	53807148	53810920	-	1434	protein_coding	-
ENSCHIG00000021765	PGR	15	74461054	74589792	-	4430	protein_coding	PF00105:Zinc finger, C4 type (two domains)|PF02161:Progesterone receptor|PF00104:Ligand-binding domain of nuclear hormone receptor			ENSCHIG00000009277	-	18	53947151	53967205	-	6641	protein_coding	-
ENSCHIG00000009065	CFAP300	15	75756379	75785882	+	2198	protein_coding	PF14926:Domain of unknown function (DUF4498)			ENSCHIG00000016612	PTGIR	18	54796925	54799123	-	1155	protein_coding	PF00001:7 transmembrane receptor (rhodopsin family)
ENSCHIG00000017519	MYBPH	16	335054	342440	-	1521	protein_coding	PF07679:Immunoglobulin I-set domain|PF00041:Fibronectin type III domain			ENSCHIG00000018099	GNG8	18	54806301	54806884	-	213	protein_coding	-
ENSCHIG00000000814	SLC45A3	16	2812313	2832233	-	4993	protein_coding	-			ENSCHIG00000016291	C5AR1	18	55346343	55362018	+	4048	protein_coding	-
ENSCHIG00000025398	-	16	3990218	3995728	+	459	protein_coding	-			ENSCHIG00000026260	SYNGR4	18	56094694	56103519	+	705	protein_coding	PF01284:Membrane-associating domain
ENSCHIG00000026425	KIF26B	16	30175422	30686252	-	6998	protein_coding	PF00225:Kinesin motor domain			ENSCHIG00000023978	HSD17B14	18	56444678	56463983	-	1745	protein_coding	PF00106:short chain dehydrogenase
ENSCHIG00000024130	MAP1LC3C	16	33461392	33467337	-	1275	protein_coding	PF02991:Autophagy protein Atg8 ubiquitin like			ENSCHIG00000000985	chi-mir-99b	18	58704941	58705010	+	70	miRNA	-
ENSCHIG00000013523	FBXO2	16	40519188	40524751	+	894	protein_coding	PF00646:F-box domain|PF04300:F-box associated region			ENSCHIG00000009211	MIR125A	18	58705600	58705685	+	86	miRNA	-
ENSCHIG00000010592	TNFRSF25	16	45441319	45445028	+	1308	protein_coding	PF00020:TNFR/NGFR cysteine-rich region|PF00531:Death domain			ENSCHIG00000002006	U2	18	59801407	59801598	+	192	snRNA	-
ENSCHIG00000013550	SMIM1	16	47853844	47854334	-	237	protein_coding	-			ENSCHIG00000025387	-	18	60837573	60977782	-	3576	protein_coding	-
ENSCHIG00000014044	SEC16B	16	57929259	57970531	-	3227	protein_coding	PF12932:Vesicle coat trafficking protein Sec16 mid-region|PF12931:Sec23-binding domain of Sec16			ENSCHIG00000024769	-	18	61781911	61793239	+	1617	protein_coding	PF00096:Zinc finger, C2H2 type|PF01352:KRAB box
ENSCHIG00000009736	ANGPTL1	16	58825140	58849218	-	3474	protein_coding	PF00147:Fibrinogen beta and gamma chains, C-terminal globular domain			ENSCHIG00000017182	TTYH1	18	64613497	64630701	+	5195	protein_coding	-
ENSCHIG00000024646	NPL	16	62476983	62514289	+	963	protein_coding	PF00701:Dihydrodipicolinate synthetase family			ENSCHIG00000017121	-	18	65565381	65576739	-	6840	protein_coding	PF02023:SCAN domain
ENSCHIG00000022982	SHCBP1L	16	62572740	62615823	-	2018	protein_coding	PF13229:Right handed beta helix region			ENSCHIG00000001824	U6	18	66977609	66977714	+	106	snRNA	-
ENSCHIG00000003668	U6	16	63519269	63519371	-	103	snRNA	-			ENSCHIG00000001672	SLC27A5	18	67160012	67167748	-	2073	protein_coding	PF13193:AMP-binding enzyme C-terminal domain|PF00501:AMP-binding enzyme
ENSCHIG00000015391	NIBAN1	16	64455718	64631046	-	7189	protein_coding	-			ENSCHIG00000021798	TSPOAP1	19	8902871	8925652	-	5607	protein_coding	PF07653:Variant SH3 domain|PF14604:Variant SH3 domain
ENSCHIG00000011973	NEURL1B	20	4469213	4509647	+	1910	protein_coding	PF13920:Zinc finger, C3HC4 type (RING finger)|PF07177:Neuralized			ENSCHIG00000008949	chi-mir-454	19	9742520	9742633	-	114	miRNA	-
ENSCHIG00000003618	-	20	5114277	5129897	+	1872	lincRNA	-			ENSCHIG00000015855	BCAS3	19	11498492	11928737	-	14069	protein_coding	PF12490:Breast carcinoma amplified sequence 3
ENSCHIG00000018493	NAIP	20	10152818	10190203	-	4575	protein_coding	PF00653:Inhibitor of Apoptosis domain|PF05729:NACHT domain			ENSCHIG00000016688	CCL5	19	14157063	14167744	+	4681	protein_coding	-
ENSCHIG00000016241	MARVELD2	20	10328610	10344217	-	1656	protein_coding	PF07303:Occludin homology domain|PF01284:Membrane-associating domain			ENSCHIG00000004501	-	19	20754614	20754693	-	80	snoRNA	-
ENSCHIG00000017643	CCDC125	20	10406483	10435609	+	1894	protein_coding	-			ENSCHIG00000022441	TLCD2	19	22603475	22605438	-	852	protein_coding	PF03798:TLC domain
ENSCHIG00000015161	SGTB	20	13853237	13901334	+	4362	protein_coding	PF13414:TPR repeat|PF00515:Tetratricopeptide repeat|PF16546:Homodimerisation domain of SGTA			ENSCHIG00000019426	CAMKK1	19	24299438	24329589	-	4378	protein_coding	-
ENSCHIG00000024047	-	20	15640749	15641694	-	906	protein_coding	PF13793:N-terminal domain of ribose phosphate pyrophosphokinase|PF14572:Phosphoribosyl synthetase-associated domain			ENSCHIG00000020407	XAF1	19	24955092	24967940	-	1238	protein_coding	-
ENSCHIG00000006138	-	20	23566978	23567066	+	89	snoRNA	-			ENSCHIG00000019608	NLRP1	19	25849114	25872008	+	3696	protein_coding	PF13553:Function to find|PF05729:NACHT domain|PF00619:Caspase recruitment domain
ENSCHIG00000020342	MCIDAS	20	23955476	23961667	+	1125	protein_coding	PF07412:Geminin			ENSCHIG00000011068	-	19	26436808	26436999	+	192	protein_coding	-
ENSCHIG00000012020	EMB	20	28713967	28758446	+	1176	protein_coding	PF07679:Immunoglobulin I-set domain			ENSCHIG00000021206	MYOCD	19	30831906	30914563	+	3469	protein_coding	PF02037:SAP domain|PF02755:RPEL repeat
ENSCHIG00000017425	NIM1K	20	31445419	31471073	-	1311	protein_coding	PF00069:Protein kinase domain			ENSCHIG00000008939	PEMT	19	34427561	34467241	+	5417	protein_coding	-
ENSCHIG00000017045	SLC1A3	20	37536650	37618247	-	6066	protein_coding	PF00375:Sodium:dicarboxylate symporter family			ENSCHIG00000024513	KRT19	19	41378530	41382408	-	1458	protein_coding	PF00038:Intermediate filament protein
ENSCHIG00000020305	-	20	38124498	38148183	+	1455	protein_coding	PF00201:UDP-glucoronosyl and UDP-glucosyl transferase			ENSCHIG00000006150	CCR10	19	42385125	42387074	-	1095	protein_coding	PF00001:7 transmembrane receptor (rhodopsin family)
ENSCHIG00000014660	TTC23L	20	39263003	39286177	-	936	protein_coding	-			ENSCHIG00000015761	MEOX1	19	43188716	43205911	-	1276	protein_coding	-
ENSCHIG00000020502	ADAMTS12	20	39833318	40225505	+	10218	protein_coding	-			ENSCHIG00000007853	NAGS	19	43503403	43508597	+	1605	protein_coding	PF04768:NAT, N-acetyltransferase, of N-acetylglutamate synthase
ENSCHIG00000021819	RETREG1	20	56450873	56605430	+	1648	protein_coding	-			ENSCHIG00000020799	FMNL1	19	44500173	44525235	+	3680	protein_coding	PF02181:Formin Homology 2 Domain|PF06371:Diaphanous GTPase-binding Domain|PF06367:Diaphanous FH3 Domain
ENSCHIG00000002861	UBE2QL1	20	66652927	66708330	-	1386	protein_coding	-			ENSCHIG00000026221	MAPT	19	45520398	45642831	+	6513	protein_coding	-
ENSCHIG00000023191	SVOP	17	7010604	7077642	-	2267	protein_coding	PF00083:Sugar (and other) transporter|PF07690:Major Facilitator Superfamily			ENSCHIG00000005073	-	19	46882516	46882770	-	255	protein_coding	-
ENSCHIG00000013785	TRPV4	17	7677060	7698759	-	2648	protein_coding	PF00520:Ion transport protein			ENSCHIG00000014871	-	19	49892722	49897587	+	840	protein_coding	-
ENSCHIG00000012286	CABP1	17	8207336	8233131	-	2110	protein_coding	-			ENSCHIG00000003302	U6	19	52650392	52650455	+	64	snRNA	-
ENSCHIG00000024304	MSI1	17	8440074	8462159	+	1098	protein_coding	PF00076:RNA recognition motif. (a.k.a. RRM, RBD, or RNP domain)			ENSCHIG00000010641	-	19	54243748	54243927	+	180	protein_coding	-
ENSCHIG00000014548	BICDL1	17	8651119	8729500	-	1731	protein_coding	PF04849:HAP1 N-terminal conserved region			ENSCHIG00000018586	SNORD1C	19	54418002	54418079	-	78	snoRNA	-
ENSCHIG00000013401	CFAP73	17	9978040	9987834	-	927	protein_coding	PF13863:Domain of unknown function (DUF4200)			ENSCHIG00000020026	CYGB	19	54442938	54448917	+	543	protein_coding	PF00042:Globin
ENSCHIG00000023939	TBX5	17	10833923	10883106	-	3488	protein_coding	PF00907:T-box			ENSCHIG00000001231	U6	19	55439980	55440082	+	103	snRNA	-
ENSCHIG00000005399	5S_rRNA	17	18846105	18846208	-	104	rRNA	-			ENSCHIG00000012837	ABCA6	19	60639959	60700417	+	4800	protein_coding	PF00005:ABC transporter|PF12698:ABC-2 family transporter protein
ENSCHIG00000012217	MMP17	17	25941191	25963359	+	1926	protein_coding	PF01471:Putative peptidoglycan binding domain|PF00413:Matrixin|PF00045:Hemopexin			ENSCHIG00000026970	FAM20A	19	60875557	60914765	+	1608	protein_coding	PF06702:Golgi casein kinase, C-terminal, Fam20
ENSCHIG00000024833	GLRB	17	28965973	29079467	+	4326	protein_coding	PF02931:Neurotransmitter-gated ion-channel ligand binding domain|PF02932:Neurotransmitter-gated ion-channel transmembrane region			ENSCHIG00000002505	-	24	3967750	3969293	+	815	lincRNA	-
ENSCHIG00000015515	-	17	47476385	47479333	+	2893	pseudogene	-			ENSCHIG00000000245	-	24	22079106	22083530	+	636	protein_coding	PF02023:SCAN domain
ENSCHIG00000019789	INPP4B	17	55127038	55735243	-	3928	protein_coding	-			ENSCHIG00000018666	-	24	22087137	22088060	+	924	protein_coding	PF00096:Zinc finger, C2H2 type
ENSCHIG00000023405	ZNF827	17	58396230	58588431	-	9103	protein_coding	-			ENSCHIG00000016322	BCL2	24	61578207	61771481	-	1803	protein_coding	-
ENSCHIG00000007330	MAB21L2	17	63620490	63621569	+	1080	protein_coding	PF03281:Mab-21 protein			ENSCHIG00000026535	TRANK1	22	10490216	10562955	+	8715	protein_coding	PF13361:UvrD-like helicase C-terminal domain
ENSCHIG00000019259	-	17	68503151	68513841	-	3022	protein_coding	-			ENSCHIG00000006299	SNORA62	22	12542204	12542354	+	151	snoRNA	-
ENSCHIG00000025090	CPE	17	69249771	69399268	+	2025	protein_coding	PF13620:Carboxypeptidase regulatory-like domain|PF00246:Zinc carboxypeptidase			ENSCHIG00000012194	TCAIM	22	16092084	16118079	+	1504	protein_coding	PF14687:Domain of unknown function (DUF4460)|PF14688:Domain of unknown function (DUF4461)
ENSCHIG00000007827	MAGEL2	21	418589	423387	-	4799	protein_coding	PF01454:MAGE family			ENSCHIG00000006313	IL17RE	22	16666638	16676479	-	1912	protein_coding	PF08357:SEFIR domain|PF15037:Interleukin-17 receptor extracellular region
ENSCHIG00000024924	MCTP2	21	11847103	12115136	-	3587	protein_coding	-			ENSCHIG00000009563	LRRN1	22	22325284	22327433	-	2127	protein_coding	PF13855:Leucine rich repeat|PF07679:Immunoglobulin I-set domain
ENSCHIG00000019646	WDR93	21	20412091	20451924	+	2415	protein_coding	-			ENSCHIG00000014682	KBTBD8	22	34449220	34461726	-	4936	protein_coding	PF07707:BTB And C-terminal Kelch|PF00651:BTB/POZ domain|PF01344:Kelch motif
ENSCHIG00000010000	ANPEP	21	20482347	20515201	-	7863	protein_coding	-			ENSCHIG00000016747	-	22	41307258	41401299	+	378	protein_coding	PF01230:HIT domain
ENSCHIG00000010176	SLC28A1	21	21812043	21869954	+	2120	protein_coding	PF07662:Na+ dependent nucleoside transporter C-terminus|PF07670:Nucleoside recognition|PF01773:Na+ dependent nucleoside transporter N-terminus			ENSCHIG00000001759	FAM107A	22	42725276	42759054	+	519	protein_coding	PF06625:Protein of unknown function (DUF1151)
ENSCHIG00000015568	ISL2	21	31183330	31188290	+	1080	protein_coding	PF00046:Homeobox domain|PF00412:LIM domain			ENSCHIG00000026102	IL17RD	22	43860514	43920017	+	2314	protein_coding	PF16742:N-terminus of interleukin 17 receptor D|PF08357:SEFIR domain
ENSCHIG00000018609	SCAMP5	21	33143568	33166322	-	4364	protein_coding	-			ENSCHIG00000020792	-	22	47966274	47966738	+	261	protein_coding	-
ENSCHIG00000017971	ARID3B	21	33529749	33577873	-	4571	protein_coding	-			ENSCHIG00000002793	U6	22	50325521	50325623	+	103	snRNA	-
ENSCHIG00000022365	-	21	33688289	33688535	+	231	protein_coding	-			ENSCHIG00000015877	PPARG	22	56680681	56745606	-	2437	protein_coding	PF00105:Zinc finger, C4 type (two domains)|PF00104:Ligand-binding domain of nuclear hormone receptor|PF12577:PPAR gamma N-terminal region
ENSCHIG00000024298	AKAP6	21	42039048	42626951	+	7903	protein_coding	-			ENSCHIG00000017995	TIMP4	22	56919254	56925582	+	675	protein_coding	PF00965:Tissue inhibitor of metalloproteinase
ENSCHIG00000001406	U3	21	44431787	44432009	-	223	snoRNA	-			ENSCHIG00000009222	-	22	59893090	59997051	-	1310	protein_coding	PF05300:Protein of unknown function (DUF737)
ENSCHIG00000023755	-	21	44680913	44711098	-	2979	protein_coding	-			ENSCHIG00000000821	-	22	60213572	60215103	-	1242	lincRNA	-
ENSCHIG00000017353	PAX9	21	46280815	46293887	+	1032	protein_coding	PF00292:'Paired box' domain			ENSCHIG00000019951	-	26	213804	214739	+	936	processed_pseudogene	PF13853:Olfactory receptor
ENSCHIG00000014087	-	21	54797982	54805179	-	285	protein_coding	-			ENSCHIG00000015691	FANK1	26	6538685	6653713	-	2375	protein_coding	PF12796:Ankyrin repeats (3 copies)
ENSCHIG00000009864	GPR68	21	55491417	55492532	-	1116	protein_coding	PF00001:7 transmembrane receptor (rhodopsin family)			ENSCHIG00000005001	-	26	6850247	6863804	-	2570	lincRNA	-
ENSCHIG00000014678	TC2N	21	55973610	56016581	-	1650	protein_coding	PF00168:C2 domain			ENSCHIG00000021339	INA	26	27863430	27877095	-	4264	protein_coding	PF00038:Intermediate filament protein|PF04732:Intermediate filament head (DNA binding) region
ENSCHIG00000002804	BDKRB1	21	60480668	60481726	+	1059	protein_coding	PF00001:7 transmembrane receptor (rhodopsin family)			ENSCHIG00000005986	SNORD22	26	28872192	28872308	+	117	snoRNA	-
ENSCHIG00000025658	CCDC85C	21	63813474	63888960	-	1709	protein_coding	PF10226:Uncharacterized conserved proteins (DUF2216)			ENSCHIG00000020364	KAZALD1	26	29781320	29783679	-	965	protein_coding	PF07679:Immunoglobulin I-set domain|PF00219:Insulin-like growth factor binding protein
ENSCHIG00000026677	-	21	66160530	66161203	-	294	protein_coding	-			ENSCHIG00000025583	C10orf62	26	32842185	32842895	-	678	protein_coding	-
ENSCHIG00000019470	KIAA0319	18	11800	82081	+	4199	protein_coding	PF02010:REJ domain			ENSCHIG00000013526	SORBS1	26	34596577	34764501	+	5613	protein_coding	PF00018:SH3 domain|PF14604:Variant SH3 domain|PF07653:Variant SH3 domain|PF02208:Sorbin homologous domain
ENSCHIG00000004183	U6	18	2807980	2808086	-	107	snRNA	-			ENSCHIG00000002479	7SK	26	35571927	35572164	-	238	misc_RNA	-
ENSCHIG00000025649	VAT1L	18	6231826	6402202	+	4274	protein_coding	PF08240:Alcohol dehydrogenase GroES-like domain|PF13602:Zinc-binding dehydrogenase			ENSCHIG00000006086	HHEX	26	37298672	37304474	-	1743	protein_coding	PF00046:Homeobox domain
ENSCHIG00000018868	FOXF1	18	13740693	13743403	+	1176	protein_coding	PF00250:Forkhead domain			ENSCHIG00000017337	CPEB3	26	37651283	37801319	+	2148	protein_coding	PF16367:RNA recognition motif|PF16366:Cytoplasmic polyadenylation element-binding protein ZZ domain
ENSCHIG00000024950	FOXC2	18	13785079	13786587	+	1461	protein_coding	PF00250:Forkhead domain			ENSCHIG00000017757	-	26	43129801	43130889	+	360	protein_coding	PF16808:Coiled-coil N-terminus of cGMP-dependent protein kinase
ENSCHIG00000024746	NOD2	18	18193190	18226931	-	3400	protein_coding	PF05729:NACHT domain|PF00619:Caspase recruitment domain			ENSCHIG00000022231	-	26	43221297	43304899	+	594	protein_coding	PF10018:Vitamin-D-receptor interacting Mediator subunit 4
ENSCHIG00000023734	SLC6A2	18	25249628	25303257	+	5603	protein_coding	PF00209:Sodium:neurotransmitter symporter family			ENSCHIG00000012195	PRKG1	26	44250014	44502171	+	1398	protein_coding	PF00027:Cyclic nucleotide-binding domain|PF00069:Protein kinase domain
ENSCHIG00000021788	NDRG4	18	27600744	27644133	+	4832	protein_coding	PF03096:Ndr family			ENSCHIG00000014847	DKK1	26	44553671	44559847	+	4694	protein_coding	PF04706:Dickkopf N-terminal cysteine-rich region
ENSCHIG00000018270	CDH8	18	30658413	31040330	-	4204	protein_coding	-			ENSCHIG00000017338	NAALAD2	29	4641141	4691111	-	2757	protein_coding	PF04389:Peptidase family M28|PF04253:Transferrin receptor-like dimerisation domain|PF02225:PA domain
ENSCHIG00000002056	BEAN1	18	35469819	35509762	+	3963	protein_coding	-			ENSCHIG00000008429	-	29	13133687	13134055	-	369	protein_coding	-
ENSCHIG00000018446	ZFHX3	18	39376823	39623986	+	12495	protein_coding	-			ENSCHIG00000014742	-	29	17721159	17721622	+	377	protein_coding	PF00179:Ubiquitin-conjugating enzyme
ENSCHIG00000022103	PKD1L3	18	40292298	40373436	+	5046	protein_coding	PF08016:Polycystin cation channel|PF01825:GPCR proteolysis site, GPS, motif|PF01477:PLAT/LH2 domain|PF00059:Lectin C-type domain			ENSCHIG00000013621	AQP11	29	17819071	17831112	-	1154	protein_coding	PF00230:Major intrinsic protein
ENSCHIG00000006333	U6	18	40591595	40591701	+	107	snRNA	-			ENSCHIG00000006678	CDON	29	28663684	28763319	-	7798	protein_coding	PF07679:Immunoglobulin I-set domain|PF00041:Fibronectin type III domain|PF13927:Immunoglobulin domain
ENSCHIG00000011587	CEBPA	18	44783262	44784323	-	1062	protein_coding	PF07716:Basic region leucine zipper			ENSCHIG00000015640	FLI1	29	31378005	31512541	+	6331	protein_coding	-
ENSCHIG00000027209	-	18	46692765	46695627	+	258	protein_coding	-			ENSCHIG00000021724	ADAMTS15	29	35789571	35814167	+	5612	protein_coding	-
ENSCHIG00000024763	HCST	18	47434487	47435759	+	237	protein_coding	-			ENSCHIG00000015824	GNG3	29	41358289	41358785	+	228	protein_coding	-
ENSCHIG00000018395	-	18	48407715	48450826	-	2457	protein_coding	PF01352:KRAB box|PF00096:Zinc finger, C2H2 type			ENSCHIG00000011345	IRF7	29	45828818	45831472	+	1716	protein_coding	PF00605:Interferon regulatory factor transcription factor|PF10401:Interferon-regulatory factor 3
ENSCHIG00000011318	CATSPERG	18	49043830	49072651	+	3462	protein_coding	PF15064:Cation channel sperm-associated protein subunit gamma			ENSCHIG00000009952	RASSF7	29	45861703	45866692	-	4643	protein_coding	-
ENSCHIG00000025207	LRFN1	18	49893510	49900677	-	3445	protein_coding	PF07679:Immunoglobulin I-set domain|PF00041:Fibronectin type III domain|PF13855:Leucine rich repeat			ENSCHIG00000002407	-	29	46029219	46033741	+	2209	lincRNA	-
ENSCHIG00000015175	ERICH4	18	51573784	51576078	+	516	protein_coding	PF15039:Domain of unknown function (DUF4530)			ENSCHIG00000016060	-	29	46082921	46085233	-	390	protein_coding	PF04505:Interferon-induced transmembrane protein
ENSCHIG00000025382	GRIK5	18	52080355	52140177	+	4148	protein_coding	PF00060:Ligand-gated ion channel|PF01094:Receptor family ligand binding region|PF10613:Ligated ion channel L-glutamate- and glycine-binding site			ENSCHIG00000012528	CDKN1C	29	49752435	49755542	+	2573	protein_coding	-
ENSCHIG00000003296	FOSB	18	54128257	54134780	+	3362	protein_coding	-			ENSCHIG00000007582	FOXC1	23	780666	782330	+	1632	protein_coding	PF00250:Forkhead domain
ENSCHIG00000006784	NPAS1	18	55118371	55139461	+	6330	protein_coding	-			ENSCHIG00000008482	U1	23	1552005	1552113	+	109	snRNA	-
ENSCHIG00000016447	LMTK3	18	56185029	56206092	-	4559	protein_coding	PF07714:Protein tyrosine kinase			ENSCHIG00000020094	ID4	23	12264977	12269974	+	4399	protein_coding	PF00010:Helix-loop-helix DNA-binding domain
ENSCHIG00000023460	CA11	18	56305830	56312601	-	2236	protein_coding	-			ENSCHIG00000010444	-	23	14256247	14257038	-	792	protein_coding	PF00900:Ribosomal family S4e|PF08071:RS4NT (NUC023) domain|PF16121:40S ribosomal protein S4 C-terminus
ENSCHIG00000009425	NTF4	18	56595626	56596258	-	633	protein_coding	PF00243:Nerve growth factor family			ENSCHIG00000017990	PPP1R3G	23	16108209	16109246	+	1005	protein_coding	PF03370:Carbohydrate/starch-binding module (family 21)
ENSCHIG00000008211	PPFIA3	18	56645583	56666664	+	4046	protein_coding	PF07647:SAM domain (Sterile alpha motif)|PF00536:SAM domain (Sterile alpha motif)			ENSCHIG00000021891	HIST1H1C	23	18105504	18107334	-	762	protein_coding	PF00538:linker histone H1 and H5 family
ENSCHIG00000017260	TRPM4	18	56672842	56714806	+	5573	protein_coding	-			ENSCHIG00000011284	-	23	18212350	18212982	+	633	protein_coding	PF00538:linker histone H1 and H5 family
ENSCHIG00000008915	SNORD33	18	56952625	56952709	+	85	snoRNA	-			ENSCHIG00000013369	-	23	18283182	18283493	-	312	protein_coding	PF15511:Centromere kinetochore component CENP-T histone fold
ENSCHIG00000004886	SNORD34	18	56952914	56952984	+	71	snoRNA	-			ENSCHIG00000000946	HIST1H1B	23	18979845	18980525	-	681	protein_coding	PF00538:linker histone H1 and H5 family
ENSCHIG00000022806	FAM71E1	18	57622649	57627928	-	648	protein_coding	PF12480:Protein of unknown function (DUF3699)			ENSCHIG00000010224	ZNF165	23	19345889	19353426	+	3079	protein_coding	-
ENSCHIG00000021406	SYT3	18	57814008	57825665	-	1776	protein_coding	PF00168:C2 domain			ENSCHIG00000020645	NOTCH4	23	22756254	22780609	-	5901	protein_coding	PF07684:NOTCH protein|PF13857:Ankyrin repeats (many copies)|PF00066:LNR domain|PF00008:EGF-like domain|PF07645:Calcium-binding EGF domain
ENSCHIG00000022830	SHANK1	18	57848775	57895938	-	6595	protein_coding	PF12796:Ankyrin repeats (3 copies)|PF00536:SAM domain (Sterile alpha motif)|PF07653:Variant SH3 domain|PF16511:N-terminal or F0 domain of Talin-head FERM|PF00595:PDZ domain (Also known as DHR or GLGF)			ENSCHIG00000004272	PAQR8	23	24337230	24338294	-	1065	protein_coding	PF03006:Haemolysin-III related
ENSCHIG00000003415	SNORD88B	18	57962347	57962438	-	92	snoRNA	-			ENSCHIG00000014360	CLIC5	23	29584563	29689624	+	759	protein_coding	PF13410:Glutathione S-transferase, C-terminal domain|PF13417:Glutathione S-transferase, N-terminal domain
ENSCHIG00000023329	HAS1	18	58717916	58728843	-	1752	protein_coding	PF13641:Glycosyltransferase like family 2			ENSCHIG00000010829	PTCRA	23	32257737	32262722	-	948	protein_coding	PF15028:Pre-T-cell antigen receptor
ENSCHIG00000024440	-	18	58907542	58913110	+	1743	protein_coding	PF00096:Zinc finger, C2H2 type|PF01352:KRAB box			ENSCHIG00000014706	DAAM2	23	34993795	35122441	-	6263	protein_coding	PF02181:Formin Homology 2 Domain|PF06367:Diaphanous FH3 Domain|PF06371:Diaphanous GTPase-binding Domain
ENSCHIG00000025458	-	18	62310917	62336223	-	5294	protein_coding	PF00096:Zinc finger, C2H2 type|PF01352:KRAB box			ENSCHIG00000022634	KCNK5	23	35720671	35759541	+	1938	protein_coding	-
ENSCHIG00000018215	-	18	63029317	63036656	+	1884	protein_coding	PF13906:C-terminus of AA_permease|PF13520:Amino acid permease			ENSCHIG00000014897	-	23	38954992	38957377	-	282	protein_coding	-
ENSCHIG00000023927	PRKCG	18	63320317	63338814	+	2100	protein_coding	PF00069:Protein kinase domain|PF00168:C2 domain|PF00130:Phorbol esters/diacylglycerol binding domain (C1 domain)			ENSCHIG00000018872	TULP1	23	39245227	39259305	+	1786	protein_coding	PF01167:Tub family
ENSCHIG00000013707	SHISA7	18	63830764	63837553	+	1680	protein_coding	PF13908:Wnt and FGF inhibitory regulator			ENSCHIG00000007818	ITPR3	23	40876135	40943014	-	8314	protein_coding	PF00520:Ion transport protein|PF02815:MIR domain|PF08454:RyR and IP3R Homology associated|PF01365:RIH domain|PF08709:Inositol 1,4,5-trisphosphate/ryanodine receptor
ENSCHIG00000025879	TMEM190	18	63871639	63872746	-	540	protein_coding	PF15431:Transmembrane protein 190			ENSCHIG00000004534	-	27	983807	1020295	+	801	lincRNA	-
ENSCHIG00000025914	BRSK1	18	63927892	63948488	-	2775	protein_coding	PF00069:Protein kinase domain			ENSCHIG00000011887	RARB	27	5262988	5443719	+	1602	protein_coding	PF00105:Zinc finger, C4 type (two domains)|PF00104:Ligand-binding domain of nuclear hormone receptor
ENSCHIG00000017601	-	18	63997162	64008714	+	2084	protein_coding	PF00041:Fibronectin type III domain|PF00102:Protein-tyrosine phosphatase			ENSCHIG00000009722	-	27	5596072	5597181	+	1110	protein_coding	-
ENSCHIG00000020498	TNNI3	18	64027265	64030887	+	715	protein_coding	PF00992:Troponin|PF11636:Troponin I residues 1-32			ENSCHIG00000025670	SLC7A2	27	25769588	25834074	+	2385	protein_coding	PF13520:Amino acid permease|PF13906:C-terminus of AA_permease
ENSCHIG00000021226	TNNT1	18	64034299	64044597	+	925	protein_coding	PF00992:Troponin			ENSCHIG00000018068	SORBS2	27	29445376	29763293	+	8155	protein_coding	-
ENSCHIG00000020602	OSCAR	18	64772478	64870250	+	774	protein_coding	PF13895:Immunoglobulin domain			ENSCHIG00000010153	GDF10	28	3460066	3475808	+	5356	protein_coding	PF00019:Transforming growth factor beta like domain
ENSCHIG00000012177	-	18	66735109	66752786	+	7064	protein_coding	-			ENSCHIG00000000239	SHLD2	28	3966716	4008450	-	3329	protein_coding	PF15793:Protein family FAM35, C-terminal
ENSCHIG00000023992	DGKE	19	7253188	7278098	+	2438	protein_coding	-			ENSCHIG00000005228	U6	28	4107928	4108033	-	106	snRNA	-
ENSCHIG00000027070	MMP28	19	14234417	14258792	+	1668	protein_coding	PF00413:Matrixin|PF01471:Putative peptidoglycan binding domain|PF00045:Hemopexin			ENSCHIG00000009920	TET1	28	20603739	20724959	-	6629	protein_coding	PF12851:Oxygenase domain of the 2OGFeDO superfamily|PF02008:CXXC zinc finger domain
ENSCHIG00000018183	RASL10B	19	14278207	14284317	-	612	protein_coding	PF00071:Ras family			ENSCHIG00000018655	FAM13C	28	30482370	30624879	+	1806	protein_coding	-
ENSCHIG00000023739	CCT6B	19	14756765	14791784	+	1596	protein_coding	PF00118:TCP-1/cpn60 chaperonin family			ENSCHIG00000021480	RET	28	32006075	32057233	-	3694	protein_coding	PF07714:Protein tyrosine kinase|PF00028:Cadherin domain
ENSCHIG00000025504	RHBDL3	19	17483379	17538160	-	5053	protein_coding	-			ENSCHIG00000013143	-	28	43770675	43773339	+	899	protein_coding	-
ENSCHIG00000025780	-	19	18324832	18326648	+	714	protein_coding	PF05399:Ectropic viral integration site 2A protein (EVI2A)			ENSCHIG00000011712	-	28	43770915	43774052	+	348	protein_coding	PF00022:Actin
ENSCHIG00000012005	EVI2B	19	18337102	18338472	+	1371	protein_coding	-			ENSCHIG00000001675	RHOU	28	44482134	44489721	-	768	protein_coding	PF00071:Ras family
ENSCHIG00000009042	ALDOC	19	19859917	19863947	-	2481	protein_coding	-			ENSCHIG00000005556	-	25	588092	591443	+	1212	protein_coding	PF06060:Pre-pro-megakaryocyte potentiating factor precursor (Mesothelin)
ENSCHIG00000018674	SNORD4B	19	19978024	19978094	+	71	snoRNA	-			ENSCHIG00000025112	-	25	863959	867240	+	516	protein_coding	-
ENSCHIG00000011140	-	19	20754406	20754476	-	71	snoRNA	-			ENSCHIG00000003615	SNORA10	25	1430502	1430629	-	128	snoRNA	-
ENSCHIG00000002216	MIR3184	19	21058391	21058465	-	75	miRNA	-			ENSCHIG00000016715	SYNGR3	25	1455764	1458585	+	690	protein_coding	PF01284:Membrane-associating domain
ENSCHIG00000003163	SLC6A4	19	21107560	21127442	-	1893	protein_coding	PF00209:Sodium:neurotransmitter symporter family|PF03491:Serotonin (5-HT) neurotransmitter transporter, N-terminus			ENSCHIG00000026082	NTN3	25	1872720	1875259	+	1743	protein_coding	PF00053:Laminin EGF domain|PF01759:UNC-6/NTR/C345C module|PF00055:Laminin N-terminal (Domain VI)
ENSCHIG00000026067	RTN4RL1	19	22773864	22847884	-	1341	protein_coding	PF13855:Leucine rich repeat			ENSCHIG00000021584	-	25	2580219	2591840	-	1309	protein_coding	PF02758:PAAD/DAPIN/Pyrin domain|PF00643:B-box zinc finger
ENSCHIG00000023909	ITGAE	19	24198436	24243799	-	3695	protein_coding	PF00092:von Willebrand factor type A domain|PF08441:Integrin alpha|PF01839:FG-GAP repeat			ENSCHIG00000018274	C16orf90	25	2786475	2787845	-	528	protein_coding	PF15486:Domain of unknown function (DUF4644)
ENSCHIG00000025520	ALOX12	19	26593854	26606544	+	1980	protein_coding	PF00305:Lipoxygenase|PF01477:PLAT/LH2 domain			ENSCHIG00000020056	SEC14L5	25	3936133	3974350	+	5763	protein_coding	-
ENSCHIG00000019049	SLC16A13	19	26628599	26631341	+	1281	protein_coding	PF07690:Major Facilitator Superfamily			ENSCHIG00000017844	ANKS4B	25	18908229	18919058	+	1317	protein_coding	PF13857:Ankyrin repeats (many copies)|PF00536:SAM domain (Sterile alpha motif)
ENSCHIG00000014552	TMEM102	19	26924586	26926214	+	1542	protein_coding	PF03281:Mab-21 protein			ENSCHIG00000005154	-	25	20114195	20133657	+	2474	lincRNA	-
ENSCHIG00000007435	FGF11	19	26928324	26931791	+	678	protein_coding	PF00167:Fibroblast growth factor			ENSCHIG00000005164	-	25	20140702	20144263	+	1264	lincRNA	-
ENSCHIG00000021120	NTN1	19	28207871	28380607	+	2430	protein_coding	-			ENSCHIG00000005173	-	25	20146773	20156621	+	1057	lincRNA	-
ENSCHIG00000008392	CACNA1G	19	35746441	35807443	-	7202	protein_coding	PF00520:Ion transport protein			ENSCHIG00000005175	-	25	20168657	20185620	+	2985	lincRNA	-
ENSCHIG00000013807	CHAD	19	35891914	35895288	+	1090	protein_coding	PF01462:Leucine rich repeat N-terminal domain|PF13855:Leucine rich repeat			ENSCHIG00000005128	HS3ST2	25	20423843	20537897	+	4608	protein_coding	PF00685:Sulfotransferase domain
ENSCHIG00000010709	DLX3	19	36306436	36313052	+	4006	protein_coding	-			ENSCHIG00000016181	ZKSCAN2	25	22748005	22765452	-	7475	protein_coding	-
ENSCHIG00000010948	DLX4	19	36325518	36332672	-	3403	protein_coding	PF00046:Homeobox domain			ENSCHIG00000012105	-	25	25585386	25590950	+	5463	pseudogene	PF07406:NICE-3 protein
ENSCHIG00000020131	PHOSPHO1	19	36989643	36992202	+	804	protein_coding	PF06888:Putative Phosphatase			ENSCHIG00000013310	TBX6	25	26107833	26111504	+	1314	protein_coding	PF00907:T-box
ENSCHIG00000022791	HOXB9	19	37501110	37504495	+	753	protein_coding	PF04617:Hox9 activation region|PF00046:Homeobox domain			ENSCHIG00000015260	-	25	26632670	26634830	-	1236	protein_coding	PF00096:Zinc finger, C2H2 type|PF01352:KRAB box
ENSCHIG00000015504	HOXB8	19	37512693	37514206	+	732	protein_coding	PF00046:Homeobox domain			ENSCHIG00000006914	-	25	27849528	27850384	-	477	protein_coding	PF00572:Ribosomal protein L13
ENSCHIG00000002367	MIR152	19	38073198	38073283	+	86	miRNA	-			ENSCHIG00000022178	NCF1	25	32562901	32577847	-	1179	protein_coding	PF14604:Variant SH3 domain|PF16621:SH3 terminal domain of 2nd SH3 on Neutrophil cytosol factor 1|PF08944:NADPH oxidase subunit p47Phox, C terminal domain|PF00787:PX domain|PF00018:SH3 domain
ENSCHIG00000008261	PRR15L	19	38144127	38144429	+	303	protein_coding	PF15321:ATPase family AAA domain containing 4			ENSCHIG00000025122	FBXO24	25	36833080	36843800	-	1803	protein_coding	PF12937:F-box-like|PF00415:Regulator of chromosome condensation (RCC1) repeat
ENSCHIG00000003223	SNORA21	19	39095642	39095777	-	136	snoRNA	-			ENSCHIG00000015818	C7orf61	25	36961399	36964119	+	615	protein_coding	PF15775:Domain of unknown function (DUF4703)
ENSCHIG00000027251	-	19	39648517	39655957	+	621	protein_coding	PF05395:Protein phosphatase inhibitor 1/DARPP-32			ENSCHIG00000009096	AZGP1	25	37326191	37330418	-	966	protein_coding	PF00129:Class I Histocompatibility antigen, domains alpha 1 and 2|PF07654:Immunoglobulin C1-set domain
ENSCHIG00000002908	SNORD124	19	39989261	39989364	-	104	snoRNA	-			ENSCHIG00000015262	PDGFA	25	42644848	42662441	+	2801	protein_coding	PF00341:PDGF/VEGF domain|PF04692:Platelet-derived growth factor, N terminal region
ENSCHIG00000014593	RAPGEFL1	19	40105222	40116843	+	1956	protein_coding	PF00617:RasGEF domain			ENSCHIG00000005313	-	25	42804277	42808394	-	3533	lincRNA	-
ENSCHIG00000018383	RND2	19	42725618	42728485	+	702	protein_coding	PF00071:Ras family			ENSCHIG00000000003	-	MT	1025	1091	+	67	Mt_tRNA	-
ENSCHIG00000025895	MPP2	19	43408002	43432236	-	1659	protein_coding	PF02828:L27 domain|PF00625:Guanylate kinase|PF07653:Variant SH3 domain|PF00595:PDZ domain (Also known as DHR or GLGF)			ENSCHIG00000019770	OPHN1	LWLT01000021.1	12692304	13087341	+	4939	protein_coding	PF00620:RhoGAP domain|PF00169:PH domain|PF16746:BAR domain of APPL family
ENSCHIG00000022269	RPRML	19	44881295	44881660	+	351	protein_coding	-			ENSCHIG00000002028	-	LWLT01000021.1	54622335	54673728	+	3678	protein_coding	PF16959:Renal amino acid transporter
ENSCHIG00000002001	TANC2	19	47043010	47371195	+	5973	protein_coding	PF13414:TPR repeat|PF12796:Ankyrin repeats (3 copies)			ENSCHIG00000023377	GPM6B	LWLT01000021.1	56324602	56481989	+	3207	protein_coding	-
ENSCHIG00000020548	FN3K	19	49480911	49489886	-	1095	protein_coding	PF03881:Fructosamine kinase			ENSCHIG00000012678	MID1	LWLT01000021.1	59416997	59682927	+	8563	protein_coding	-
ENSCHIG00000010552	RAB40B	19	49521497	49552229	+	2921	protein_coding	PF07525:SOCS box|PF00071:Ras family			ENSCHIG00000017504	STS	LWLT01000021.1	62162848	62322528	-	5485	protein_coding	-
ENSCHIG00000023556	TMC8	19	53214060	53224817	-	2148	protein_coding	PF07810:TMC domain			ENSCHIG00000019266	LDOC1	LWLT01000027.1	6198738	6199175	-	438	protein_coding	PF16297:Domain of unknown function (DUF4939)
ENSCHIG00000026615	RNF157	19	54686353	54763813	+	2644	protein_coding	PF13920:Zinc finger, C3HC4 type (RING finger)			ENSCHIG00000015570	MBNL3	LWLT01000027.1	12615278	12681625	+	2133	protein_coding	-
ENSCHIG00000000940	U6	19	54937113	54937215	+	103	snRNA	-			ENSCHIG00000024919	DOCK11	LWLT01000027.1	26649707	26858668	+	6629	protein_coding	-
ENSCHIG00000023322	UNC13D	19	54992752	55006603	+	3321	protein_coding	PF00168:C2 domain|PF10540:Munc13 (mammalian uncoordinated) homology domain			ENSCHIG00000010889	-	LWLT01000027.1	27069320	27077232	-	7674	protein_coding	PF12796:Ankyrin repeats (3 copies)
ENSCHIG00000025984	SMIM5	19	55153697	55154350	-	237	protein_coding	-			ENSCHIG00000004031	-	LWLT01000027.1	28700538	28716473	-	4592	lincRNA	PF02093:Gag P30 core shell protein
ENSCHIG00000013481	LLGL2	19	55208824	55243122	-	4159	protein_coding	PF08366:LLGL2			ENSCHIG00000023997	AMOT	LWLT01000027.1	30877392	30922419	+	2702	protein_coding	PF12240:Angiomotin C terminal
ENSCHIG00000018568	FADS6	19	55732601	55747563	+	1029	protein_coding	PF00487:Fatty acid desaturase			ENSCHIG00000015524	-	LWLT01000027.1	48675937	48676892	+	939	protein_coding	PF07078:Forty-two-three protein
ENSCHIG00000024404	MAP2K6	19	60349246	60457784	-	1155	protein_coding	PF00069:Protein kinase domain			ENSCHIG00000020919	-	LWLT01000033.1	149299	149610	+	243	protein_coding	-
ENSCHIG00000020538	AXIN2	19	61364118	61390188	-	4508	protein_coding	PF08833:Axin beta-catenin binding domain|PF16646:Axin-1 tankyrase binding domain|PF00778:DIX domain|PF00615:Regulator of G protein signaling domain			ENSCHIG00000023683	NYX	LWLT01000033.1	329546	334009	+	1459	protein_coding	PF13855:Leucine rich repeat
ENSCHIG00000021857	-	24	427855	433202	-	219	protein_coding	-			ENSCHIG00000009029	MIR185	LWLT01000035.1	592504	592570	+	67	miRNA	-
ENSCHIG00000000420	FBXO15	24	4262319	4297079	+	2018	protein_coding	PF12937:F-box-like			ENSCHIG00000001065	U6	LWLT01000042.1	280683	280786	+	104	snRNA	-
ENSCHIG00000021894	-	24	12595296	12615340	-	4946	protein_coding	PF00079:Serpin (serine protease inhibitor)			ENSCHIG00000000271	-	LWLT01000042.1	377622	381762	-	918	protein_coding	-
ENSCHIG00000009120	TTC39C	24	32884714	32985320	-	1949	protein_coding	PF10300:Protein of unknown function (DUF3808)			ENSCHIG00000015810	SERPIND1	LWLT01000042.1	507312	512641	+	1629	protein_coding	PF00079:Serpin (serine protease inhibitor)
ENSCHIG00000000425	EMILIN2	24	37455801	37513590	+	3231	protein_coding	PF07546:EMI domain|PF00386:C1q domain			ENSCHIG00000012234	PLXNB3	LWLT01000070.1	31669	49685	-	9484	protein_coding	-
ENSCHIG00000012039	MPPE1	24	43089939	43096953	-	1319	protein_coding	PF00149:Calcineurin-like phosphoesterase			ENSCHIG00000000137	ARHGAP4	LWLT01000097.1	89798	109022	-	6968	protein_coding	-
ENSCHIG00000022749	IMPA2	24	43116461	43137586	+	867	protein_coding	PF00459:Inositol monophosphatase family			ENSCHIG00000000246	RENBP	LWLT01000097.1	117742	125816	-	2554	protein_coding	PF07221:N-acylglucosamine 2-epimerase (GlcNAc 2-epimerase)
ENSCHIG00000002729	-	24	43670659	43687693	+	746	lincRNA	-			ENSCHIG00000015283	-	LWLT01000113.1	96273	110473	-	1107	protein_coding	PF00001:7 transmembrane receptor (rhodopsin family)
ENSCHIG00000019291	PSTPIP2	24	45991606	46086955	-	2872	protein_coding	PF00611:Fes/CIP4, and EFC/F-BAR homology domain			ENSCHIG00000000741	-	LWLT01000119.1	605	16754	-	3705	protein_coding	-
ENSCHIG00000003051	SNORD58	24	49350414	49350478	-	65	snoRNA	-			ENSCHIG00000000268	TMEM184A	LWLT01000122.1	80972	87340	-	1359	protein_coding	PF03619:Organic solute transporter Ostalpha
ENSCHIG00000015994	LIPG	24	49368520	49422243	+	3782	protein_coding	-			ENSCHIG00000000403	-	LWLT01000193.1	33634	51628	+	669	protein_coding	PF15130:Domain of unknown function (DUF4566)
ENSCHIG00000001175	-	24	50042412	50093875	-	6290	protein_coding	PF13868:Trichohyalin-plectin-homology domain			ENSCHIG00000014979	-	LWLT01000220.1	36551	39470	+	2688	protein_coding	-
ENSCHIG00000013396	MAPK4	24	50426357	50488036	+	2663	protein_coding	-			ENSCHIG00000019270	-	LWLT01000226.1	2515	47806	+	2979	protein_coding	PF00069:Protein kinase domain
ENSCHIG00000016115	RAB27B	24	54303164	54480163	+	2179	protein_coding	PF00071:Ras family			ENSCHIG00000000336	-	LWLT01000259.1	22330	28567	-	2021	protein_coding	PF00091:Tubulin/FtsZ family, GTPase domain|PF03953:Tubulin C-terminal domain
ENSCHIG00000014814	-	24	58244734	58310219	+	2025	protein_coding	PF01757:Acyltransferase family			ENSCHIG00000000153	-	LWLT01000408.1	23603	27230	-	1066	protein_coding	PF00020:TNFR/NGFR cysteine-rich region
ENSCHIG00000005247	U6	22	7602368	7602474	+	107	snRNA	-			ENSCHIG00000000301	-	LWLT01000990.1	3635	5479	-	276	protein_coding	-
ENSCHIG00000023900	ENTPD3	22	13088494	13123411	+	4750	protein_coding	PF01150:GDA1/CD39 (nucleoside phosphatase) family			ENSCHIG00000019673	-	LWLT01001006.1	7127	8392	-	1266	protein_coding	PF15427:S100P-binding protein
ENSCHIG00000011639	GASK1A	22	14817520	14880118	+	1899	protein_coding	PF15051:FAM198 protein			ENSCHIG00000015572	-	LWLT01001316.1	6714	14175	-	1736	protein_coding	PF00020:TNFR/NGFR cysteine-rich region
ENSCHIG00000016016	PRRT3	22	16637799	16644237	+	2995	protein_coding	-			ENSCHIG00000000184	-	LWLT01003076.1	1856	14684	-	1116	protein_coding	-
ENSCHIG00000016893	-	22	38525935	38539246	+	462	protein_coding	-			ENSCHIG00000000367	-	LWLT01003948.1	1892	13996	+	3067	protein_coding	-
ENSCHIG00000014909	-	22	38710942	38878267	+	2316	protein_coding	PF00169:PH domain|PF06292:Domain of Unknown Function (DUF1041)			ENSCHIG00000000341	-	LWLT01011146.1	3818	10205	-	915	protein_coding	-
ENSCHIG00000016131	WNT5A	22	45489607	45511154	+	6914	protein_coding	-			ENSCHIG00000006699	-	LWLT01015557.1	3052	3122	+	71	misc_RNA	-
ENSCHIG00000022875	SEMA3G	22	48542604	48551322	+	2310	protein_coding	PF00047:Immunoglobulin domain|PF01403:Sema domain			ENSCHIG00000003133	-	LWLT01015557.1	4012	4078	+	67	misc_RNA	-
ENSCHIG00000012799	PHF7	22	48563337	48573794	-	2208	protein_coding	-			novel.2	-	1	5701574	5753939	+	4281	-	- && - && -
ENSCHIG00000009147	chi-mir-135a	22	48686064	48686150	+	87	miRNA	-			novel.3	-	1	5714791	5758229	+	1890	-	- && - && -
ENSCHIG00000023089	SLC38A3	22	50209880	50227933	-	6268	protein_coding	-			novel.13	-	1	141239120	141244001	+	2630	-	- && Q32L59.1 RecName: Full=Transmembrane and coiled-coil domain-containing protein 5B && -
ENSCHIG00000017742	CAMKV	22	50468514	50471614	+	1515	protein_coding	PF00069:Protein kinase domain			novel.22	-	1	33959065	34045777	-	1898	-	- && - && -
ENSCHIG00000023827	BAC5	22	51670281	51671941	-	820	protein_coding	PF00666:Cathelicidin			novel.25	-	1	68910532	68911125	-	439	-	- && - && -
ENSCHIG00000010735	MAP28	22	51688802	51691276	-	1137	protein_coding	PF00666:Cathelicidin			novel.34	-	1	141825529	141830007	-	306	-	- && - && -
ENSCHIG00000016240	CSPG5	22	52132509	52144319	+	1710	protein_coding	PF06567:Neural chondroitin sulphate proteoglycan cytoplasmic domain|PF06566:Chondroitin sulphate attachment domain			novel.36	-	1	145707449	145713873	-	1881	-	- && O00370.1 RecName: Full=LINE-1 retrotransposable element ORF2 protein; Short=ORF2p; Includes: RecName: Full=Reverse transcriptase; Includes: RecName: Full=Endonuclease && -
ENSCHIG00000004132	U6	22	55983267	55983370	-	104	snRNA	-			novel.42	-	10	561566	565113	+	3548	-	- && - && -
ENSCHIG00000010303	UROC1	22	60068911	60095322	+	2277	protein_coding	PF01175:Urocanase			novel.46	-	10	42487837	42492235	+	4399	-	- && - && -
ENSCHIG00000015848	-	26	1034962	1052226	-	1731	protein_coding	PF13855:Leucine rich repeat			novel.57	-	10	508683	512977	-	4295	-	- && Q03278.2 RecName: Full=Retrovirus-related Pol polyprotein from type-1 retrotransposable element R2; AltName: Full=Retrovirus-related Pol polyprotein from type I retrotransposable element R2; Includes: RecName: Full=Reverse transcriptase; Includes: RecName: Full=Endonuclease && -
ENSCHIG00000000181	STK32C	26	1057844	1131719	+	1615	protein_coding	PF00069:Protein kinase domain			novel.77	-	11	875513	885523	+	2186	-	- && - && -
ENSCHIG00000000327	DPYSL4	26	1134201	1148653	-	2404	protein_coding	PF01979:Amidohydrolase family			novel.78	-	11	9119715	9122514	+	2067	-	- && - && -
ENSCHIG00000016531	JAKMIP3	26	1167894	1207059	-	3215	protein_coding	PF16034:JAKMIP CC3 domain			novel.84	-	11	27099513	27105238	+	5726	-	- && - && -
ENSCHIG00000013177	TACC2	26	9880251	10111114	-	10590	protein_coding	PF05010:Transforming acidic coiled-coil-containing protein (TACC)			novel.92	-	11	91991763	91993623	+	1334	-	- && - && -
ENSCHIG00000002868	-	26	10148085	10148160	+	76	misc_RNA	-			novel.98	-	11	103401927	103403798	+	1244	-	- && - && -
ENSCHIG00000011045	RGS10	26	12318013	12361338	+	5124	protein_coding	PF00615:Regulator of G protein signaling domain			novel.100	-	11	104172731	104179437	+	6029	-	- && - && -
ENSCHIG00000024050	SLC18A2	26	14373355	14414587	-	1610	protein_coding	PF07690:Major Facilitator Superfamily			novel.106	-	11	2245057	2247045	-	1609	-	- && - && -
ENSCHIG00000001536	VAX1	26	14502897	14507152	+	1199	protein_coding	PF00046:Homeobox domain			novel.114	-	11	68180383	68186246	-	344	-	- && - && -
ENSCHIG00000013715	COL17A1	26	27126279	27167574	+	4638	protein_coding	PF01391:Collagen triple helix repeat (20 copies)			novel.116	-	11	86551981	86573055	-	554	-	- && - && -
ENSCHIG00000016284	PSD	26	28639176	28652687	+	3306	protein_coding	PF01369:Sec7 domain|PF15410:Pleckstrin homology domain			novel.131	-	12	757897	759575	+	1679	-	- && - && -
ENSCHIG00000005050	PITX3	26	28794557	28805442	+	1311	protein_coding	PF03826:OAR domain|PF00046:Homeobox domain			novel.132	-	12	1819234	1822688	+	2871	-	- && - && -
ENSCHIG00000021440	CNNM1	26	31234598	31303789	-	2832	protein_coding	PF01595:Domain of unknown function DUF21			novel.136	-	12	56103340	56105362	+	2023	-	- && - && -
ENSCHIG00000017583	HECTD2	26	38279597	38348888	-	2241	protein_coding	PF00632:HECT-domain (ubiquitin-transferase)			novel.137	-	12	56667041	56669880	+	1541	-	- && - && -
ENSCHIG00000007037	ANKRD22	26	40820939	40850624	+	1201	protein_coding	PF13857:Ankyrin repeats (many copies)|PF12796:Ankyrin repeats (3 copies)			novel.138	-	12	56682037	56685107	+	2770	-	- && - && -
ENSCHIG00000019567	-	29	601106	601177	-	72	snoRNA	-			novel.140	-	12	57541502	57549844	+	386	-	- && - && -
ENSCHIG00000020601	RAB30	29	11996532	12141966	+	1566	protein_coding	PF00071:Ras family			novel.146	-	12	1950478	1957484	-	3041	-	- && - && -
ENSCHIG00000015748	FEZ1	29	28234781	28271648	-	2716	protein_coding	PF07763:FEZ-like protein			novel.149	-	12	53522908	53524225	-	981	-	- && - && -
ENSCHIG00000020106	DAGLA	29	40478803	40547490	+	8478	protein_coding	-			novel.152	-	12	71011733	71016858	-	1072	-	- && - && -
ENSCHIG00000024098	-	29	42769743	42777639	-	2966	protein_coding	PF13535:ATP-grasp domain			novel.154	-	12	76511044	76531622	-	3888	-	- && - && -
ENSCHIG00000019755	KCNK7	29	44191044	44193670	-	924	protein_coding	PF07885:Ion channel			novel.157	-	13	8575190	8942983	+	273	-	- && A1Z1Q3.1 RecName: Full=O-acetyl-ADP-ribose deacetylase MACROD2; AltName: Full=MACRO domain-containing protein 2; AltName: Full=[Protein ADP-ribosylglutamate] hydrolase && -
ENSCHIG00000019928	TMEM151A	29	44748068	44753021	+	2721	protein_coding	PF14857:TMEM151 family			novel.161	-	13	35522376	35531950	+	6888	-	- && - && -
ENSCHIG00000022929	IFITM5	29	46044514	46045563	-	405	protein_coding	PF04505:Interferon-induced transmembrane protein			novel.170	-	13	66031712	66033530	+	967	-	- && - && -
ENSCHIG00000024788	GAL	29	47139022	47144905	+	850	protein_coding	PF06540:Galanin message associated peptide (GMAP)|PF01296:Galanin			novel.173	-	13	74704833	74709598	+	671	-	- && A6NDX5.5 PUTATIVE PSEUDOGENE: RecName: Full=Putative zinc finger protein 840; AltName: Full=Zinc finger protein 840 pseudogene && -
ENSCHIG00000016294	-	29	49568207	49586121	+	5688	protein_coding	-			novel.178	-	13	15488016	15526597	-	1695	-	- && - && -
ENSCHIG00000011165	PHLDA2	29	49713049	49718094	+	387	protein_coding	-			novel.186	-	13	77526003	77529189	-	1449	-	- && - && -
ENSCHIG00000021103	CAGE1	23	2400907	2440407	-	2157	protein_coding	PF15066:Cancer-associated gene protein 1 family			novel.189	-	14	34705537	34711413	+	1970	-	- && Q4LEZ3.1 RecName: Full=Alanine and arginine-rich domain-containing protein && -
ENSCHIG00000013613	DSP	23	2528613	2571471	+	8679	protein_coding	PF00681:Plectin repeat			novel.190	-	14	46229168	46235351	+	2461	-	- && - && -
ENSCHIG00000017611	CD83	23	7662789	7681553	+	807	protein_coding	PF07686:Immunoglobulin V-set domain			novel.193	-	14	60040807	60041179	+	373	-	- && - && -
ENSCHIG00000024167	GMPR	23	9460603	9520789	+	1104	protein_coding	PF00478:IMP dehydrogenase / GMP reductase domain			novel.197	-	14	80894112	80895145	+	480	-	- && - && -
ENSCHIG00000013536	RBM24	23	10302047	10312342	+	879	protein_coding	PF14259:RNA recognition motif (a.k.a. RRM, RBD, or RNP domain)			novel.199	-	14	81219587	81219926	+	264	-	- && A6NE52.2 RecName: Full=WD repeat-containing protein 97 && -
ENSCHIG00000014974	RNF144B	23	11107607	11170725	+	951	protein_coding	PF01485:IBR domain, a half RING-finger domain			novel.204	-	14	20518605	20544039	-	4316	-	- && - && -
ENSCHIG00000023169	NRN1	23	16631209	16640460	-	2030	protein_coding	-			novel.206	-	14	46167799	46228683	-	2105	-	- && Q4ZHA6.1 RecName: Full=Potassium voltage-gated channel subfamily B member 2 && PF02214:BTB/POZ domain
ENSCHIG00000007668	-	23	17224046	17252022	-	3497	lincRNA	-			novel.209	-	14	62082807	62099183	-	3002	-	- && - && -
ENSCHIG00000010743	-	23	18209126	18209437	-	312	protein_coding	PF15511:Centromere kinetochore component CENP-T histone fold			novel.214	-	14	80426684	80430190	-	3507	-	- && - && -
ENSCHIG00000007534	-	23	18266664	18267044	+	381	protein_coding	PF00125:Core histone H2A/H2B/H3/H4			novel.216	-	14	81904966	81913283	-	625	-	- && - && -
ENSCHIG00000012460	ZKSCAN4	23	19485925	19493549	+	1801	protein_coding	PF02023:SCAN domain|PF01352:KRAB box|PF00096:Zinc finger, C2H2 type			novel.222	-	15	9240518	9242940	-	2423	-	- && - && -
ENSCHIG00000010779	-	23	21431951	21435167	+	1152	protein_coding	PF06623:MHC_I C-terminus|PF00129:Class I Histocompatibility antigen, domains alpha 1 and 2|PF07654:Immunoglobulin C1-set domain			novel.223	-	15	34782029	34790680	-	2055	-	- && - && -
ENSCHIG00000019468	-	23	21923956	21926828	-	1074	protein_coding	PF00129:Class I Histocompatibility antigen, domains alpha 1 and 2|PF07654:Immunoglobulin C1-set domain			novel.225	-	15	65537518	65538344	-	827	-	- && P31622.1 RecName: Full=Gag polyprotein; Contains: RecName: Full=Matrix protein p10; Contains: RecName: Full=Core protein p18; Contains: RecName: Full=p12; Contains: RecName: Full=Capsid protein p27; Contains: RecName: Full=Nucleocapsid protein p14; Contains: RecName: Full=p4 && PF02337:Retroviral GAG p10 protein
ENSCHIG00000012657	-	23	22005875	22009511	-	2007	protein_coding	-			novel.226	-	15	77822381	77830058	-	667	-	- && - && -
ENSCHIG00000023706	-	23	22114443	22126821	+	1006	protein_coding	PF00129:Class I Histocompatibility antigen, domains alpha 1 and 2			novel.232	-	16	13061820	13081831	+	1142	-	- && - && -
ENSCHIG00000018749	ENPP5	23	29468112	29478681	+	2414	protein_coding	PF01663:Type I phosphodiesterase / nucleotide pyrophosphatase			novel.235	-	16	40434543	40436203	+	575	-	- && - && -
ENSCHIG00000005158	DLK2	23	31826136	31830879	+	1434	protein_coding	PF00008:EGF-like domain			novel.237	-	16	63310317	63316101	+	1611	-	- && Q53H47.2 RecName: Full=Histone-lysine N-methyltransferase SETMAR; AltName: Full=SET domain and mariner transposase fusion protein; Short=Metnase; Includes: RecName: Full=Histone-lysine N-methyltransferase; Includes: RecName: Full=Transposon Hsmar1 transposase && -
ENSCHIG00000026364	GNMT	23	32235221	32238525	-	1005	protein_coding	PF12847:Methyltransferase domain			novel.243	-	16	39584578	39602991	-	387	-	- && - && -
ENSCHIG00000020376	MDFI	23	33331471	33346671	-	1626	protein_coding	PF15316:MyoD family inhibitor			novel.246	-	16	45665767	45671917	-	738	-	- && - && -
ENSCHIG00000009071	PACSIN1	23	40113765	40120427	-	1335	protein_coding	PF14604:Variant SH3 domain|PF00611:Fes/CIP4, and EFC/F-BAR homology domain			novel.247	-	16	49551008	49551629	-	622	-	- && - && -
ENSCHIG00000000889	-	23	41288471	41288572	-	102	miRNA	-			novel.253	-	16	79172080	79234692	-	6036	-	- && E9Q7Y3.1 RecName: Full=Uncharacterized protein ENSP00000471857 homolog && -
ENSCHIG00000011441	LRRC3B	27	6351817	6352596	+	780	protein_coding	PF13855:Leucine rich repeat|PF01462:Leucine rich repeat N-terminal domain			novel.255	-	17	1178296	1180317	+	2022	-	- && - && -
ENSCHIG00000000115	-	27	8539523	8540175	+	381	protein_coding	-			novel.257	-	17	6761238	6764051	+	2404	-	- && - && -
ENSCHIG00000007153	RNF122	27	16376173	16393442	+	1093	protein_coding	-			novel.258	-	17	8630539	8631626	+	1088	-	- && - && -
ENSCHIG00000002290	NRG1	27	16989918	17222406	-	2815	protein_coding	PF02158:Neuregulin family|PF07679:Immunoglobulin I-set domain			novel.260	-	17	12625560	12649225	+	629	-	- && - && -
ENSCHIG00000003135	-	27	20659122	20659256	-	135	snoRNA	-			novel.267	-	17	1685665	1687108	-	1444	-	- && - && -
ENSCHIG00000016491	MTUS1	27	25925762	26054357	-	4240	protein_coding	-			novel.269	-	17	8818630	8828706	-	8015	-	- && - && -
ENSCHIG00000011032	-	27	27309944	27310600	-	657	processed_pseudogene	PF00156:Phosphoribosyl transferase domain			novel.274	-	18	3712789	3713163	+	375	-	- && - && -
ENSCHIG00000002126	STOX2	27	30902011	31093053	-	3273	protein_coding	PF10264:Winged helix Storkhead-box1 domain			novel.276	-	18	12653638	12838436	+	3011	-	- && - && -
ENSCHIG00000009641	-	27	38320513	38320716	-	204	protein_coding	-			novel.278	-	18	26355594	26356159	+	566	-	- && - && -
ENSCHIG00000019714	RASSF4	28	1263891	1286644	+	989	protein_coding	PF16517:Novel Ras effector 1 C-terminal SARAH (Sav/Rassf/Hpo) domain|PF00788:Ras association (RalGDS/AF-6) domain			novel.281	-	18	37183741	37186472	+	1540	-	- && Q53H47.2 RecName: Full=Histone-lysine N-methyltransferase SETMAR; AltName: Full=SET domain and mariner transposase fusion protein; Short=Metnase; Includes: RecName: Full=Histone-lysine N-methyltransferase; Includes: RecName: Full=Transposon Hsmar1 transposase && -
ENSCHIG00000008864	-	28	2478715	2493528	-	972	protein_coding	-			novel.283	-	18	46961108	46966277	+	805	-	- && - && -
ENSCHIG00000010096	NUDT13	28	16431964	16447777	-	1226	protein_coding	PF09297:NADH pyrophosphatase zinc ribbon domain|PF09296:NADH pyrophosphatase-like rudimentary NUDIX domain|PF00293:NUDIX domain			novel.289	-	18	64920684	64937921	+	3655	-	- && Q7Z5H5.2 RecName: Full=Vomeronasal type-1 receptor 4; AltName: Full=G-protein coupled receptor GPCR27; Short=hGPCR27; AltName: Full=V1r-like receptor 4 && PF03402:Vomeronasal organ pheromone receptor family, V1R
ENSCHIG00000012534	UNC5B	28	18178747	18266038	-	2955	protein_coding	PF07679:Immunoglobulin I-set domain|PF00791:ZU5 domain|PF00090:Thrombospondin type 1 domain|PF00531:Death domain			novel.295	-	18	67130088	67138488	+	3701	-	- && O02751.2 RecName: Full=Craniofacial development protein 2; AltName: Full=p97 bucentaur protein && -
ENSCHIG00000000171	H2AFY2	28	19319361	19350602	-	1262	protein_coding	PF16211:C-terminus of histone H2A|PF00125:Core histone H2A/H2B/H3/H4|PF01661:Macro domain			novel.296	-	18	67138540	67139682	+	1143	-	- && - && -
ENSCHIG00000024289	ZNF365	28	27101266	27127644	-	4240	protein_coding	-			novel.298	-	18	67244391	67271085	+	4323	-	- && - && -
ENSCHIG00000000437	ANK3	28	29456535	29836577	+	13800	protein_coding	PF13637:Ankyrin repeats (many copies)|PF00791:ZU5 domain|PF12796:Ankyrin repeats (3 copies)|PF00531:Death domain|PF13606:Ankyrin repeat			novel.308	-	18	45331260	45341790	-	1842	-	- && - && -
ENSCHIG00000026110	KCNK1	28	38798897	38872545	-	5200	protein_coding	-			novel.309	-	18	46491475	46501209	-	6273	-	- && P08548.1 RecName: Full=LINE-1 reverse transcriptase homolog && -
ENSCHIG00000021717	PCNX2	28	39145974	39454613	+	6372	protein_coding	PF05041:Pecanex protein (C-terminus)			novel.313	-	18	53565710	53577275	-	1009	-	- && - && -
ENSCHIG00000018289	-	28	43470764	43471385	+	564	protein_coding	PF00505:HMG (high mobility group) box|PF09011:HMG-box domain			novel.317	-	18	57260328	57264599	-	3662	-	- && - && -
ENSCHIG00000024771	HBAI	25	162342	163392	+	839	protein_coding	-			novel.318	-	18	57637410	57638607	-	1118	-	- && - && -
ENSCHIG00000019220	-	25	165844	166477	+	429	protein_coding	PF00042:Globin			novel.325	-	18	63868243	63868698	-	456	-	- && - && -
ENSCHIG00000010026	PRSS33	25	2161353	2164060	+	843	protein_coding	PF00089:Trypsin			novel.326	-	18	64114663	64127988	-	10424	-	- && O02751.2 RecName: Full=Craniofacial development protein 2; AltName: Full=p97 bucentaur protein && -
ENSCHIG00000017927	SRL	25	3313166	3327906	-	2587	protein_coding	PF16880:N-terminal EH-domain containing protein|PF00350:Dynamin family			novel.337	-	19	13949578	13951614	+	596	-	- && P14730.2 RecName: Full=WAP four-disulfide core domain protein 18; AltName: Full=Extracellular peptidase inhibitor; AltName: Full=Protein WDNM1; Flags: Precursor && PF00095:WAP-type (Whey Acidic Protein) 'four-disulfide core'
ENSCHIG00000001111	5S_rRNA	25	7406841	7406940	+	100	rRNA	-			novel.341	-	19	22615174	22616466	+	433	-	- && - && -
ENSCHIG00000024519	ACSM3	25	18360412	18415642	+	3085	protein_coding	PF00501:AMP-binding enzyme|PF13193:AMP-binding enzyme C-terminal domain			novel.342	-	19	34771926	34776205	+	667	-	- && O14836.1 RecName: Full=Tumor necrosis factor receptor superfamily member 13B; AltName: Full=Transmembrane activator and CAML interactor; AltName: CD_antigen=CD267 && -
ENSCHIG00000018155	IGSF6	25	20077955	20087173	-	717	protein_coding	PF07686:Immunoglobulin V-set domain			novel.346	-	19	42974693	42975267	+	375	-	- && - && -
ENSCHIG00000021578	PRRT2	25	26339889	26341496	-	1020	protein_coding	PF04505:Interferon-induced transmembrane protein			novel.347	-	19	43452117	43452769	+	504	-	- && - && -
ENSCHIG00000023899	-	25	27490674	27498796	+	1293	protein_coding	PF01352:KRAB box			novel.349	-	19	44074841	44082243	+	806	-	- && - && -
ENSCHIG00000009987	-	25	27595357	27595496	+	140	snoRNA	-			novel.357	-	19	62443397	62461442	+	4644	-	- && - && -
ENSCHIG00000004293	CLDN4	25	33281703	33282332	-	630	protein_coding	PF00822:PMP-22/EMP/MP20/Claudin family			novel.359	-	19	19166015	19168982	-	1345	-	- && - && -
ENSCHIG00000001027	FZD9	25	33534648	33536417	-	1770	protein_coding	PF01534:Frizzled/Smoothened family membrane region|PF01392:Fz domain			novel.361	-	19	31776159	31778047	-	1889	-	- && - && -
ENSCHIG00000010803	CCL24	25	33854614	33856929	-	351	protein_coding	PF00048:Small cytokines (intecrine/chemokine), interleukin-8 like			novel.365	-	19	41579419	41588365	-	2753	-	- && P54257.3 RecName: Full=Huntingtin-associated protein 1; Short=HAP-1; AltName: Full=Neuroan 1 && -
ENSCHIG00000018001	-	25	35265135	35266255	-	369	protein_coding	PF00011:Hsp20/alpha crystallin family			novel.368	-	19	47395392	47401384	-	1350	-	- && - && -
ENSCHIG00000012827	TFR2	25	36805661	36818869	+	3448	protein_coding	-			novel.369	-	19	62460228	62485975	-	12220	-	- && O00370.1 RecName: Full=LINE-1 retrotransposable element ORF2 protein; Short=ORF2p; Includes: RecName: Full=Reverse transcriptase; Includes: RecName: Full=Endonuclease && -
ENSCHIG00000018250	GPC2	25	37103929	37109640	+	1734	protein_coding	PF01153:Glypican			novel.400	-	2	40079488	40084385	-	1542	-	- && - && -
ENSCHIG00000014423	ANKRD61	25	38907659	38911169	+	1275	protein_coding	PF12796:Ankyrin repeats (3 copies)			novel.403	-	2	65497705	65526449	-	2695	-	- && - && -
ENSCHIG00000013461	SLC29A4	25	39826082	39850556	-	2968	protein_coding	PF01733:Nucleoside transporter			novel.411	-	20	3864250	3871429	+	1007	-	- && - && -
ENSCHIG00000012493	-	LWLT01000021.1	7097433	7152183	-	1935	protein_coding	PF00078:Reverse transcriptase (RNA-dependent DNA polymerase)|PF00069:Protein kinase domain			novel.416	-	20	40947006	40948268	+	1082	-	- && - && -
ENSCHIG00000017006	DLG3	LWLT01000021.1	11103907	11155445	-	2511	protein_coding	PF10600:PDZ-associated domain of NMDA receptors|PF00595:PDZ domain (Also known as DHR or GLGF)|PF00625:Guanylate kinase|PF00018:SH3 domain			novel.420	-	20	24547030	24547296	-	267	-	- && - && -
ENSCHIG00000021567	AR	LWLT01000021.1	13734747	13933964	-	4217	protein_coding	PF00105:Zinc finger, C4 type (two domains)|PF02166:Androgen receptor|PF00104:Ligand-binding domain of nuclear hormone receptor			novel.421	-	20	24601163	24609268	-	8106	-	- && - && -
ENSCHIG00000017637	-	LWLT01000021.1	15643923	15645179	-	360	protein_coding	PF08687:Apx/Shroom domain ASD2			novel.422	-	20	30341790	30392050	-	3900	-	- && - && -
ENSCHIG00000017837	-	LWLT01000021.1	22062350	22062555	-	174	protein_coding	-			novel.424	-	20	70951512	70963177	-	9192	-	- && - && -
ENSCHIG00000021372	-	LWLT01000021.1	25811547	25841583	-	1617	protein_coding	PF00096:Zinc finger, C2H2 type			novel.428	-	21	22810113	22814965	+	566	-	- && - && -
ENSCHIG00000011725	PCYT1B	LWLT01000021.1	45429020	45571608	+	6432	protein_coding	-			novel.430	-	21	27045333	27046382	+	744	-	- && - && -
ENSCHIG00000010574	CDKL5	LWLT01000021.1	51414399	51606119	-	3776	protein_coding	PF00069:Protein kinase domain			novel.437	-	21	66093518	66095511	+	1994	-	- && - && -
ENSCHIG00000023671	-	LWLT01000021.1	51696263	51701845	+	351	protein_coding	PF02820:mbt repeat			novel.444	-	21	45020268	45022304	-	1080	-	- && - && -
ENSCHIG00000011491	REPS2	LWLT01000021.1	53186701	53358117	-	2742	protein_coding	PF12763:Cytoskeletal-regulatory complex EF hand			novel.464	-	22	59058420	59059014	+	595	-	- && - && -
ENSCHIG00000010821	PHKA2	LWLT01000021.1	53890815	53949057	-	8013	protein_coding	-			novel.466	-	22	59455021	59459736	+	3426	-	- && - && -
ENSCHIG00000016990	GPR143	LWLT01000021.1	60720341	60770517	-	1546	protein_coding	PF02101:Ocular albinism type 1 protein			novel.473	-	22	43214463	43223702	-	9067	-	- && P11369.2 RecName: Full=LINE-1 retrotransposable element ORF2 protein; Short=ORF2p; AltName: Full=Long interspersed element-1; Short=L1; AltName: Full=Retrovirus-related Pol polyprotein LINE-1; Includes: RecName: Full=Reverse transcriptase; Includes: RecName: Full=Endonuclease && -
ENSCHIG00000011747	ZC4H2	LWLT01000021.1	65681744	65713621	+	3939	protein_coding	PF10146:Zinc finger-containing protein			novel.475	-	22	51614360	51616683	-	1680	-	- && - && -
ENSCHIG00000002132	-	LWLT01000027.1	10762145	10762284	+	140	snoRNA	-			novel.478	-	22	59175366	59177363	-	1998	-	- && - && -
ENSCHIG00000026842	GRIA3	LWLT01000027.1	15984098	16294858	+	2888	protein_coding	PF01094:Receptor family ligand binding region|PF10613:Ligated ion channel L-glutamate- and glycine-binding site|PF00060:Ligand-gated ion channel			novel.486	-	23	15454991	15461846	+	6856	-	- && - && -
ENSCHIG00000005717	-	LWLT01000027.1	24626202	24626333	+	132	snoRNA	-			novel.487	-	23	18062856	18066569	+	822	-	- && - && -
ENSCHIG00000005367	-	LWLT01000027.1	26912864	26913316	+	453	protein_coding	PF01344:Kelch motif			novel.488	-	23	18283502	18284473	+	872	-	- && - && -
ENSCHIG00000020319	HTR2C	LWLT01000027.1	29013033	29318296	-	4223	protein_coding	-			novel.491	-	23	19413746	19418064	+	1632	-	- && - && -
ENSCHIG00000022637	PAK3	LWLT01000027.1	32850726	32971894	-	2567	protein_coding	PF00069:Protein kinase domain|PF00786:P21-Rho-binding domain			novel.495	-	23	30731250	30734398	+	639	-	- && - && -
ENSCHIG00000012965	RNF128	LWLT01000027.1	36718065	36816757	-	4477	protein_coding	-			novel.496	-	23	37055792	37058181	+	2390	-	- && - && -
ENSCHIG00000020066	FAM133A	LWLT01000027.1	49710438	49711190	+	753	protein_coding	-			novel.499	-	23	1905508	1922034	-	516	-	- && - && -
ENSCHIG00000008775	-	LWLT01000035.1	60972	64981	+	1083	protein_coding	PF14916:Coiled-coil domain of unknown function|PF14917:Coiled coil protein 74, C terminal			novel.500	-	23	1946348	1947335	-	988	-	- && P11369.2 RecName: Full=LINE-1 retrotransposable element ORF2 protein; Short=ORF2p; AltName: Full=Long interspersed element-1; Short=L1; AltName: Full=Retrovirus-related Pol polyprotein LINE-1; Includes: RecName: Full=Reverse transcriptase; Includes: RecName: Full=Endonuclease && -
ENSCHIG00000000396	-	LWLT01000039.1	613419	627655	+	858	protein_coding	PF09240:Interleukin-6 receptor alpha chain, binding			novel.502	-	23	5433398	5449300	-	504	-	- && - && -
ENSCHIG00000021370	RAB36	LWLT01000042.1	84144	94389	-	807	protein_coding	PF00071:Ras family			novel.505	-	23	21151118	21155413	-	1884	-	- && - && -
ENSCHIG00000008173	RSPH14	LWLT01000042.1	99835	145448	+	1198	protein_coding	PF13646:HEAT repeats			novel.508	-	23	31686081	31689332	-	1240	-	- && - && -
ENSCHIG00000009114	chi-mir-130b	LWLT01000042.1	384152	384228	-	77	miRNA	-			novel.516	-	24	13690487	13691864	+	856	-	- && - && -
ENSCHIG00000001626	MIR301B	LWLT01000042.1	384462	384539	-	78	miRNA	-			novel.525	-	25	2630432	2634478	+	3906	-	- && - && -
ENSCHIG00000023727	-	LWLT01000051.1	24418	142051	+	5232	protein_coding	-			novel.538	-	25	40114415	40116288	+	615	-	- && - && -
ENSCHIG00000000511	-	LWLT01000052.1	379593	426164	+	531	protein_coding	PF00069:Protein kinase domain			novel.549	-	25	36764470	36766690	-	2221	-	- && - && -
ENSCHIG00000005747	-	LWLT01000070.1	18400	18497	-	98	snoRNA	-			novel.550	-	25	39318664	39319784	-	793	-	- && - && -
ENSCHIG00000017242	-	LWLT01000089.1	88384	103964	-	2155	protein_coding	PF01019:Gamma-glutamyltranspeptidase			novel.551	-	25	39711578	39716559	-	1746	-	- && - && -
ENSCHIG00000014071	HEPH	LWLT01000103.1	86104	120018	+	2563	protein_coding	PF07732:Multicopper oxidase			novel.557	-	25	42732594	42734441	-	1221	-	- && Q3I5G5.1 RecName: Full=Forkhead box protein I2 && PF00250:Forkhead domain
ENSCHIG00000023197	PODXL2	LWLT01000136.1	47420	87940	+	1798	protein_coding	PF06365:CD34/Podocalyxin family			novel.558	-	26	325003	332654	+	922	-	- && - && -
ENSCHIG00000004422	-	LWLT01000143.1	21298	25395	-	1603	lincRNA	-			novel.560	-	26	3773013	3811355	+	1654	-	- && - && -
ENSCHIG00000008454	-	LWLT01000260.1	30830	31015	+	186	protein_coding	-			novel.561	-	26	3842066	3855189	+	499	-	- && - && -
ENSCHIG00000000395	-	LWLT01000772.1	2388	5223	-	993	protein_coding	PF06623:MHC_I C-terminus|PF07654:Immunoglobulin C1-set domain|PF00129:Class I Histocompatibility antigen, domains alpha 1 and 2			novel.571	-	26	326060	339947	-	4552	-	- && Q15399.3 RecName: Full=Toll-like receptor 1; AltName: Full=Toll/interleukin-1 receptor-like protein; Short=TIL; AltName: CD_antigen=CD281; Flags: Precursor && PF13676:TIR domain
ENSCHIG00000010258	-	LWLT01000381.1	17202	17528	+	327	processed_pseudogene	PF00254:FKBP-type peptidyl-prolyl cis-trans isomerase			novel.573	-	26	12266093	12276096	-	573	-	- && - && -
ENSCHIG00000006029	-	LWLT01000397.1	8039	24978	-	1428	protein_coding	PF00129:Class I Histocompatibility antigen, domains alpha 1 and 2			novel.574	-	27	978861	982863	+	1240	-	- && - && -
ENSCHIG00000023073	-	LWLT01001501.1	3254	12591	+	1273	protein_coding	PF01344:Kelch motif|PF00651:BTB/POZ domain|PF07707:BTB And C-terminal Kelch			novel.577	-	27	12700201	12702028	+	728	-	- && - && -
novel.5	-	1	46280851	46385088	+	1006	-	- && - && -			novel.579	-	27	31248502	31249628	+	1127	-	- && - && -
novel.7	-	1	77696518	77707635	+	8063	-	- && O02751.2 RecName: Full=Craniofacial development protein 2; AltName: Full=p97 bucentaur protein && -			novel.584	-	27	38594508	38595485	+	939	-	- && - && -
novel.18	-	1	151305524	151308299	+	565	-	- && - && -			novel.585	-	27	19924248	19926745	-	2453	-	- && - && -
novel.19	-	1	518935	520282	-	1348	-	- && O02751.2 RecName: Full=Craniofacial development protein 2; AltName: Full=p97 bucentaur protein && -			novel.587	-	27	30599389	30611045	-	2556	-	- && Q03278.2 RecName: Full=Retrovirus-related Pol polyprotein from type-1 retrotransposable element R2; AltName: Full=Retrovirus-related Pol polyprotein from type I retrotransposable element R2; Includes: RecName: Full=Reverse transcriptase; Includes: RecName: Full=Endonuclease && -
novel.21	-	1	21534444	21540069	-	4029	-	- && - && -			novel.591	-	28	380143	399177	+	2901	-	- && - && -
novel.27	-	1	72785406	72786466	-	808	-	- && - && -			novel.592	-	28	15844373	15849139	+	1326	-	- && - && -
novel.31	-	1	114166276	114179411	-	617	-	- && - && -			novel.594	-	28	20592607	20593817	+	328	-	- && - && -
novel.32	-	1	114567596	114570114	-	2519	-	- && - && -			novel.598	-	28	42538515	42549707	+	1111	-	- && P11369.2 RecName: Full=LINE-1 retrotransposable element ORF2 protein; Short=ORF2p; AltName: Full=Long interspersed element-1; Short=L1; AltName: Full=Retrovirus-related Pol polyprotein LINE-1; Includes: RecName: Full=Reverse transcriptase; Includes: RecName: Full=Endonuclease && -
novel.33	-	1	140890908	140911743	-	2835	-	- && - && -			novel.608	-	28	43662096	43668196	-	292	-	- && - && -
novel.38	-	1	148832896	148856311	-	1743	-	- && - && -			novel.614	-	29	47370414	47372524	+	1680	-	- && - && -
novel.39	-	1	157007043	157008232	-	295	-	- && - && -			novel.627	-	3	1136905	1138973	+	365	-	- && - && -
novel.43	-	10	15616624	15620105	+	2145	-	- && - && -			novel.635	-	3	28450928	28453503	+	536	-	- && - && -
novel.44	-	10	22862837	22877862	+	2842	-	- && - && -			novel.648	-	3	107007829	107023849	+	6961	-	- && - && -
novel.50	-	10	78563769	78578784	+	908	-	- && - && -			novel.652	-	3	4690224	4698223	-	2096	-	- && - && -
novel.51	-	10	78596477	78598369	+	1125	-	- && - && -			novel.657	-	3	25478683	25479390	-	708	-	- && - && -
novel.56	-	10	88019160	88020062	+	903	-	- && - && -			novel.659	-	3	62584644	62711447	-	5102	-	- && - && -
novel.66	-	10	59075864	59099060	-	395	-	- && - && -			novel.667	-	3	105795238	105797031	-	460	-	- && - && -
novel.86	-	11	29613030	29648933	+	1523	-	- && - && -			novel.669	-	3	117599892	117615286	-	9719	-	- && P03355.4 RecName: Full=Gag-Pol polyprotein; Short=Pr180gag-pol; Contains: RecName: Full=Matrix protein p15; Short=MA; Contains: RecName: Full=RNA-binding phosphoprotein p12; AltName: Full=pp12; Contains: RecName: Full=Capsid protein p30; Short=CA; Contains: RecName: Full=Nucleocapsid protein p10; Short=NC-pol; Contains: RecName: Full=Protease p14; Short=PR; Contains: RecName: Full=Reverse tr…
novel.89	-	11	62877151	62879688	+	1800	-	- && - && -			novel.674	-	4	40129072	40137737	+	5022	-	- && - && -
novel.95	-	11	99375761	99377718	+	576	-	- && - && -			novel.675	-	4	51283056	51291755	+	1453	-	- && - && -
novel.102	-	11	104466832	104470203	+	1993	-	- && Q9BZC7.3 RecName: Full=ATP-binding cassette sub-family A member 2; AltName: Full=ATP-binding cassette transporter 2; Short=ATP-binding cassette 2 && PF00005:ABC transporter			novel.678	-	4	76799343	76807116	+	282	-	- && - && -
novel.107	-	11	2339006	2339788	-	682	-	- && - && -			novel.682	-	4	1197573	1204301	-	6729	-	- && - && -
novel.110	-	11	28297693	28305735	-	1166	-	- && - && -			novel.687	-	4	27637722	27654577	-	3340	-	- && O00370.1 RecName: Full=LINE-1 retrotransposable element ORF2 protein; Short=ORF2p; Includes: RecName: Full=Reverse transcriptase; Includes: RecName: Full=Endonuclease && -
novel.120	-	11	103193688	103198423	-	755	-	- && - && -			novel.695	-	5	9303316	9304040	+	725	-	- && - && -
novel.122	-	11	104253854	104255942	-	1242	-	- && - && -			novel.698	-	5	25785963	25787773	+	1165	-	- && - && -
novel.123	-	11	104260858	104262424	-	1567	-	- && - && -			novel.700	-	5	28364545	28366770	+	2040	-	- && - && -
novel.127	-	11	105208180	105238760	-	2749	-	- && - && -			novel.702	-	5	33259239	33329353	+	2617	-	- && - && -
novel.129	-	11	105311449	105315241	-	2954	-	- && - && -			novel.706	-	5	47497037	47505595	+	4931	-	- && Q2YDF2.1 RecName: Full=Mediator of RNA polymerase II transcription subunit 30; AltName: Full=Mediator complex subunit 30; AltName: Full=Thyroid hormone receptor-associated protein 6; AltName: Full=Thyroid hormone receptor-associated protein complex 25 kDa component; Short=Trap25 && -
novel.134	-	12	35131103	35182659	+	1233	-	- && O15439.3 RecName: Full=Multidrug resistance-associated protein 4; AltName: Full=ATP-binding cassette sub-family C member 4; AltName: Full=MRP/cMOAT-related ABC transporter; AltName: Full=Multi-specific organic anion transporter B; Short=MOAT-B && PF00664:ABC transporter transmembrane region			novel.707	-	5	47542935	47547226	+	3542	-	- && O00370.1 RecName: Full=LINE-1 retrotransposable element ORF2 protein; Short=ORF2p; Includes: RecName: Full=Reverse transcriptase; Includes: RecName: Full=Endonuclease && -
novel.188	-	14	23784115	24067711	+	578	-	- && A5PKL1.2 RecName: Full=Oxidation resistance protein 1 && -			novel.714	-	5	105758355	105763641	+	1140	-	- && - && -
novel.192	-	14	58753418	58755728	+	2311	-	- && - && -			novel.715	-	5	115297141	115315440	+	2235	-	- && - && -
novel.202	-	14	8885350	8887644	-	2185	-	- && - && -			novel.717	-	5	118608757	118609073	+	230	-	- && B2RXS4.1 RecName: Full=Plexin-B2; Flags: Precursor && -
novel.203	-	14	16960754	16964073	-	926	-	- && - && -			novel.723	-	5	33389812	33390460	-	649	-	- && - && -
novel.205	-	14	36627734	36635143	-	206	-	- && - && -			novel.729	-	5	64407399	64409342	-	1944	-	- && P11369.2 RecName: Full=LINE-1 retrotransposable element ORF2 protein; Short=ORF2p; AltName: Full=Long interspersed element-1; Short=L1; AltName: Full=Retrovirus-related Pol polyprotein LINE-1; Includes: RecName: Full=Reverse transcriptase; Includes: RecName: Full=Endonuclease && -
novel.207	-	14	46975612	46976036	-	344	-	- && - && -			novel.738	-	5	115287446	115288273	-	474	-	- && - && -
novel.208	-	14	55375262	55380349	-	1290	-	- && - && -			novel.740	-	5	116144663	116146857	-	1197	-	- && - && -
novel.217	-	15	7038371	7039087	+	717	-	- && - && -			novel.741	-	5	118595602	118596599	-	998	-	- && - && -
novel.218	-	15	8287197	8291698	+	463	-	- && - && -			novel.747	-	6	93002313	93002715	+	403	-	- && - && -
novel.234	-	16	36401841	36402710	+	654	-	- && - && -			novel.749	-	6	104017850	104024200	+	4510	-	- && - && -
novel.240	-	16	79231180	79235797	+	3934	-	- && - && -			novel.751	-	6	115701114	115713276	+	1134	-	- && Q18PE1.1 RecName: Full=Protein Dok-7; AltName: Full=Downstream of tyrosine kinase 7 && -
novel.251	-	16	74099204	74108483	-	1276	-	- && - && -			novel.752	-	6	115853931	115857292	+	1405	-	- && - && -
novel.268	-	17	1876369	1877160	-	262	-	- && - && -			novel.756	-	6	18906891	18912625	-	5735	-	- && P11369.2 RecName: Full=LINE-1 retrotransposable element ORF2 protein; Short=ORF2p; AltName: Full=Long interspersed element-1; Short=L1; AltName: Full=Retrovirus-related Pol polyprotein LINE-1; Includes: RecName: Full=Reverse transcriptase; Includes: RecName: Full=Endonuclease && -
novel.300	-	18	7938083	7940686	-	316	-	- && Q29550.1 RecName: Full=Liver carboxylesterase; AltName: Full=Proline-beta-naphthylamidase; AltName: Full=Retinyl ester hydrolase; Short=REH; Flags: Precursor && -			novel.760	-	6	92254106	92273801	-	1951	-	- && - && -
novel.302	-	18	10587197	10591026	-	1895	-	- && - && -			novel.779	-	7	67115936	67120068	+	4133	-	- && - && -
novel.312	-	18	53475190	53479439	-	922	-	- && - && -			novel.781	-	7	90135147	90135712	+	489	-	- && - && -
novel.314	-	18	55438389	55444131	-	537	-	- && - && -			novel.791	-	7	38588440	38591218	-	853	-	- && - && -
novel.324	-	18	62156451	62169754	-	2903	-	- && - && -			novel.793	-	7	50712780	50722742	-	3708	-	- && O00370.1 RecName: Full=LINE-1 retrotransposable element ORF2 protein; Short=ORF2p; Includes: RecName: Full=Reverse transcriptase; Includes: RecName: Full=Endonuclease && -
novel.350	-	19	48475210	48479140	+	303	-	- && - && -			novel.794	-	7	56823798	56828825	-	5028	-	- && Q588U8.1 RecName: Full=Craniofacial development protein 2; AltName: Full=p97 bucentaur protein && -
novel.370	-	2	259524	269357	+	269	-	- && - && -			novel.798	-	7	70613976	70622095	-	6683	-	- && - && -
novel.386	-	2	94805156	94805923	+	768	-	- && - && -			novel.808	-	8	5851837	5852741	+	905	-	- && - && -
novel.387	-	2	128937831	129050031	+	1599	-	- && - && -			novel.809	-	8	5852842	5860433	+	1275	-	- && - && -
novel.394	-	2	8725819	8737216	-	2537	-	- && Q865K8.1 RecName: Full=Membrane progestin receptor alpha; Short=mPR alpha; AltName: Full=Progestin and adipoQ receptor family member VII && PF03006:Haemolysin-III related			novel.814	-	8	69547242	69554733	+	3988	-	- && Q8NAV2.2 RecName: Full=Uncharacterized protein C8orf58 && -
novel.409	-	2	118768709	118778033	-	853	-	- && - && -			novel.826	-	8	22913197	22930008	-	724	-	- && - && -
novel.417	-	20	57624413	57629274	+	1777	-	- && - && -			novel.827	-	8	38160453	38168036	-	7584	-	- && - && -
novel.431	-	21	33511473	33511798	+	326	-	- && - && -			novel.831	-	8	91098197	91101439	-	1366	-	- && - && -
novel.433	-	21	54466555	54470368	+	670	-	- && - && -			novel.837	-	9	21387611	21392619	+	5009	-	- && - && -
novel.434	-	21	55388924	55483452	+	2576	-	- && A2VE10.1 RecName: Full=Protein CASC4; AltName: Full=Cancer susceptibility candidate gene 4 protein homolog && -			novel.845	-	9	88823861	88826287	+	892	-	- && - && -
novel.439	-	21	68384363	68386069	+	1209	-	- && - && -			novel.846	-	9	90979426	90980531	+	827	-	- && - && -
novel.443	-	21	15937475	15938009	-	535	-	- && - && -			novel.847	-	9	1334083	1334946	-	864	-	- && - && -
novel.447	-	21	67591422	67591655	-	234	-	- && - && -			novel.848	-	9	1335581	1338333	-	539	-	- && - && -
novel.455	-	22	38398192	38398857	+	666	-	- && - && -			novel.850	-	9	21641860	21654939	-	821	-	- && - && -
novel.458	-	22	51352224	51382791	+	9293	-	- && Q02388.2 RecName: Full=Collagen alpha-1(VII) chain; AltName: Full=Long-chain collagen; Short=LC collagen; Flags: Precursor && PF00014:Kunitz/Bovine pancreatic trypsin inhibitor domain|PF00041:Fibronectin type III domain			novel.853	-	9	48373732	48377192	-	2192	-	- && - && -
novel.460	-	22	52687610	52700222	+	399	-	- && - && -			novel.854	-	9	51892618	51893786	-	1169	-	- && - && -
novel.469	-	22	28339628	28444107	-	235	-	- && - && -			novel.856	-	9	59769635	59794440	-	15498	-	- && - && -
novel.471	-	22	35241245	35242145	-	360	-	- && - && -			novel.861	-	9	88826418	88829073	-	2656	-	- && - && -
novel.493	-	23	19847579	19851698	+	1653	-	- && - && -			novel.862	-	9	89646521	89651282	-	821	-	- && - && -
novel.503	-	23	20930274	20934468	-	2236	-	- && P13753.1 RecName: Full=BOLA class I histocompatibility antigen, alpha chain BL3-7; Flags: Precursor && -			novel.863	-	9	90527012	90529483	-	2217	-	- && - && -
novel.510	-	23	33451671	33455204	-	645	-	- && - && -			novel.864	-	9	90537091	90538277	-	628	-	- && - && -
novel.513	-	23	40732039	40733612	-	426	-	- && - && -			novel.865	-	9	91377280	91382546	-	755	-	- && - && -
novel.517	-	24	28982785	28983521	+	737	-	- && - && -			novel.866	-	9	91460069	91483846	-	1835	-	- && - && -
novel.518	-	24	56089628	56090980	+	349	-	- && - && -			novel.881	-	LWLT01000021.1	45984563	45985157	+	595	-	- && - && -
novel.520	-	24	5055589	5089463	-	3626	-	- && - && -			novel.885	-	LWLT01000021.1	10114445	10133989	-	379	-	- && - && -
novel.523	-	25	1480515	1481476	+	737	-	- && Q8MI35.1 RecName: Full=Neuropeptide W; AltName: Full=Preproprotein L8; Short=PPL8; Contains: RecName: Full=Neuropeptide W-23; Short=NPW23; AltName: Full=L8; Contains: RecName: Full=Neuropeptide W-30; Short=NPW30; AltName: Full=L8C; Flags: Precursor && PF15180:Neuropeptides B and W			novel.890	-	LWLT01000021.1	20906188	20907265	-	516	-	- && - && -
novel.533	-	25	36333851	36345500	+	6468	-	- && - && -			novel.900	-	LWLT01000027.1	24484600	24486415	+	913	-	- && Q8NHV9.1 RecName: Full=Rhox homeobox family member 1; AltName: Full=Ovary-, testis- and epididymis-expressed gene protein; AltName: Full=Paired-like homeobox protein PEPP-1 && PF00046:Homeodomain
novel.542	-	25	18206592	18208082	-	1491	-	- && Q14264.2 RecName: Full=Endogenous retrovirus group 3 member 1 Env polyprotein; AltName: Full=ERV-3 envelope protein; Short=ERV3 envelope protein; AltName: Full=ERV3-1 envelope protein; AltName: Full=Envelope polyprotein; AltName: Full=HERV-R envelope protein; Short=ERV-R envelope protein; AltName: Full=HERV-R_7q21.2 provirus ancestral Env polyprotein; Contains: RecName: Full=Surface protein;…			novel.910	-	LWLT01000027.1	33092784	33098237	-	1049	-	- && - && -
novel.544	-	25	24108008	24127418	-	1919	-	- && - && -			novel.912	-	LWLT01000027.1	34040940	34043354	-	2415	-	- && - && -
novel.547	-	25	33284483	33295960	-	3122	-	- && - && -			novel.913	-	LWLT01000033.1	142382	146649	-	877	-	- && - && -
novel.548	-	25	33441967	33442662	-	551	-	- && - && -			novel.931	-	LWLT01000122.1	21580	28639	+	6314	-	- && - && -
novel.552	-	25	40265865	40269558	-	2229	-	- && - && -			novel.934	-	LWLT01000145.1	176	1702	+	1527	-	- && P59044.2 RecName: Full=NACHT, LRR and PYD domains-containing protein 6; AltName: Full=Angiotensin II/vasopressin receptor; AltName: Full=PYRIN-containing APAF1-like protein 5 && -
novel.553	-	25	41765518	41769017	-	1933	-	- && - && -			novel.938	-	LWLT01000171.1	38	4344	+	1436	-	- && Q6NSI3.1 RecName: Full=Protein FAM53A; AltName: Full=Dorsal neural-tube nuclear protein && -
novel.568	-	26	34413524	34419724	+	2258	-	- && - && -			novel.949	-	LWLT01000281.1	8598	11497	+	1421	-	- && - && -
novel.569	-	26	39998974	40000977	+	626	-	- && - && -			novel.950	-	LWLT01000282.1	12568	13609	-	355	-	- && - && -
novel.576	-	27	7284288	7296428	+	388	-	- && - && -			novel.952	-	LWLT01000308.1	30500	32012	+	1513	-	- && Q86VZ4.2 RecName: Full=Low-density lipoprotein receptor-related protein 11; Short=LRP-11; Flags: Precursor && -
novel.588	-	27	37354301	37357747	-	254	-	- && - && -			novel.955	-	LWLT01000380.1	22544	24188	-	1211	-	- && Q28085.3 RecName: Full=Complement factor H; AltName: Full=H factor 1; Flags: Precursor && -
novel.595	-	28	27674594	27741919	+	2438	-	- && - && -			novel.958	-	LWLT01000478.1	7280	9069	-	440	-	- && Q9BYZ6.2 RecName: Full=Rho-related BTB domain-containing protein 2; AltName: Full=Deleted in breast cancer 2 gene protein; AltName: Full=p83 && -
novel.613	-	29	45817077	45818259	+	491	-	- && P63298.1 RecName: Full=Secretin; Flags: Precursor && PF00123:Peptide hormone			novel.970	-	LWLT01000726.1	4399	22802	-	1605	-	- && Q4VCS5.1 RecName: Full=Angiomotin && -
novel.617	-	29	50484179	50487396	+	3218	-	- && - && -			novel.991	-	LWLT01001306.1	8796	20040	-	10254	-	- && - && -
novel.619	-	29	42329368	42338282	-	2127	-	- && - && -			novel.996	-	LWLT01001456.1	12865	15780	-	1026	-	- && O00220.3 RecName: Full=Tumor necrosis factor receptor superfamily member 10A; AltName: Full=Death receptor 4; AltName: Full=TNF-related apoptosis-inducing ligand receptor 1; Short=TRAIL receptor 1; Short=TRAIL-R1; AltName: CD_antigen=CD261; Flags: Precursor && -
novel.625	-	29	46365743	46383258	-	999	-	- && - && PF00020:TNFR/NGFR cysteine-rich region			novel.1001	-	LWLT01001601.1	2358	19729	+	413	-	- && Q5JSL3.2 RecName: Full=Dedicator of cytokinesis protein 11; AltName: Full=Activated Cdc42-associated guanine nucleotide exchange factor; Short=ACG; AltName: Full=Zizimin-2 && PF06920:Dock homology region 2
novel.628	-	3	2590535	2600750	+	338	-	- && - && -			novel.1018	-	LWLT01002453.1	6094	9104	+	2605	-	- && - && -
novel.632	-	3	3595866	3600499	+	1221	-	- && - && -			novel.1020	-	LWLT01002453.1	10351	14200	-	3850	-	- && O02751.2 RecName: Full=Craniofacial development protein 2; AltName: Full=p97 bucentaur protein && -
novel.639	-	3	67142496	67143206	+	711	-	- && - && -			novel.1043	-	LWLT01004625.1	5844	11824	+	784	-	- && Q8MJJ9.1 RecName: Full=Fibulin-1; Short=FIBL-1 && -
novel.641	-	3	72209827	72210906	+	511	-	- && - && -			novel.1050	-	LWLT01005638.1	4530	9365	-	2944	-	- && O00220.3 RecName: Full=Tumor necrosis factor receptor superfamily member 10A; AltName: Full=Death receptor 4; AltName: Full=TNF-related apoptosis-inducing ligand receptor 1; Short=TRAIL receptor 1; Short=TRAIL-R1; AltName: CD_antigen=CD261; Flags: Precursor && -
novel.643	-	3	78456646	78458733	+	432	-	- && - && -			novel.1052	-	LWLT01005908.1	4400	7384	-	840	-	- && - && -
novel.646	-	3	102978409	102981221	+	1593	-	- && - && PF15847:Major keratinocyte cell envelope protein			novel.1054	-	LWLT01006443.1	140	1771	+	1632	-	- && Q5DU56.2 RecName: Full=Protein NLRC3 && -
novel.649	-	3	107069391	107111970	+	1792	-	- && P11369.2 RecName: Full=LINE-1 retrotransposable element ORF2 protein; Short=ORF2p; AltName: Full=Long interspersed element-1; Short=L1; AltName: Full=Retrovirus-related Pol polyprotein LINE-1; Includes: RecName: Full=Reverse transcriptase; Includes: RecName: Full=Endonuclease && -			novel.1061	-	LWLT01006925.1	198	1683	+	1486	-	- && Q5DU56.2 RecName: Full=Protein NLRC3 && -
novel.655	-	3	20228853	20231986	-	1122	-	- && - && -			novel.1063	-	LWLT01006966.1	2745	7544	-	653	-	- && P51589.2 RecName: Full=Cytochrome P450 2J2; AltName: Full=Arachidonic acid epoxygenase; AltName: Full=CYPIIJ2 && PF00067:Cytochrome P450
novel.660	-	3	63830607	63831376	-	770	-	- && - && -			novel.1072	-	LWLT01010935.1	3789	10159	-	1375	-	- && O00220.3 RecName: Full=Tumor necrosis factor receptor superfamily member 10A; AltName: Full=Death receptor 4; AltName: Full=TNF-related apoptosis-inducing ligand receptor 1; Short=TRAIL receptor 1; Short=TRAIL-R1; AltName: CD_antigen=CD261; Flags: Precursor && PF00020:TNFR/NGFR cysteine-rich region
novel.663	-	3	77221351	77224276	-	979	-	- && - && -			novel.1080	-	LWLT01023131.1	3270	5596	-	328	-	- && O60287.4 RecName: Full=Nucleolar pre-ribosomal-associated protein 1; AltName: Full=Nucleolar protein 254 kDa; AltName: Full=URB1 ribosome biogenesis 1 homolog && -
novel.668	-	3	117492642	117534148	-	8005	-	- && - && -			novel.1082	-	LWLT01024817.1	38	2662	-	1290	-	- && P42859.2 RecName: Full=Huntingtin; AltName: Full=Huntington disease protein homolog; Short=HD protein homolog && -
novel.670	-	4	1187564	1187835	+	272	-	- && - && -
novel.673	-	4	25517596	25544951	+	3662	-	- && - && -
novel.681	-	4	1186839	1187465	-	487	-	- && - && -
novel.684	-	4	8088411	8099605	-	5271	-	- && A5PL33.3 RecName: Full=Protein KRBA1 && PF15287:KRBA1 family repeat
novel.685	-	4	8105884	8110544	-	483	-	- && Q76KX8.1 RecName: Full=Zinc finger protein 534; AltName: Full=KRAB domain only protein 3 && PF01352:KRAB box
novel.689	-	4	70561475	70562371	-	765	-	- && - && -
novel.694	-	4	112869687	112872374	-	486	-	- && - && -
novel.699	-	5	26554702	26557723	+	2322	-	- && - && -
novel.705	-	5	43597085	43607180	+	1891	-	- && - && -
novel.716	-	5	115351273	115353052	+	1780	-	- && - && -
novel.719	-	5	1185307	1189282	-	695	-	- && - && -
novel.730	-	5	76734896	76737619	-	455	-	- && - && -
novel.733	-	5	105350127	105394347	-	9020	-	- && O60658.2 RecName: Full=High affinity cAMP-specific and IBMX-insensitive 3',5'-cyclic phosphodiesterase 8A && -
novel.745	-	6	61413982	61417090	+	1963	-	- && - && -
novel.748	-	6	102286434	102290884	+	516	-	- && - && -
novel.754	-	6	117168341	117169014	+	472	-	- && - && -
novel.762	-	6	113753732	113756065	-	1787	-	- && - && -
novel.763	-	6	115729337	115730131	-	411	-	- && - && -
novel.765	-	6	117058426	117060771	-	1821	-	- && - && -
novel.768	-	7	17501358	17502776	+	1419	-	- && - && -
novel.770	-	7	19773761	19776571	+	2450	-	- && - && -
novel.772	-	7	33157529	33204181	+	4747	-	- && - && -
novel.773	-	7	44652816	44655610	+	715	-	- && - && -
novel.774	-	7	51323034	51336369	+	1737	-	- && Q3T146.1 RecName: Full=Uncharacterized protein C5orf46 homolog; Flags: Precursor && -
novel.776	-	7	57528092	57536829	+	792	-	- && - && -
novel.782	-	7	92533553	92558429	+	6976	-	- && P11369.2 RecName: Full=LINE-1 retrotransposable element ORF2 protein; Short=ORF2p; AltName: Full=Long interspersed element-1; Short=L1; AltName: Full=Retrovirus-related Pol polyprotein LINE-1; Includes: RecName: Full=Reverse transcriptase; Includes: RecName: Full=Endonuclease && -
novel.790	-	7	553957	560071	-	1170	-	- && Q969D9.1 RecName: Full=Thymic stromal lymphopoietin; Flags: Precursor && PF15216:Thymic stromal lymphopoietin
novel.792	-	7	48288761	48290395	-	442	-	- && - && -
novel.810	-	8	22867717	22897875	+	2013	-	- && - && -
novel.828	-	8	39463484	39471517	-	3663	-	- && P08548.1 RecName: Full=LINE-1 reverse transcriptase homolog && -
novel.832	-	8	101183795	101193992	-	2241	-	- && - && -
novel.834	-	8	103322033	103324341	-	873	-	- && - && -
novel.836	-	9	5084924	5092964	+	7403	-	- && A1Z651.1 RecName: Full=Gag-Pol polyprotein; Short=Pr180gag-pol; Contains: RecName: Full=Matrix protein p15; Short=MA; Contains: RecName: Full=RNA-binding phosphoprotein p12; AltName: Full=pp12; Contains: RecName: Full=Capsid protein p30; Short=CA; Contains: RecName: Full=Nucleocapsid protein p10; Short=NC-pol; Contains: RecName: Full=Protease p14; Short=PR; Contains: RecName: Full=Reverse tr…
novel.839	-	9	45743863	45799295	+	384	-	- && - && -
novel.843	-	9	74487631	74489013	+	1383	-	- && P11369.2 RecName: Full=LINE-1 retrotransposable element ORF2 protein; Short=ORF2p; AltName: Full=Long interspersed element-1; Short=L1; AltName: Full=Retrovirus-related Pol polyprotein LINE-1; Includes: RecName: Full=Reverse transcriptase; Includes: RecName: Full=Endonuclease && -
novel.849	-	9	12776476	12776980	-	397	-	- && - && -
novel.858	-	9	73947793	73954288	-	959	-	- && Q9BZM5.1 RecName: Full=NKG2D ligand 2; Short=N2DL-2; Short=NKG2DL2; AltName: Full=ALCAN-alpha; AltName: Full=Retinoic acid early transcript 1H; AltName: Full=UL16-binding protein 2; Flags: Precursor && -
novel.875	-	LWLT01000021.1	24244011	24256497	+	1591	-	- && Q9BQS7.3 RecName: Full=Hephaestin; Flags: Precursor && PF07731:Multicopper oxidase
novel.880	-	LWLT01000021.1	45669293	45671670	+	1296	-	- && - && -
novel.883	-	LWLT01000021.1	52171239	52178976	+	2554	-	- && Q9UQR0.1 RecName: Full=Sex comb on midleg-like protein 2 && PF00536:SAM domain (Sterile alpha motif)
novel.886	-	LWLT01000021.1	17815669	17821653	-	920	-	- && - && PF00517:Retroviral envelope protein
novel.901	-	LWLT01000027.1	33195610	33217507	+	4244	-	- && P11370.2 RecName: Full=Retrovirus-related Env polyprotein from Fv-4 locus && -
novel.905	-	LWLT01000027.1	46856444	46866263	+	1446	-	- && - && -
novel.907	-	LWLT01000027.1	13439273	13455004	-	2194	-	- && Q5JRV8.1 RecName: Full=Transmembrane protein 255A; AltName: Full=Protein FAM70A && -
novel.923	-	LWLT01000079.1	44972	45780	+	809	-	- && - && -
novel.929	-	LWLT01000113.1	37274	39490	-	1957	-	- && - && -
novel.932	-	LWLT01000122.1	96484	103154	+	1058	-	- && - && -
novel.973	-	LWLT01000817.1	3663	5328	-	891	-	- && - && -
novel.976	-	LWLT01000899.1	3263	20538	+	763	-	- && O15439.3 RecName: Full=Multidrug resistance-associated protein 4; AltName: Full=ATP-binding cassette sub-family C member 4; AltName: Full=MRP/cMOAT-related ABC transporter; AltName: Full=Multi-specific organic anion transporter B; Short=MOAT-B && PF00005:ABC transporter
novel.978	-	LWLT01000981.1	15045	26905	-	427	-	- && O15439.3 RecName: Full=Multidrug resistance-associated protein 4; AltName: Full=ATP-binding cassette sub-family C member 4; AltName: Full=MRP/cMOAT-related ABC transporter; AltName: Full=Multi-specific organic anion transporter B; Short=MOAT-B && PF00005:ABC transporter
novel.983	-	LWLT01001065.1	9787	11517	+	956	-	- && - && -
novel.998	-	LWLT01001505.1	832	19897	-	1083	-	- && Q8WV37.2 RecName: Full=Zinc finger protein 480 && PF01352:KRAB box
novel.1008	-	LWLT01001921.1	2168	18665	+	566	-	- && O15439.3 RecName: Full=Multidrug resistance-associated protein 4; AltName: Full=ATP-binding cassette sub-family C member 4; AltName: Full=MRP/cMOAT-related ABC transporter; AltName: Full=Multi-specific organic anion transporter B; Short=MOAT-B && PF00664:ABC transporter transmembrane region
novel.1009	-	LWLT01001944.1	6733	11348	+	310	-	- && Q5VXI9.2 RecName: Full=Lipase member N; AltName: Full=Lipase-like abhydrolase domain-containing protein 4; Flags: Precursor && -
novel.1010	-	LWLT01001954.1	11227	15047	-	1960	-	- && O15439.3 RecName: Full=Multidrug resistance-associated protein 4; AltName: Full=ATP-binding cassette sub-family C member 4; AltName: Full=MRP/cMOAT-related ABC transporter; AltName: Full=Multi-specific organic anion transporter B; Short=MOAT-B && -
novel.1011	-	LWLT01001968.1	904	18620	-	1391	-	- && Q6RI86.1 RecName: Full=Transient receptor potential cation channel subfamily A member 1; AltName: Full=Ankyrin-like with transmembrane domains protein 1 && -
novel.1014	-	LWLT01002021.1	8419	9066	-	453	-	- && P49842.2 RecName: Full=Serine/threonine-protein kinase 19; AltName: Full=Protein G11; AltName: Full=Protein RP1 && -
novel.1016	-	LWLT01002049.1	638	15767	+	1121	-	- && P30205.1 RecName: Full=Antigen WC1.1; Flags: Precursor && PF00530:Scavenger receptor cysteine-rich domain
novel.1021	-	LWLT01002491.1	1376	9704	+	927	-	- && P30205.1 RecName: Full=Antigen WC1.1; Flags: Precursor && PF00530:Scavenger receptor cysteine-rich domain
novel.1029	-	LWLT01003086.1	6440	11684	+	459	-	- && O15439.3 RecName: Full=Multidrug resistance-associated protein 4; AltName: Full=ATP-binding cassette sub-family C member 4; AltName: Full=MRP/cMOAT-related ABC transporter; AltName: Full=Multi-specific organic anion transporter B; Short=MOAT-B && -
novel.1034	-	LWLT01003728.1	5436	15622	+	450	-	- && O15439.3 RecName: Full=Multidrug resistance-associated protein 4; AltName: Full=ATP-binding cassette sub-family C member 4; AltName: Full=MRP/cMOAT-related ABC transporter; AltName: Full=Multi-specific organic anion transporter B; Short=MOAT-B && PF00005:ABC transporter
novel.1038	-	LWLT01003879.1	453	9058	+	3440	-	- && Q96ST8.3 RecName: Full=Centrosomal protein of 89 kDa; Short=Cep89; AltName: Full=Centrosomal protein 123; Short=Cep123; AltName: Full=Coiled-coil domain-containing protein 123 && -
novel.1068	-	LWLT01008778.1	10677	12368	-	1692	-	- && - && -
novel.1078	-	LWLT01017703.1	989	4138	+	320	-	- && P81377.2 RecName: Full=cAMP-dependent protein kinase type I-beta regulatory subunit && -
novel.1079	-	LWLT01019985.1	665	4247	+	791	-	- && O60391.2 RecName: Full=Glutamate receptor ionotropic, NMDA 3B; Short=GluN3B; AltName: Full=N-methyl-D-aspartate receptor subtype 3B; Short=NMDAR3B; Short=NR3B; Flags: Precursor && PF10613:Ligated ion channel L-glutamate- and glycine-binding site|PF00060:Ligand-gated ion channel
