# Supplementary material for: In vitro transdifferentiated signatures of goat preadipocytes into mammary epithelial cells revealed by DNA methylation and transcriptome profiling
Source: J Biol Chem. 2022 Oct 17;298(12):102604. doi: 10.1016/j.jbc.2022.102604 (PMC9668736; doi:10.1016/j.jbc.2022.102604)
Supplement: Table S2 [file mmc2.xls]

## Sheet: Sheet1
Table S2. DEGs in the Preadipocytes group vs. Gpreadipocyte group
Control: the Preadipocyte group. Treatment: the Gpreadipocyte group
	Count										FPKM
Gene_id	Treatment1	Treatment2	Treatment3	Treatment4	Treatment5	Control1	Control2	Control3	Control4	Control5	Treatment1	Treatment2	Treatment3	Treatment4	Treatment5	Control1	Control2	Control3	Control4	Control5	Log2FoldChange	p-value	adj p-value	Gene_name	Gene_biotype	Gene_description
ENSCHIG00000015085	47189	32649	31320	44010	41291	661	916	660	810	713	1385.5	984.486	1038.41	1344.79	1181.8	19.9231	30.3938	18.6989	23.8471	21.0256	5.70435	0	0	NTS	protein_coding	PF07421:Neurotensin/neuromedin N precursor
ENSCHIG00000020142	31523	15460	18064	25526	26080	407	465	476	502	464	603.534	303.988	390.544	508.62	486.746	7.99938	10.0612	8.79398	9.63744	8.92247	5.65849	0	0	CXCL8	protein_coding	-
ENSCHIG00000011770	275	437	310	278	321	18106	14333	17924	15012	14020	3.11594	5.08523	3.96643	3.27821	3.54553	210.604	183.534	195.973	170.561	159.55	-5.59905	0	0	PPL	protein_coding	-
ENSCHIG00000023831	15153	13109	13536	16191	16852	58	43	81	57	76	213.394	189.595	215.256	237.298	231.343	0.838493	0.684346	1.10071	0.804901	1.07496	7.90804	0	0	LUM	protein_coding	PF12799:Leucine Rich repeats (2 copies)|PF01462:Leucine rich repeat N-terminal domain|PF13855:Leucine rich repeat
ENSCHIG00000025215	13	13	28	14	15	14710	12117	14966	13769	13289	0.371596	0.38163	0.903789	0.416477	0.417963	431.646	391.422	412.797	394.651	381.515	-9.68063	0	0	TGM2	protein_coding	PF00927:Transglutaminase family, C-terminal ig like domain|PF00868:Transglutaminase family|PF01841:Transglutaminase-like superfamily
ENSCHIG00000016131	14422	12767	12926	12908	15044	74	84	84	73	79	144.291	131.182	146.036	134.403	146.722	0.760033	0.949763	0.810954	0.732351	0.79384	7.44365	0	0	WNT5A	protein_coding	-
ENSCHIG00000000097	802	783	736	775	789	13055	11556	12850	13318	12604	27.1416	27.2142	28.1268	27.296	26.0291	453.551	441.969	419.632	451.943	428.413	-4.01538	0	0	-	protein_coding	PF00191:Annexin
ENSCHIG00000006291	304	230	295	286	360	10159	7599	11054	10425	11226	26.1879	20.3483	28.6966	25.6406	30.2308	898.391	739.786	918.862	900.506	971.28	-5.07826	0	0	-	protein_coding	PF04592:Selenoprotein P, N terminal region
ENSCHIG00000016473	3953	4202	4084	4056	4404	366	398	353	386	333	26.2549	28.6623	30.6303	28.0361	28.5135	2.49547	2.98737	2.26236	2.57072	2.22137	3.50454	0	0	MAP1A	protein_coding	-
ENSCHIG00000000139	2206	1788	1802	2177	2145	45	55	55	73	65	339.106	282.273	312.8	348.277	321.423	7.10117	9.55467	8.15824	11.2522	10.0354	5.1213	0	0	SRGN	protein_coding	PF04360:Serglycin
ENSCHIG00000010708	2518	1688	1762	2024	2196	19	18	26	27	28	36.2347	24.9467	28.6323	30.312	30.805	0.280679	0.292728	0.361032	0.389597	0.404687	6.44292	0	0	STC1	protein_coding	PF03298:Stanniocalcin family
ENSCHIG00000020056	29	40	26	38	40	1875	1971	2214	1913	1931	0.34809	0.49309	0.352411	0.474693	0.46803	23.1038	26.7364	25.6434	23.0246	23.2792	-5.82955	0	0	SEC14L5	protein_coding	-
ENSCHIG00000015209	58	49	40	46	62	1529	1562	1693	1625	1766	3.38573	2.9376	2.63673	2.79459	3.52806	91.6261	103.045	95.3641	95.1176	103.54	-4.99339	0	0	PRELP	protein_coding	PF13855:Leucine rich repeat
ENSCHIG00000015379	46	43	38	69	51	1645	2064	1903	2002	1994	0.474784	0.455805	0.442898	0.741179	0.513131	17.4298	24.0752	18.9531	20.7198	20.6707	-5.27525	2.70605e-302	3.4075e-299	CELF2	protein_coding	-
ENSCHIG00000009242	7636	7785	6969	7040	7356	916	1074	1114	968	1086	90.8674	95.1422	93.6471	87.1868	85.3304	11.1899	14.4434	12.7918	11.5505	12.9797	2.84499	3.6293e-292	4.2654e-289	VEGFA	protein_coding	-
ENSCHIG00000016050	72	83	81	107	77	1649	1314	1997	1755	1672	0.631806	0.748	0.802634	0.977171	0.65866	14.8545	13.0307	16.9096	15.4423	14.736	-4.29874	1.94536e-280	2.14343e-277	ADAMTSL3	protein_coding	PF07679:Immunoglobulin I-set domain|PF00090:Thrombospondin type 1 domain|PF08686:PLAC (protease and lacunin) domain
ENSCHIG00000021773	1511	2454	1965	2207	2229	39641	30862	47654	41098	43298	25.827	43.0781	37.9274	39.2597	37.1398	695.571	596.151	785.982	704.39	743.31	-4.26615	2.64709e-279	2.74503e-276	CEMIP	protein_coding	PF15711:Interleukin-like EMT inducer|PF10162:G8 domain|PF13330:Mucin-2 protein WxxW repeating region
ENSCHIG00000008262	31	25	20	14	24	2170	1297	2021	2131	1900	5.37442	4.45125	3.91545	2.526	4.05603	386.204	254.116	338.096	370.456	330.838	-6.36566	1.18049e-270	1.15616e-267	FABP4	protein_coding	PF00061:Lipocalin / cytosolic fatty-acid binding protein family
ENSCHIG00000011245	3601	3922	3440	3793	4000	823	754	960	841	876	25.0675	28.0393	27.0413	27.4793	27.1436	5.88132	5.93173	6.44856	5.87039	6.12469	2.15477	8.21942e-270	7.62632e-267	CDH13	protein_coding	-
ENSCHIG00000011378	1151	1118	971	916	1110	50	51	70	51	50	63.6954	63.5399	60.6783	52.755	59.8791	2.84047	3.18952	3.73796	2.83	2.77904	4.28763	8.06323e-267	7.10734e-264	DKK3	protein_coding	PF04706:Dickkopf N-terminal cysteine-rich region
ENSCHIG00000015809	350	461	315	442	427	9186	5564	10589	8844	9131	4.27452	5.78219	4.34422	5.61794	5.08355	115.168	76.7943	124.79	108.306	112.003	-4.41897	1.50385e-259	1.26245e-256	MYLK	protein_coding	PF07679:Immunoglobulin I-set domain|PF16620:Unstructured linker between I-set domains 2 and 3 on MYLCK|PF00069:Protein kinase domain|PF00041:Fibronectin type III domain
ENSCHIG00000015358	9265	9650	7875	8091	8911	901	1117	1009	964	934	196.413	210.1	188.52	178.51	184.15	19.6082	26.7609	20.6405	20.4921	19.8868	3.15755	6.53075e-259	5.23321e-256	LOXL2	protein_coding	-
ENSCHIG00000003875	60	94	52	68	78	1128	934	1199	1075	1134	0.545249	0.877291	0.533616	0.643115	0.690968	10.523	9.59209	10.514	9.7957	10.3502	-3.94518	1.50744e-250	1.15542e-247	PCDH7	protein_coding	PF08374:Protocadherin|PF00028:Cadherin domain
ENSCHIG00000012025	207	249	227	192	203	2779	2039	2795	2435	2283	1.17959	1.45724	1.46072	1.13867	1.12765	16.2568	13.1311	15.369	13.9137	13.0665	-3.49666	1.54535e-245	1.13512e-242	-	protein_coding	-
ENSCHIG00000014586	6658	5150	4907	5570	5758	316	432	294	382	335	239.004	189.863	198.911	208.09	201.489	11.6449	17.5254	10.1839	13.7502	12.0781	3.99434	2.26232e-234	1.5953e-231	-	protein_coding	PF06140:Interferon-induced 6-16 family
ENSCHIG00000026298	878	905	784	827	877	59	33	67	50	66	12.1664	12.8792	12.2678	11.9264	11.8464	0.839281	0.516779	0.895874	0.694739	0.918553	3.97365	6.79015e-232	4.60399e-229	COL15A1	protein_coding	PF06482:Collagenase NC10 and Endostatin|PF13385:Concanavalin A-like lectin/glucanases superfamily|PF01391:Collagen triple helix repeat (20 copies)
ENSCHIG00000018215	935	1065	844	999	1053	19	8	20	16	15	34.33	40.1591	34.9934	38.1736	37.6886	0.716148	0.331951	0.708591	0.589067	0.553153	5.98524	2.16399e-230	1.41293e-227	-	protein_coding	PF13906:C-terminus of AA_permease|PF13520:Amino acid permease
ENSCHIG00000023277	2193	1476	1315	1626	1913	43	59	77	53	50	83.5804	57.773	56.5944	64.4944	71.0724	1.68237	2.54121	2.83179	2.02547	1.91394	4.92334	5.64594e-230	3.55472e-227	PTGS2	protein_coding	PF03098:Animal haem peroxidase
ENSCHIG00000023226	1153	1155	1145	1470	1511	16	10	19	16	11	18.1887	18.7123	20.3967	24.1338	23.2358	0.259108	0.178277	0.289221	0.253091	0.174284	6.49488	1.86032e-229	1.13088e-226	LEPR	protein_coding	PF06328:Ig-like C2-type domain
ENSCHIG00000013957	11083	9414	8964	10859	11382	1462	1642	1511	1647	1768	418.708	365.259	382.417	426.953	419.172	56.7008	70.1052	55.0836	62.3923	67.0855	2.6927	3.61063e-229	2.12173e-226	P4HA1	protein_coding	PF08336:Prolyl 4-Hydroxylase alpha-subunit, N-terminal region|PF03171:2OG-Fe(II) oxygenase superfamily
ENSCHIG00000017980	1103	1068	850	741	960	9357	7788	9436	7798	8610	55.4095	55.1001	48.218	38.7403	47.011	482.539	442.137	457.405	392.803	434.414	-3.17566	1.1488e-227	6.53297e-225	-	protein_coding	PF12662:Complement Clr-like EGF-like|PF07645:Calcium-binding EGF domain
ENSCHIG00000011781	5244	5032	4578	5044	5352	1571	1566	1755	1691	1604	96.3987	94.9995	95.0311	96.4982	95.9057	29.6464	32.5329	31.1307	31.1699	29.6146	1.63601	2.68457e-224	1.47895e-221	EMP2	protein_coding	-
ENSCHIG00000022816	773	773	665	750	806	57	54	43	60	43	4.4731	4.5939	4.34543	4.51675	4.54657	0.338604	0.353139	0.240105	0.348148	0.249914	3.88304	3.32564e-224	1.7766e-221	-	protein_coding	PF00201:UDP-glucoronosyl and UDP-glucosyl transferase
ENSCHIG00000024146	801	858	797	945	911	57	36	67	53	63	31.3928	34.5348	35.2726	38.5448	34.8046	2.2933	1.59449	2.53382	2.08285	2.47988	3.98289	1.77423e-220	9.1994e-218	RASSF9	protein_coding	-
ENSCHIG00000009359	3235	1870	1877	2026	2406	55	62	85	56	47	311.668	185.026	204.204	203.139	225.961	5.43962	6.75045	7.90207	5.4099	4.54787	5.23295	3.57293e-220	1.79963e-217	GSTM3	protein_coding	PF02798:Glutathione S-transferase, N-terminal domain|PF00043:Glutathione S-transferase, C-terminal domain
ENSCHIG00000002829	339	356	269	353	355	1792	1809	1883	1920	1819	7.17344	7.7366	6.42779	7.77388	7.32278	38.9272	43.2602	38.4487	40.7392	38.6592	-2.45554	9.29682e-220	4.5526e-217	ARHGAP10	protein_coding	PF16746:BAR domain of APPL family|PF00620:RhoGAP domain|PF00169:PH domain|PF14604:Variant SH3 domain
ENSCHIG00000010436	10955	10761	9823	12113	11977	2932	2871	3197	3009	3061	142.873	144.133	144.665	164.409	152.267	39.2546	42.3151	40.2333	39.35	40.0954	1.89487	1.06915e-219	5.09406e-217	MAN1A1	protein_coding	PF01532:Glycosyl hydrolase family 47
ENSCHIG00000023475	838	906	726	962	888	16	31	20	20	20	36.6189	40.6595	35.8245	43.7494	37.8263	0.717743	1.5309	0.843326	0.876345	0.877777	5.34385	1.59195e-216	7.38541e-214	PSAT1	protein_coding	PF00266:Aminotransferase class-V
ENSCHIG00000009947	11371	9288	8608	8725	10205	1814	1378	1942	1694	1634	1175.75	986.304	1005.08	938.896	1028.61	192.549	161.023	193.762	175.636	169.692	2.52382	1.86229e-212	8.41803e-210	-	protein_coding	PF00081:Iron/manganese superoxide dismutases, alpha-hairpin domain|PF02777:Iron/manganese superoxide dismutases, C-terminal domain
ENSCHIG00000009915	51	72	47	74	58	1478	1073	1686	1747	1917	2.1446	3.10943	2.2318	3.2385	2.37752	63.8026	50.9917	68.4129	73.6636	80.9639	-4.68859	7.27773e-210	3.20748e-207	IL18R1	protein_coding	PF01582:TIR domain
ENSCHIG00000011182	819	888	767	791	906	78	94	93	103	86	25.0126	27.8522	26.4516	25.1412	26.9726	2.44544	3.24433	2.7407	3.15424	2.63794	3.21062	2.63496e-207	1.13297e-204	ARMH4	protein_coding	PF15767:Domain of unknown function (DUF4696)
ENSCHIG00000017301	664	741	721	737	765	26	20	29	24	15	6.21116	7.1186	7.6159	7.17476	6.97566	0.249669	0.211425	0.261762	0.225112	0.140925	5.00794	8.20529e-205	3.44407e-202	-	protein_coding	PF00041:Fibronectin type III domain|PF07679:Immunoglobulin I-set domain
ENSCHIG00000021973	2504	2549	2546	2707	2789	241	150	293	266	281	31.8579	33.3062	36.5783	35.8432	34.5901	3.14766	2.15674	3.59712	3.3935	3.59072	3.43496	4.61743e-204	1.89304e-201	ARRDC4	protein_coding	PF00339:Arrestin (or S-antigen), N-terminal domain|PF02752:Arrestin (or S-antigen), C-terminal domain
ENSCHIG00000012434	41834	42271	36588	42217	43465	15304	13064	16411	15350	14519	755.962	784.486	746.605	793.951	765.65	283.898	266.79	286.16	278.139	263.512	1.48048	5.00638e-204	2.00585e-201	COL5A2	protein_coding	PF01391:Collagen triple helix repeat (20 copies)|PF00093:von Willebrand factor type C domain|PF01410:Fibrillar collagen C-terminal domain
ENSCHIG00000021945	990	912	838	828	734	25	16	20	24	25	61.5294	58.2123	58.813	53.5567	44.4696	1.59505	1.1238	1.19945	1.49569	1.56056	5.30612	1.58398e-202	6.20535e-200	-	protein_coding	PF06623:MHC_I C-terminus|PF00129:Class I Histocompatibility antigen, domains alpha 1 and 2|PF07654:Immunoglobulin C1-set domain
ENSCHIG00000024661	5715	5211	4294	4514	5216	561	731	652	625	656	65.7348	61.5563	55.7728	54.0352	58.4839	6.62414	9.50209	7.23653	7.20846	7.57836	2.95494	1.48881e-200	5.70572e-198	LRP4	protein_coding	PF00058:Low-density lipoprotein receptor repeat class B|PF12662:Complement Clr-like EGF-like|PF14670:Coagulation Factor Xa inhibitory site|PF00057:Low-density lipoprotein receptor domain class A
ENSCHIG00000025136	1913	2154	1767	1957	2162	213	137	270	185	196	33.6888	38.9573	35.139	35.8672	37.1148	3.85069	2.72656	4.58816	3.26683	3.46673	3.333	1.17583e-197	4.41035e-195	-	protein_coding	-
novel.836	927	1351	1250	1396	1386	18	6	26	26	17	8.66193	12.9647	13.1894	13.5755	12.6246	0.172661	0.0633591	0.234429	0.243608	0.159542	6.10814	3.63721e-194	1.33584e-191	-	-	- && A1Z651.1 RecName: Full=Gag-Pol polyprotein; Short=Pr180gag-pol; Contains: RecName: Full=Matrix protein p15; Short=MA; Contains: RecName: Full=RNA-binding phosphoprotein p12; AltName: Full=pp12; Contains: RecName: Full=Capsid protein p30; Short=CA; Contains: RecName: Full=Nucleocapsid protein p10; Short=NC-pol; Contains: RecName: Full=Protease p14; Short=PR; Contains: RecName: Full=Reverse tr…
ENSCHIG00000012528	7	12	10	7	9	1441	1042	1392	1092	1231	0.188192	0.331327	0.303588	0.195856	0.235866	39.7699	31.6587	36.1115	29.438	33.2394	-7.09071	4.46641e-194	1.6069e-191	CDKN1C	protein_coding	-
novel.7	744	586	596	643	691	27	23	33	37	25	6.38291	5.16316	5.77396	5.74107	5.77888	0.237792	0.222996	0.273189	0.318296	0.215416	4.50366	7.35761e-194	2.59415e-191	-	-	- && O02751.2 RecName: Full=Craniofacial development protein 2; AltName: Full=p97 bucentaur protein && -
ENSCHIG00000000480	693	435	434	573	443	5391	5001	5719	6090	5536	19.1904	12.3712	13.5713	16.5136	11.9584	153.252	156.506	152.818	169.103	153.971	-3.41587	1.42945e-192	4.94112e-190	PLAU	protein_coding	PF00051:Kringle domain|PF00089:Trypsin
ENSCHIG00000023028	966	800	762	884	902	99	81	114	79	81	53.3296	45.358	47.5038	50.7901	48.542	5.61066	5.05358	6.07296	4.37323	4.49127	3.26062	5.14006e-192	1.74258e-189	PPP1R3C	protein_coding	PF03370:Carbohydrate/starch-binding module (family 21)
ENSCHIG00000010000	737	781	759	655	735	23	15	31	14	21	6.48368	7.05631	7.54011	5.99696	6.3032	0.207716	0.149131	0.26316	0.1235	0.185552	5.15817	5.66743e-192	1.88512e-189	ANPEP	protein_coding	-
ENSCHIG00000025228	9157	7201	7485	8867	9468	1010	1261	1175	1278	1250	295.441	238.607	272.704	297.735	297.78	33.4523	45.9786	36.5813	41.3459	40.5061	2.82561	2.50892e-191	8.19069e-189	IVNS1ABP	protein_coding	PF00651:BTB/POZ domain|PF07707:BTB And C-terminal Kelch|PF01344:Kelch motif
ENSCHIG00000021009	11256	8928	8644	9770	10504	1940	2141	2228	2179	2071	189.446	154.322	164.285	171.132	172.336	33.5189	40.723	36.1843	36.774	35.0085	2.22473	1.01484e-189	3.25285e-187	TXNRD1	protein_coding	PF02852:Pyridine nucleotide-disulphide oxidoreductase, dimerisation domain|PF07992:Pyridine nucleotide-disulphide oxidoreductase
ENSCHIG00000016623	29	34	28	33	38	864	1106	924	928	823	1.01418	1.22115	1.10575	1.20106	1.29545	31.0183	43.7113	31.1812	32.5423	28.9074	-4.8395	5.36386e-189	1.68856e-186	-	protein_coding	-
ENSCHIG00000023984	2615	2606	2273	2177	2323	305	368	418	403	381	35.6012	36.4368	34.9441	30.8452	30.8292	4.26266	5.66192	5.49128	5.50151	5.20968	2.69067	3.87871e-186	1.19961e-183	ECE1	protein_coding	-
ENSCHIG00000015521	1603	1685	1643	1873	1979	7626	7022	9046	8746	9141	17.1544	18.5188	19.8546	20.86	20.6446	83.7771	84.9229	93.4118	93.85	98.2488	-2.22695	8.4468e-186	2.56739e-183	TGFBR3	protein_coding	-
ENSCHIG00000013042	992	1078	963	1093	1162	106	145	132	114	117	21.1205	23.5713	23.1527	24.2186	24.1167	2.31679	3.48886	2.71188	2.43378	2.50191	3.11462	1.73974e-185	5.1983e-183	SLC4A8	protein_coding	PF00955:HCO3- transporter family|PF07565:Band 3 cytoplasmic domain
ENSCHIG00000023192	75	55	75	68	96	1753	1050	1797	1324	1442	3.86015	2.90722	4.35899	3.6424	4.81653	92.6217	61.0739	89.2473	68.3305	74.542	-4.30013	5.17656e-182	1.52096e-179	MXRA8	protein_coding	PF07686:Immunoglobulin V-set domain
ENSCHIG00000014950	4319	5316	4543	4933	5458	19968	17561	22181	20782	21500	24.8616	31.4271	29.5305	29.5524	30.6267	117.996	114.24	123.206	119.955	124.302	-2.03833	3.25236e-181	9.39933e-179	SPTBN1	protein_coding	PF00307:Calponin homology (CH) domain|PF15410:Pleckstrin homology domain|PF00435:Spectrin repeat
ENSCHIG00000014039	1006	916	894	704	848	7	15	16	23	14	13.3825	12.5143	13.4295	9.74648	10.9965	0.0955927	0.225503	0.205382	0.306797	0.187051	5.87917	1.27751e-180	3.63245e-178	PTPRN	protein_coding	PF11548:Protein-tyrosine phosphatase receptor IA-2|PF00102:Protein-tyrosine phosphatase|PF14948:RESP18 domain
ENSCHIG00000025580	6650	6460	5410	5472	6083	1216	1356	1333	1307	1276	211.497	211.003	194.295	181.119	188.591	39.7013	48.7378	40.9089	41.6814	40.7593	2.22026	2.67523e-180	7.48598e-178	PLOD1	protein_coding	PF03171:2OG-Fe(II) oxygenase superfamily
ENSCHIG00000017906	1412	1684	1533	1355	1501	146	85	147	105	146	34.7964	42.6201	42.6603	34.7516	36.0579	3.69352	2.36724	3.4956	2.59461	3.61365	3.59471	2.13365e-179	5.87721e-177	PTGFRN	protein_coding	PF07686:Immunoglobulin V-set domain
ENSCHIG00000025090	709	622	717	752	738	26	7	15	19	13	24.2194	21.8213	27.6578	26.7344	24.575	0.911755	0.270233	0.494439	0.65081	0.446019	5.48427	2.84819e-176	7.72472e-174	CPE	protein_coding	PF13620:Carboxypeptidase regulatory-like domain|PF00246:Zinc carboxypeptidase
ENSCHIG00000019214	695	612	611	629	666	11	5	18	12	19	39.9633	36.141	39.6734	37.6412	37.3311	0.649317	0.324915	0.998742	0.691897	1.09729	5.64291	4.37256e-175	1.16794e-172	KCNJ15	protein_coding	PF01007:Inward rectifier potassium channel
ENSCHIG00000021438	90815	127779	111659	117955	127458	13655	13399	17722	15660	17806	820.537	1185.69	1139.24	1109.16	1122.61	126.654	136.816	154.51	141.878	161.584	2.89789	3.02622e-173	7.96257e-171	FN1	protein_coding	PF00040:Fibronectin type II domain|PF00041:Fibronectin type III domain|PF00039:Fibronectin type I domain
novel.388	238654	250932	231916	249682	265109	72463	76028	76547	74947	73393	2963.32	3199.91	3251.78	3226.51	3208.88	923.662	1066.86	917.152	933.141	915.285	1.73668	4.71201e-173	1.22159e-170	-	-	- && P02461.4 RecName: Full=Collagen alpha-1(III) chain; Flags: Precursor && PF01410:Fibrillar collagen C-terminal domain|PF00093:von Willebrand factor type C domain
ENSCHIG00000027051	339	337	351	338	336	1529	1499	1789	1531	1735	8.59603	8.77608	10.0505	8.91971	8.30534	39.8009	42.9559	43.7736	38.9275	44.1866	-2.23289	9.29478e-173	2.37475e-170	ABHD17C	protein_coding	PF12695:Alpha/beta hydrolase family
ENSCHIG00000015638	14	20	5	7	8	924	852	801	1001	799	0.390498	0.572919	0.157486	0.2032	0.217521	26.4576	26.8567	21.5589	27.9968	22.3836	-6.33382	1.31244e-170	3.30529e-168	HSPB8	protein_coding	PF00011:Hsp20/alpha crystallin family
ENSCHIG00000026349	119	93	90	133	122	802	726	841	879	825	6.36636	5.10975	5.43711	7.40511	6.36244	44.0459	43.8938	43.4154	47.1538	44.3293	-2.85893	1.3981e-169	3.47141e-167	-	protein_coding	PF00202:Aminotransferase class-III
ENSCHIG00000024511	6609	6091	5064	4911	6141	32732	28445	29862	27715	28135	747.011	707.053	646.348	577.693	676.628	3797.97	3633.46	3256.97	3141.16	3193.97	-2.34319	1.37974e-167	3.37825e-165	WFDC1	protein_coding	PF00095:WAP-type (Whey Acidic Protein) 'four-disulfide core'
ENSCHIG00000023612	2255	2138	1878	1774	1894	218	266	274	210	285	97.9204	95.3469	92.0882	80.1708	80.1727	9.71786	13.0536	11.481	9.14386	12.4298	2.99821	2.61301e-167	6.31025e-165	NOCT	protein_coding	PF03372:Endonuclease/Exonuclease/phosphatase family
ENSCHIG00000023586	326	365	381	351	348	1788	1600	1816	1685	1719	4.33584	4.98564	5.72219	4.85846	4.51185	24.4124	24.0491	23.3064	22.4719	22.9628	-2.26518	3.54724e-167	8.45059e-165	VDR	protein_coding	-
ENSCHIG00000002069	1092	818	732	951	1135	22	51	46	42	44	30.4588	23.4324	23.056	27.6062	30.8608	0.629943	1.60762	1.23809	1.17469	1.23264	4.52995	1.09359e-166	2.57051e-164	SLC7A11	protein_coding	PF13520:Amino acid permease
ENSCHIG00000010998	34	50	24	20	36	712	589	912	748	804	3.68639	5.56755	2.93843	2.25677	3.80491	79.2482	72.1705	95.4159	81.3218	87.5529	-4.50495	2.09232e-165	4.85336e-163	CXCL12	protein_coding	PF00048:Small cytokines (intecrine/chemokine), interleukin-8 like
ENSCHIG00000022557	606	576	477	542	624	8	13	17	10	17	30.7553	30.0221	27.3367	28.6274	30.871	0.416797	0.745612	0.832529	0.508897	0.866539	5.45185	4.97107e-162	1.13812e-159	-	protein_coding	PF13895:Immunoglobulin domain|PF07686:Immunoglobulin V-set domain
ENSCHIG00000016288	10855	8317	8176	8408	9697	788	1126	796	876	968	519.283	408.614	441.669	418.603	452.201	38.6979	60.8745	36.7444	42.0206	46.5095	3.31753	3.81919e-159	8.63187e-157	SERPINE2	protein_coding	PF00079:Serpin (serine protease inhibitor)
ENSCHIG00000021572	1306	1339	1245	1408	1354	252	238	311	310	320	12.7474	13.4225	13.7224	14.3027	12.883	2.52504	2.62531	2.92917	3.03407	3.13706	2.23325	4.61223e-158	1.02923e-155	VLDLR	protein_coding	-
ENSCHIG00000025012	294	307	240	287	338	1513	1226	1698	1410	1411	14.0353	15.0517	12.938	14.2591	15.7293	74.1482	66.1435	78.2196	67.4958	67.654	-2.29497	6.88921e-158	1.51812e-155	CYTH3	protein_coding	PF00169:PH domain|PF01369:Sec7 domain
ENSCHIG00000026610	287	416	307	398	357	2599	3126	2892	2971	2818	3.40472	5.06833	4.11263	4.91381	4.12845	31.6514	41.9094	33.1056	35.3415	33.5763	-3.02127	7.45763e-157	1.62309e-154	KANK4	protein_coding	PF13857:Ankyrin repeats (many copies)|PF12796:Ankyrin repeats (3 copies)
ENSCHIG00000016589	482	519	453	438	547	30	16	28	26	19	10.578	11.6976	11.2263	10.0038	11.7021	0.675873	0.396825	0.59295	0.572154	0.418796	4.37083	2.26174e-155	4.86247e-153	EEF1A2	protein_coding	PF03144:Elongation factor Tu domain 2|PF03143:Elongation factor Tu C-terminal domain|PF00009:Elongation factor Tu GTP binding domain
ENSCHIG00000023670	199	261	190	213	237	1678	2138	1790	1794	1904	5.75967	7.75814	6.20983	6.41594	6.68671	49.8568	69.9319	49.9921	52.0656	55.3483	-3.0772	2.13757e-154	4.54015e-152	PLXDC2	protein_coding	-
novel.463	453	461	415	325	522	4060	3191	3820	3220	3050	77.7563	81.2663	80.4391	58.0573	87.3429	715.403	618.995	632.71	554.213	525.811	-2.98477	5.1561e-152	1.0821e-149	-	-	- && P37889.2 RecName: Full=Fibulin-2; Short=FIBL-2; Flags: Precursor && -
ENSCHIG00000026110	449	487	418	479	476	27	32	24	19	31	5.9729	6.65335	6.2791	6.63148	6.17257	0.368715	0.481074	0.308074	0.253441	0.414184	4.12844	1.65574e-151	3.43401e-149	KCNK1	protein_coding	-
ENSCHIG00000013613	523	633	574	535	641	19	10	33	19	12	4.16845	5.18142	5.16614	4.43775	4.98024	0.155458	0.0900732	0.253799	0.151848	0.0960609	4.9848	1.22137e-150	2.50366e-148	DSP	protein_coding	PF00681:Plectin repeat
ENSCHIG00000022875	892	834	646	716	894	9	9	2	13	4	26.7113	25.6489	21.8446	22.3141	26.0968	0.276669	0.304576	0.0577916	0.390353	0.120305	6.75622	1.70571e-150	3.45631e-148	SEMA3G	protein_coding	PF00047:Immunoglobulin domain|PF01403:Sema domain
ENSCHIG00000024702	2034	2064	1709	1829	1887	190	275	208	231	184	56.078	58.4418	53.2066	52.4797	50.7147	5.37753	8.56835	5.53362	6.38612	5.09509	3.1326	5.78995e-150	1.1599e-147	PCK2	protein_coding	PF00821:Phosphoenolpyruvate carboxykinase
ENSCHIG00000017958	35	28	26	15	22	798	1141	759	1030	982	0.569266	0.467711	0.477532	0.253907	0.348811	13.3241	20.9728	11.9122	16.7984	16.0417	-5.22316	7.50858e-150	1.48729e-147	ALDH1A1	protein_coding	PF00171:Aldehyde dehydrogenase family
ENSCHIG00000016130	212	207	161	190	187	1245	1084	1194	996	1120	11.7225	11.7551	10.0529	10.9339	10.0797	70.6711	67.7388	63.7079	55.224	62.2008	-2.54963	1.11182e-149	2.17781e-147	HS6ST1	protein_coding	PF03567:Sulfotransferase family
ENSCHIG00000012578	1337	1234	1144	1331	1357	302	242	356	279	276	30.018	28.4537	29.004	31.1003	29.6996	6.96058	6.14029	7.71267	6.28114	6.22375	2.15244	3.7448e-149	7.25462e-147	SGCE	protein_coding	PF05510:Sarcoglycan alpha/epsilon
ENSCHIG00000026479	168	162	157	167	164	1739	2216	1556	1744	1618	5.54183	5.48822	5.84824	5.73319	5.27361	58.8886	82.6108	49.5288	57.6865	53.6062	-3.43866	2.76498e-148	5.29824e-146	HSPA12B	protein_coding	-
ENSCHIG00000023158	922	656	623	610	690	29	37	43	47	50	44.0763	32.207	33.6313	30.3487	32.1546	1.42318	1.99893	1.98356	2.25297	2.40069	4.09833	1.23251e-147	2.33633e-145	DKKL1	protein_coding	-
ENSCHIG00000009455	159	154	133	128	204	1354	1519	1388	1284	1243	33.635	33.4571	31.7708	28.18	42.0673	294.036	363.141	283.327	272.36	264.094	-3.12431	1.06094e-146	1.98971e-144	-	processed_pseudogene	PF00254:FKBP-type peptidyl-prolyl cis-trans isomerase
ENSCHIG00000022922	3941	3851	3623	3187	3969	773	503	791	684	675	85.8899	86.1949	89.1632	72.2859	84.3212	17.2943	12.3887	16.6347	14.9477	14.7752	2.45728	2.44415e-146	4.53557e-144	QSOX1	protein_coding	PF00085:Thioredoxin|PF04777:Erv1 / Alr family
ENSCHIG00000007073	18077	18237	16540	15954	17194	4417	4923	5266	4721	4918	505.031	523.26	521.806	463.871	468.262	126.68	155.433	141.963	132.254	137.998	1.83804	1.46217e-145	2.68506e-143	BGN	protein_coding	PF13855:Leucine rich repeat|PF01462:Leucine rich repeat N-terminal domain
ENSCHIG00000007818	6	7	9	8	16	764	515	879	723	708	0.0499211	0.059814	0.0845584	0.0692721	0.129769	6.52549	4.84242	7.05708	6.0319	5.91641	-6.26669	3.71461e-145	6.75101e-143	ITPR3	protein_coding	PF00520:Ion transport protein|PF02815:MIR domain|PF08454:RyR and IP3R Homology associated|PF01365:RIH domain|PF08709:Inositol 1,4,5-trisphosphate/ryanodine receptor
ENSCHIG00000004093	3549	3984	3087	2979	3341	635	573	642	486	566	243.55	280.785	239.222	212.759	223.5	44.7346	44.4385	42.5129	33.4427	39.0113	2.55562	2.20976e-143	3.97509e-141	JUN	protein_coding	PF00170:bZIP transcription factor|PF03957:Jun-like transcription factor
ENSCHIG00000012424	7551	9075	7649	9623	9398	551	234	645	543	526	67.9766	83.9023	77.7574	90.1574	82.4727	5.09207	2.38064	5.60298	4.90161	4.75591	4.14412	4.72184e-143	8.40822e-141	COL11A1	protein_coding	PF02210:Laminin G domain|PF01410:Fibrillar collagen C-terminal domain|PF01391:Collagen triple helix repeat (20 copies)
ENSCHIG00000016328	3714	2938	3126	3427	3960	554	431	717	634	635	34.8308	28.2973	33.1049	33.4481	36.2023	5.33358	4.56795	6.48851	5.96203	5.98119	2.54848	1.15021e-142	2.0277e-140	FAM13A	protein_coding	-
ENSCHIG00000021066	466	474	419	478	515	21	11	30	18	38	15.8248	16.5311	16.0675	16.8933	17.0482	0.73208	0.42215	0.983052	0.612925	1.29607	4.33303	7.88196e-141	1.37575e-138	EFEMP1	protein_coding	PF07645:Calcium-binding EGF domain|PF12662:Complement Clr-like EGF-like
ENSCHIG00000022648	2997	2642	2381	2939	2915	690	723	690	788	706	134.097	121.405	120.302	136.857	127.143	31.6935	36.559	29.7911	35.3543	31.7271	1.95499	9.37304e-141	1.61997e-138	-	protein_coding	PF04819:Family of unknown function (DUF716)
ENSCHIG00000025647	233701	249517	216957	227989	247484	100360	95373	105471	98654	100557	4772.96	5233.59	5003.6	4845.93	4927.13	2104.14	2201.28	2078.57	2020.34	2062.68	1.24352	8.48942e-140	1.45301e-137	COL1A2	protein_coding	PF01391:Collagen triple helix repeat (20 copies)|PF01410:Fibrillar collagen C-terminal domain
ENSCHIG00000023643	1152	997	840	862	948	168	163	182	172	178	64.1613	57.028	52.8301	49.9648	51.4694	9.60545	10.2596	9.78129	9.60578	9.95711	2.48558	3.20079e-139	5.42565e-137	ANGPTL4	protein_coding	PF00147:Fibrinogen beta and gamma chains, C-terminal globular domain
ENSCHIG00000024986	46876	48877	46059	42105	48059	13365	9749	13598	11491	11644	742.183	794.762	823.487	693.793	741.746	217.229	174.439	207.749	182.432	185.163	1.97282	1.24571e-138	2.09148e-136	TIMP2	protein_coding	-
ENSCHIG00000005361	3727	3466	2970	3417	3446	159	322	184	224	221	65.785	62.8302	59.1978	62.7694	59.2929	2.88106	6.42312	3.13393	3.96459	3.91789	3.93365	1.54899e-138	2.57615e-136	STC2	protein_coding	PF03298:Stanniocalcin family
ENSCHIG00000025649	503	483	514	514	594	21	4	33	19	21	8.14097	8.02837	9.39405	8.65779	9.37161	0.348911	0.0731629	0.515378	0.308351	0.341366	4.75527	1.08575e-137	1.78884e-135	VAT1L	protein_coding	PF08240:Alcohol dehydrogenase GroES-like domain|PF13602:Zinc-binding dehydrogenase
ENSCHIG00000024071	448	424	372	457	419	37	21	29	33	38	79.0559	76.8413	74.1278	83.9283	72.0759	6.70264	4.18792	4.93808	5.83921	6.73492	3.76002	5.35265e-137	8.73721e-135	-	protein_coding	PF00048:Small cytokines (intecrine/chemokine), interleukin-8 like
ENSCHIG00000013526	19	30	19	35	37	670	445	840	667	706	0.234154	0.3797	0.264413	0.448902	0.444497	8.47637	6.1977	9.9892	8.24246	8.73866	-4.55127	2.9399e-135	4.75482e-133	SORBS1	protein_coding	PF00018:SH3 domain|PF14604:Variant SH3 domain|PF07653:Variant SH3 domain|PF02208:Sorbin homologous domain
ENSCHIG00000014127	1871	1440	1279	1268	1392	197	219	229	206	198	274.786	217.198	212.116	193.81	199.288	29.7013	36.3487	32.4535	30.337	29.2065	2.79674	7.83861e-135	1.25624e-132	IER3	protein_coding	-
ENSCHIG00000023776	27	31	24	33	32	430	425	412	440	396	1.14512	1.35028	1.14943	1.45659	1.323	18.7217	20.3704	16.8612	18.7122	16.8685	-3.83031	8.31986e-135	1.32136e-132	VEGFD	protein_coding	PF00341:PDGF/VEGF domain
ENSCHIG00000024623	22	31	35	19	22	591	416	561	621	491	1.06125	1.53577	1.90653	0.953856	1.03451	29.2663	22.6782	26.1132	30.0378	23.7885	-4.3561	1.70584e-134	2.68503e-132	-	protein_coding	PF00735:Septin
ENSCHIG00000019664	489	529	455	457	533	58	32	41	39	58	15.4316	17.1447	16.2142	15.0091	16.3964	1.87896	1.14123	1.2485	1.2341	1.83833	3.4469	3.23065e-134	5.04009e-132	-	protein_coding	PF00211:Adenylate and Guanylate cyclase catalytic domain|PF07700:Haem-NO-binding|PF07701:Heme NO binding associated
novel.503	580	531	461	550	562	5	8	15	1	12	17.9432	16.8709	16.1047	17.708	16.9483	0.158792	0.279694	0.447781	0.0310209	0.372859	6.04446	3.28161e-134	5.07469e-132	-	-	- && P13753.1 RecName: Full=BOLA class I histocompatibility antigen, alpha chain BL3-7; Flags: Precursor && -
ENSCHIG00000003384	10678	10944	9731	9810	10757	2053	1265	2299	1897	1906	142.155	149.631	146.289	135.918	139.6	28.0576	19.0321	29.5336	25.3235	25.4852	2.48494	3.08223e-133	4.72492e-131	CHI3L1	protein_coding	-
ENSCHIG00000020955	3057	3103	2535	2652	2922	876	647	852	748	783	132.746	138.382	124.304	119.849	123.688	39.0498	31.7507	35.7002	32.5696	34.1492	1.88278	4.19433e-133	6.3743e-131	SLC1A5	protein_coding	PF00375:Sodium:dicarboxylate symporter family
ENSCHIG00000017480	1980	1473	1430	1878	1825	290	250	282	331	341	204.73	156.42	166.968	202.091	183.95	30.7824	29.2132	28.1365	34.3185	35.413	2.53355	2.13935e-132	3.22346e-130	FKBP7	protein_coding	PF00254:FKBP-type peptidyl-prolyl cis-trans isomerase|PF13499:EF-hand domain pair
ENSCHIG00000008185	390	494	404	461	532	2340	1864	2756	2506	2724	13.6046	17.6978	15.9141	16.7362	18.0905	83.796	73.4833	92.769	87.6565	95.4376	-2.40046	6.77719e-132	1.0125e-129	FLRT2	protein_coding	PF13855:Leucine rich repeat
ENSCHIG00000026868	400	407	405	340	373	1520	1547	1764	1603	1749	4.28057	4.47309	4.89416	3.78666	3.89108	16.6983	18.7092	18.2156	17.2012	18.7985	-2.07254	8.31298e-132	1.23151e-129	ENG	protein_coding	-
ENSCHIG00000011175	70	72	54	55	67	603	694	609	641	562	8.90106	9.40261	7.75388	7.2785	8.30497	78.7134	99.73	74.7248	81.7307	71.7749	-3.2853	3.53984e-131	5.20033e-129	CCL17	protein_coding	PF00048:Small cytokines (intecrine/chemokine), interleukin-8 like
ENSCHIG00000006685	465	435	412	396	474	38	36	58	45	34	50.5753	48.59	50.6016	44.8246	50.2555	4.24284	4.42497	6.0872	4.90774	3.71413	3.38457	4.83332e-131	7.04186e-129	FIBIN	protein_coding	PF15819:Fin bud initiation factor homologue
ENSCHIG00000024365	44	71	49	40	78	655	679	655	697	622	1.15905	1.92078	1.45756	1.09659	2.00291	17.7124	20.2134	16.6492	18.4104	16.4562	-3.54673	7.46934e-130	1.07932e-127	RASL11B	protein_coding	PF00071:Ras family
ENSCHIG00000024776	620	685	576	438	535	28	17	32	26	35	13.0279	14.7824	13.6674	9.57839	10.9586	0.603988	0.403696	0.648839	0.547822	0.738658	4.3896	1.45356e-129	2.08332e-127	SMOC2	protein_coding	PF16597:Thyroglobulin_1 repeat associated disordered domain|PF07648:Kazal-type serine protease inhibitor domain|PF00086:Thyroglobulin type-1 repeat|PF10591:Secreted protein acidic and rich in cysteine Ca binding region
ENSCHIG00000026164	766	772	714	867	822	117	130	128	107	88	16.9397	17.5334	17.8302	19.954	17.7202	2.65613	3.24894	2.73143	2.3727	1.95457	2.79862	9.19086e-129	1.30666e-126	TES	protein_coding	-
ENSCHIG00000027173	1215	1487	1303	1151	1317	5073	5504	5819	5462	5742	12.367	15.5443	14.9767	12.1927	13.0676	53.008	63.3126	57.1533	55.7474	58.7009	-2.07917	1.09727e-128	1.5475e-126	POLR2A	protein_coding	PF00623:RNA polymerase Rpb1, domain 2|PF04998:RNA polymerase Rpb1, domain 5|PF04997:RNA polymerase Rpb1, domain 1|PF04990:RNA polymerase Rpb1, domain 7|PF04983:RNA polymerase Rpb1, domain 3|PF04992:RNA polymerase Rpb1, domain 6|PF05000:RNA polymerase Rpb1, domain 4
ENSCHIG00000023108	2098	2297	1785	1982	2108	6150	5606	6304	6040	5713	156.05	175.466	149.927	153.426	152.845	469.594	471.233	452.46	450.485	426.792	-1.52716	1.39034e-127	1.94526e-125	-	protein_coding	PF00307:Calponin homology (CH) domain|PF00402:Calponin family repeat
ENSCHIG00000026809	2505	2348	1760	1965	2016	438	362	512	434	411	35.574	34.2448	28.224	29.0417	27.9084	6.38537	5.80973	7.01614	6.18013	5.86217	2.30951	5.21114e-127	7.23364e-125	PYCR1	protein_coding	-
ENSCHIG00000018278	914	836	653	709	795	102	80	92	92	55	45.6828	42.9126	36.8554	36.8798	38.7341	5.23352	4.51876	4.43709	4.61081	2.76097	3.22254	5.44387e-126	7.49766e-124	ENO2	protein_coding	PF00113:Enolase, C-terminal TIM barrel domain|PF03952:Enolase, N-terminal domain
ENSCHIG00000010534	3544	2647	2406	2996	3012	664	658	673	680	624	75.362	57.8076	57.7744	66.3034	62.4357	14.4949	15.8127	13.8095	14.4994	13.3271	2.15242	1.47437e-125	2.01486e-123	CCND1	protein_coding	PF00134:Cyclin, N-terminal domain|PF02984:Cyclin, C-terminal domain
ENSCHIG00000008788	3236	3170	2853	2797	3159	1128	1036	1175	1061	1072	96.5273	97.1121	96.1004	86.83	91.8568	34.5413	34.924	33.8208	31.7352	32.1166	1.48705	4.66663e-125	6.32831e-123	P3H1	protein_coding	PF13640:2OG-Fe(II) oxygenase superfamily
novel.659	57	62	60	82	63	504	447	481	527	512	0.772817	0.863309	0.918618	1.15705	0.83265	7.01488	6.84908	6.2929	7.16467	6.97212	-2.91793	6.13155e-125	8.25139e-123	-	-	- && - && -
ENSCHIG00000021110	542	481	432	450	496	72	48	51	61	45	14.9491	13.6249	13.4549	12.917	13.3357	2.03861	1.49616	1.35734	1.68705	1.24658	3.12658	8.70549e-125	1.16264e-122	PCBD1	protein_coding	PF01329:Pterin 4 alpha carbinolamine dehydratase
ENSCHIG00000012830	591	721	597	634	597	3335	4182	3548	3455	3677	32.7579	41.0427	37.3666	36.5724	32.2569	189.763	261.96	189.765	192.026	204.698	-2.52823	1.90652e-123	2.52707e-121	TGFB1I1	protein_coding	PF00412:LIM domain
ENSCHIG00000008294	510	482	402	420	464	6	8	14	10	3	56.8095	55.1404	50.566	48.6896	50.3835	0.686104	1.00708	1.50481	1.11695	0.335633	5.80811	8.26078e-122	1.08679e-119	NSG1	protein_coding	PF06387:D1 dopamine receptor-interacting protein (calcyon)
ENSCHIG00000026391	547	616	629	626	638	26	8	47	20	23	30.0541	34.7592	39.0256	35.7954	34.171	1.46649	0.496741	2.49183	1.10187	1.26922	4.65153	2.36596e-121	3.08959e-119	SERPINF1	protein_coding	PF00079:Serpin (serine protease inhibitor)
ENSCHIG00000008763	918	1031	897	884	1001	3166	3032	3354	2862	3371	10.5449	12.1628	11.6353	10.5679	11.2087	37.3336	39.3599	37.1765	32.9651	38.8914	-1.72669	6.76465e-121	8.76868e-119	PLXND1	protein_coding	PF01833:IPT/TIG domain|PF08337:Plexin cytoplasmic RasGAP domain|PF01403:Sema domain|PF01437:Plexin repeat
ENSCHIG00000012894	865	874	833	952	902	2546	2270	2520	2608	2475	9.72776	10.0944	10.5785	11.1422	9.88833	29.3929	28.85	27.3465	29.4095	27.9553	-1.47521	1.94304e-120	2.50028e-118	STK17A	protein_coding	PF00069:Protein kinase domain
ENSCHIG00000012213	8679	7457	6672	7463	7616	1596	935	1569	1524	1491	392.649	346.475	340.857	351.386	335.878	74.1234	47.8046	68.4955	69.1359	67.7494	2.4323	1.39912e-119	1.78733e-117	-	protein_coding	PF00095:WAP-type (Whey Acidic Protein) 'four-disulfide core'
ENSCHIG00000018244	1002	762	765	799	800	45	90	61	60	48	35.1839	27.4792	30.3333	29.1984	27.3833	1.6221	3.57143	2.06686	2.11257	1.69282	3.76515	1.57761e-119	2.00084e-117	2022-03-11	protein_coding	PF12906:RING-variant domain
ENSCHIG00000024224	2771	2713	2324	2699	2635	631	699	648	700	799	169.031	169.962	160.084	171.344	156.686	39.5136	48.187	38.1424	42.8165	48.9518	1.92707	1.69149e-119	2.12439e-117	GLIPR1	protein_coding	PF00188:Cysteine-rich secretory protein family
ENSCHIG00000022435	3290	4222	3332	3364	3299	314	481	327	330	325	29.1399	38.4045	33.3256	31.0087	28.4835	2.85502	4.81459	2.79475	2.93082	2.89113	3.30149	1.69913e-119	2.12439e-117	CSPG4	protein_coding	PF00054:Laminin G domain|PF02210:Laminin G domain|PF16184:Cadherin-like
ENSCHIG00000007288	668	467	540	566	670	61	39	73	59	67	7.14412	5.12934	6.52151	6.29977	6.98501	0.669715	0.471368	0.753354	0.632715	0.719681	3.29896	1.77768e-119	2.20696e-117	PDE4B	protein_coding	-
ENSCHIG00000018986	88	103	96	88	106	1065	617	1182	938	1089	1.75074	2.10449	2.1567	1.82203	2.05572	21.7508	13.8722	22.6913	18.7122	21.76	-3.3218	4.99026e-119	6.15198e-117	ADAMTS5	protein_coding	-
ENSCHIG00000026987	4218	3327	3205	3589	4008	909	1017	981	940	984	479.106	388.106	411.088	424.262	443.785	105.993	130.548	107.522	107.062	112.257	1.93047	5.27563e-119	6.45861e-117	PTN	protein_coding	PF01091:PTN/MK heparin-binding protein family, C-terminal domain|PF05196:PTN/MK heparin-binding protein family, N-terminal domain
ENSCHIG00000019312	6935	7751	7008	6266	7129	24292	20314	24750	22148	22489	113.142	129.869	129.108	106.39	113.377	406.844	374.537	389.633	362.322	368.502	-1.68407	7.73228e-119	9.40085e-117	AEBP1	protein_coding	-
ENSCHIG00000024025	689	929	717	685	752	43	78	64	44	53	7.4856	10.3656	8.79647	7.74522	7.96426	0.479583	0.95769	0.670952	0.47934	0.57833	3.74867	7.943e-119	9.5909e-117	ABCA2	protein_coding	PF00005:ABC transporter|PF12698:ABC-2 family transporter protein
ENSCHIG00000027016	6852	5148	5541	6929	7014	1470	1300	1685	1588	1662	67.298	51.9273	61.4546	70.8257	67.1538	14.8214	14.4295	15.9694	15.6394	16.3949	2.04415	8.37608e-119	1.0045e-116	TFRC	protein_coding	PF04253:Transferrin receptor-like dimerisation domain|PF04389:Peptidase family M28|PF02225:PA domain
ENSCHIG00000007841	20	15	11	25	38	518	354	542	494	521	2.03154	1.5648	1.26174	2.64284	3.76269	54.0148	40.637	53.125	50.316	53.1527	-4.46582	3.48111e-118	4.14652e-116	-	protein_coding	PF03821:Golgi 4-transmembrane spanning transporter
ENSCHIG00000016581	701	659	566	704	702	117	70	121	117	128	14.8882	14.3742	13.5745	15.5608	14.5339	2.55093	1.68014	2.47979	2.49169	2.73041	2.60702	4.46883e-118	5.28732e-116	OCIAD2	protein_coding	-
ENSCHIG00000000894	458	501	432	460	510	1361	1410	1606	1591	1569	15.0937	16.9567	16.0766	15.777	16.384	46.0443	52.5136	51.0716	52.5755	51.9333	-1.66233	9.10734e-118	1.07035e-115	PLAGL1	protein_coding	-
ENSCHIG00000023885	3602	4101	3536	3808	3974	1291	1143	1526	1356	1290	114.611	134.012	127.051	126.1	123.262	42.1693	41.101	46.8534	43.2639	41.2254	1.54178	1.96563e-117	2.29485e-115	SLC39A14	protein_coding	PF02535:ZIP Zinc transporter
ENSCHIG00000026282	1465	1125	1268	1473	1566	260	197	245	302	258	45.587	35.9524	44.5558	47.7025	47.5023	8.30546	6.92775	7.35653	9.42309	8.06335	2.46431	3.6451e-116	4.22759e-114	PLA2G4A	protein_coding	PF01735:Lysophospholipase catalytic domain|PF00168:C2 domain
ENSCHIG00000021706	708	687	575	536	641	2853	2225	2953	2372	2660	18.8511	18.7859	17.2883	14.8526	16.6372	77.9817	66.9509	75.8701	63.3288	71.1341	-2.03953	4.85296e-116	5.59169e-114	RHBDF1	protein_coding	PF01694:Rhomboid family|PF12595:Rhomboid serine protease
ENSCHIG00000014932	670	621	673	637	730	115	96	142	142	106	21.8101	20.761	24.7389	21.5804	23.1647	3.84299	3.53165	4.46042	4.63506	3.46563	2.4878	1.2922e-115	1.47924e-113	TSPYL2	protein_coding	PF00956:Nucleosome assembly protein (NAP)
ENSCHIG00000013968	12	12	2	17	13	459	635	489	500	533	0.335253	0.344307	0.0630962	0.494284	0.354042	13.1641	20.0488	13.1827	14.007	14.9559	-5.54826	1.62487e-115	1.84805e-113	LAPTM5	protein_coding	-
ENSCHIG00000024501	1447	1994	1716	1852	2044	283	322	317	331	362	18.9537	26.824	25.382	25.2466	26.0992	3.8054	4.76656	4.00673	4.34748	4.76242	2.49846	2.21443e-115	2.50245e-113	MICAL2	protein_coding	-
ENSCHIG00000018633	812	723	679	757	863	196	192	206	215	195	13.811	12.6293	13.0413	13.3999	14.3087	3.42225	3.69056	3.38096	3.66683	3.33116	1.94294	5.01086e-115	5.62653e-113	-	protein_coding	PF01754:A20-like zinc finger|PF02204:Vacuolar sorting protein 9 (VPS9) domain
ENSCHIG00000021307	1248	1218	1061	1179	1095	215	111	210	166	166	102.773	103.011	98.6643	101.045	87.9017	18.1756	10.3302	16.6873	13.7074	13.7298	2.76112	1.21081e-114	1.35098e-112	RCAN1	protein_coding	PF04847:Calcipressin
ENSCHIG00000026509	504	746	619	691	677	78	53	61	73	74	3.32383	5.05265	4.60979	4.74266	4.35228	0.528069	0.395009	0.388188	0.482742	0.490154	3.27187	2.0389e-114	2.26061e-112	C4orf54	protein_coding	-
ENSCHIG00000020744	2949	3109	2839	2788	3032	219	403	270	250	246	21.8573	23.6654	23.7612	21.5055	21.9064	1.6663	3.37559	1.93103	1.858	1.83126	3.40435	7.5913e-114	8.36419e-112	TNC	protein_coding	PF00147:Fibrinogen beta and gamma chains, C-terminal globular domain|PF00041:Fibronectin type III domain
ENSCHIG00000002020	388	417	351	395	456	31	49	33	28	28	5.86143	6.46964	5.98771	6.21019	6.71516	0.480752	0.836548	0.48105	0.424144	0.424837	3.57491	2.34115e-113	2.56348e-111	BCAR3	protein_coding	PF00617:RasGEF domain|PF00017:SH2 domain
ENSCHIG00000017030	6200	7352	6466	6294	7313	1848	1583	2203	1893	2154	277.412	337.84	326.701	293.086	318.969	84.8833	80.0455	95.1155	84.9312	96.7991	1.81429	4.66087e-113	5.072e-111	LOX	protein_coding	PF01186:Lysyl oxidase
ENSCHIG00000012710	2187	2421	1929	1885	2304	373	453	441	348	349	38.1163	43.334	37.9643	34.1907	39.1439	6.67356	8.92242	7.41658	6.08169	6.10913	2.45439	6.29799e-113	6.81149e-111	LRIG1	protein_coding	-
ENSCHIG00000024855	678	725	630	648	714	2011	1668	2088	2029	2200	37.792	41.5031	39.6545	37.5908	38.7962	115.072	105.073	112.307	113.406	123.165	-1.54291	1.94087e-112	2.08632e-110	PARVA	protein_coding	PF00307:Calponin homology (CH) domain
ENSCHIG00000022086	530	528	423	505	557	101	67	83	67	74	6.26062	6.40542	5.64239	6.20824	6.41382	1.22476	0.894415	0.94607	0.793596	0.877942	2.70759	2.33657e-112	2.49644e-110	SNPH	protein_coding	-
ENSCHIG00000026791	4	15	13	12	5	382	332	368	374	377	0.169129	0.651363	0.620704	0.528051	0.206086	16.581	15.8643	15.0145	15.8568	16.0101	-5.21087	2.77974e-112	2.95205e-110	GSDME	protein_coding	PF04598:Gasdermin family
ENSCHIG00000012678	40	84	72	83	60	925	693	1250	1075	1123	0.323129	0.696896	0.656796	0.697799	0.472485	7.67089	6.32663	9.74385	8.7078	9.11148	-3.87182	7.05734e-112	7.44993e-110	MID1	protein_coding	-
ENSCHIG00000020841	918	925	770	973	1071	198	173	254	235	217	19.533	20.2134	18.5011	21.5464	22.2144	4.32492	4.16001	5.21511	5.01391	4.63743	2.12544	7.49954e-112	7.86961e-110	MANBA	protein_coding	PF02836:Glycosyl hydrolases family 2, TIM barrel domain|PF02837:Glycosyl hydrolases family 2, sugar binding domain
ENSCHIG00000017260	425	520	464	443	506	63	38	59	66	45	5.27524	6.62871	6.50359	5.72259	6.12243	0.802752	0.53304	0.706658	0.821449	0.560994	3.13854	7.80495e-112	8.14162e-110	TRPM4	protein_coding	-
ENSCHIG00000010529	402	510	403	445	471	55	35	47	62	41	14.5515	18.9594	16.4728	16.764	16.6197	2.04377	1.43177	1.64166	2.25039	1.49059	3.23139	1.36264e-111	1.41306e-109	HSPA2	protein_coding	PF00012:Hsp70 protein
ENSCHIG00000016855	573	823	563	719	728	5338	7636	5126	6189	5895	18.2826	26.9684	20.2849	23.8752	22.643	174.843	275.342	157.821	198.01	188.912	-3.15022	9.48894e-111	9.78249e-109	FST	protein_coding	PF07648:Kazal-type serine protease inhibitor domain|PF09289:Follistatin/Osteonectin-like EGF domain
ENSCHIG00000006635	536	576	552	485	595	4999	2644	4681	3605	4366	15.9678	17.6228	18.5695	15.0369	17.2789	152.88	89.0153	134.562	107.688	130.634	-2.8638	2.05748e-110	2.1088e-108	CD248	protein_coding	PF14670:Coagulation Factor Xa inhibitory site|PF00059:Lectin C-type domain
ENSCHIG00000023833	1511	1354	1095	1222	1264	273	238	274	292	202	58.4574	53.798	47.8378	49.2019	47.6696	10.8424	10.4058	10.2289	11.3277	7.84908	2.34329	1.20156e-109	1.22441e-107	CERCAM	protein_coding	PF13704:Glycosyl transferase family 2|PF01755:Glycosyltransferase family 25 (LPS biosynthesis protein)
ENSCHIG00000026175	864	605	484	639	673	6	9	8	2	1	169.31	121.757	107.101	130.318	128.559	1.207	1.99312	1.51273	0.39299	0.196816	6.97629	4.34408e-109	4.40125e-107	-	protein_coding	PF00048:Small cytokines (intecrine/chemokine), interleukin-8 like
ENSCHIG00000007402	1798	1626	1665	1722	1940	512	485	608	579	634	32.4569	30.1446	33.9401	32.3509	34.138	9.488	9.89422	10.5907	10.4804	11.4947	1.64936	1.55278e-108	1.56423e-106	-	protein_coding	PF15903:Filopodia upregulated, FAM65
ENSCHIG00000019259	382	350	372	484	440	41	26	38	36	41	8.74403	8.22789	9.61552	11.53	9.81794	0.963428	0.67258	0.839336	0.826293	0.942594	3.49348	3.30107e-108	3.3065e-106	-	protein_coding	-
ENSCHIG00000014789	1356	1234	1122	1267	1318	359	390	431	354	364	90.6279	84.7012	84.6792	88.1281	85.8692	24.6311	29.4571	27.7961	23.7241	24.4341	1.73992	1.95563e-106	1.94779e-104	MMD	protein_coding	PF03006:Haemolysin-III related
ENSCHIG00000014217	8399	5976	6058	7237	7222	1821	1445	2077	1749	1796	293.282	214.309	238.874	262.998	245.83	65.2763	57.0228	69.984	61.2395	62.9879	1.98748	2.53189e-106	2.50757e-104	-	protein_coding	PF00048:Small cytokines (intecrine/chemokine), interleukin-8 like
ENSCHIG00000016667	340	432	358	382	377	45	37	53	44	43	3.09748	4.0419	3.68293	3.62183	3.34804	0.420852	0.380937	0.465917	0.401944	0.393451	3.10523	2.85503e-105	2.8118e-103	MASP1	protein_coding	PF07645:Calcium-binding EGF domain|PF00089:Trypsin|PF00431:CUB domain|PF00084:Sushi repeat (SCR repeat)
ENSCHIG00000012734	18198	16513	15578	16058	18269	6623	5154	6527	5925	6929	1039.49	968.716	1004.83	954.609	1017.26	388.365	332.71	359.763	339.367	397.522	1.45537	4.56612e-105	4.47201e-103	ITM2B	protein_coding	PF04089:BRICHOS domain
ENSCHIG00000013444	5040	4733	4575	4965	5581	1807	1838	2151	2005	2136	187.137	180.484	191.824	191.86	202.005	68.8772	77.1255	77.068	74.6496	79.6569	1.33696	6.8504e-105	6.67214e-103	PAPSS2	protein_coding	PF01583:Adenylylsulphate kinase|PF01747:ATP-sulfurylase|PF14306:PUA-like domain
ENSCHIG00000001109	15	16	18	19	19	404	251	451	421	379	0.368469	0.403647	0.499303	0.485735	0.454971	10.1878	6.96797	10.6903	10.3699	9.35065	-4.43115	9.59808e-105	9.29695e-103	EFHD1	protein_coding	PF13499:EF-hand domain pair
ENSCHIG00000014834	623	593	499	658	574	110	96	132	119	133	24.2245	23.6806	21.9103	26.6274	21.757	4.39083	4.21852	4.95273	4.63978	5.19411	2.33482	1.2242e-104	1.17931e-102	TOM1L1	protein_coding	-
ENSCHIG00000025820	433	565	469	512	529	73	42	72	75	55	7.69982	10.3184	9.41776	9.47542	9.16998	1.33261	0.844044	1.23546	1.33733	0.982309	3.00221	2.01896e-103	1.93436e-101	PFKM	protein_coding	PF00365:Phosphofructokinase
ENSCHIG00000021149	251	252	246	271	295	869	839	985	1036	903	7.60186	7.83825	8.41324	8.54184	8.7094	27.018	28.7165	28.7864	31.4622	27.468	-1.80344	3.84159e-103	3.66073e-101	BMP4	protein_coding	-
ENSCHIG00000022083	1501	1793	1575	1550	1727	4664	4607	5306	4602	4842	12.8646	15.7822	15.2432	13.8256	14.4287	41.0356	44.6227	43.882	39.5499	41.6805	-1.54688	5.71496e-103	5.41662e-101	AFDN	protein_coding	-
ENSCHIG00000013839	16788	12933	11097	13965	14374	1941	2680	1926	2314	2155	999.391	790.693	745.974	865.193	834.13	118.618	180.299	110.636	138.128	128.848	2.64661	7.91124e-103	7.45815e-101	PLIN2	protein_coding	PF03036:Perilipin family
ENSCHIG00000000425	323	344	327	287	335	29	23	24	11	22	6.91525	7.56374	7.9056	6.39474	6.9915	0.637369	0.556489	0.495816	0.236147	0.473065	3.90327	1.05309e-101	9.87491e-100	EMILIN2	protein_coding	PF07546:EMI domain|PF00386:C1q domain
ENSCHIG00000023897	1756	1706	1514	1550	1691	4051	3489	3882	4007	3869	215.371	214.889	209.687	197.848	202.175	510.05	483.601	459.434	492.795	476.601	-1.21991	4.19225e-101	3.91033e-99	RAC1	protein_coding	PF00071:Ras family
ENSCHIG00000017689	4924	4976	4836	5597	5933	497	224	639	494	557	289.636	300.599	321.22	342.631	340.196	30.0109	14.8904	36.2694	29.1371	32.9066	3.4754	4.6606e-101	4.3243e-99	TXNIP	protein_coding	PF02752:Arrestin (or S-antigen), C-terminal domain|PF00339:Arrestin (or S-antigen), N-terminal domain
ENSCHIG00000019839	8067	7394	6595	7123	7888	2361	2586	2326	2406	2346	241.152	227.003	222.626	221.604	229.861	72.454	87.3636	67.0954	72.1204	70.4368	1.6288	4.71886e-101	4.35543e-99	BACE2	protein_coding	PF00026:Eukaryotic aspartyl protease
ENSCHIG00000019598	1124	1245	1177	1539	1335	117	99	190	185	181	25.9952	29.5711	30.7386	37.0425	30.0973	2.77779	2.58752	4.24017	4.29024	4.20433	3.08044	4.87894e-101	4.47973e-99	ALDH1L2	protein_coding	PF00171:Aldehyde dehydrogenase family|PF02911:Formyl transferase, C-terminal domain|PF00551:Formyl transferase
ENSCHIG00000021007	15963	14580	12333	14542	14725	3954	4523	4097	4395	3825	473.916	444.546	413.463	449.31	426.149	120.507	151.753	117.37	130.836	114.054	1.79882	9.784e-101	8.9369e-99	P4HA2	protein_coding	PF08336:Prolyl 4-Hydroxylase alpha-subunit, N-terminal region|PF13640:2OG-Fe(II) oxygenase superfamily
ENSCHIG00000022537	346	385	397	382	436	60	52	57	55	55	16.9866	19.4117	22.0092	19.5178	20.8659	3.02392	2.88508	2.70029	2.70756	2.71198	2.81652	1.14637e-100	1.04172e-98	KCNAB2	protein_coding	PF00248:Aldo/keto reductase family
ENSCHIG00000011574	2323	1802	1768	2025	2077	6955	5309	7321	7201	6396	147.558	117.555	126.817	133.868	128.609	453.523	381.11	448.734	458.66	408.052	-1.71612	1.15706e-100	1.04605e-98	CTSK	protein_coding	PF00112:Papain family cysteine protease|PF08246:Cathepsin propeptide inhibitor domain (I29)
ENSCHIG00000021955	30	67	41	40	43	1136	527	1264	870	1044	0.440411	1.01015	0.679677	0.611129	0.615355	17.12	8.74321	17.9056	12.8068	15.3932	-4.42403	2.09337e-100	1.88286e-98	RIPOR3	protein_coding	PF15903:Filopodia upregulated, FAM65
ENSCHIG00000019467	7694	6909	5833	5600	5806	1578	1552	1538	1430	1622	437.325	403.31	374.391	331.265	321.698	92.076	99.6934	84.3553	81.5026	92.5967	2.05303	2.58533e-100	2.31354e-98	-	protein_coding	PF06623:MHC_I C-terminus|PF07654:Immunoglobulin C1-set domain|PF00129:Class I Histocompatibility antigen, domains alpha 1 and 2
ENSCHIG00000009025	2568	2011	1994	1457	1996	139	211	129	128	109	33.4915	26.9354	29.3661	19.7758	25.3758	1.86098	3.10988	1.62343	1.67391	1.42777	3.80259	7.10025e-100	6.32173e-98	KCNK12	protein_coding	-
novel.58	40	43	53	33	49	386	295	390	376	378	0.975311	1.07677	1.45929	0.8374	1.16466	9.6618	8.12883	9.17596	9.19294	9.25694	-3.04799	7.41533e-100	6.56909e-98	-	-	- && - && -
ENSCHIG00000013575	5094	5332	4521	4545	4875	1919	1835	2065	1951	2091	58.7287	63.1326	58.8583	54.5332	54.788	22.7119	23.9084	22.9729	22.5544	24.2124	1.31772	9.34567e-100	8.23774e-98	MFGE8	protein_coding	-
ENSCHIG00000024211	253	193	156	219	184	861	861	1002	1027	987	4.79742	3.75852	3.34036	4.32183	3.40115	16.7602	18.4507	18.3341	19.5273	18.7974	-2.22623	5.7774e-99	5.06715e-97	NPR3	protein_coding	PF01094:Receptor family ligand binding region
ENSCHIG00000018326	99	133	97	129	113	538	553	651	627	696	0.759479	1.04786	0.840299	1.02993	0.845043	4.23692	4.79434	4.81909	4.82316	5.36268	-2.41046	1.33301e-97	1.16335e-95	FRY	protein_coding	PF14228:Cell morphogenesis central region|PF14222:Cell morphogenesis N-terminal|PF14225:Cell morphogenesis C-terminal
ENSCHIG00000015878	283	257	240	246	279	1033	817	1072	932	865	13.8544	12.9213	13.2676	12.5335	13.3145	51.9144	45.2007	50.6406	45.7509	42.5313	-1.84089	2.36648e-97	2.05511e-95	IRF9	protein_coding	PF10401:Interferon-regulatory factor 3|PF00605:Interferon regulatory factor transcription factor
ENSCHIG00000018259	658	691	572	607	651	2087	1592	2242	1891	2053	6.70938	7.23614	6.58619	6.44141	6.47079	21.8457	18.3452	22.0595	19.3344	21.0251	-1.61765	2.99764e-97	2.59046e-95	ADARB1	protein_coding	-
novel.458	591	769	663	625	708	91	112	107	76	78	4.3992	5.87875	5.57291	4.84175	5.13736	0.695369	0.942166	0.768554	0.567262	0.583141	2.86428	5.05167e-97	4.34419e-95	-	-	- && Q02388.2 RecName: Full=Collagen alpha-1(VII) chain; AltName: Full=Long-chain collagen; Short=LC collagen; Flags: Precursor && PF00014:Kunitz/Bovine pancreatic trypsin inhibitor domain|PF00041:Fibronectin type III domain
ENSCHIG00000026647	250	304	279	314	319	1056	953	1328	1221	1170	2.20327	2.75153	2.7766	2.88001	2.74056	9.55388	9.4917	11.2935	10.7901	10.3563	-1.94821	1.34288e-96	1.1492e-94	ZNF608	protein_coding	-
ENSCHIG00000010651	7452	7208	6744	7320	8374	1294	1805	1331	1502	1366	298.831	296.852	305.388	305.492	327.345	53.2691	81.8	51.5033	60.3958	55.017	2.34526	2.30865e-96	1.96615e-94	NT5E	protein_coding	PF02872:5'-nucleotidase, C-terminal domain|PF00149:Calcineurin-like phosphoesterase
ENSCHIG00000017851	28	52	44	62	43	478	447	462	398	478	0.737574	1.40677	1.30883	1.69971	1.10417	12.926	13.3069	11.7434	10.5127	12.6464	-3.29215	1.10149e-95	9.33564e-94	IRX1	protein_coding	PF05920:Homeobox KN domain
ENSCHIG00000022037	1074	1126	923	1040	1084	391	316	363	364	377	175.633	189.109	170.445	176.999	172.803	65.6397	58.3999	57.2813	59.688	61.9207	1.54675	1.39563e-95	1.1772e-93	-	protein_coding	PF00235:Profilin
ENSCHIG00000006667	13	24	17	22	21	331	366	403	331	274	1.68401	3.1929	2.48675	2.96592	2.6518	44.0166	53.5803	50.3744	42.9945	35.6488	-4.1264	1.65696e-95	1.39098e-93	-	protein_coding	PF00020:TNFR/NGFR cysteine-rich region
ENSCHIG00000024734	387	366	300	302	347	2621	1477	2605	2149	1879	34.8572	33.8559	30.5129	28.309	30.4671	242.346	150.343	226.409	194.089	169.981	-2.63748	2.09359e-95	1.74919e-93	MFAP4	protein_coding	PF00147:Fibrinogen beta and gamma chains, C-terminal globular domain
novel.782	283	280	298	333	387	18	8	25	18	23	2.80622	2.85145	3.33683	3.4365	3.74082	0.18323	0.0896497	0.23921	0.178975	0.229064	4.12024	4.51675e-95	3.75593e-93	-	-	- && P11369.2 RecName: Full=LINE-1 retrotransposable element ORF2 protein; Short=ORF2p; AltName: Full=Long interspersed element-1; Short=L1; AltName: Full=Retrovirus-related Pol polyprotein LINE-1; Includes: RecName: Full=Reverse transcriptase; Includes: RecName: Full=Endonuclease && -
ENSCHIG00000019932	44	50	52	63	61	348	345	420	464	424	0.795518	0.92841	1.06165	1.18542	1.0751	6.45899	7.04919	7.32742	8.41199	7.69938	-2.87422	5.01371e-95	4.14961e-93	-	protein_coding	PF00005:ABC transporter|PF00664:ABC transporter transmembrane region
ENSCHIG00000026409	1557	1654	1461	1622	1643	3385	3326	3874	3841	3745	71.9945	78.545	76.2856	78.0544	74.0574	160.678	173.802	172.852	178.09	173.922	-1.18144	5.42975e-95	4.47295e-93	MAT2A	protein_coding	PF02772:S-adenosylmethionine synthetase, central domain|PF02773:S-adenosylmethionine synthetase, C-terminal domain|PF00438:S-adenosylmethionine synthetase, N-terminal domain
ENSCHIG00000019038	5547	4571	4177	4859	5020	1599	1257	1684	1650	1795	73.6483	62.3287	62.6255	67.1409	64.9723	21.7942	18.8609	21.575	21.9671	23.9366	1.61247	9.55946e-95	7.83831e-93	HERPUD1	protein_coding	-
ENSCHIG00000018423	2004	2458	1710	1981	1932	287	407	353	284	312	65.5126	82.5241	63.1255	67.398	61.5678	9.63155	15.0364	11.1354	9.30955	10.2441	2.62095	1.86947e-93	1.52578e-91	PHGDH	protein_coding	PF02826:D-isomer specific 2-hydroxyacid dehydrogenase, NAD binding domain|PF00389:D-isomer specific 2-hydroxyacid dehydrogenase, catalytic domain
ENSCHIG00000006033	1554	1359	1347	1152	1406	386	296	372	400	343	41.3288	37.1188	40.4531	31.8853	36.4508	10.5385	8.89645	9.54661	10.6671	9.16197	1.93894	2.2857e-93	1.85689e-91	ADAM15	protein_coding	PF00200:Disintegrin|PF08516:ADAM cysteine-rich|PF01421:Reprolysin (M12B) family zinc metalloprotease|PF01562:Reprolysin family propeptide
ENSCHIG00000017497	1226	1633	1428	1606	1563	4969	5273	5809	5360	5697	9.14462	12.5093	12.0278	12.4668	11.3646	38.048	44.4484	41.8101	40.0889	42.679	-1.84837	2.82488e-93	2.2844e-91	PTPRG	protein_coding	PF00102:Protein-tyrosine phosphatase|PF00194:Eukaryotic-type carbonic anhydrase|PF00041:Fibronectin type III domain
ENSCHIG00000008206	3296	2476	2591	3205	3095	685	782	750	798	839	36.5263	28.18	32.4241	36.9643	33.4348	7.79286	9.79373	8.02018	8.86758	9.33842	1.93553	5.62828e-92	4.53063e-90	BTG3	protein_coding	PF07742:BTG family
ENSCHIG00000021015	63	59	80	32	36	2100	1812	1951	1918	1590	2.15634	2.07396	3.09206	1.13989	1.20115	73.7875	70.0902	64.4373	65.8276	54.6595	-5.09287	7.27197e-92	5.82716e-90	TINAGL1	protein_coding	PF00112:Papain family cysteine protease
ENSCHIG00000025469	826	575	538	648	699	93	111	103	128	109	16.3484	11.6879	12.0243	13.3477	13.4863	1.88958	2.4828	1.96715	2.54032	2.16678	2.6005	9.23776e-92	7.36889e-90	GPAT3	protein_coding	PF01553:Acyltransferase
ENSCHIG00000022291	26	17	7	12	38	455	434	509	408	373	1.46818	0.985888	0.446361	0.705218	2.09175	26.3758	27.6961	27.735	23.102	21.1547	-4.44739	1.3915e-91	1.10499e-89	KLF15	protein_coding	-
ENSCHIG00000011753	1368	1809	1396	1473	1652	5416	5427	5355	5042	5447	26.6789	36.232	30.7432	29.8965	31.4059	108.43	119.609	100.773	98.5979	106.692	-1.78518	2.16524e-91	1.7117e-89	ADCY6	protein_coding	PF16214:Adenylyl cyclase N-terminal extracellular and transmembrane region|PF00211:Adenylate and Guanylate cyclase catalytic domain|PF06327:Domain of Unknown Function (DUF1053)
ENSCHIG00000009965	516	488	423	526	460	3	5	3	4	4	15.731	15.2792	14.5623	16.689	13.6705	0.0938894	0.172267	0.0882538	0.122279	0.122479	7.00109	4.22913e-91	3.32836e-89	LSAMP	protein_coding	PF07679:Immunoglobulin I-set domain
ENSCHIG00000018153	2369	2349	1706	1813	1743	467	416	436	403	393	116.14	118.269	94.4444	92.5016	83.2976	23.5028	23.0479	20.6256	19.8109	19.3509	2.24725	1.23611e-90	9.68507e-89	-	protein_coding	PF06623:MHC_I C-terminus|PF00129:Class I Histocompatibility antigen, domains alpha 1 and 2|PF07654:Immunoglobulin C1-set domain
ENSCHIG00000018579	6754	5130	4251	3822	4834	905	819	806	704	711	467.668	364.81	332.391	275.425	326.29	64.3299	64.089	53.8538	48.8802	49.4469	2.6548	2.2443e-90	1.75066e-88	SPON2	protein_coding	PF06468:Spondin_N
ENSCHIG00000020799	29	20	20	31	26	360	450	363	334	324	0.545121	0.386098	0.424528	0.606446	0.476418	6.9468	9.55939	6.58423	6.29542	6.11691	-3.86045	2.92815e-90	2.27402e-88	FMNL1	protein_coding	PF02181:Formin Homology 2 Domain|PF06371:Diaphanous GTPase-binding Domain|PF06367:Diaphanous FH3 Domain
ENSCHIG00000008392	404	411	359	299	384	35	44	25	23	33	3.88035	4.05418	3.89373	2.9888	3.59534	0.3451	0.477601	0.231704	0.221514	0.318343	3.54218	2.99843e-90	2.31839e-88	CACNA1G	protein_coding	PF00520:Ion transport protein
ENSCHIG00000008787	83	162	115	121	122	1200	1716	1174	1257	1220	4.04042	8.09908	6.32161	6.13013	5.78933	59.9677	94.4036	55.1468	61.3574	59.6487	-3.44408	3.86143e-90	2.97262e-88	DHRS3	protein_coding	PF00106:short chain dehydrogenase
ENSCHIG00000000536	1801	1483	1345	1463	1547	444	456	428	461	399	102.876	86.9985	86.7566	86.9718	86.1407	26.0357	29.4365	23.591	26.4048	22.8909	1.81036	4.78007e-90	3.66382e-88	HEBP1	protein_coding	-
ENSCHIG00000026125	1935	2187	1780	1922	2166	266	432	305	321	345	53.3061	61.8752	55.3729	55.1042	58.1667	7.52255	13.4494	8.10774	8.86715	9.54569	2.58136	8.96538e-90	6.84202e-88	CDCP1	protein_coding	-
ENSCHIG00000012733	584	585	487	445	547	107	67	106	93	74	14.8357	15.2624	13.9703	11.765	13.5457	2.7904	1.9235	2.59839	2.36898	1.88807	2.58159	5.78247e-89	4.39393e-87	SHF	protein_coding	PF00017:SH2 domain
ENSCHIG00000021391	1286	1457	1168	1109	1329	3850	4113	4412	3751	4215	48.7707	56.7479	50.0198	43.7709	49.1318	149.888	176.278	161.457	142.642	160.549	-1.67033	2.16054e-87	1.63468e-85	VGLL3	protein_coding	PF07545:Vestigial/Tondu family
ENSCHIG00000024688	477	468	428	445	502	107	66	115	113	102	34.5508	34.8143	35.0078	33.5455	35.4456	7.95629	5.40264	8.03787	8.20731	7.42048	2.22217	2.72482e-87	2.05282e-85	-	protein_coding	PF00043:Glutathione S-transferase, C-terminal domain|PF02798:Glutathione S-transferase, N-terminal domain
ENSCHIG00000009725	273	413	386	376	384	1957	1539	2394	2142	2447	5.66421	8.80034	9.04369	8.11896	7.76655	41.6826	36.086	47.9297	44.5636	50.9922	-2.49077	3.01606e-87	2.26256e-85	BICC1	protein_coding	PF00013:KH domain|PF00536:SAM domain (Sterile alpha motif)
ENSCHIG00000018214	665	892	768	731	867	177	145	188	197	180	32.8342	45.2316	42.8201	37.5628	41.7295	8.9715	8.09087	8.95707	9.75336	8.92626	2.16158	4.63761e-87	3.46425e-85	NXN	protein_coding	PF13848:Thioredoxin-like domain|PF13905:Thioredoxin-like
ENSCHIG00000020926	342	387	375	460	359	41	46	52	36	55	7.40917	8.61047	9.17395	10.3714	7.58155	0.911832	1.12622	1.08705	0.782041	1.19674	3.08008	7.68569e-87	5.71692e-85	-	protein_coding	PF02263:Guanylate-binding protein, N-terminal domain|PF02841:Guanylate-binding protein, C-terminal domain
ENSCHIG00000021334	2274	1799	1853	2151	2241	720	682	756	788	766	55.7017	45.2565	51.2548	54.8345	53.5106	18.105	18.8793	17.8691	19.3547	18.8451	1.48571	8.89054e-87	6.58535e-85	MCFD2	protein_coding	PF13499:EF-hand domain pair
ENSCHIG00000013950	930	905	812	1028	913	291	250	323	306	308	13.8706	13.8622	13.6757	15.9566	13.274	4.45546	4.21381	4.64856	4.57632	4.61376	1.649	9.62336e-87	7.09834e-85	-	protein_coding	-
ENSCHIG00000009892	95642	71986	70486	82369	88705	11515	17690	12843	15108	15223	10257.3	7928.72	8536.25	9193.53	9273.65	1267.75	2144.04	1329.09	1624.7	1639.74	2.497	1.34121e-86	9.85175e-85	-	protein_coding	PF10417:C-terminal domain of 1-Cys peroxiredoxin|PF00578:AhpC/TSA family
ENSCHIG00000024998	458	578	529	575	614	71	75	75	107	104	7.59934	9.84942	9.91169	9.9292	9.93113	1.20936	1.40635	1.20081	1.78024	1.73315	2.68709	1.36808e-86	1.00074e-84	MET	protein_coding	PF01833:IPT/TIG domain|PF07714:Protein tyrosine kinase|PF01403:Sema domain
novel.369	39	18	21	33	31	358	236	373	357	345	0.220768	0.104644	0.134237	0.194411	0.171062	2.08038	1.50975	2.03744	2.02639	1.96148	-3.53886	1.53662e-86	1.11938e-84	-	-	- && O00370.1 RecName: Full=LINE-1 retrotransposable element ORF2 protein; Short=ORF2p; Includes: RecName: Full=Reverse transcriptase; Includes: RecName: Full=Endonuclease && -
ENSCHIG00000000268	13	17	7	19	8	327	228	312	292	248	0.661708	0.888678	0.402349	1.0065	0.396947	17.0867	13.1154	15.3243	14.9035	12.6785	-4.4437	1.59286e-86	1.15558e-84	TMEM184A	protein_coding	PF03619:Organic solute transporter Ostalpha
ENSCHIG00000014376	356	255	323	309	367	15	21	18	20	36	6.40799	4.71395	6.56533	5.7885	6.43959	0.277173	0.427183	0.312643	0.360982	0.650829	3.88374	2.00088e-86	1.44563e-84	CASQ2	protein_coding	PF01216:Calsequestrin
ENSCHIG00000019232	98	137	128	108	135	921	562	984	783	813	2.71488	3.89778	4.0042	3.11375	3.64567	26.1921	17.5948	26.3041	21.7505	22.6208	-2.72174	2.69553e-86	1.93957e-84	EBF3	protein_coding	PF01833:IPT/TIG domain|PF16422:Transcription factor COE1 DNA-binding domain|PF16423:Transcription factor COE1 helix-loop-helix domain
ENSCHIG00000026255	2476	2145	1781	2146	2308	446	284	565	440	497	188.007	167.272	152.711	169.586	170.836	34.7653	24.3705	41.3977	33.5012	37.903	2.30137	4.05092e-86	2.90299e-84	GM2A	protein_coding	PF02221:ML domain
ENSCHIG00000019714	264	324	262	266	272	12	2	19	18	19	18.465	23.2736	20.6933	19.3626	18.5453	0.861618	0.158088	1.28234	1.26242	1.33473	4.33089	9.65527e-86	6.8912e-84	RASSF4	protein_coding	PF16517:Novel Ras effector 1 C-terminal SARAH (Sav/Rassf/Hpo) domain|PF00788:Ras association (RalGDS/AF-6) domain
novel.248	108	91	69	64	59	720	472	845	691	751	3.05179	2.64086	2.20172	1.88212	1.62519	20.8858	15.0729	23.0405	19.5791	21.3139	-3.13174	1.38575e-85	9.85058e-84	-	-	- && - && -
ENSCHIG00000018616	2052	2869	2298	2603	2766	8053	7654	9585	8952	8689	23.9448	34.3825	30.2807	31.6114	31.4634	96.4672	100.936	107.927	104.746	101.835	-1.7549	1.51036e-85	1.06932e-83	MYH10	protein_coding	PF01576:Myosin tail|PF02736:Myosin N-terminal SH3-like domain|PF00063:Myosin head (motor domain)
ENSCHIG00000020996	811	732	750	679	804	238	212	245	238	254	7.04952	6.53464	7.36176	6.14249	6.81262	2.12375	2.08256	2.05498	2.07443	2.21751	1.6833	3.85347e-85	2.71732e-83	JAG1	protein_coding	-
ENSCHIG00000027002	193	285	224	280	254	1216	885	1258	1204	1219	2.03608	3.08784	2.6685	3.07419	2.61211	13.1692	10.5512	12.8062	12.7364	12.9162	-2.2067	7.88345e-85	5.53694e-83	UBASH3B	protein_coding	-
ENSCHIG00000011806	1209	1063	1040	1199	1160	424	399	430	450	416	79.2714	71.5806	77.0025	81.8173	74.1426	28.5393	29.5655	27.2059	29.586	27.3953	1.43207	8.6031e-85	6.01842e-83	-	protein_coding	PF14580:Leucine-rich repeat
ENSCHIG00000022162	3943	4031	3811	3626	3809	140	35	114	120	92	142.207	149.307	155.208	136.1	133.914	5.18334	1.42654	3.96737	4.33969	3.33253	5.29336	8.87244e-85	6.1823e-83	-	protein_coding	PF00277:Serum amyloid A protein
ENSCHIG00000001865	217	236	310	267	246	1204	1031	1355	1251	1154	7.63906	8.53226	12.3232	9.78198	8.4418	43.5105	41.0168	46.0281	44.1592	40.8017	-2.20863	9.82814e-85	6.82127e-83	MX1	protein_coding	PF02212:Dynamin GTPase effector domain|PF00350:Dynamin family|PF01031:Dynamin central region
ENSCHIG00000014954	394	481	372	393	418	88	58	74	62	60	4.34335	5.44561	4.63077	4.50876	4.49185	0.995862	0.722569	0.787163	0.685337	0.664313	2.6025	1.00722e-84	6.96325e-83	WNK2	protein_coding	PF00069:Protein kinase domain|PF12202:Oxidative-stress-responsive kinase 1 C terminal
ENSCHIG00000013305	624	692	560	614	648	1552	1570	1838	1594	1697	8.94046	10.1825	9.06035	9.15544	9.05045	22.8273	25.4213	25.4112	22.9006	24.4202	-1.3828	1.43473e-84	9.88e-83	EXOC2	protein_coding	PF01833:IPT/TIG domain|PF15469:Exocyst complex component Sec5
ENSCHIG00000011289	103	84	76	95	119	412	443	472	449	464	1.38509	1.16009	1.15408	1.32954	1.55994	5.68756	6.73237	6.12474	6.0544	6.26689	-2.22397	6.20768e-84	4.25818e-82	DUSP4	protein_coding	-
ENSCHIG00000017504	14	9	13	11	25	253	232	307	278	226	0.176561	0.116568	0.185136	0.144376	0.307345	3.27547	3.30656	3.73601	3.51556	2.86264	-4.15816	1.4996e-83	1.02467e-81	STS	protein_coding	-
ENSCHIG00000000189	384	471	340	304	410	1752	1378	1691	1463	1546	4.87659	6.14297	4.8758	4.01786	5.07562	22.8406	19.7769	20.722	18.63	19.7191	-2.02455	1.67407e-83	1.13947e-81	FAM83H	protein_coding	-
ENSCHIG00000021478	60	37	46	51	42	318	271	318	322	312	0.880823	0.557842	0.762565	0.77919	0.601044	4.79239	4.49603	4.50473	4.73998	4.60028	-2.69327	3.53645e-83	2.39785e-81	SNX10	protein_coding	PF00787:PX domain
ENSCHIG00000011010	3864	3443	3113	3227	3738	7777	6704	8480	7494	7674	147.591	135.062	134.272	128.28	139.182	304.947	289.388	312.553	287.026	294.4	-1.12073	4.71172e-83	3.18249e-81	MMP14	protein_coding	PF11857:Domain of unknown function (DUF3377)|PF01471:Putative peptidoglycan binding domain|PF00413:Matrixin|PF00045:Hemopexin
ENSCHIG00000006687	1179	1071	969	1074	1184	2988	3016	2950	2755	2889	22.6545	21.135	21.0255	21.4773	22.1774	58.9397	65.4929	54.6973	53.0817	55.7545	-1.40808	1.18663e-82	7.98436e-81	-	protein_coding	PF00536:SAM domain (Sterile alpha motif)|PF07647:SAM domain (Sterile alpha motif)
ENSCHIG00000017398	1156	957	865	652	883	161	121	124	113	116	66.1415	56.2342	55.8874	38.8239	49.2489	9.45648	7.82392	6.84608	6.48303	6.66602	2.83813	4.60101e-82	3.08408e-80	HAPLN4	protein_coding	PF07686:Immunoglobulin V-set domain|PF00193:Extracellular link domain
ENSCHIG00000026535	55	80	99	63	96	514	454	572	555	530	0.436554	0.652135	0.887344	0.520417	0.74279	4.18818	4.07243	4.38102	4.41725	4.22516	-2.72043	5.91004e-82	3.94652e-80	TRANK1	protein_coding	PF13361:UvrD-like helicase C-terminal domain
ENSCHIG00000017977	47	42	27	28	19	594	351	686	426	504	0.96474	0.885389	0.625832	0.598145	0.380177	12.5166	8.14221	13.5875	8.7681	10.3905	-3.95134	3.66093e-81	2.43542e-79	FBLN1	protein_coding	PF07645:Calcium-binding EGF domain|PF12662:Complement Clr-like EGF-like
ENSCHIG00000017089	161	193	104	127	143	923	924	831	888	767	8.15898	10.0448	5.95148	6.69806	7.06424	48.0174	52.9182	40.6364	45.1239	39.0389	-2.57156	4.62261e-81	3.06361e-79	LIMS2	protein_coding	PF00412:LIM domain
ENSCHIG00000003902	223	319	270	246	289	17	21	23	23	25	3.49	5.12724	4.77162	4.00674	4.40898	0.273122	0.371418	0.347338	0.360937	0.392964	3.64265	4.65103e-81	3.0709e-79	IGSF3	protein_coding	-
ENSCHIG00000018237	1073	1017	882	896	1022	362	316	369	356	392	66.153	64.3936	61.4045	57.4901	61.4215	22.9111	22.0171	21.9523	22.0081	24.2733	1.45787	6.86977e-81	4.51892e-79	DNASE2	protein_coding	PF03265:Deoxyribonuclease II
ENSCHIG00000027095	1243	1217	1119	1207	1141	191	97	245	187	212	16.8462	16.9393	17.1255	17.0245	15.0743	2.65737	1.48568	3.20407	2.54131	2.88576	2.69644	8.77876e-81	5.75319e-79	GPT2	protein_coding	PF00155:Aminotransferase class I and II
ENSCHIG00000009614	2637	2538	1892	1801	1955	508	444	503	409	505	164.335	162.436	133.144	116.807	118.764	32.4991	31.2698	30.2476	25.558	31.6085	2.20198	1.12422e-80	7.34035e-79	-	protein_coding	PF00129:Class I Histocompatibility antigen, domains alpha 1 and 2|PF06623:MHC_I C-terminus|PF07654:Immunoglobulin C1-set domain
ENSCHIG00000023813	38	38	26	46	31	3048	967	3635	2497	2837	1.35008	1.38654	1.04311	1.70087	1.07364	111.168	38.8263	124.619	88.9567	101.234	-6.1477	1.17376e-80	7.63552e-79	OLFML2A	protein_coding	PF02191:Olfactomedin-like domain
ENSCHIG00000019475	400	421	379	375	444	1340	978	1236	1206	1234	16.238	17.552	17.3738	15.8431	17.5702	55.8425	44.8678	48.4167	49.0912	50.313	-1.55543	2.7289e-80	1.76867e-78	HPCAL1	protein_coding	PF13833:EF-hand domain pair|PF13499:EF-hand domain pair
ENSCHIG00000027070	358	308	291	268	259	3	3	9	9	5	14.8467	13.1181	13.6277	11.5669	10.4705	0.127719	0.140602	0.360158	0.374259	0.208262	5.69465	2.97727e-80	1.92258e-78	MMP28	protein_coding	PF00413:Matrixin|PF01471:Putative peptidoglycan binding domain|PF00045:Hemopexin
ENSCHIG00000008491	357	285	282	346	373	36	10	22	28	11	5.08025	4.16518	4.53156	5.12423	5.17423	0.525905	0.16082	0.302095	0.399538	0.157218	3.95433	3.43352e-80	2.20911e-78	BVES	protein_coding	-
ENSCHIG00000000101	4119	4405	3679	3544	4059	844	1044	789	815	728	52.4342	57.5892	52.8852	46.9518	50.3688	11.0294	15.0192	9.69179	10.4031	9.30779	2.23144	3.94818e-80	2.531e-78	L1CAM	protein_coding	-
ENSCHIG00000014847	14	22	20	22	17	436	209	362	355	327	0.206313	0.332962	0.332821	0.33741	0.244213	6.59589	3.48072	5.14768	5.24579	4.83994	-4.12866	5.62496e-80	3.59284e-78	DKK1	protein_coding	PF04706:Dickkopf N-terminal cysteine-rich region
ENSCHIG00000025100	277	238	241	208	240	840	708	878	759	818	8.15717	7.19795	8.01416	6.37468	6.88955	25.3937	23.5622	24.9493	22.4122	24.1939	-1.71883	6.80987e-80	4.33398e-78	PLCD3	protein_coding	PF14788:EF hand|PF00387:Phosphatidylinositol-specific phospholipase C, Y domain|PF00168:C2 domain|PF09279:Phosphoinositide-specific phospholipase C, efhand-like|PF00388:Phosphatidylinositol-specific phospholipase C, X domain
ENSCHIG00000006678	44	49	64	52	36	318	338	406	383	371	0.390312	0.446404	0.641093	0.480063	0.311302	2.89584	3.38843	3.47528	3.40676	3.30541	-2.86948	8.44965e-80	5.35823e-78	CDON	protein_coding	PF07679:Immunoglobulin I-set domain|PF00041:Fibronectin type III domain|PF13927:Immunoglobulin domain
ENSCHIG00000012328	1415	1246	1292	1097	1437	375	400	410	422	412	32.3253	29.2332	33.3297	26.0813	32.001	8.79438	10.3269	9.03804	9.6668	9.45315	1.69466	9.96677e-80	6.29764e-78	TBX3	protein_coding	PF12598:T-box transcription factor|PF00907:T-box
ENSCHIG00000014747	159	165	155	169	190	1255	657	1411	1318	1264	7.92982	8.45128	8.7293	8.7718	9.23718	64.2536	37.03	67.9043	65.9121	63.3149	-2.79143	1.2031e-79	7.57478e-78	FGG	protein_coding	PF00147:Fibrinogen beta and gamma chains, C-terminal globular domain|PF08702:Fibrinogen alpha/beta chain family
ENSCHIG00000019338	360	335	337	408	358	12	17	22	19	46	3.20497	3.06294	3.38792	3.78022	3.10688	0.109671	0.171038	0.188994	0.169613	0.411312	3.97196	1.48907e-79	9.34191e-78	ITGA4	protein_coding	PF08441:Integrin alpha|PF01839:FG-GAP repeat
ENSCHIG00000017355	56	74	83	73	83	700	397	670	532	563	0.70113	0.951512	1.17346	0.951193	1.013	8.99696	5.61725	8.09448	6.67891	7.07964	-2.93188	1.69185e-79	1.05765e-77	EN1	protein_coding	-
ENSCHIG00000011190	1151	1162	1024	1209	1213	432	409	464	500	419	24.8112	25.7248	24.9261	27.1228	25.489	9.5597	9.96366	9.6515	10.8075	9.07151	1.38473	1.81851e-79	1.13281e-77	PRCP	protein_coding	-
ENSCHIG00000023531	113	151	139	121	152	530	491	609	607	633	5.19034	7.12306	7.20965	5.78414	6.80583	24.9908	25.4872	26.9922	27.9569	29.2021	-2.06965	1.92421e-79	1.19443e-77	EBF1	protein_coding	PF16422:Transcription factor COE1 DNA-binding domain|PF01833:IPT/TIG domain|PF16423:Transcription factor COE1 helix-loop-helix domain
ENSCHIG00000015903	100	120	115	115	124	1230	548	1264	1026	1111	1.26762	1.56222	1.64614	1.51713	1.53225	16.0059	7.8504	15.4611	13.0413	14.1447	-3.14492	5.8582e-79	3.62366e-77	RCSD1	protein_coding	-
ENSCHIG00000013245	214	203	192	199	214	13	12	12	11	11	46.551	45.3507	47.1627	45.051	45.3784	2.90299	2.94998	2.51884	2.39934	2.40326	4.12692	9.5476e-79	5.88513e-77	LBH	protein_coding	PF15317:Cardiac transcription factor regulator, Developmental protein
ENSCHIG00000022903	277	387	320	300	368	1434	1579	1400	1379	1358	13.0615	18.7411	17.039	14.7221	16.9153	69.4143	84.1429	63.7007	65.2019	64.3139	-2.10726	1.06515e-78	6.54269e-77	POLM	protein_coding	PF14792:DNA polymerase beta palm|PF14716:Helix-hairpin-helix domain|PF10391:Fingers domain of DNA polymerase lambda|PF14791:DNA polymerase beta thumb
ENSCHIG00000019593	491	586	523	507	537	1356	1347	1547	1462	1508	19.7582	24.2179	23.7657	21.233	21.065	56.0162	61.2572	60.0705	58.9926	60.9481	-1.43463	1.16958e-78	7.1592e-77	TRAF3IP2	protein_coding	PF08357:SEFIR domain
ENSCHIG00000020094	15	20	23	23	25	428	211	424	318	394	0.235874	0.322991	0.408412	0.376402	0.38322	6.90907	3.74968	6.43366	5.01417	6.22268	-4.04072	2.89141e-78	1.76376e-76	ID4	protein_coding	PF00010:Helix-loop-helix DNA-binding domain
ENSCHIG00000017390	3	16	6	6	12	788	488	1066	996	1005	0.0477062	0.261304	0.107742	0.0992979	0.186018	12.8637	8.76993	16.3574	15.8817	16.0514	-6.63417	4.90471e-78	2.98156e-76	IL1RL1	protein_coding	PF01582:TIR domain
ENSCHIG00000016468	521	479	473	430	566	1508	1264	1499	1311	1426	26.1916	24.7304	26.8514	22.4972	27.7371	77.8239	71.8115	72.7159	66.0861	72.0006	-1.49337	1.19075e-77	7.21364e-76	ZNF385A	protein_coding	PF12874:Zinc-finger of C2H2 type
ENSCHIG00000014084	75	117	91	128	97	503	535	626	539	585	1.52679	2.44612	2.09191	2.71185	1.92491	10.5117	12.3082	12.297	11.0025	11.961	-2.44177	1.84654e-77	1.11481e-75	RUNX1T1	protein_coding	PF01753:MYND finger|PF07531:NHR1 homology to TAF|PF08788:NHR2 domain like
novel.102	288	349	315	222	314	24	28	21	14	20	9.99603	12.4404	12.346	8.01907	10.6239	0.855134	1.09829	0.703329	0.487244	0.697201	3.80805	2.42203e-77	1.45727e-75	-	-	- && Q9BZC7.3 RecName: Full=ATP-binding cassette sub-family A member 2; AltName: Full=ATP-binding cassette transporter 2; Short=ATP-binding cassette 2 && PF00005:ABC transporter
ENSCHIG00000023130	1857	1947	1606	1913	1906	561	338	592	533	490	56.8641	61.23	55.5333	60.9645	56.8943	17.635	11.6968	17.4925	16.3658	15.0701	1.89569	4.52113e-77	2.71099e-75	LOXL3	protein_coding	PF01186:Lysyl oxidase|PF00530:Scavenger receptor cysteine-rich domain
ENSCHIG00000026763	3960	4103	3580	3472	3887	11159	8370	12003	9879	10186	326.106	347.006	332.911	297.563	312.031	943.357	778.953	953.799	815.755	842.48	-1.42382	5.17173e-77	3.09059e-75	C1QTNF1	protein_coding	PF00386:C1q domain|PF01391:Collagen triple helix repeat (20 copies)
ENSCHIG00000014724	453	502	452	420	453	1356	1497	1514	1341	1486	8.72377	9.92847	9.82938	8.41766	8.50402	26.8073	32.58	28.1343	25.8951	28.742	-1.64694	5.55859e-77	3.31055e-75	PTPN21	protein_coding	PF09380:FERM C-terminal PH-like domain|PF00373:FERM central domain|PF09379:FERM N-terminal domain|PF00102:Protein-tyrosine phosphatase
ENSCHIG00000012965	776	758	701	763	857	3	0	2	1	4	11.9899	12.0281	12.2308	12.2692	12.9079	0.0475844	0	0.0298187	0.0154931	0.0620737	8.60286	6.19126e-77	3.67494e-75	RNF128	protein_coding	-
ENSCHIG00000024359	927	833	673	717	796	2278	2131	2213	2128	2320	18.3422	16.9273	15.0372	14.7647	15.3534	46.2714	47.6516	42.2529	42.2208	46.1054	-1.48043	9.40426e-77	5.56335e-75	SYDE1	protein_coding	PF00620:RhoGAP domain
ENSCHIG00000000147	398	414	383	382	447	92	98	112	94	80	11.3437	12.1184	12.3269	11.3311	12.4194	2.69183	3.15662	3.08031	2.68648	2.2901	2.0998	9.99972e-77	5.89582e-75	PLAT	protein_coding	PF00039:Fibronectin type I domain|PF00089:Trypsin|PF00051:Kringle domain
ENSCHIG00000020729	148	128	106	138	135	566	630	564	643	530	1.78017	1.58118	1.43975	1.72748	1.5829	6.98881	8.56372	6.54609	7.75521	6.40276	-2.158	1.0135e-76	5.95567e-75	ALDH1A3	protein_coding	PF00171:Aldehyde dehydrogenase family
ENSCHIG00000009541	840	886	894	705	879	189	197	241	178	174	12.504	13.5449	15.0276	10.9218	12.7549	2.88815	3.31405	3.46171	2.65689	2.60143	2.11764	1.72893e-76	1.0126e-74	ARAP3	protein_coding	PF00788:Ras association (RalGDS/AF-6) domain|PF01412:Putative GTPase activating protein for Arf|PF00620:RhoGAP domain|PF07647:SAM domain (Sterile alpha motif)|PF00169:PH domain
ENSCHIG00000017276	3922	4185	4145	4213	4855	1638	1659	1781	1855	1745	65.5156	71.7968	78.1886	73.2427	79.0581	28.0892	31.3189	28.7081	31.0717	29.2769	1.30893	2.90865e-76	1.6979e-74	XDH	protein_coding	PF01315:Aldehyde oxidase and xanthine dehydrogenase, a/b hammerhead domain|PF00941:FAD binding domain in molybdopterin dehydrogenase|PF02738:Molybdopterin-binding domain of aldehyde dehydrogenase|PF01799:[2Fe-2S] binding domain|PF03450:CO dehydrogenase flavoprotein C-terminal domain
ENSCHIG00000014058	650	770	627	675	794	179	203	173	173	191	25.105	30.5429	27.3461	27.1323	29.8942	7.09721	8.86065	6.44758	6.70003	7.40923	1.94225	3.30574e-76	1.92333e-74	ESR1	protein_coding	PF00105:Zinc finger, C4 type (two domains)|PF02159:Oestrogen receptor|PF12743:Oestrogen-type nuclear receptor final C-terminal|PF00104:Ligand-binding domain of nuclear hormone receptor
ENSCHIG00000011725	242	316	234	339	277	30	31	30	23	27	2.60263	3.49024	2.8418	3.7943	2.904	0.331211	0.376774	0.311331	0.248032	0.291644	3.33066	6.05472e-76	3.51114e-74	PCYT1B	protein_coding	-
ENSCHIG00000012597	951	1127	902	888	999	2749	2682	2848	2586	2633	17.9788	21.8815	19.2561	17.4714	18.4105	53.351	57.3009	51.9546	49.0221	49.9946	-1.46146	6.7968e-76	3.92855e-74	HDAC7	protein_coding	PF00850:Histone deacetylase domain
ENSCHIG00000015877	7	3	2	4	4	286	282	346	317	317	0.198694	0.0874542	0.064106	0.118163	0.110679	8.33375	9.04605	9.47692	9.02256	9.0373	-6.26173	7.40228e-76	4.26454e-74	PPARG	protein_coding	PF00105:Zinc finger, C4 type (two domains)|PF00104:Ligand-binding domain of nuclear hormone receptor|PF12577:PPAR gamma N-terminal region
ENSCHIG00000008925	1011	1097	924	952	1002	2568	2090	2851	2412	2607	44.0951	49.1381	45.5085	43.2128	42.6017	114.98	103.017	119.989	105.487	114.202	-1.31275	1.04357e-75	5.99254e-74	CCNY	protein_coding	PF00134:Cyclin, N-terminal domain
ENSCHIG00000013443	63	96	107	113	99	508	526	566	541	593	0.535771	0.838459	1.02755	1.00012	0.820717	4.43496	5.0553	4.64471	4.61338	5.06507	-2.49926	2.05144e-75	1.17418e-73	DAPK1	protein_coding	-
ENSCHIG00000025985	918	1073	848	814	803	3433	2526	3432	3000	3122	18.2791	21.9424	19.0673	16.8684	15.5865	70.1736	56.8419	65.9423	59.8987	62.4364	-1.7814	2.51844e-75	1.43681e-73	FHOD1	protein_coding	PF02181:Formin Homology 2 Domain
ENSCHIG00000020764	4100	4765	3995	3921	4627	11322	9151	12992	11296	12168	75.4491	90.0545	83.0173	75.0936	83.0022	213.885	190.31	230.701	208.439	224.896	-1.39356	3.50374e-75	1.9925e-73	NID1	protein_coding	PF12947:EGF domain|PF06119:Nidogen-like|PF07474:G2F domain|PF00058:Low-density lipoprotein receptor repeat class B|PF14670:Coagulation Factor Xa inhibitory site|PF12662:Complement Clr-like EGF-like|PF00086:Thyroglobulin type-1 repeat|PF07645:Calcium-binding EGF domain
ENSCHIG00000021332	6672	6521	5983	7233	7048	13109	12972	15141	15051	14576	76.7296	77.0182	77.6976	86.5687	79.0119	154.762	168.592	168.022	173.562	168.36	-1.0696	8.09609e-75	4.58926e-73	DDX17	protein_coding	PF00270:DEAD/DEAH box helicase|PF00271:Helicase conserved C-terminal domain
ENSCHIG00000011437	351	340	346	356	409	905	896	998	966	941	5.01447	4.98849	5.58182	5.29302	5.69588	13.2725	14.466	13.7579	13.8382	13.5021	-1.37317	8.26446e-75	4.66969e-73	TARBP1	protein_coding	PF00588:SpoU rRNA Methylase family
ENSCHIG00000019892	19	50	41	62	57	1408	896	1664	1437	1428	0.128237	0.34658	0.312483	0.4355	0.375021	9.75554	6.83427	10.8372	9.72526	9.68014	-4.87407	1.46879e-74	8.27261e-73	OAS1	protein_coding	-
ENSCHIG00000009326	547	555	579	446	469	1794	1699	1903	1722	1900	18.9285	19.724	22.6251	16.062	15.8206	63.7294	66.4425	63.5437	59.7512	66.0353	-1.77917	2.65356e-74	1.48979e-72	ZNF358	protein_coding	PF00096:Zinc finger, C2H2 type
novel.45	106	133	96	156	121	506	554	598	608	625	1.60307	2.06571	1.63945	2.45531	1.78382	7.85569	9.46845	8.72673	9.22005	9.49334	-2.22876	2.80348e-74	1.56897e-72	-	-	- && - && -
ENSCHIG00000014396	74	81	69	66	59	837	368	814	741	673	1.97487	2.22006	2.0794	1.8331	1.5349	22.9309	11.0989	20.9622	19.8294	18.0391	-3.26979	3.6849e-74	2.05573e-72	C2	protein_coding	PF00092:von Willebrand factor type A domain|PF00089:Trypsin|PF00084:Sushi repeat (SCR repeat)
ENSCHIG00000015458	514	428	412	480	510	3	4	0	5	1	18.0576	15.4423	16.3447	17.5499	17.4657	0.108195	0.158811	0	0.176137	0.0352849	7.50443	4.50795e-74	2.50696e-72	CCL20	protein_coding	-
ENSCHIG00000015734	671	712	584	520	585	133	98	147	109	90	13.0785	14.2524	12.8538	10.5481	11.1151	2.66119	2.15867	2.76476	2.13033	1.76186	2.42869	6.2557e-74	3.46798e-72	GNAZ	protein_coding	-
ENSCHIG00000012293	300	224	224	264	296	19	18	35	28	37	3.98774	3.05792	3.36229	3.65212	3.83545	0.259266	0.270396	0.448929	0.373204	0.493969	3.26905	7.17921e-74	3.96747e-72	NPY1R	protein_coding	PF00001:7 transmembrane receptor (rhodopsin family)
ENSCHIG00000025428	4425	4062	4110	4284	4520	7966	7391	8307	8311	8110	63.4525	59.8201	66.5516	63.9323	63.182	117.264	119.774	114.943	119.501	116.802	-0.892387	1.09088e-73	6.0097e-72	-	protein_coding	-
ENSCHIG00000014922	2983	3217	2570	3195	3115	1339	1250	1412	1366	1449	39.6666	43.9335	38.5911	44.2159	40.3785	18.2785	18.7847	18.118	18.214	19.3523	1.15691	1.50201e-73	8.2489e-72	MYO1D	protein_coding	-
ENSCHIG00000014553	282	297	248	275	302	831	794	870	746	796	12.7414	13.7815	12.6532	12.9311	13.3013	38.5439	40.5425	37.9307	33.7979	36.1221	-1.51411	1.65152e-73	9.04182e-72	TEAD4	protein_coding	PF01285:TEA/ATTS domain family
ENSCHIG00000020232	201	206	192	216	235	10	21	8	11	8	2.43758	2.56568	2.62933	2.72617	2.77812	0.124495	0.287809	0.0936175	0.133764	0.0974419	4.18457	2.57323e-73	1.40444e-71	TMCC3	protein_coding	-
ENSCHIG00000019478	407	370	403	398	378	75	69	95	61	92	13.2364	12.358	14.8	13.4708	11.9836	2.50394	2.53599	2.98128	1.98925	3.00508	2.33673	2.99257e-73	1.62827e-71	DOK5	protein_coding	PF02174:PTB domain (IRS-1 type)
ENSCHIG00000008263	244	256	237	232	279	17	9	26	36	18	10.1616	10.9493	11.1456	10.0553	11.3265	0.726791	0.423583	1.04484	1.50335	0.752901	3.57635	3.41354e-73	1.85161e-71	NCALD	protein_coding	PF00036:EF hand|PF13499:EF-hand domain pair
novel.161	45	39	24	37	34	240	247	257	245	262	0.45192	0.402241	0.272171	0.386711	0.33285	2.47428	2.8033	2.4905	2.46717	2.64267	-2.79685	5.2097e-73	2.81723e-71	-	-	- && - && -
ENSCHIG00000018365	9643	8490	7716	8898	9139	4331	4030	4485	4528	4057	276.897	250.372	250.196	265.91	255.814	127.668	130.778	124.272	130.375	117.005	1.04409	6.14834e-73	3.31465e-71	SDC4	protein_coding	PF01034:Syndecan domain
ENSCHIG00000011592	290	312	320	280	289	35	8	15	16	28	5.02516	5.55238	6.26158	5.04947	4.88168	0.622598	0.156662	0.250811	0.278007	0.487307	3.89093	6.87027e-73	3.69256e-71	SMOC1	protein_coding	-
ENSCHIG00000023446	36306	30087	28713	30417	32125	10805	11707	10792	11143	9770	686.934	584.639	613.475	598.947	592.515	209.869	250.325	197.034	211.408	185.662	1.54509	7.27409e-73	3.89772e-71	CALR	protein_coding	PF00262:Calreticulin family
ENSCHIG00000020562	318	317	335	297	302	57	30	57	50	37	19.5532	20.018	23.2604	19.0056	18.1016	3.59793	2.08465	3.38196	3.08279	2.28499	2.78513	1.27566e-72	6.81475e-71	-	protein_coding	PF00248:Aldo/keto reductase family
ENSCHIG00000004836	1877	1787	1536	2320	2108	422	513	540	470	549	91.9543	89.9093	84.9729	118.286	100.67	21.223	28.4019	25.5273	23.0881	27.013	1.95607	3.13098e-72	1.66755e-70	ERO1A	protein_coding	PF04137:Endoplasmic Reticulum Oxidoreductin 1 (ERO1)
ENSCHIG00000016601	2004	1560	1486	1989	1982	507	524	607	636	554	89.4352	71.5003	74.8878	92.3807	86.2252	23.2277	26.428	26.1399	28.4611	24.8321	1.68296	4.99875e-72	2.65431e-70	-	protein_coding	PF07690:Major Facilitator Superfamily
ENSCHIG00000019675	1682	1760	1466	1461	1712	4025	4132	4392	3767	4116	148.596	159.686	146.25	134.328	147.436	365.035	412.538	374.41	333.703	365.215	-1.32967	5.74409e-72	3.04092e-70	LASP1	protein_coding	PF00880:Nebulin repeat|PF00412:LIM domain|PF14604:Variant SH3 domain
ENSCHIG00000012492	1136	946	970	1143	1179	340	325	419	355	310	54.9906	47.0299	53.0229	57.5827	55.6345	16.8957	17.7794	19.5717	17.2315	15.0718	1.63193	7.98424e-72	4.2142e-70	ACADL	protein_coding	PF02771:Acyl-CoA dehydrogenase, N-terminal domain|PF02770:Acyl-CoA dehydrogenase, middle domain|PF00441:Acyl-CoA dehydrogenase, C-terminal domain
ENSCHIG00000026815	317	387	337	326	306	58	33	61	57	43	4.3586	5.46476	5.23239	4.66489	4.10137	0.81866	0.512773	0.809323	0.785862	0.593812	2.75228	1.00716e-71	5.30007e-70	ADAMTS4	protein_coding	PF01421:Reprolysin (M12B) family zinc metalloprotease|PF00090:Thrombospondin type 1 domain|PF01562:Reprolysin family propeptide|PF05986:ADAM-TS Spacer 1
ENSCHIG00000010979	3465	3829	3464	4181	4095	1221	1360	1457	1459	1517	46.2182	52.4527	52.1758	58.0398	53.2456	16.7191	20.5008	18.7531	19.5141	20.323	1.45218	1.68692e-71	8.85083e-70	ARSJ	protein_coding	-
ENSCHIG00000024286	751	1061	858	842	873	126	173	117	99	130	8.28014	12.0139	10.6824	9.66153	9.38279	1.42612	2.15559	1.24477	1.0945	1.43957	2.76874	1.722e-71	9.00803e-70	-	protein_coding	-
ENSCHIG00000024199	11223	9851	9174	9751	10271	528	978	485	614	574	182.496	164.512	168.456	165.017	162.809	8.81387	17.9724	7.61011	10.0114	9.37453	3.97149	2.08138e-71	1.08558e-69	PCOLCE2	protein_coding	-
ENSCHIG00000018735	2089	1792	1699	1999	2023	841	702	779	873	803	179.732	158.342	165.067	178.993	169.669	74.2797	68.2569	64.6737	75.3155	69.3896	1.27542	2.23445e-71	1.16198e-69	-	protein_coding	PF00085:Thioredoxin
ENSCHIG00000016479	77	107	107	80	79	463	434	492	451	427	0.807641	1.15261	1.26734	0.87328	0.807746	4.98536	5.14447	4.97963	4.74338	4.4983	-2.31555	3.07065e-71	1.59213e-69	RPS6KA2	protein_coding	-
ENSCHIG00000025019	59	68	46	69	86	333	359	366	377	440	1.37834	1.63149	1.21351	1.6776	1.95849	7.98612	9.4781	8.25067	8.83139	10.324	-2.50849	3.46527e-71	1.79147e-69	EPHA4	protein_coding	PF00041:Fibronectin type III domain|PF01404:Ephrin receptor ligand binding domain|PF07647:SAM domain (Sterile alpha motif)|PF14575:Ephrin type-A receptor 2 transmembrane domain|PF07714:Protein tyrosine kinase
ENSCHIG00000015047	310	354	300	316	370	78	61	82	68	81	38.6377	45.3132	42.2233	40.9895	44.9543	9.98003	8.59216	9.86205	8.49849	10.1397	2.17022	4.23182e-71	2.18137e-69	PERP	protein_coding	PF00822:PMP-22/EMP/MP20/Claudin family
ENSCHIG00000020225	7076	7115	6198	5322	6485	2061	1557	1920	1585	1443	155.784	160.873	154.088	121.94	139.177	46.5803	38.7389	40.7889	34.9904	31.9077	1.92295	4.82241e-71	2.47855e-69	EMILIN1	protein_coding	PF07546:EMI domain|PF00386:C1q domain|PF01391:Collagen triple helix repeat (20 copies)
ENSCHIG00000020138	3	0	0	2	2	1211	1202	1229	1222	1374	0.0457903	0	0	0.0317701	0.0297579	18.9751	20.7338	18.1012	18.7028	21.0636	-9.7899	2.09942e-70	1.07589e-68	DMRT2	protein_coding	PF00751:DM DNA binding domain
novel.1003	18442	21661	20715	18807	20304	7021	5955	8200	6689	7885	354.856	428.05	450.101	376.616	380.842	138.685	129.494	152.251	129.059	152.383	1.50374	2.40248e-70	1.22763e-68	-	-	- && Q60467.1 RecName: Full=Collagen alpha-1(V) chain; Flags: Precursor && PF01410:Fibrillar collagen C-terminal domain
ENSCHIG00000008163	792	494	542	694	705	2836	3977	3088	3519	3320	52.0283	33.3283	40.2064	47.4471	45.1464	191.253	295.252	195.747	231.802	219.051	-2.37642	2.67641e-70	1.36365e-68	ACKR4	protein_coding	PF00001:7 transmembrane receptor (rhodopsin family)
ENSCHIG00000016254	117	148	74	114	85	626	513	613	609	595	5.98178	7.77103	4.27226	6.06576	4.23627	32.8554	29.6405	30.2419	31.2209	30.553	-2.44641	2.71453e-70	1.37909e-68	KCNMB1	protein_coding	PF03185:Calcium-activated potassium channel, beta subunit
ENSCHIG00000022975	1076	968	991	923	970	2741	2312	2576	2411	2444	14.1531	13.0764	14.7196	12.635	12.4374	37.0114	34.3677	32.6956	31.7995	32.2874	-1.3275	2.83594e-70	1.43663e-68	LTBR	protein_coding	-
ENSCHIG00000020711	881	856	668	610	826	2715	2582	2939	2341	2542	37.1599	37.0804	31.8168	26.7771	33.9624	117.559	123.077	119.62	99.011	107.688	-1.76472	4.80418e-70	2.42673e-68	MAZ	protein_coding	PF00096:Zinc finger, C2H2 type
ENSCHIG00000024693	5358	4889	4543	5372	5537	2154	2313	2321	2409	2394	169.162	158.523	161.966	176.511	170.41	69.8125	82.5275	70.7097	76.2641	75.9131	1.15707	9.00707e-70	4.53673e-68	STT3A	protein_coding	PF02516:Oligosaccharyl transferase STT3 subunit
ENSCHIG00000001349	693	657	597	677	762	1517	1616	1643	1747	1690	10.0815	9.81589	9.80727	10.2498	10.806	22.6551	26.5678	23.0639	25.484	24.6929	-1.26984	2.0148e-69	1.01193e-67	ARSB	protein_coding	PF00884:Sulfatase
ENSCHIG00000004709	6787	8121	6947	7146	7715	199	387	151	214	167	431.114	529.781	498.303	472.404	477.717	12.9764	27.781	9.25541	13.6305	10.6543	5.02066	2.36999e-69	1.18695e-67	CA12	protein_coding	PF00194:Eukaryotic-type carbonic anhydrase
ENSCHIG00000026186	39	55	26	42	32	386	310	349	304	273	1.26242	1.82841	0.950371	1.41489	1.00974	12.8266	11.3402	10.901	9.86722	8.87551	-3.05479	3.07568e-69	1.53601e-67	HGFAC	protein_coding	PF00040:Fibronectin type II domain|PF00039:Fibronectin type I domain|PF00051:Kringle domain|PF00089:Trypsin|PF00008:EGF-like domain
ENSCHIG00000024216	538	593	516	519	535	131	110	174	138	169	13.3341	15.0942	14.4416	13.3871	12.9258	3.33305	3.08105	4.16137	3.42961	4.2069	1.92211	4.16709e-69	2.07519e-67	CHST15	protein_coding	PF00685:Sulfotransferase domain
ENSCHIG00000000137	59	63	44	55	68	346	262	303	294	300	0.585715	0.642314	0.493252	0.568241	0.658056	3.52613	2.9394	2.90256	2.92661	2.99122	-2.37079	4.72783e-69	2.3478e-67	ARHGAP4	protein_coding	-
ENSCHIG00000024990	5110	7803	6591	6331	6607	24129	20072	25872	22470	24519	111.79	175.313	162.822	144.141	140.898	541.885	496.243	546.153	492.909	538.736	-1.83165	6.75803e-69	3.34655e-67	CCN2	protein_coding	PF00219:Insulin-like growth factor binding protein|PF00093:von Willebrand factor type C domain|PF00090:Thrombospondin type 1 domain|PF00007:Cystine-knot domain
ENSCHIG00000005570	1178	1156	1055	894	1141	2745	2629	2975	2780	2791	11.7247	11.8165	11.8575	9.26043	11.0704	28.0471	29.5713	28.5725	27.7451	27.9004	-1.34775	8.97715e-69	4.433e-67	TNS2	protein_coding	PF00130:Phorbol esters/diacylglycerol binding domain (C1 domain)|PF00017:SH2 domain|PF08416:Phosphotyrosine-binding domain|PF10409:C2 domain of PTEN tumour-suppressor protein
ENSCHIG00000008301	522	458	436	463	494	156	114	156	119	136	14.9519	13.473	14.1024	13.802	13.7934	4.58709	3.69023	4.31175	3.41787	3.91252	1.81458	1.2543e-68	6.17654e-67	GHDC	protein_coding	-
ENSCHIG00000008470	153	199	207	196	216	957	689	1178	1063	1240	1.33733	1.78637	2.04314	1.78295	1.84043	8.58709	6.80595	9.93564	9.31672	10.8858	-2.3746	3.62392e-68	1.77956e-66	ADAMTS3	protein_coding	PF01421:Reprolysin (M12B) family zinc metalloprotease|PF01562:Reprolysin family propeptide|PF05986:ADAM-TS Spacer 1|PF00090:Thrombospondin type 1 domain
ENSCHIG00000019519	207	220	170	199	204	1152	691	1215	837	927	11.0742	12.0876	10.2701	11.0798	10.6388	63.268	41.7777	62.7226	44.9007	49.81	-2.2509	5.37715e-68	2.63316e-66	TENT5B	protein_coding	PF07984:Nucleotidyltransferase
ENSCHIG00000014006	564	433	438	581	616	138	96	130	116	112	57.2894	45.1706	50.2402	61.4196	60.9952	14.39	11.0202	12.7422	11.8151	11.4263	2.16326	8.40915e-68	4.10651e-66	FKBP14	protein_coding	PF00254:FKBP-type peptidyl-prolyl cis-trans isomerase|PF13499:EF-hand domain pair
ENSCHIG00000022521	2924	2815	2822	3197	3432	1007	741	1150	1090	1141	32.1975	31.8343	35.09	36.6373	36.8393	11.3831	9.22116	12.2193	12.0352	12.6189	1.5856	8.78561e-68	4.27849e-66	FAM114A1	protein_coding	-
ENSCHIG00000012020	432	290	251	352	372	1	3	4	3	5	25.4108	17.5188	16.6721	21.5483	21.3303	0.0603841	0.199425	0.227038	0.176946	0.295391	6.73534	1.92047e-67	9.32672e-66	EMB	protein_coding	PF07679:Immunoglobulin I-set domain
ENSCHIG00000017858	273	245	280	214	308	1431	889	1320	1109	1106	6.35841	5.86036	7.3642	5.18723	6.99289	34.2147	23.3997	29.6663	25.9001	25.8722	-2.1309	2.49152e-67	1.20668e-65	IFI6	protein_coding	-
ENSCHIG00000024336	148	177	106	130	143	5062	1636	5526	4297	4464	7.52775	9.2459	6.08823	6.88149	7.09022	264.31	94.0394	271.218	219.156	228.045	-4.86925	2.92322e-67	1.41187e-65	THY1	protein_coding	-
novel.595	341	234	175	280	227	13	17	12	15	7	9.67527	6.81863	5.60697	8.26804	6.27848	0.378651	0.545105	0.328544	0.42676	0.19948	4.2984	3.04117e-67	1.46483e-65	-	-	- && - && -
ENSCHIG00000025426	22346	17104	16320	17224	19594	7161	7083	7225	7308	6699	961.294	755.66	792.79	771.128	821.674	316.241	344.347	299.915	315.238	289.44	1.39028	4.97305e-67	2.38883e-65	CTSB	protein_coding	PF00112:Papain family cysteine protease|PF08127:Peptidase family C1 propeptide
ENSCHIG00000025549	7628	6546	6165	7570	7856	2675	2823	3225	3306	2977	457.64	403.331	417.665	472.656	459.446	164.75	191.402	186.701	198.884	179.384	1.26314	6.51085e-67	3.11901e-65	CALU	protein_coding	PF13499:EF-hand domain pair
ENSCHIG00000024191	565	489	424	432	495	1325	1089	1309	1237	1241	15.5339	13.8074	13.1637	12.3609	13.2665	37.3969	33.8363	34.7277	34.1024	34.2686	-1.35497	6.56875e-67	3.13823e-65	TOM1	protein_coding	PF03127:GAT domain|PF00790:VHS domain
ENSCHIG00000021491	8947	8274	7992	7933	8531	1104	1965	1176	1301	1329	93.8295	89.1148	94.6453	86.5835	87.2131	11.8855	23.2888	11.9007	13.6812	13.9984	2.59466	8.16902e-67	3.89221e-65	CD44	protein_coding	PF00193:Extracellular link domain
ENSCHIG00000015477	2293	2098	1873	1796	2065	5264	4521	5257	4749	4623	42.1738	39.6294	38.9008	34.3781	37.0236	99.39	93.9716	93.2999	87.584	85.3996	-1.25856	1.8972e-66	9.01505e-65	ADIPOR2	protein_coding	-
ENSCHIG00000015448	218	390	265	260	328	25	17	8	15	22	2.40164	4.41254	3.2967	2.98099	3.52246	0.282735	0.211653	0.0850445	0.165702	0.243426	4.07809	2.45571e-66	1.16376e-64	CACNA1C	protein_coding	PF00520:Ion transport protein|PF16885:Voltage-gated calcium channel subunit alpha, C-term|PF16905:Voltage-dependent L-type calcium channel, IQ-associated|PF08763:Voltage gated calcium channel IQ domain
ENSCHIG00000026427	2069	1948	1982	2123	2192	816	779	1035	855	943	40.4639	39.1263	43.7716	43.2109	41.7896	16.3827	17.2174	19.5322	16.7671	18.523	1.23603	2.57293e-66	1.21604e-64	NFKBIZ	protein_coding	PF12796:Ankyrin repeats (3 copies)|PF13857:Ankyrin repeats (many copies)
ENSCHIG00000015249	25487	32108	27159	35132	34186	92001	80131	112860	104318	110835	97.621	126.302	117.468	140.044	127.642	361.747	346.855	417.127	400.652	426.377	-1.68082	3.69185e-66	1.74021e-64	AHNAK	protein_coding	PF00595:PDZ domain (Also known as DHR or GLGF)
ENSCHIG00000010358	113	156	132	100	152	611	635	664	531	611	2.18587	3.09915	2.88337	2.01317	2.86621	12.1332	13.8817	12.3942	10.2997	11.8708	-2.21515	6.88062e-66	3.23462e-64	-	protein_coding	PF16300:Type of WD40 repeat|PF08953:Domain of unknown function (DUF1899)
ENSCHIG00000007459	192	164	194	256	256	10	6	14	11	14	3.25365	2.85421	3.71238	4.51487	4.22892	0.173963	0.114906	0.228929	0.186916	0.238281	4.28688	8.82326e-66	4.13684e-64	TFPI	protein_coding	PF00014:Kunitz/Bovine pancreatic trypsin inhibitor domain
ENSCHIG00000000241	1523	1147	1173	1130	1350	439	359	445	457	381	21.664	16.7561	18.8416	16.7283	18.7194	6.41048	5.77106	6.10804	6.51835	5.44322	1.61555	1.98051e-65	9.26111e-64	PPIF	protein_coding	PF00160:Cyclophilin type peptidyl-prolyl cis-trans isomerase/CLD
ENSCHIG00000019560	14291	15286	13851	16119	16940	5456	5886	6533	6479	7084	170.589	187.394	186.703	200.246	197.116	66.8576	79.4021	75.2499	77.5498	84.9298	1.29475	2.44787e-65	1.14163e-63	LAMA4	protein_coding	PF06008:Laminin Domain I|PF06009:Laminin Domain II|PF02210:Laminin G domain|PF00053:Laminin EGF domain
ENSCHIG00000018061	9	17	12	7	9	184	213	193	188	180	0.427	0.828335	0.642907	0.345636	0.416243	8.9617	11.4206	8.83581	8.94389	8.57729	-4.14088	2.64199e-65	1.22891e-63	MATN3	protein_coding	PF10393:Trimeric coiled-coil oligomerisation domain of matrilin|PF00092:von Willebrand factor type A domain|PF14670:Coagulation Factor Xa inhibitory site
ENSCHIG00000026458	1602	1548	1364	1263	1470	459	526	473	490	463	35.45	35.1801	34.0839	29.0866	31.7096	10.4269	13.1541	10.0999	10.8726	10.2903	1.59488	3.98793e-65	1.85008e-63	APLP1	protein_coding	PF10515:beta-amyloid precursor protein C-terminus|PF12925:E2 domain of amyloid precursor protein|PF12924:Copper-binding of amyloid precursor, CuBD|PF02177:Amyloid A4 N-terminal heparin-binding
ENSCHIG00000020972	47303	50114	47061	48129	51569	19830	13985	21717	19479	20333	659.173	717.203	740.549	697.997	700.518	283.675	220.24	292.021	272.183	284.58	1.37781	5.26872e-65	2.43786e-63	SPARC	protein_coding	-
ENSCHIG00000020190	1654	1843	1475	1923	2000	4203	3880	4744	4801	5012	74.1021	84.7994	74.6223	89.6624	87.3464	193.305	196.449	205.09	215.68	225.527	-1.33541	5.3252e-65	2.45754e-63	EDIL3	protein_coding	PF00008:EGF-like domain|PF00754:F5/8 type C domain
ENSCHIG00000025279	1833	1741	1422	1602	1614	3725	3713	3925	3635	3699	26.8408	26.1821	23.5133	24.4135	23.0386	55.9946	61.4441	55.4595	53.3729	54.4013	-1.1784	6.42222e-65	2.95606e-63	SLC43A3	protein_coding	-
ENSCHIG00000005763	432	444	386	446	453	126	91	91	108	133	16.3296	17.2364	16.4763	17.5454	16.692	4.88933	3.88737	3.31923	4.09354	5.04935	1.98877	6.53811e-65	3.00157e-63	ARMCX2	protein_coding	PF04826:Armadillo-like
ENSCHIG00000013871	1141	1014	966	1158	1166	449	447	469	473	474	27.6453	25.2317	26.4299	29.1999	27.5394	11.1679	12.2396	10.9651	11.4916	11.5347	1.24593	1.0343e-64	4.73601e-63	CHD1L	protein_coding	PF00176:SNF2 family N-terminal domain|PF00271:Helicase conserved C-terminal domain
ENSCHIG00000021048	363	337	320	385	450	1003	1101	1236	1207	1359	10.5905	10.0975	10.5425	11.6898	12.798	30.04	36.3012	34.7963	35.3103	39.822	-1.66086	1.15623e-64	5.28061e-63	DPP4	protein_coding	PF00326:Prolyl oligopeptidase family|PF00930:Dipeptidyl peptidase IV (DPP IV) N-terminal region
ENSCHIG00000005544	2227	1518	1568	1476	1678	516	382	433	437	473	66.8331	46.786	53.1373	46.0992	49.0889	15.8968	12.9556	12.539	13.1503	14.2569	1.92885	1.6573e-64	7.54948e-63	IFI30	protein_coding	PF03227:Gamma interferon inducible lysosomal thiol reductase (GILT)
ENSCHIG00000016845	204	176	195	208	209	2	8	7	6	3	30.9462	27.4197	33.4036	32.838	30.9061	0.311455	1.37148	1.02466	0.912667	0.457079	5.2669	3.19573e-64	1.452e-62	-	protein_coding	PF01023:S-100/ICaBP type calcium binding domain
ENSCHIG00000024739	9	9	13	12	11	170	146	185	169	165	0.465992	0.478576	0.760083	0.646626	0.555199	9.03592	8.54303	9.24297	8.77417	8.5805	-3.93563	5.67762e-64	2.57303e-62	HPGD	protein_coding	PF00106:short chain dehydrogenase
ENSCHIG00000016637	467	428	414	416	431	1082	1138	1094	1140	1097	11.2245	10.565	11.2366	10.4059	10.0983	26.6972	30.9113	25.3731	27.4751	26.482	-1.35492	7.26305e-64	3.28308e-62	CEP104	protein_coding	-
ENSCHIG00000014075	94	149	125	143	128	539	475	545	560	631	1.46681	2.38783	2.2026	2.32229	1.94704	8.63418	8.37647	8.20626	8.76226	9.88933	-2.08891	7.51708e-64	3.38922e-62	STAG1	protein_coding	PF08514:STAG domain
ENSCHIG00000014706	7	5	1	7	7	391	158	403	288	295	0.077314	0.0567156	0.0124722	0.0804626	0.0753664	4.43327	1.97215	4.29506	3.1896	3.27246	-5.8076	9.90553e-64	4.45471e-62	DAAM2	protein_coding	PF02181:Formin Homology 2 Domain|PF06367:Diaphanous FH3 Domain|PF06371:Diaphanous GTPase-binding Domain
ENSCHIG00000017538	2546	2539	2229	2476	2566	1025	654	1027	897	903	55.7685	57.117	55.1343	56.4439	54.7907	23.0485	16.1894	21.7072	19.7018	19.866	1.47341	1.10012e-63	4.93484e-62	HYOU1	protein_coding	PF00012:Hsp70 protein
ENSCHIG00000019289	577	435	427	479	500	1659	1230	2087	1921	1897	35.135	27.2036	29.3612	30.3554	29.6793	103.705	84.6432	122.628	117.294	116.018	-1.84298	1.1144e-63	4.98624e-62	-	protein_coding	PF00685:Sulfotransferase domain
ENSCHIG00000023206	1546	1320	1216	1279	1457	581	471	600	548	479	152.994	134.156	135.888	131.726	140.554	59.024	52.6755	57.2955	54.3788	47.6095	1.35941	1.16239e-63	5.18778e-62	MESD	protein_coding	PF10185:Chaperone for wingless signalling and trafficking of LDL receptor
ENSCHIG00000009735	1559	1798	1609	1614	1964	4005	4112	4517	3988	4089	14.5713	17.2589	16.982	15.6997	17.8942	38.4275	43.4338	40.7386	37.3758	38.385	-1.26722	1.55326e-63	6.91474e-62	NCOR1	protein_coding	PF15784:G-protein pathway suppressor 2-interacting domain|PF00249:Myb-like DNA-binding domain
ENSCHIG00000020207	245	172	161	215	265	14	11	22	18	20	30.049	21.6653	22.2983	27.4434	31.6832	1.7627	1.52468	2.60369	2.2137	2.46369	3.64719	1.58083e-63	7.01974e-62	NAP1L5	protein_coding	PF00956:Nucleosome assembly protein (NAP)
ENSCHIG00000017126	156	183	151	183	190	13	15	8	11	14	78.1966	94.2078	85.4716	95.4663	92.8404	6.68951	8.49723	3.86952	5.52891	7.04829	3.83169	1.73669e-63	7.69249e-62	-	protein_coding	-
ENSCHIG00000022954	775	630	599	710	798	150	210	182	201	192	17.5024	14.612	15.2758	16.6874	17.5678	3.47756	5.35966	3.96617	4.55171	4.35501	1.91374	2.13218e-63	9.42059e-62	HERC6	protein_coding	PF00632:HECT-domain (ubiquitin-transferase)|PF00415:Regulator of chromosome condensation (RCC1) repeat
ENSCHIG00000014877	2197	3157	2386	2157	2462	753	647	779	661	694	26.6203	39.2852	32.6463	27.2	29.0797	9.36623	8.85951	9.10802	8.03096	8.44568	1.82131	2.59472e-63	1.14356e-61	PTPRF	protein_coding	PF00041:Fibronectin type III domain|PF07679:Immunoglobulin I-set domain|PF00102:Protein-tyrosine phosphatase
ENSCHIG00000019946	1545	1307	1289	1461	1670	564	536	586	635	642	121.586	105.633	114.548	119.657	128.112	45.5638	47.6696	44.4995	50.1084	50.7436	1.3054	3.13755e-63	1.37935e-61	F3	protein_coding	PF01108:Tissue factor|PF09294:Interferon-alpha/beta receptor, fibronectin type III
ENSCHIG00000021227	1647	1669	1534	1714	1860	4175	3109	4349	4327	4405	18.5131	19.267	19.4712	20.0508	20.3806	48.1758	39.4938	47.1714	48.7703	49.7306	-1.25645	5.04234e-63	2.21123e-61	CAT	protein_coding	PF06628:Catalase-related immune-responsive|PF00199:Catalase
ENSCHIG00000021944	1455	1357	1327	1735	1826	428	379	557	513	497	15.5177	14.8634	15.9815	19.2575	18.9839	4.68594	4.56802	5.73224	5.48613	5.32371	1.71277	5.6749e-63	2.48245e-61	TBC1D8B	protein_coding	PF02893:GRAM domain|PF00566:Rab-GTPase-TBC domain
ENSCHIG00000019709	84	61	44	57	68	717	332	631	490	493	6.90917	5.15286	4.08678	4.8793	5.45224	60.5415	30.8608	50.0818	40.4135	40.7273	-3.06902	7.62278e-63	3.32629e-61	-	protein_coding	PF00293:NUDIX domain
ENSCHIG00000026700	827	792	631	817	720	263	183	273	241	240	24.6581	24.2522	21.2454	25.352	20.927	8.05004	6.16635	7.85455	7.20535	7.18718	1.67341	9.5163e-63	4.14229e-61	-	protein_coding	PF00209:Sodium:neurotransmitter symporter family
novel.863	9	17	12	20	20	251	223	174	262	204	0.280814	0.544751	0.422805	0.649445	0.608312	8.03967	7.86329	5.23878	8.19712	6.39292	-3.83068	1.10217e-62	4.78577e-61	-	-	- && - && -
ENSCHIG00000027133	319	389	274	328	390	56	60	42	41	29	50.0374	62.6651	48.5329	53.5443	59.6332	9.01736	10.636	6.35707	6.44869	4.56872	2.89871	1.33905e-62	5.80003e-61	CDA	protein_coding	PF00383:Cytidine and deoxycytidylate deaminase zinc-binding region
ENSCHIG00000018012	345	385	339	321	370	18	51	25	25	46	16.0815	18.4307	17.8439	15.5722	16.8124	0.861328	2.68659	1.12448	1.16851	2.15357	3.4171	1.68803e-62	7.2937e-61	SCD5	protein_coding	PF00487:Fatty acid desaturase
ENSCHIG00000019454	358	419	309	331	317	39	65	32	46	42	10.3357	12.4234	10.0739	9.94534	8.92144	1.15587	2.12076	0.891476	1.33167	1.21786	2.9547	1.72831e-62	7.44947e-61	SULT4A1	protein_coding	PF00685:Sulfotransferase domain
ENSCHIG00000003071	904	1090	1033	1148	1148	235	294	318	345	315	13.2654	16.4268	17.1173	17.532	16.4216	3.54004	4.87554	4.50281	5.0764	4.64254	1.83505	3.82337e-62	1.64396e-60	PAK1	protein_coding	PF00786:P21-Rho-binding domain|PF00069:Protein kinase domain
ENSCHIG00000011235	762	805	754	850	926	1847	1609	2058	2053	2094	6.91739	7.50509	7.72931	8.03049	8.19442	17.2124	16.5069	18.0276	18.6879	19.0922	-1.22238	3.91639e-62	1.67986e-60	SORT1	protein_coding	-
ENSCHIG00000015600	97	66	62	116	79	474	529	448	483	558	3.35326	2.34321	2.4203	4.17339	2.66221	16.8214	20.6668	14.9444	16.7427	19.3741	-2.5644	3.99697e-62	1.71026e-60	RSRP1	protein_coding	PF17069:Arginine/Serine-Rich protein 1
ENSCHIG00000024313	127	118	110	120	158	442	445	439	432	492	3.51544	3.35452	3.43835	3.45695	4.26337	12.5599	13.9206	11.7259	11.9907	13.6784	-1.82239	4.94578e-62	2.11112e-60	EPC2	protein_coding	PF10513:Enhancer of polycomb-like|PF06752:Enhancer of Polycomb C-terminus
ENSCHIG00000009767	1076	1139	999	1055	1004	328	367	293	309	302	28.8493	31.3631	30.2461	29.4382	26.2408	9.02785	11.1202	7.58044	8.30739	8.13247	1.72842	6.9195e-62	2.94647e-60	SIL1	protein_coding	-
ENSCHIG00000024973	169	253	173	177	209	7	5	10	12	3	2.41288	3.70972	2.78918	2.63001	2.90881	0.102597	0.0806755	0.137769	0.171796	0.0430192	4.74314	7.53635e-62	3.20141e-60	ADGRB2	protein_coding	PF01825:GPCR proteolysis site, GPS, motif|PF00090:Thrombospondin type 1 domain|PF16489:GPCR-Autoproteolysis INducing (GAIN) domain|PF00002:7 transmembrane receptor (Secretin family)
ENSCHIG00000024100	610	665	609	697	749	227	137	198	185	212	8.55384	9.57691	9.6434	10.1718	10.2384	3.26772	2.17107	2.67917	2.60128	2.98579	1.81201	1.53276e-61	6.49546e-60	WDR17	protein_coding	PF00400:WD domain, G-beta repeat
ENSCHIG00000020293	285	263	289	279	322	43	31	71	56	51	6.83347	6.47627	7.82485	6.96204	7.52614	1.05841	0.840004	1.6427	1.34638	1.22817	2.53337	1.74914e-61	7.39463e-60	SNAP25	protein_coding	PF00835:SNAP-25 family
ENSCHIG00000024933	970	1130	920	938	1059	2432	2036	2442	2256	2215	14.0727	16.8367	15.0722	14.1627	14.9769	36.2207	33.3816	34.1866	32.8193	32.2755	-1.16881	2.66607e-61	1.12441e-59	-	protein_coding	PF00307:Calponin homology (CH) domain
ENSCHIG00000023059	1128	820	996	1044	1204	3567	2693	4233	3632	4262	21.0319	15.702	20.9705	20.2584	21.8834	68.2746	56.745	76.1589	67.9044	79.8132	-1.80515	3.04313e-61	1.28037e-59	KIAA1324L	protein_coding	-
ENSCHIG00000023900	229	247	258	240	311	1	5	2	2	6	3.33491	3.69418	4.24278	3.63744	4.41498	0.0149498	0.082289	0.028105	0.0292053	0.0877592	6.33974	3.06211e-61	1.28529e-59	ENTPD3	protein_coding	PF01150:GDA1/CD39 (nucleoside phosphatase) family
ENSCHIG00000016493	6306	5776	5402	6215	6250	20740	12812	22962	19929	20196	57.6465	54.2273	55.7641	59.1283	55.6953	194.632	132.361	202.55	182.679	185.429	-1.66814	4.33857e-61	1.81674e-59	COL8A1	protein_coding	-
ENSCHIG00000011424	177	235	198	270	287	5	5	3	6	2	2.35548	3.21178	2.97545	3.73943	3.72313	0.0683068	0.0751967	0.038524	0.0800647	0.0267318	5.80583	4.8277e-61	2.01677e-59	-	protein_coding	-
ENSCHIG00000021386	2521	2016	1929	2270	2278	887	836	958	1014	1015	38.0012	31.2095	32.8351	35.6112	33.4733	13.7257	14.2414	13.9346	15.3266	15.3668	1.23717	5.78391e-61	2.41051e-59	TXNDC12	protein_coding	PF13899:Thioredoxin-like
ENSCHIG00000021835	604	579	479	510	471	164	131	157	157	129	23.4068	23.0439	20.9615	20.5689	17.7928	6.52433	5.73718	5.87094	6.10081	5.02096	1.85409	1.24725e-60	5.18579e-59	CAMKK2	protein_coding	PF00069:Protein kinase domain
ENSCHIG00000012217	199	222	156	168	165	15	19	14	12	15	7.14726	8.18864	6.32692	6.27959	5.77684	0.553051	0.771192	0.485197	0.432166	0.541091	3.60998	1.25731e-60	5.21533e-59	MMP17	protein_coding	PF01471:Putative peptidoglycan binding domain|PF00413:Matrixin|PF00045:Hemopexin
ENSCHIG00000017300	642	1068	867	927	952	3054	3348	3726	3489	3793	5.96343	10.1884	9.09415	8.96142	8.62021	29.1218	35.1455	33.397	32.4972	35.3864	-1.95088	1.26839e-60	5.24892e-59	MED13L	protein_coding	-
ENSCHIG00000026211	405	327	288	346	369	1373	902	1700	1441	1499	11.2286	9.31091	9.01667	9.98352	9.97282	39.0778	28.2619	45.4805	40.0608	41.7413	-1.97476	2.06588e-60	8.52913e-59	FZD4	protein_coding	PF01534:Frizzled/Smoothened family membrane region|PF01392:Fz domain
ENSCHIG00000023162	3438	3330	2912	2686	3044	1257	1031	1299	1039	1063	155.438	154.621	148.67	126.384	134.158	58.341	52.6784	56.6714	47.1032	48.27	1.45108	2.09546e-60	8.63105e-59	ANGPTL2	protein_coding	PF00147:Fibrinogen beta and gamma chains, C-terminal globular domain
ENSCHIG00000025256	224	255	198	224	286	35	13	33	40	27	6.37653	7.45502	6.36478	6.63621	7.93637	1.0228	0.418218	0.906471	1.14177	0.771956	3.01889	2.46245e-60	1.0119e-58	PCDHB15	protein_coding	PF16492:Cadherin cytoplasmic C-terminal|PF08266:Cadherin-like|PF00028:Cadherin domain
ENSCHIG00000018385	217	171	172	182	193	27	13	28	24	25	7.78566	6.30092	6.9686	6.79583	6.75014	0.994459	0.52711	0.969388	0.863436	0.900882	3.01405	2.95379e-60	1.21098e-58	TRIM45	protein_coding	PF00630:Filamin/ABP280 repeat|PF00643:B-box zinc finger
ENSCHIG00000017481	21	25	13	16	15	433	151	459	387	395	0.458395	0.560444	0.320439	0.363476	0.319177	9.70277	3.72495	9.66801	8.47061	8.65984	-4.31331	3.88155e-60	1.58765e-58	SCUBE2	protein_coding	PF00431:CUB domain|PF07699:GCC2 and GCC3|PF12662:Complement Clr-like EGF-like|PF12947:EGF domain|PF14670:Coagulation Factor Xa inhibitory site
ENSCHIG00000010735	1206	1093	887	959	1001	2	3	0	1	0	73.3718	68.2927	60.9379	60.7207	59.3658	0.124911	0.206265	0	0.061005	0	9.75455	4.40739e-60	1.79856e-58	MAP28	protein_coding	PF00666:Cathelicidin
ENSCHIG00000024186	2475	2939	2361	2425	2664	5634	5499	6077	5503	5764	44.2506	53.9654	47.6674	45.1223	46.4299	103.407	111.109	104.842	98.6567	103.505	-1.13517	4.44293e-60	1.80888e-58	AP3D1	protein_coding	PF06375:Bovine leukaemia virus receptor (BLVR)|PF01602:Adaptin N terminal region
novel.125	23834	28006	25456	23240	25902	9671	8453	9733	7818	7504	426.019	514.109	513.811	432.318	451.32	177.456	170.752	167.874	140.123	134.715	1.56343	5.28132e-60	2.14526e-58	-	-	- && P20908.3 RecName: Full=Collagen alpha-1(V) chain; Flags: Precursor && PF01410:Fibrillar collagen C-terminal domain
ENSCHIG00000026477	2888	2707	2846	2570	2861	1069	964	1347	1172	1249	57.8553	55.6938	64.3817	53.5815	55.8706	21.9842	21.8246	26.0386	23.5427	25.1305	1.27716	5.75951e-60	2.33412e-58	BCL6	protein_coding	PF00651:BTB/POZ domain
ENSCHIG00000006308	3	3	8	19	7	179	158	195	217	209	0.057279	0.0588258	0.172483	0.37754	0.130284	3.50845	3.40921	3.59263	4.15449	4.00786	-4.56411	1.26383e-59	5.11009e-58	-	protein_coding	-
ENSCHIG00000022390	41	43	37	40	37	245	198	223	245	204	1.52644	1.64414	1.55554	1.54986	1.34282	9.36376	8.33076	8.01135	9.14632	7.62816	-2.48061	1.54989e-59	6.25241e-58	-	protein_coding	PF00017:SH2 domain|PF00620:RhoGAP domain|PF00130:Phorbol esters/diacylglycerol binding domain (C1 domain)
ENSCHIG00000022672	683	687	600	613	637	1425	1382	1467	1375	1447	19.8096	20.4637	19.6511	18.5034	18.01	42.4284	45.2986	41.0571	39.989	42.1517	-1.12896	1.98705e-59	7.99766e-58	ARAF	protein_coding	-
ENSCHIG00000022405	357	369	362	339	353	989	1092	1096	1011	940	31.4187	33.3518	35.9758	31.0496	30.2841	89.3519	108.609	93.0753	89.2184	83.0884	-1.5158	2.2235e-59	8.92893e-58	CTDSP1	protein_coding	PF03031:NLI interacting factor-like phosphatase
ENSCHIG00000012768	1300	1202	1103	1278	1276	344	457	400	403	347	116.939	111.043	112.04	119.642	111.889	31.766	46.4574	34.72	36.35	31.35	1.66359	2.66132e-59	1.06628e-57	-	protein_coding	PF00043:Glutathione S-transferase, C-terminal domain|PF02798:Glutathione S-transferase, N-terminal domain
ENSCHIG00000017055	1229	1076	950	1143	1211	478	393	517	526	484	27.4951	24.7222	23.9998	26.6125	26.4099	10.9779	9.93616	11.1609	11.7997	10.8753	1.23855	3.17149e-59	1.2678e-57	PGM3	protein_coding	PF02878:Phosphoglucomutase/phosphomannomutase, alpha/beta/alpha domain I|PF00408:Phosphoglucomutase/phosphomannomutase, C-terminal domain
ENSCHIG00000014488	487	449	413	452	451	137	144	117	134	149	45.7713	43.3394	43.8325	44.2119	41.3201	13.2182	15.295	10.611	12.6285	14.0651	1.73432	3.66453e-59	1.46159e-57	EBPL	protein_coding	PF05241:Emopamil binding protein
ENSCHIG00000010532	3966	3652	3847	4525	4664	1367	1049	1632	1501	1591	69.4014	65.6325	76.0185	82.4081	79.5599	24.5568	20.745	27.5575	26.3378	27.9627	1.55212	5.10451e-59	2.03132e-57	GNG2	protein_coding	-
ENSCHIG00000013872	144	152	128	180	151	447	508	589	528	551	4.62444	5.01317	4.64182	6.01596	4.72709	14.7364	18.4367	18.2522	17.0026	17.7722	-1.7844	5.50376e-59	2.18526e-57	USP49	protein_coding	PF02148:Zn-finger in ubiquitin-hydrolases and other protein|PF00443:Ubiquitin carboxyl-terminal hydrolase
ENSCHIG00000015168	1064	1053	877	1016	1073	383	367	316	401	333	69.5005	70.6394	64.6886	69.0679	68.3229	25.6822	27.0916	19.9176	26.2648	21.8466	1.50405	6.21094e-59	2.46051e-57	GALM	protein_coding	PF01263:Aldose 1-epimerase
ENSCHIG00000024689	438	421	395	519	472	0	4	2	2	1	12.0758	11.9205	12.2976	14.8917	12.6854	0	0.124631	0.0532079	0.0552911	0.0276907	7.97444	7.29769e-59	2.88455e-57	TNFRSF11B	protein_coding	-
ENSCHIG00000022359	488	470	419	500	552	141	162	136	152	159	24.4615	24.1954	23.717	26.0837	26.9726	7.25555	9.17701	6.57819	7.63995	8.00485	1.70187	7.46259e-59	2.94313e-57	TSPAN5	protein_coding	PF00335:Tetraspanin family
ENSCHIG00000010643	20	20	12	14	16	170	168	244	184	159	2.49275	2.56007	1.68893	1.81599	1.94397	21.7513	23.6636	29.3456	22.9959	19.9039	-3.48208	7.80938e-59	3.07302e-57	GREM1	protein_coding	PF03045:DAN domain
ENSCHIG00000011868	872	819	811	829	851	1788	1688	1792	1917	1701	44.5822	43.0032	46.8217	44.1098	42.4125	93.8425	97.5304	88.407	98.2766	87.3457	-1.0751	9.79736e-59	3.84672e-57	-	protein_coding	PF07992:Pyridine nucleotide-disulphide oxidoreductase
ENSCHIG00000015890	1379	1208	1101	1232	1426	2515	2367	2605	2530	2563	80.1604	72.1165	72.2711	74.5319	80.8044	150.079	155.495	146.119	147.469	149.636	-0.978382	1.0417e-58	4.08093e-57	-	protein_coding	PF00076:RNA recognition motif. (a.k.a. RRM, RBD, or RNP domain)
ENSCHIG00000025914	191	202	162	156	166	8	19	10	10	18	4.76116	5.17134	4.56012	4.04706	4.03374	0.204718	0.535249	0.240538	0.249956	0.450655	3.76281	1.12971e-58	4.41588e-57	BRSK1	protein_coding	PF00069:Protein kinase domain
ENSCHIG00000013120	877	773	574	604	751	186	175	156	139	132	70.2961	63.6332	51.9547	50.3854	58.6802	15.305	15.8523	12.0659	11.172	10.6267	2.18434	1.1766e-58	4.589e-57	CGREF1	protein_coding	PF13499:EF-hand domain pair
ENSCHIG00000009216	316	269	194	266	326	2	1	3	4	4	13.3449	11.6668	9.2515	11.6908	13.4204	0.0867054	0.0477256	0.122251	0.169384	0.169661	6.61984	1.18194e-58	4.59966e-57	HPSE	protein_coding	PF03662:Glycosyl hydrolase family 79, N-terminal domain
ENSCHIG00000017410	576	594	576	586	640	1367	1225	1274	1336	1358	8.5119	9.01494	9.61187	9.01233	9.21942	20.7377	20.458	18.1668	19.7967	20.1556	-1.13043	1.49289e-58	5.79694e-57	COP1	protein_coding	PF00097:Zinc finger, C3HC4 type (RING finger)
ENSCHIG00000020727	322	216	212	273	234	8	2	1	3	2	10.5564	7.27254	7.84834	9.31448	7.47818	0.269239	0.0740991	0.0316347	0.0986199	0.0658541	6.30617	1.91394e-58	7.41557e-57	LHX8	protein_coding	PF00412:LIM domain|PF00046:Homeobox domain
ENSCHIG00000025812	1419	1526	1222	1256	1470	380	511	469	446	440	27.0706	29.898	26.3249	24.9368	27.3371	7.44193	11.0169	8.63359	8.53165	8.43063	1.6231	2.17502e-58	8.40864e-57	ADCY3	protein_coding	PF16214:Adenylyl cyclase N-terminal extracellular and transmembrane region|PF00211:Adenylate and Guanylate cyclase catalytic domain
ENSCHIG00000013091	621	834	762	652	805	3151	2116	3063	2476	2512	13.3365	18.3946	18.4794	14.5725	16.8526	69.4685	51.3559	63.475	53.3195	54.1831	-1.83817	2.41278e-58	9.30741e-57	RFTN1	protein_coding	PF15250:Raftlin
ENSCHIG00000025697	361	348	326	391	449	107	80	100	115	89	14.9085	14.7598	15.2029	16.8051	18.0756	4.53627	3.73371	3.98503	4.76221	3.69156	1.94463	2.52287e-58	9.71086e-57	MR1	protein_coding	PF07654:Immunoglobulin C1-set domain|PF00129:Class I Histocompatibility antigen, domains alpha 1 and 2
ENSCHIG00000020654	3550	3474	3157	3447	3740	1707	1604	2068	1952	1935	68.7671	69.1122	69.0572	69.4912	70.6227	33.9448	35.114	38.6551	37.9154	37.6466	0.92081	2.78751e-58	1.07061e-56	TEX2	protein_coding	-
ENSCHIG00000023583	776	874	760	870	901	347	299	342	377	336	9.41241	10.8874	10.4096	10.9823	10.6533	4.32072	4.09858	4.00285	4.58526	4.09328	1.31057	3.4243e-58	1.31233e-56	CHEK2	protein_coding	PF00069:Protein kinase domain|PF00498:FHA domain
ENSCHIG00000020075	357	422	367	411	483	997	1038	1140	1079	1171	2.7999	3.39906	3.25029	3.35468	3.69267	8.02706	9.20013	8.62746	8.48553	9.22409	-1.40056	4.05814e-58	1.55186e-56	ZZEF1	protein_coding	PF00569:Zinc finger, ZZ type|PF03256:Anaphase-promoting complex, subunit 10 (APC10)
ENSCHIG00000016761	1399	1326	1101	1200	1211	259	344	218	306	331	22.6373	22.0355	20.1176	20.208	19.1016	4.30223	6.29054	3.40382	4.96491	5.37931	2.09856	4.30635e-58	1.64322e-56	PCSK6	protein_coding	PF00082:Subtilase family|PF14843:Growth factor receptor domain IV|PF08686:PLAC (protease and lacunin) domain|PF16470:Peptidase S8 pro-domain|PF01483:Proprotein convertase P-domain
novel.146	7	8	12	6	2	155	191	179	199	159	0.15923	0.186891	0.30824	0.142041	0.0443482	3.61947	4.91001	3.92901	4.53903	3.63258	-4.64412	7.81578e-58	2.9759e-56	-	-	- && - && -
ENSCHIG00000009596	579	473	483	579	610	181	133	194	173	146	37.6072	31.552	35.426	39.1388	38.6227	12.0687	9.76264	12.159	11.2674	9.52441	1.73352	9.64991e-58	3.66634e-56	CAVIN4	protein_coding	PF15237:PTRF/SDPR family
ENSCHIG00000016885	684	901	689	423	688	3814	4488	3981	4551	3222	46.206	62.5086	52.5586	29.7385	45.3055	264.491	342.624	259.501	308.271	218.605	-2.55996	1.65732e-57	6.28322e-56	-	pseudogene	PF00347:Ribosomal protein L6
ENSCHIG00000015004	308	365	329	304	325	839	803	998	880	1024	3.70467	4.50883	4.46865	3.80547	3.81068	10.3597	10.9153	11.5833	10.6137	12.3706	-1.46136	1.89114e-57	7.15429e-56	TSHZ3	protein_coding	-
ENSCHIG00000016005	682	858	735	698	760	255	238	257	283	261	10.8154	13.9739	13.1621	11.5199	11.7487	4.1513	4.26537	3.93273	4.50015	4.15709	1.54306	2.25505e-57	8.51271e-56	ATP8B3	protein_coding	PF16209:Phospholipid-translocating ATPase N-terminal|PF16212:Phospholipid-translocating P-type ATPase C-terminal|PF12710:haloacid dehalogenase-like hydrolase|PF00122:E1-E2 ATPase
ENSCHIG00000015905	19	23	24	17	21	188	145	216	199	161	0.313976	0.39034	0.447854	0.292367	0.338285	3.18925	2.70791	3.4443	3.29746	2.67216	-3.10921	2.5889e-57	9.75207e-56	RIN3	protein_coding	PF02204:Vacuolar sorting protein 9 (VPS9) domain
novel.153	258	288	324	372	371	1028	1192	1302	1270	1475	0.958067	1.09835	1.35864	1.43766	1.34298	3.91883	5.00236	4.66543	4.72894	5.50124	-1.94322	2.86338e-57	1.0763e-55	-	-	- && - && -
ENSCHIG00000025926	1135	858	707	819	914	3255	2846	2804	2847	2589	20.6612	16.0405	14.5332	15.516	16.219	60.8271	58.5486	49.2539	51.9673	47.3351	-1.69064	2.9584e-57	1.10965e-55	AJUBA	protein_coding	PF00412:LIM domain
ENSCHIG00000016788	194	327	278	237	264	24	24	20	8	26	1.69806	2.93948	2.74775	2.15891	2.25255	0.21565	0.237402	0.168921	0.070214	0.228569	3.68562	3.03577e-57	1.13626e-55	CACNA1A	protein_coding	PF00520:Ion transport protein|PF08763:Voltage gated calcium channel IQ domain|PF16905:Voltage-dependent L-type calcium channel, IQ-associated
ENSCHIG00000013943	851	821	772	934	960	1796	1738	1892	1813	1932	7.3036	7.23641	7.48181	8.34238	8.03153	15.8235	16.857	15.6687	15.6023	16.6536	-1.06959	4.03121e-57	1.50564e-55	PTK2	protein_coding	-
ENSCHIG00000013404	6990	8702	7327	7834	8058	16857	15191	18055	16611	17184	62.8854	80.4015	74.4356	73.3486	70.6675	155.683	154.448	156.738	149.848	155.271	-1.09368	4.35359e-57	1.62261e-55	SPTAN1	protein_coding	PF13499:EF-hand domain pair|PF00435:Spectrin repeat|PF08726:Ca2+ insensitive EF hand|PF00018:SH3 domain
ENSCHIG00000019504	139	89	76	100	102	756	976	630	818	553	6.20334	4.07918	3.83006	4.64458	4.43742	34.6354	49.2247	27.1303	36.6056	24.7873	-2.89157	5.25188e-57	1.95328e-55	ENO3	protein_coding	PF03952:Enolase, N-terminal domain|PF00113:Enolase, C-terminal TIM barrel domain
ENSCHIG00000009799	163	215	176	166	166	16	16	12	10	4	1.30714	1.7707	1.59378	1.38541	1.29766	0.131717	0.145003	0.0928578	0.0804112	0.032217	3.94502	5.67409e-57	2.10586e-55	NCKAP1L	protein_coding	PF09735:Membrane-associated apoptosis protein
ENSCHIG00000005850	1737	1574	1189	1003	1424	341	334	310	278	275	50.827	47.3012	39.2879	30.5444	40.6186	10.2432	11.045	8.75308	8.15687	8.08203	2.17337	6.12493e-57	2.26841e-55	HHIPL1	protein_coding	PF00530:Scavenger receptor cysteine-rich domain|PF03024:Folate receptor family|PF07995:Glucose / Sorbosone dehydrogenase
ENSCHIG00000017456	1700	1185	1386	1431	1544	263	177	421	265	309	184.899	132.366	170.228	161.98	163.701	29.3649	21.7561	44.1847	28.9011	33.7549	2.36199	6.78397e-57	2.50444e-55	-	protein_coding	PF00615:Regulator of G protein signaling domain
ENSCHIG00000020376	204	170	138	161	190	6	2	1	8	10	8.67865	7.42751	6.62953	7.12826	7.87944	0.262036	0.0961556	0.0410512	0.341268	0.427282	5.00744	6.79065e-57	2.50444e-55	MDFI	protein_coding	PF15316:MyoD family inhibitor
ENSCHIG00000007246	635	763	576	673	774	199	198	249	205	164	21.585	26.6364	22.1097	23.8083	25.6471	6.94414	7.60617	8.16735	6.9874	5.59905	1.76307	7.14492e-57	2.6296e-55	-	lincRNA	-
ENSCHIG00000021461	599	845	663	755	797	120	59	172	114	102	17.4611	25.2973	21.8243	22.9049	22.6476	3.59098	1.94366	4.83813	3.33222	2.98633	2.71769	9.70693e-57	3.56507e-55	TNFAIP3	protein_coding	PF02338:OTU-like cysteine protease|PF01754:A20-like zinc finger
ENSCHIG00000012253	8	13	11	22	10	184	142	226	193	265	0.293421	0.489685	0.455591	0.839768	0.357537	6.92797	5.88589	7.99859	7.09809	9.76201	-3.95782	9.8661e-57	3.616e-55	NFIB	protein_coding	PF03165:MH1 domain|PF10524:Nuclear factor I protein pre-N-terminus|PF00859:CTF/NF-I family transcription modulation region
ENSCHIG00000021641	1842	1741	1768	1867	2117	687	697	840	799	902	115.73	112.338	125.435	122.077	129.657	44.3098	49.4892	50.9259	50.3368	56.9186	1.26392	1.53776e-56	5.62432e-55	-	protein_coding	PF00084:Sushi repeat (SCR repeat)
ENSCHIG00000009383	2160	2687	2216	1947	2331	6563	6006	7406	5858	6056	19.2249	24.5612	22.2721	18.0348	20.2242	59.9652	60.4113	63.6059	52.2808	54.1362	-1.47715	1.6722e-56	6.10336e-55	NCOR2	protein_coding	PF15784:G-protein pathway suppressor 2-interacting domain|PF00249:Myb-like DNA-binding domain
ENSCHIG00000025278	1060	912	880	1127	1140	225	292	199	280	282	14.128	12.4837	13.2446	15.6327	14.8115	3.07854	4.39826	2.55936	3.74211	3.775	2.00399	1.85131e-56	6.74312e-55	NUCB2	protein_coding	PF13499:EF-hand domain pair
ENSCHIG00000006587	2168	2096	1817	1999	1964	954	940	970	1014	923	41.4279	41.1337	39.2076	39.7542	36.5843	18.7141	20.2995	17.8859	19.4292	17.7145	1.07543	1.9163e-56	6.96544e-55	-	protein_coding	PF09738:Double stranded RNA binding protein (DUF2051)
ENSCHIG00000014802	258	295	275	358	341	43	17	47	47	54	6.95785	8.17052	8.3747	10.0479	8.96457	1.19045	0.518116	1.22309	1.27097	1.46265	2.89858	2.67832e-56	9.71525e-55	GPM6A	protein_coding	PF01275:Myelin proteolipid protein (PLP or lipophilin)
ENSCHIG00000024837	370	403	298	274	319	38	57	62	52	30	5.66748	6.33966	5.1545	4.36792	4.7632	0.59753	0.986703	0.916398	0.798685	0.461533	2.80862	3.28671e-56	1.18976e-54	WHRN	protein_coding	PF00595:PDZ domain (Also known as DHR or GLGF)
ENSCHIG00000011887	11	25	13	24	28	245	347	212	277	250	0.474977	1.10864	0.633877	1.07852	1.17858	10.8601	16.9329	8.83324	11.9934	10.8421	-3.72608	3.90046e-56	1.40904e-54	RARB	protein_coding	PF00105:Zinc finger, C4 type (two domains)|PF00104:Ligand-binding domain of nuclear hormone receptor
ENSCHIG00000012826	672	756	601	711	755	273	191	272	258	277	17.5282	20.2518	17.7021	19.3008	19.1971	7.31003	5.63022	6.84608	6.74795	7.25674	1.47411	4.0276e-56	1.45199e-54	EEF1AKMT4-ECE2	protein_coding	PF05649:Peptidase family M13|PF01431:Peptidase family M13|PF08241:Methyltransferase domain
ENSCHIG00000013776	6973	6661	5721	5844	6355	3104	2910	3580	3029	3133	340.643	334.188	315.597	297.115	302.632	155.664	160.655	168.759	148.375	153.721	1.01443	5.16504e-56	1.85825e-54	NUCB1	protein_coding	PF13499:EF-hand domain pair
ENSCHIG00000025189	269	308	257	196	247	1296	850	1237	972	989	16.8549	19.8197	18.1839	12.781	15.0866	83.3616	60.1887	74.7906	61.0693	62.239	-2.04685	5.41508e-56	1.94425e-54	FAM110B	protein_coding	PF14160:Centrosome-associated C terminus|PF14161:Centrosome-associated N terminus
ENSCHIG00000002290	355	385	374	395	416	2	1	2	2	2	8.72353	9.71622	10.3781	10.1018	9.965	0.0504524	0.0277707	0.047424	0.0492808	0.0493613	7.75533	5.59433e-56	2.00452e-54	NRG1	protein_coding	PF02158:Neuregulin family|PF07679:Immunoglobulin I-set domain
ENSCHIG00000012212	407	346	343	473	477	108	99	95	102	110	12.5687	10.9734	11.9611	15.2017	14.3593	3.42378	3.45504	2.83088	3.15848	3.41177	2.00088	5.99487e-56	2.14368e-54	WDR76	protein_coding	-
ENSCHIG00000019737	467	545	549	622	629	96	51	131	101	119	8.11053	9.72078	10.7668	11.2424	10.6488	1.71156	1.00098	2.19537	1.75888	2.07573	2.5245	6.23812e-56	2.22615e-54	EDNRA	protein_coding	PF00001:7 transmembrane receptor (rhodopsin family)
ENSCHIG00000018030	51617	42084	41208	48163	50460	19990	19067	22883	22370	24464	873.636	731.522	787.592	848.374	832.54	347.327	364.706	373.727	379.653	415.87	1.1146	9.04641e-56	3.2218e-54	DCN	protein_coding	PF01462:Leucine rich repeat N-terminal domain|PF13855:Leucine rich repeat
ENSCHIG00000025183	58	95	85	87	58	404	318	433	440	407	2.03144	3.41721	3.36183	3.17125	1.98026	14.5259	12.5871	14.6341	15.453	14.3173	-2.36236	1.05486e-55	3.74922e-54	TRMT9B	protein_coding	PF08241:Methyltransferase domain
ENSCHIG00000017162	1285	1594	1275	1539	1521	3255	2900	3536	3427	3659	12.9217	16.4618	14.478	16.1061	14.9096	33.6013	32.9563	34.311	34.5553	36.9549	-1.2031	1.36561e-55	4.83982e-54	TJP1	protein_coding	PF00791:ZU5 domain|PF00595:PDZ domain (Also known as DHR or GLGF)|PF07653:Variant SH3 domain|PF00625:Guanylate kinase
ENSCHIG00000010975	222	198	161	131	200	688	607	748	604	647	8.84088	8.09805	7.24019	5.42937	7.76413	28.1267	27.3183	28.7441	24.1192	25.8785	-1.84302	1.3672e-55	4.83982e-54	THBD	protein_coding	PF12662:Complement Clr-like EGF-like|PF00059:Lectin C-type domain|PF09064:Thrombomodulin like fifth domain, EGF-like
ENSCHIG00000013472	466	426	369	353	446	109	68	96	117	71	29.6824	27.8673	26.5412	23.4004	27.6928	7.12733	4.89491	5.90049	7.47278	4.54217	2.17317	2.31262e-55	8.17016e-54	MEIS3	protein_coding	PF05920:Homeobox KN domain|PF16493:N-terminal of Homeobox Meis and PKNOX1
ENSCHIG00000015394	324	292	295	375	379	73	44	85	74	84	7.69655	7.12371	7.91325	9.27082	8.77627	1.78017	1.18121	1.94838	1.76265	2.00412	2.22717	2.72727e-55	9.6158e-54	PPP4R4	protein_coding	-
ENSCHIG00000014211	7	15	15	15	21	181	150	172	145	162	0.123619	0.272052	0.299131	0.275687	0.361516	3.28137	2.99366	2.93104	2.56768	2.8734	-3.46021	2.8697e-55	1.00978e-53	HLX	protein_coding	-
ENSCHIG00000026059	642	604	527	501	617	2339	1364	2363	1991	1992	27.618	26.6849	25.6005	22.43	25.8739	103.294	66.3122	98.0899	85.8838	86.0673	-1.77803	3.08756e-55	1.08427e-53	-	protein_coding	PF00171:Aldehyde dehydrogenase family
ENSCHIG00000009880	259	274	245	301	327	750	607	808	760	796	9.32157	10.1277	9.95719	11.2743	11.4725	27.7101	24.6888	28.0611	27.4275	28.7736	-1.38981	3.58912e-55	1.2579e-53	-	protein_coding	PF08332:Calcium/calmodulin dependent protein kinase II association domain|PF00069:Protein kinase domain
ENSCHIG00000006928	614	599	551	535	603	204	133	160	170	121	125.288	125.528	126.963	113.614	119.944	42.7327	30.6702	31.5041	34.7837	24.7982	1.89388	4.38849e-55	1.53501e-53	-	protein_coding	PF04538:Brain expressed X-linked like family
ENSCHIG00000014910	149	133	142	162	158	7	15	8	10	14	4.31794	3.95835	4.64687	4.88586	4.46341	0.208246	0.491252	0.223709	0.290585	0.407484	3.79478	4.60935e-55	1.60907e-53	SPP1	protein_coding	PF00865:Osteopontin
ENSCHIG00000012190	232	196	223	261	278	737	626	940	899	921	2.65394	2.30267	2.88064	3.10727	3.10004	8.65481	8.09282	10.3761	10.3121	10.5817	-1.77417	4.90022e-55	1.70723e-53	CALCRL	protein_coding	PF00002:7 transmembrane receptor (Secretin family)|PF02793:Hormone receptor domain
ENSCHIG00000024329	578	578	543	615	655	1175	1241	1380	1346	1372	13.4848	13.849	14.3054	14.9324	14.8963	28.1412	32.7199	31.0671	31.4881	32.1488	-1.12199	6.73917e-55	2.34329e-53	DCAF6	protein_coding	-
ENSCHIG00000010621	75	93	63	69	78	359	240	369	339	340	1.83064	2.3313	1.73646	1.75278	1.85591	8.99549	6.62029	8.69106	8.29709	8.33516	-2.10663	7.49371e-55	2.60052e-53	RAPGEF3	protein_coding	PF00618:RasGEF N-terminal motif|PF00027:Cyclic nucleotide-binding domain|PF00617:RasGEF domain|PF00610:Domain found in Dishevelled, Egl-10, and Pleckstrin (DEP)
ENSCHIG00000018655	12	10	5	21	12	134	155	183	181	186	0.459627	0.393366	0.21626	0.837105	0.448049	5.26887	6.70933	6.76363	6.95163	7.15534	-3.79455	7.51992e-55	2.60449e-53	FAM13C	protein_coding	-
ENSCHIG00000006075	9588	12259	9832	10424	10829	23695	24140	26041	23905	24981	85.6567	112.476	99.1875	96.9178	94.3065	217.309	243.721	224.489	214.144	224.148	-1.20185	9.43806e-55	3.26242e-53	TLN1	protein_coding	PF08913:Vinculin Binding Site|PF09379:FERM N-terminal domain|PF09141:Talin, middle domain|PF00373:FERM central domain|PF16511:N-terminal or F0 domain of Talin-head FERM|PF01608:I/LWEQ domain
ENSCHIG00000022192	108	158	160	145	151	608	440	675	582	623	1.89518	2.84744	3.1705	2.64807	2.58299	10.9526	8.72572	11.4297	10.2408	10.9801	-1.99637	9.72485e-55	3.35498e-53	DIS3L2	protein_coding	PF00773:RNB domain
ENSCHIG00000009001	28	43	40	38	54	240	212	237	221	212	4.92842	7.77304	7.95045	6.96096	9.26539	43.3659	42.1705	40.2534	39.0055	37.4782	-2.45537	1.04894e-54	3.61169e-53	AIF1L	protein_coding	-
novel.956	7087	9644	7399	8373	8546	3202	2804	3688	3031	3356	288.035	402.543	339.576	354.16	338.583	133.595	128.79	144.636	123.524	136.993	1.36783	1.5092e-54	5.1863e-53	-	-	- && O88207.2 RecName: Full=Collagen alpha-1(V) chain; Flags: Precursor && -
ENSCHIG00000025356	5	4	7	9	10	138	140	158	149	139	0.146431	0.120308	0.231495	0.27431	0.285484	4.14886	4.63355	4.46502	4.37555	4.08856	-4.35913	1.68764e-54	5.7882e-53	MAEL	protein_coding	PF13017:piRNA pathway germ-plasm component|PF09011:HMG-box domain
ENSCHIG00000009567	322	391	391	417	489	68	95	83	78	97	3.70492	4.62033	5.08021	4.99339	5.48469	0.803193	1.23529	0.921522	0.899915	1.12095	2.26448	2.08823e-54	7.14823e-53	SCN8A	protein_coding	PF00520:Ion transport protein|PF11933:Cytoplasmic domain of voltage-gated Na+ ion channel|PF06512:Sodium ion transport-associated
ENSCHIG00000012123	592	495	528	434	532	1416	1318	1360	1347	1335	20.5165	17.6181	20.6632	15.6534	17.9727	50.3771	51.6203	45.4805	46.8094	46.4682	-1.38138	2.521e-54	8.61294e-53	TRIM8	protein_coding	PF15227:zinc finger of C3HC4-type, RING
ENSCHIG00000010402	1772	1126	969	1646	1552	199	214	166	182	314	140.892	91.9462	87.0019	136.204	120.291	16.2429	19.2291	12.7361	14.5104	25.0753	2.71562	2.55532e-54	8.71331e-53	-	protein_coding	PF01048:Phosphorylase superfamily
ENSCHIG00000012416	75	82	58	49	94	542	299	613	464	606	1.37323	1.54194	1.1992	0.933711	1.67775	10.1875	6.18692	10.8304	8.51887	11.1441	-2.79911	2.63797e-54	8.96811e-53	ATP8B1	protein_coding	PF16212:Phospholipid-translocating P-type ATPase C-terminal|PF00122:E1-E2 ATPase|PF16209:Phospholipid-translocating ATPase N-terminal|PF12710:haloacid dehalogenase-like hydrolase
ENSCHIG00000025626	2880	2597	2360	2637	2748	1182	1297	1316	1206	1296	128.946	119.415	119.318	122.874	119.936	54.3274	65.6261	56.8557	54.1433	58.2789	1.0784	2.64022e-54	8.96811e-53	LMAN1	protein_coding	PF03388:Legume-like lectin family
ENSCHIG00000024310	1725	1231	1072	995	1293	351	318	329	349	352	133.623	97.9313	93.7708	80.2139	97.6359	27.9117	27.8382	24.5918	27.1082	27.3859	1.90044	2.71766e-54	9.21339e-53	IGFBP3	protein_coding	PF00219:Insulin-like growth factor binding protein|PF00086:Thyroglobulin type-1 repeat
ENSCHIG00000026786	1669	1431	1300	1671	1564	3140	2898	3428	3578	3301	39.7149	34.9711	34.9319	41.3818	36.2789	76.7034	77.9325	78.7122	85.3731	78.8925	-1.08606	2.80191e-54	9.48079e-53	MACO1	protein_coding	PF09726:Transmembrane protein
ENSCHIG00000022976	790	876	764	928	977	279	318	355	337	343	42.5935	48.5056	46.5148	52.0714	51.3488	15.4421	19.3761	18.4692	18.2192	18.5739	1.42044	3.43901e-54	1.16142e-52	MBNL2	protein_coding	-
ENSCHIG00000019532	4	5	10	15	5	154	139	151	185	200	0.14175	0.181972	0.40017	0.55321	0.172724	5.60236	5.56673	5.16349	6.57382	7.11845	-4.39189	4.01623e-54	1.35377e-52	ARNTL2	protein_coding	PF00010:Helix-loop-helix DNA-binding domain|PF00989:PAS fold|PF14598:PAS domain
ENSCHIG00000021766	979	938	795	756	889	361	281	328	340	294	21.7683	21.4199	19.9614	17.4944	19.2692	8.24019	7.06109	7.03753	7.58062	6.56572	1.45347	5.94725e-54	2.00084e-52	SLC17A9	protein_coding	-
ENSCHIG00000026377	931	951	925	972	1041	2623	1792	2593	2484	2579	9.06545	9.51026	10.171	9.85012	9.88121	26.2196	19.7197	24.3639	24.2535	25.2222	-1.30546	6.02989e-54	2.02478e-52	SPATS2L	protein_coding	-
ENSCHIG00000022748	734	815	778	635	843	2201	1783	2463	1915	2134	8.1329	9.27426	9.73443	7.32249	9.10535	25.0355	22.3266	26.334	21.2766	23.7485	-1.44664	6.22384e-54	2.08593e-52	PACS1	protein_coding	-
ENSCHIG00000001133	1023	1324	1031	1114	1182	2671	2393	3038	2587	2768	11.41	15.166	12.9853	12.931	12.8513	30.5824	30.1631	32.6966	28.9328	31.0077	-1.23119	6.64623e-54	2.22327e-52	ARHGEF17	protein_coding	PF00621:RhoGEF domain
ENSCHIG00000025889	831	803	678	699	769	282	210	308	312	244	77.5756	76.9861	71.472	67.9105	69.9794	27.0247	22.1547	27.7446	29.2053	22.8774	1.49464	9.37898e-54	3.13148e-52	CNPY4	protein_coding	PF11938:TLR4 regulator and MIR-interacting MSAP
ENSCHIG00000016813	160	142	143	186	169	532	500	771	695	809	3.97837	3.62615	4.01516	4.8132	4.0963	13.5795	14.0501	18.4988	17.3282	20.2035	-2.02761	1.1873e-53	3.9567e-52	FAM13B	protein_coding	PF00620:RhoGAP domain
ENSCHIG00000013151	1002	1040	928	1227	1129	371	393	341	394	363	11.9545	12.7429	12.5024	15.2351	13.1304	4.54387	5.29883	3.92575	4.7135	4.34974	1.52342	1.27847e-53	4.2525e-52	TNFAIP6	protein_coding	-
ENSCHIG00000010153	2	2	3	7	0	198	231	227	275	213	0.0258304	0.026528	0.0437527	0.0940883	0	2.62515	3.37161	2.82899	3.56138	2.76296	-6.34121	1.39418e-53	4.62862e-52	GDF10	protein_coding	PF00019:Transforming growth factor beta like domain
ENSCHIG00000009681	198	222	259	234	249	782	994	811	895	953	2.96652	3.41592	4.38192	3.64867	3.63665	12.0275	16.8303	11.7249	13.4459	14.3406	-1.92233	1.43774e-53	4.76426e-52	TCF7L2	protein_coding	-
ENSCHIG00000000465	1742	1847	1610	1705	1918	488	677	618	549	512	96.17	104.72	100.369	97.9606	103.219	27.6566	42.238	32.9218	30.3912	28.3893	1.63775	1.48017e-53	4.89568e-52	CCBE1	protein_coding	PF07645:Calcium-binding EGF domain|PF01391:Collagen triple helix repeat (20 copies)
novel.856	16	45	38	52	46	300	452	357	487	434	0.0714146	0.206277	0.191528	0.241549	0.200145	1.3746	2.27996	1.53758	2.17961	1.94558	-3.35626	1.7281e-53	5.70498e-52	-	-	- && - && -
ENSCHIG00000014228	5160	4770	4259	4303	5064	2232	1474	2092	1986	1985	91.1252	86.5127	84.9333	79.0854	87.1771	40.4642	29.4177	35.6496	35.1683	35.2081	1.28533	1.91039e-53	6.29499e-52	GLB1	protein_coding	-
novel.648	13	23	16	27	25	315	143	384	291	372	0.129186	0.234731	0.179545	0.279235	0.242176	3.21343	1.60594	3.68219	2.89966	3.71284	-3.82727	1.95518e-53	6.43058e-52	-	-	- && - && -
ENSCHIG00000017802	1633	1873	1661	1489	1773	4216	4094	4152	3914	3890	96.0553	113.148	110.328	91.1519	101.663	254.579	272.148	235.666	230.855	229.814	-1.25533	2.07396e-53	6.80854e-52	FBLIM1	protein_coding	PF00412:LIM domain
ENSCHIG00000016397	346	317	258	250	232	1141	956	1030	945	913	10.825	10.1856	9.11497	8.1401	7.07557	36.646	33.8014	31.0953	29.6462	28.6891	-1.81817	2.26231e-53	7.41305e-52	ZNF219	protein_coding	-
ENSCHIG00000001672	2	7	1	2	3	275	209	217	201	193	0.066738	0.239891	0.0376812	0.0694559	0.0975853	9.42027	7.88156	6.98726	6.72547	6.46834	-6.18174	2.83939e-53	9.28676e-52	SLC27A5	protein_coding	PF13193:AMP-binding enzyme C-terminal domain|PF00501:AMP-binding enzyme
ENSCHIG00000021440	194	231	205	166	202	25	19	40	20	27	4.73861	5.79473	5.65438	4.21981	4.80973	0.626869	0.524476	0.942786	0.48985	0.662377	2.94938	3.50279e-53	1.14353e-51	CNNM1	protein_coding	PF01595:Domain of unknown function DUF21
novel.365	9	12	18	11	11	186	234	178	201	143	0.226141	0.309663	0.510729	0.28765	0.269432	4.79774	6.64469	4.31579	5.06426	3.60882	-3.94173	3.68682e-53	1.20138e-51	-	-	- && P54257.3 RecName: Full=Huntingtin-associated protein 1; Short=HAP-1; AltName: Full=Neuroan 1 && -
ENSCHIG00000000624	255	204	193	220	262	652	778	697	776	688	13.4857	11.0799	11.5259	12.1086	13.5069	35.3973	46.4983	35.569	41.151	36.544	-1.65922	3.94464e-53	1.28303e-51	OTULINL	protein_coding	PF16218:Peptidase family C101
ENSCHIG00000005671	967	825	825	877	945	184	109	227	224	258	31.2576	27.3877	30.1137	29.5029	29.777	6.10568	3.98179	7.08041	7.26039	8.37608	2.1711	3.97261e-53	1.28974e-51	-	protein_coding	PF01794:Ferric reductase like transmembrane component
ENSCHIG00000021162	234	236	221	256	234	4	1	3	3	1	4.53409	4.69633	4.83558	5.16238	4.41988	0.079565	0.0218976	0.0560918	0.058288	0.0194611	6.63562	5.57945e-53	1.80809e-51	F11R	protein_coding	PF13927:Immunoglobulin domain|PF07686:Immunoglobulin V-set domain
ENSCHIG00000020448	391	477	411	438	412	113	96	97	103	144	15.5532	19.4865	18.4615	18.1323	15.9757	4.61433	4.31556	3.72322	4.10831	5.75305	1.95998	6.37978e-53	2.06365e-51	CCN3	protein_coding	PF00093:von Willebrand factor type C domain|PF00007:Cystine-knot domain|PF00219:Insulin-like growth factor binding protein
ENSCHIG00000025883	48	49	53	69	90	388	264	451	434	501	1.17368	1.23049	1.46341	1.75588	2.14522	9.73932	7.29519	10.6412	10.641	12.3038	-2.70304	7.49814e-53	2.42096e-51	DDX58	protein_coding	PF16739:Caspase recruitment domain|PF04851:Type III restriction enzyme, res subunit|PF11648:C-terminal domain of RIG-I|PF00271:Helicase conserved C-terminal domain
ENSCHIG00000021220	491	549	506	498	517	174	132	205	148	179	11.909	13.6753	13.8588	12.5707	12.2237	4.33241	3.61818	4.7979	3.59947	4.36052	1.63041	8.22308e-53	2.65018e-51	PRKD2	protein_coding	PF00069:Protein kinase domain|PF00130:Phorbol esters/diacylglycerol binding domain (C1 domain)
ENSCHIG00000013024	1573	1551	1528	1750	1956	3366	3404	4019	3949	4016	50.0279	50.6603	54.8767	57.9238	60.6418	109.897	122.348	123.34	125.937	128.283	-1.15346	2.09957e-52	6.75426e-51	IL1R1	protein_coding	PF01582:TIR domain|PF13927:Immunoglobulin domain|PF13895:Immunoglobulin domain
ENSCHIG00000000171	184	195	182	185	169	3	3	4	3	3	10.0856	10.9772	11.2651	10.5534	9.03004	0.168808	0.185835	0.211567	0.164888	0.165157	5.85374	2.16553e-52	6.95376e-51	H2AFY2	protein_coding	PF16211:C-terminus of histone H2A|PF00125:Core histone H2A/H2B/H3/H4|PF01661:Macro domain
ENSCHIG00000000369	236	237	182	187	206	31	41	31	28	19	15.8496	16.3465	13.8025	13.0702	13.4863	2.13725	3.1118	2.00896	1.88559	1.2816	2.80969	2.38126e-52	7.63259e-51	YDJC	protein_coding	PF04794:YdjC-like protein
ENSCHIG00000027073	10234	7970	7770	8498	9864	4170	3995	4491	4188	4437	189.589	151.635	162.544	163.84	178.132	79.3034	83.6388	80.2815	77.7962	82.5563	1.06748	3.33926e-52	1.06838e-50	ASPH	protein_coding	PF05118:Aspartyl/Asparaginyl beta-hydroxylase|PF05279:Aspartyl beta-hydroxylase N-terminal region
ENSCHIG00000019601	426	518	432	453	545	1175	959	1316	1207	1157	41.0992	51.3246	47.064	45.4839	51.2554	116.372	104.56	122.513	116.765	112.111	-1.27694	3.92145e-52	1.25238e-50	DRAM1	protein_coding	PF10277:Frag1/DRAM/Sfk1 family
ENSCHIG00000026323	1335	992	942	938	1010	325	287	305	302	220	228.018	174.009	181.685	166.735	168.162	56.9847	55.3978	50.268	51.7223	37.7401	1.86622	4.73654e-52	1.50995e-50	-	protein_coding	PF00254:FKBP-type peptidyl-prolyl cis-trans isomerase
ENSCHIG00000010023	1471	2060	1330	1798	1687	5679	7832	6105	6290	6471	31.6697	45.5482	32.3344	40.2863	35.4052	125.514	190.558	126.83	135.789	139.925	-1.95566	4.75926e-52	1.51446e-50	CRIM1	protein_coding	PF00219:Insulin-like growth factor binding protein|PF02822:Antistasin family|PF00093:von Willebrand factor type C domain
ENSCHIG00000013934	573	569	573	614	676	246	235	248	244	239	25.3594	25.8624	28.6365	28.2805	29.1642	11.1765	11.7537	10.5911	10.8282	10.6237	1.32151	5.24712e-52	1.66669e-50	STK17B	protein_coding	PF00069:Protein kinase domain
ENSCHIG00000011923	231	261	245	284	271	654	614	725	700	804	7.66388	8.89302	9.17876	9.80597	8.76447	22.2742	23.0212	23.2102	23.2872	26.7908	-1.42136	6.16224e-52	1.95385e-50	ZBED5	protein_coding	-
ENSCHIG00000016425	1675	1428	1338	1325	1535	3512	3623	3428	3560	3229	16.1689	14.1568	14.5849	13.3112	14.4442	34.8023	39.5236	31.9309	34.4587	31.3059	-1.24293	1.51572e-51	4.79725e-50	MICAL1	protein_coding	-
ENSCHIG00000022193	201	279	205	194	230	759	661	910	656	833	8.82791	12.5846	10.1671	8.86746	9.84713	34.2209	32.8085	38.5662	28.8901	36.7451	-1.768	1.59462e-51	5.0379e-50	GLIS2	protein_coding	-
novel.772	296	177	152	212	194	0	8	4	3	3	4.31335	2.64892	2.5012	3.2151	2.75578	0	0.131746	0.0562454	0.0438357	0.0439073	5.84239	1.846e-51	5.82167e-50	-	-	- && - && -
ENSCHIG00000018004	38720	36435	30921	29754	33641	16323	12978	16029	13671	14395	827.949	800.128	746.626	662.139	701.224	358.307	313.616	330.734	293.124	309.152	1.21978	1.89458e-51	5.96422e-50	COL6A2	protein_coding	PF00092:von Willebrand factor type A domain|PF01391:Collagen triple helix repeat (20 copies)
ENSCHIG00000024632	93	97	74	67	95	308	288	380	297	323	1.76348	1.889	1.58453	1.3222	1.75603	5.99551	6.17167	6.95305	5.64713	6.15152	-1.8933	2.05916e-51	6.47074e-50	RADIL	protein_coding	PF01843:DIL domain|PF00788:Ras association (RalGDS/AF-6) domain|PF00595:PDZ domain (Also known as DHR or GLGF)
ENSCHIG00000025898	182	169	133	123	145	12	14	6	10	13	1.5884	1.51477	1.31076	1.1172	1.23361	0.107512	0.138083	0.0505293	0.0875129	0.113953	3.78027	2.15569e-51	6.76203e-50	-	protein_coding	-
ENSCHIG00000005900	3962	2958	2852	3074	3264	1442	1291	1452	1352	1346	67.872	52.0411	55.1706	54.8044	54.5062	25.3588	24.9934	24.002	23.224	23.1587	1.23624	2.24179e-51	7.01962e-50	AKR1A1	protein_coding	-
ENSCHIG00000000282	670	876	780	777	754	2428	1855	3014	2256	2682	6.17707	8.29438	8.12052	7.45529	6.7764	22.9797	19.3274	26.8136	20.856	24.8347	-1.64125	2.52037e-51	7.87793e-50	ZMIZ1	protein_coding	-
ENSCHIG00000020555	428	457	393	419	473	167	138	187	153	166	43.475	47.6743	45.0785	44.294	46.8356	17.414	15.8415	18.3291	15.5837	16.9354	1.43351	3.62929e-51	1.1324e-49	SLC50A1	protein_coding	PF03083:Sugar efflux transporter for intercellular exchange
ENSCHIG00000025921	272	190	168	193	222	5	25	7	8	15	17.3253	12.4291	12.0838	12.794	13.7843	0.326942	1.7996	0.430244	0.510959	0.959614	4.11497	6.39643e-51	1.99227e-49	PTGDR	protein_coding	PF00001:7 transmembrane receptor (rhodopsin family)
ENSCHIG00000025382	125	165	126	125	166	6	9	9	9	14	2.08456	2.82592	2.37277	2.16945	2.69856	0.102717	0.169617	0.144827	0.150498	0.23449	3.92209	7.07346e-51	2.19926e-49	GRIK5	protein_coding	PF00060:Ligand-gated ion channel|PF01094:Receptor family ligand binding region|PF10613:Ligated ion channel L-glutamate- and glycine-binding site
ENSCHIG00000009097	1285	1050	1022	1020	1028	399	276	452	367	381	75.6498	63.4843	67.9418	62.4943	58.9953	24.1138	18.3627	25.6772	21.6648	22.528	1.54667	7.26427e-51	2.25461e-49	CRABP2	protein_coding	PF00061:Lipocalin / cytosolic fatty-acid binding protein family
ENSCHIG00000019043	24	23	16	26	29	347	143	489	317	420	3.14427	3.09463	2.36707	3.54501	3.70362	46.6687	21.1723	61.8189	41.6439	55.265	-3.83423	7.64507e-51	2.36863e-49	-	protein_coding	PF01321:Creatinase/Prolidase N-terminal domain
ENSCHIG00000014521	1701	1759	1512	1548	1682	3027	2901	3284	2943	3107	43.5796	46.2825	43.7434	41.2748	42.0073	79.612	83.9942	81.1869	75.6053	79.9489	-0.884246	9.91048e-51	3.06512e-49	ASAP3	protein_coding	PF01412:Putative GTPase activating protein for Arf|PF00169:PH domain|PF12796:Ankyrin repeats (3 copies)|PF16746:BAR domain of APPL family
ENSCHIG00000013365	417	375	323	288	336	1073	1028	1057	971	942	50.079	46.2513	43.803	35.9955	39.335	132.284	139.52	122.49	116.929	113.622	-1.53563	1.09534e-50	3.38173e-49	RHOG	protein_coding	PF00071:Ras family
ENSCHIG00000012624	83	103	81	89	125	383	400	384	348	353	3.39931	4.33234	3.7461	3.79349	4.99048	16.1027	18.5138	15.1757	14.2914	14.5205	-1.9528	1.11883e-50	3.44823e-49	RCBTB2	protein_coding	PF00651:BTB/POZ domain|PF00415:Regulator of chromosome condensation (RCC1) repeat
ENSCHIG00000023919	269	281	280	219	302	731	680	898	728	757	31.6459	33.9503	37.1967	26.813	34.6331	88.2816	90.4059	101.94	85.8776	89.4445	-1.47401	1.20992e-50	3.72244e-49	FAM168B	protein_coding	PF14944:Tongue Cancer Chemotherapy Resistant Protein 1
ENSCHIG00000018266	7953	6306	6095	7888	7752	1734	2489	1831	2144	2042	232.617	189.425	201.311	240.112	221.027	52.0653	82.2733	51.6778	62.881	59.9873	1.81224	1.27409e-50	3.91305e-49	PLOD2	protein_coding	-
ENSCHIG00000017476	2544	2452	2227	2747	2610	1107	1157	1335	1285	1316	71.3619	70.6386	70.5426	80.1944	71.369	31.8775	36.678	36.1355	36.144	37.0764	1.03324	1.49152e-50	4.57286e-49	MCM6	protein_coding	PF14551:MCM N-terminal domain|PF00493:MCM2/3/5 family
ENSCHIG00000027023	2450	2567	2097	2271	2366	1272	1094	1299	1296	1182	63.1902	67.9958	61.075	60.9588	59.4865	33.6789	31.8878	32.3293	33.5175	30.6192	0.948485	1.80112e-50	5.5125e-49	MARS	protein_coding	PF09334:tRNA synthetases class I (M)|PF00458:WHEP-TRS domain
ENSCHIG00000000462	971	827	827	798	939	344	258	396	286	329	58.8676	51.4914	56.6166	50.3495	55.4935	21.4093	17.6766	23.1663	17.3863	20.033	1.45138	1.83046e-50	5.59258e-49	TSC22D3	protein_coding	PF01166:TSC-22/dip/bun family
ENSCHIG00000018460	56	49	39	46	36	360	181	357	304	325	1.25608	1.12875	0.987812	1.0738	0.787137	8.28931	4.58806	7.72681	6.83731	7.32157	-2.7333	2.13672e-50	6.517e-49	RASGRP2	protein_coding	PF13202:EF hand|PF00617:RasGEF domain|PF00618:RasGEF N-terminal motif|PF00130:Phorbol esters/diacylglycerol binding domain (C1 domain)
ENSCHIG00000007182	4	13	3	10	5	202	228	144	186	153	0.0524144	0.174947	0.0443909	0.136372	0.0638676	2.71725	3.37636	1.82078	2.44392	2.01361	-4.70731	2.57504e-50	7.84032e-49	ATP10A	protein_coding	PF16209:Phospholipid-translocating ATPase N-terminal|PF00122:E1-E2 ATPase|PF12710:haloacid dehalogenase-like hydrolase|PF16212:Phospholipid-translocating P-type ATPase C-terminal
ENSCHIG00000010679	844	893	680	788	746	221	278	205	227	218	30.3287	32.9561	27.5932	29.4696	26.1319	8.15251	11.2896	7.10836	8.17939	7.86794	1.78486	3.23344e-50	9.82797e-49	-	protein_coding	PF00291:Pyridoxal-phosphate dependent enzyme|PF00571:CBS domain
ENSCHIG00000020287	326	352	272	346	317	89	41	82	57	57	12.8056	14.2003	12.0652	14.1447	12.1384	3.58889	1.82008	3.10814	2.24513	2.2488	2.32426	3.36691e-50	1.02161e-48	ARSE	protein_coding	PF00884:Sulfatase|PF14707:C-terminal region of aryl-sulfatase
ENSCHIG00000021524	901	863	813	1011	945	2143	1768	2637	2481	2587	9.62411	9.46714	9.80636	11.2389	9.83982	23.4988	21.3423	27.18	26.5733	27.7539	-1.33845	3.45424e-50	1.0463e-48	DPY19L3	protein_coding	PF10034:Q-cell neuroblast polarisation
ENSCHIG00000023216	1924	2152	1626	1866	2041	4221	3310	4432	4020	4217	39.9312	45.8693	38.1074	40.3046	41.2924	89.9311	77.6351	88.7587	83.6598	87.9029	-1.05803	3.71981e-50	1.12481e-48	ESYT1	protein_coding	PF00168:C2 domain|PF17047:Synaptotagmin-like mitochondrial-lipid-binding domain
ENSCHIG00000014183	1340	1295	1223	1400	1564	535	472	685	569	641	27.5381	27.3319	28.3816	29.9428	31.3318	11.2868	10.9621	13.5839	11.7253	13.2306	1.24857	3.75341e-50	1.13303e-48	INTS8	protein_coding	-
ENSCHIG00000016041	116	113	106	89	98	329	294	373	383	353	27.2931	27.3052	28.1632	21.7932	22.4771	79.4655	78.1745	84.6853	90.3602	83.4185	-1.71414	3.84712e-50	1.15933e-48	MPC1	protein_coding	-
ENSCHIG00000007827	149	178	128	129	156	6	4	9	19	9	2.14772	2.63502	2.08345	1.93516	2.19198	0.0887831	0.065159	0.125181	0.274618	0.130295	3.99185	4.69984e-50	1.41388e-48	MAGEL2	protein_coding	PF01454:MAGE family
ENSCHIG00000021424	459	414	420	488	478	158	101	166	135	158	16.9972	15.7448	17.5629	18.8071	17.2549	6.00634	4.22678	5.93168	5.01283	5.87645	1.67134	5.49055e-50	1.64894e-48	SOAT1	protein_coding	PF03062:MBOAT, membrane-bound O-acyltransferase family
ENSCHIG00000027066	2514	2172	2039	2222	2213	390	640	382	435	348	110.415	97.9702	101.126	101.564	94.7465	17.5839	31.7662	16.1893	19.1573	15.3509	2.33956	5.58111e-50	1.67329e-48	SOCS2	protein_coding	-
ENSCHIG00000013637	1395	1447	1147	1292	1402	2787	2326	2610	2718	2609	102.114	108.781	94.8104	98.4258	100.041	209.428	192.417	184.355	199.5	191.813	-0.954903	7.06362e-50	2.11417e-48	-	protein_coding	PF00725:3-hydroxyacyl-CoA dehydrogenase, C-terminal domain|PF02737:3-hydroxyacyl-CoA dehydrogenase, NAD binding domain
ENSCHIG00000011154	134	168	157	176	143	573	441	536	483	496	2.9586	3.80946	3.91438	4.04418	3.07778	12.9875	11.0038	11.4196	10.6933	10.9991	-1.68379	8.46715e-50	2.52995e-48	UBA7	protein_coding	PF09358:Ubiquitin fold domain|PF00899:ThiF family|PF16191:Ubiquitin-activating enzyme E1 four-helix bundle|PF10585:Ubiquitin-activating enzyme active site|PF16190:Ubiquitin-activating enzyme E1 FCCH domain
ENSCHIG00000025757	1121	975	912	1107	1099	2013	1755	2174	2076	2170	25.6598	22.9205	23.5735	26.3713	24.5225	47.302	45.3992	48.0188	47.6496	49.8885	-0.953275	8.88523e-50	2.65039e-48	NRBP1	protein_coding	PF00069:Protein kinase domain
ENSCHIG00000022583	2226	1982	1771	1973	2198	1140	955	1102	1108	1120	128.104	117.142	115.09	118.168	123.306	67.3489	62.1104	61.1961	63.9383	64.7364	0.914479	9.42909e-50	2.80786e-48	TSPAN3	protein_coding	PF00335:Tetraspanin family
ENSCHIG00000026635	493	469	438	457	578	165	153	203	191	192	157.883	154.253	158.396	152.314	180.442	54.2451	55.3736	62.7319	61.3346	61.7565	1.4421	1.0216e-49	3.03706e-48	-	protein_coding	-
ENSCHIG00000019778	309	382	305	311	364	913	824	1035	796	863	3.32216	4.21791	3.70291	3.47983	3.8149	10.0767	10.0118	10.7376	8.5814	9.3189	-1.39426	1.24308e-49	3.68927e-48	RGS12	protein_coding	PF02188:GoLoco motif|PF00595:PDZ domain (Also known as DHR or GLGF)|PF00615:Regulator of G protein signaling domain|PF02196:Raf-like Ras-binding domain|PF16612:C-terminal unstructured region of RGS12|PF16611:Unstructured region between RBD and GoLoco|PF16613:Unstructured region of RGS12
ENSCHIG00000023457	743	518	464	387	559	74	104	58	82	91	49.136	35.1814	34.6506	26.6353	36.0365	5.02377	7.77261	3.7012	5.43761	6.04428	2.7034	1.26198e-49	3.73907e-48	EGFL7	protein_coding	PF07546:EMI domain|PF07974:EGF-like domain|PF07645:Calcium-binding EGF domain
ENSCHIG00000016322	10	17	14	15	11	142	127	126	162	148	0.38366	0.669835	0.606536	0.598927	0.411395	5.59271	5.50647	4.66467	6.23226	5.70297	-3.38194	1.39428e-49	4.12412e-48	BCL2	protein_coding	-
ENSCHIG00000009916	658	634	585	630	675	1474	1860	1642	1736	1608	12.9125	12.7775	12.9635	12.8665	12.9124	29.694	41.2495	31.0928	34.1599	31.6929	-1.38118	1.54124e-49	4.55116e-48	-	protein_coding	PF07653:Variant SH3 domain|PF00625:Guanylate kinase|PF00595:PDZ domain (Also known as DHR or GLGF)
novel.677	879	990	878	1110	1036	2159	2525	2802	2746	2967	2.09567	2.42405	2.3638	2.75419	2.40777	5.28415	6.80329	6.44625	6.56476	7.10469	-1.41877	1.69018e-49	4.98263e-48	-	-	- && O00370.1 RecName: Full=LINE-1 retrotransposable element ORF2 protein; Short=ORF2p; Includes: RecName: Full=Reverse transcriptase; Includes: RecName: Full=Endonuclease && -
ENSCHIG00000000407	1452	1033	911	954	953	6233	4700	4677	5524	3504	429.233	313.617	304.107	293.502	274.625	1891.52	1570.17	1334.13	1637.43	1040.36	-2.21008	2.06913e-49	6.08959e-48	-	protein_coding	-
ENSCHIG00000003073	2349	2121	1888	2341	2322	1050	1080	1103	1140	1047	162.652	150.831	147.625	168.7	156.733	74.6369	84.513	73.6981	79.1526	72.8142	1.03205	2.26483e-49	6.65444e-48	-	protein_coding	PF00056:lactate/malate dehydrogenase, NAD binding domain|PF02866:lactate/malate dehydrogenase, alpha/beta C-terminal domain
ENSCHIG00000026578	6033	5535	4953	6184	6601	2582	2431	2970	2950	3165	155.545	146.559	144.202	165.931	165.902	68.3385	70.832	73.8894	76.2654	81.9574	1.06747	3.23696e-49	9.49492e-48	SEC23A	protein_coding	PF04811:Sec23/Sec24 trunk domain|PF04810:Sec23/Sec24 zinc finger|PF04815:Sec23/Sec24 helical domain|PF08033:Sec23/Sec24 beta-sandwich domain|PF00626:Gelsolin repeat
ENSCHIG00000018959	463	498	439	413	446	1147	1102	1025	1154	1187	24.7126	27.2985	26.4596	22.9416	23.2056	62.8476	66.4725	52.7917	61.7628	63.6328	-1.3032	3.32947e-49	9.75005e-48	TEAD3	protein_coding	PF01285:TEA/ATTS domain family
ENSCHIG00000010205	36	91	56	51	66	493	294	416	409	408	0.623345	1.61823	1.09495	0.919034	1.11401	8.76315	5.75302	6.95061	7.10121	7.09543	-2.73285	3.44608e-49	1.00748e-47	PLCL2	protein_coding	-
ENSCHIG00000006620	253	205	171	176	212	30	19	45	36	34	25.1451	20.9247	19.1916	18.2046	20.5395	3.06085	2.13408	4.31569	3.58773	3.39394	2.6481	3.87157e-49	1.13e-47	HACD4	protein_coding	PF04387:Protein tyrosine phosphatase-like protein, PTPLA
ENSCHIG00000025348	2402	2745	2312	2250	2767	5200	4833	5599	4900	5060	31.4749	36.9407	34.2106	30.6838	35.3443	69.949	71.5699	70.7954	64.3829	66.5938	-1.02531	3.90319e-49	1.13734e-47	CDC42BPB	protein_coding	PF00130:Phorbol esters/diacylglycerol binding domain (C1 domain)|PF00780:CNH domain|PF15796:KELK-motif containing domain of MRCK Ser/Thr protein kinase|PF00069:Protein kinase domain|PF08826:DMPK coiled coil domain like
ENSCHIG00000014715	351	397	322	405	413	839	853	998	975	1084	18.6913	21.7118	19.3629	22.4452	21.4389	45.8652	51.334	51.2823	52.0621	57.9769	-1.31833	4.1479e-49	1.20666e-47	-	protein_coding	PF01593:Flavin containing amine oxidoreductase|PF00078:Reverse transcriptase (RNA-dependent DNA polymerase)
ENSCHIG00000010210	3123	3804	3396	3458	3804	7177	6309	7666	7270	7555	67.1736	84.031	82.4852	77.4082	79.7603	158.474	153.359	159.111	156.799	163.213	-1.01709	4.44257e-49	1.29025e-47	CDH11	protein_coding	PF01049:Cadherin cytoplasmic region|PF00028:Cadherin domain
ENSCHIG00000007780	425	356	309	234	300	1459	1627	1363	1202	1412	24.0777	20.7133	19.7682	13.7968	16.5679	84.8535	104.169	74.5121	68.2833	80.3441	-2.11804	4.52933e-49	1.31328e-47	IER5L	protein_coding	PF05760:Immediate early response protein (IER)
novel.793	21	31	13	12	25	216	143	186	187	165	0.391762	0.593932	0.273859	0.232981	0.454635	4.13661	3.01482	3.34826	3.49806	3.09157	-3.12625	5.02708e-49	1.45521e-47	-	-	- && O00370.1 RecName: Full=LINE-1 retrotransposable element ORF2 protein; Short=ORF2p; Includes: RecName: Full=Reverse transcriptase; Includes: RecName: Full=Endonuclease && -
ENSCHIG00000023089	383	252	247	234	259	15	34	27	14	40	4.22681	2.85619	3.07817	2.6876	2.78633	0.169939	0.424048	0.287529	0.154926	0.44337	3.40738	8.17283e-49	2.36195e-47	SLC38A3	protein_coding	-
ENSCHIG00000024538	756	643	596	639	732	239	153	257	204	258	28.2068	24.6386	25.1108	24.8124	26.6234	9.15415	6.4513	9.25273	7.63214	9.66819	1.61566	8.44172e-49	2.43567e-47	POGLUT2	protein_coding	PF05686:Glycosyl transferase family 90|PF00630:Filamin/ABP280 repeat
ENSCHIG00000005122	14	7	6	9	16	141	106	144	135	134	0.414925	0.213065	0.200805	0.2776	0.462255	4.28991	3.55034	4.11821	4.01198	3.98877	-3.65443	9.63281e-49	2.77478e-47	-	protein_coding	PF00020:TNFR/NGFR cysteine-rich region
ENSCHIG00000007516	2981	2654	2530	2822	3085	1468	1279	1611	1611	1631	36.6006	33.4656	35.0774	36.0594	36.9233	18.5029	17.7468	19.0865	19.8337	20.1128	0.902339	9.69559e-49	2.78831e-47	RETSAT	protein_coding	-
ENSCHIG00000015675	1027	928	876	993	1111	491	457	512	479	474	22.0011	20.4171	21.1914	22.1391	23.2011	10.798	11.064	10.584	10.2895	10.1987	1.04224	1.17952e-48	3.38662e-47	UAP1	protein_coding	-
ENSCHIG00000018463	206	276	267	263	292	60	43	61	65	52	3.91479	5.3867	5.72973	5.20155	5.40933	1.17052	0.92349	1.1186	1.23862	0.992515	2.23246	1.33992e-48	3.8409e-47	MYCBPAP	protein_coding	PF14646:MYCBP-associated protein family
ENSCHIG00000009800	4230	3627	3389	3764	3995	2156	1820	2050	2173	2007	369.452	325.34	334.249	342.139	340.137	193.31	179.644	172.773	190.31	176.059	0.907964	1.45617e-48	4.16734e-47	-	protein_coding	PF01479:S4 domain|PF16121:40S ribosomal protein S4 C-terminus|PF00900:Ribosomal family S4e|PF08071:RS4NT (NUC023) domain
ENSCHIG00000001205	513	540	469	515	584	208	186	225	245	209	10.3008	11.1357	10.6343	10.7621	11.431	4.2875	4.22074	4.35953	4.93291	4.21495	1.30105	1.5329e-48	4.37983e-47	PAAF1	protein_coding	-
ENSCHIG00000024182	517	484	410	508	543	169	191	180	167	194	11.3533	10.9157	10.1671	11.61	11.6239	3.80984	4.74011	3.81424	3.67732	4.27884	1.45703	3.48902e-48	9.95274e-47	RBBP9	protein_coding	PF06821:Serine hydrolase
novel.473	2	1	4	8	2	406	863	423	593	504	0.0152584	0.00783522	0.0344604	0.0635191	0.014874	3.17975	7.44068	3.11403	4.53646	3.86191	-7.36144	3.84595e-48	1.0944e-46	-	-	- && P11369.2 RecName: Full=LINE-1 retrotransposable element ORF2 protein; Short=ORF2p; AltName: Full=Long interspersed element-1; Short=L1; AltName: Full=Retrovirus-related Pol polyprotein LINE-1; Includes: RecName: Full=Reverse transcriptase; Includes: RecName: Full=Endonuclease && -
ENSCHIG00000013491	986	1210	1263	1223	1321	435	423	450	437	476	28.7181	36.194	41.5398	37.0716	37.5061	13.0064	13.9233	12.6472	12.7627	13.9245	1.44992	3.84894e-48	1.0944e-46	DGKA	protein_coding	PF14513:Diacylglycerol kinase N-terminus|PF00609:Diacylglycerol kinase accessory domain|PF00130:Phorbol esters/diacylglycerol binding domain (C1 domain)|PF00781:Diacylglycerol kinase catalytic domain
ENSCHIG00000020320	9032	8868	7988	8110	8839	3624	4230	4003	3716	3746	322.883	325.581	322.464	301.73	308.024	132.996	170.893	138.086	133.205	134.5	1.15554	3.88274e-48	1.10224e-46	PDIA4	protein_coding	PF00085:Thioredoxin|PF13848:Thioredoxin-like domain
ENSCHIG00000025411	256	218	151	211	179	17	12	21	31	7	9.1659	8.01612	6.10512	7.86237	6.24753	0.624844	0.485556	0.725535	1.11296	0.251725	3.54098	4.79775e-48	1.3598e-46	HSPA6	protein_coding	PF00012:Hsp70 protein
ENSCHIG00000024167	116	126	121	131	128	13	6	12	12	11	7.26828	8.10805	8.56131	8.54241	7.81814	0.836189	0.424862	0.725535	0.753942	0.692243	3.54262	5.03361e-48	1.42436e-46	GMPR	protein_coding	PF00478:IMP dehydrogenase / GMP reductase domain
ENSCHIG00000025699	220	220	185	155	208	30	37	19	19	26	18.7187	19.2241	17.7748	13.7252	17.2518	2.62036	3.55776	1.55995	1.62102	2.22187	2.91775	6.94061e-48	1.96083e-46	PRR7	protein_coding	-
ENSCHIG00000014627	177	185	154	165	234	714	461	666	592	599	13.788	14.8004	13.5466	13.3767	17.7691	57.0973	40.5839	50.0619	46.2418	46.865	-1.71565	8.59031e-48	2.42302e-46	ORAI3	protein_coding	PF07856:Mediator of CRAC channel activity
ENSCHIG00000011069	526	489	392	422	545	136	147	150	148	186	29.155	27.8361	24.5355	24.3431	29.4472	7.73846	9.20806	8.02275	8.2257	10.3546	1.63722	1.3646e-47	3.8429e-46	-	protein_coding	PF10436:Mitochondrial branched-chain alpha-ketoacid dehydrogenase kinase|PF02518:Histidine kinase-, DNA gyrase B-, and HSP90-like ATPase
ENSCHIG00000023198	6723	6149	5539	5314	6390	3228	2987	3471	3227	3201	152.728	143.46	142.092	125.636	141.506	75.2794	76.6855	76.0876	73.5085	73.0354	0.913225	1.37194e-47	3.8574e-46	BMP1	protein_coding	PF00431:CUB domain|PF01400:Astacin (Peptidase family M12A)|PF14670:Coagulation Factor Xa inhibitory site
ENSCHIG00000013290	120	158	130	133	161	5	4	9	2	2	4.12773	5.58161	5.04958	4.76122	5.39854	0.176558	0.155494	0.298729	0.0689833	0.069096	5.00968	1.54411e-47	4.33457e-46	MMP16	protein_coding	PF11857:Domain of unknown function (DUF3377)|PF01471:Putative peptidoglycan binding domain|PF00045:Hemopexin|PF00413:Matrixin
novel.520	321	308	338	266	283	20	57	31	22	26	6.12378	6.03445	7.28137	5.28119	5.26285	0.391681	1.22889	0.570664	0.420844	0.498173	3.28207	1.68053e-47	4.71003e-46	-	-	- && - && -
ENSCHIG00000014185	3048	2419	2518	2898	3128	1207	1202	1364	1386	1403	85.6386	69.8012	79.8899	84.74	85.6724	34.8136	38.1664	36.9805	39.0482	39.5917	1.10532	1.69307e-47	4.73763e-46	-	protein_coding	PF02453:Reticulon
ENSCHIG00000018026	3067	3111	2692	2565	2829	7219	6054	6597	6489	5834	31.7742	33.1004	31.4933	27.6557	28.5702	76.776	70.8804	65.9495	67.4097	60.7044	-1.16312	1.80343e-47	5.03847e-46	DAPK3	protein_coding	-
ENSCHIG00000012669	937	799	635	659	702	2587	1996	2331	2220	1936	172.843	151.367	132.272	126.512	126.232	489.886	416.097	414.913	410.627	358.682	-1.55908	1.92041e-47	5.3568e-46	TAX1BP3	protein_coding	PF00595:PDZ domain (Also known as DHR or GLGF)
ENSCHIG00000017025	2624	2809	2245	2414	2279	6103	4554	6326	6096	5716	92.2319	101.401	89.1077	88.306	78.0875	220.216	180.898	214.561	214.855	201.791	-1.20084	2.34838e-47	6.54022e-46	SELENBP1	protein_coding	PF05694:56kDa selenium binding protein (SBP56)
ENSCHIG00000026438	685	685	598	598	709	238	253	308	241	225	48.1057	49.4048	47.423	43.7062	48.5369	17.1582	20.0793	20.8719	16.971	15.8702	1.38344	2.49517e-47	6.93807e-46	-	protein_coding	PF03781:Sulfatase-modifying factor enzyme 1
ENSCHIG00000023003	28	27	24	31	19	298	635	278	308	316	1.00148	0.991795	0.969346	1.15394	0.66246	10.9418	25.6674	9.59478	11.0464	11.3518	-3.84418	2.79148e-47	7.74976e-46	HTRA3	protein_coding	PF07648:Kazal-type serine protease inhibitor domain|PF00219:Insulin-like growth factor binding protein|PF13365:Trypsin-like peptidase domain|PF13180:PDZ domain
ENSCHIG00000007838	14040	12706	11494	12939	14027	5018	5863	5074	5512	4586	667.493	620.384	617.067	640.2	650.076	244.905	315.008	232.774	262.768	218.981	1.32624	3.12418e-47	8.65978e-46	PDIA6	protein_coding	PF00085:Thioredoxin
ENSCHIG00000018567	740	680	639	749	771	330	266	323	299	355	32.5008	30.6721	31.6916	34.2357	33.0093	14.8786	13.2028	13.6889	13.1679	15.6597	1.19888	3.36703e-47	9.31828e-46	TMEM39A	protein_coding	PF10271:Putative transmembrane protein
ENSCHIG00000025869	1100	1664	1320	1418	1576	4043	5122	4774	4629	4386	32.5316	50.5403	44.0827	43.644	45.4348	122.745	171.189	136.238	137.272	130.279	-1.69004	3.39885e-47	9.39158e-46	GASK1B	protein_coding	PF15051:FAM198 protein
ENSCHIG00000013490	121	129	130	108	149	8	8	11	4	4	9.52224	10.426	11.5526	8.84531	11.4304	0.646296	0.711486	0.835315	0.315644	0.316159	4.19903	3.59992e-47	9.93162e-46	C7orf57	protein_coding	-
ENSCHIG00000022315	733	834	736	704	851	1775	1408	1792	1615	1668	15.8254	18.4922	17.9436	15.8182	17.9102	39.3401	34.3539	37.3329	34.9628	36.1692	-1.0833	4.03459e-47	1.11134e-45	MORC2	protein_coding	PF07496:CW-type Zinc Finger|PF13589:Histidine kinase-, DNA gyrase B-, and HSP90-like ATPase
ENSCHIG00000023830	2	4	6	3	3	186	103	203	159	185	0.886845	1.82159	3.00435	1.38444	1.29676	84.6678	51.6152	86.8596	70.6966	82.3915	-5.51252	4.80727e-47	1.32211e-45	-	protein_coding	-
ENSCHIG00000018203	74	70	68	65	82	377	208	365	354	373	1.77615	1.72552	1.84306	1.62367	1.91859	9.28918	5.64202	8.45367	8.51991	8.99187	-2.20339	4.94219e-47	1.3571e-45	ENPP2	protein_coding	PF01663:Type I phosphodiesterase / nucleotide pyrophosphatase|PF01223:DNA/RNA non-specific endonuclease|PF01033:Somatomedin B domain
ENSCHIG00000015981	1247	1652	1452	1555	1661	3647	3062	3712	3665	3680	41.5911	56.5869	54.6867	53.9759	54.0037	124.87	115.415	119.466	122.572	123.275	-1.21541	5.12418e-47	1.40489e-45	PDGFC	protein_coding	PF00431:CUB domain|PF00341:PDGF/VEGF domain
ENSCHIG00000014466	2529	2329	2156	2221	2300	1229	993	1077	1228	1135	79.5547	75.2418	76.5857	72.7112	70.5286	39.6878	35.3012	32.6917	38.7346	35.8596	1.03933	5.69282e-47	1.55837e-45	KDELR3	protein_coding	PF00810:ER lumen protein retaining receptor
ENSCHIG00000000367	0	5	8	1	2	215	113	227	202	265	0	0.115817	0.203751	0.0234728	0.0439722	4.978	2.88025	4.94036	4.56839	6.00298	-5.96586	6.27103e-47	1.71398e-45	-	protein_coding	-
ENSCHIG00000026891	161	190	207	104	216	8	1	4	7	10	3.67558	4.45478	5.33644	2.47098	4.80699	0.18749	0.0258002	0.0881178	0.160244	0.229294	4.8919	6.37208e-47	1.73891e-45	GRIN3B	protein_coding	PF10613:Ligated ion channel L-glutamate- and glycine-binding site|PF00060:Ligand-gated ion channel
ENSCHIG00000011736	1144	1250	1100	1210	1285	631	538	659	634	574	12.8675	14.4394	13.9715	14.1641	14.0893	7.28592	6.83868	7.15248	7.15056	6.48443	0.99366	6.73337e-47	1.83466e-45	MYO18A	protein_coding	PF00063:Myosin head (motor domain)|PF00595:PDZ domain (Also known as DHR or GLGF)|PF01576:Myosin tail
ENSCHIG00000022792	236	255	236	250	260	55	64	65	63	83	6.65514	7.38512	7.51517	7.33704	7.14724	1.59219	2.03961	1.76873	1.78143	2.3508	1.91935	8.50171e-47	2.31291e-45	ARHGAP24	protein_coding	PF00620:RhoGAP domain
ENSCHIG00000026549	604	651	538	512	621	1275	1072	1370	1343	1403	12.2777	13.5905	12.3494	10.8314	12.3053	26.6059	24.6262	26.8723	27.3741	28.6438	-1.12858	8.87168e-47	2.40984e-45	TMEM63A	protein_coding	-
ENSCHIG00000007384	620	626	547	704	644	245	208	265	279	277	30.766	31.9026	30.6513	36.357	31.152	12.4805	11.6645	12.6891	13.8825	13.8055	1.31649	9.58496e-47	2.59959e-45	-	protein_coding	PF07686:Immunoglobulin V-set domain|PF00047:Immunoglobulin domain
ENSCHIG00000022266	638	819	702	813	717	2228	1624	2642	2193	2579	10.5028	13.8466	13.0498	13.9288	11.506	37.6521	30.2131	41.9685	36.2	42.6413	-1.5869	1.33538e-46	3.6162e-45	SYNPO2	protein_coding	PF00595:PDZ domain (Also known as DHR or GLGF)
ENSCHIG00000025152	619	493	460	493	500	198	160	189	204	170	35.712	29.2107	29.9683	29.601	28.1199	11.7267	10.432	10.5218	11.8015	9.85065	1.4899	2.21034e-46	5.97639e-45	DGUOK	protein_coding	PF01712:Deoxynucleoside kinase
ENSCHIG00000021094	210	177	164	143	162	2	0	1	5	6	8.27722	7.16491	7.29946	5.86593	6.22444	0.080925	0	0.0380338	0.197615	0.237525	5.94892	2.27537e-46	6.1428e-45	-	protein_coding	PF00017:SH2 domain|PF00640:Phosphotyrosine interaction domain (PTB/PID)
ENSCHIG00000003679	14	2	10	9	2	165	114	172	138	132	0.700242	0.102736	0.564809	0.468488	0.0975147	8.47211	6.44389	8.30143	6.92122	6.63112	-4.26428	2.5141e-46	6.77691e-45	-	protein_coding	-
ENSCHIG00000021033	1136	1474	1215	1024	1252	3379	3590	3755	3057	3661	9.95082	13.2602	12.0182	9.33504	10.6907	30.3848	35.5384	31.7391	26.8509	32.2087	-1.50412	2.61614e-46	7.04121e-45	NOTCH1	protein_coding	PF13857:Ankyrin repeats (many copies)|PF07684:NOTCH protein|PF11936:Domain of unknown function (DUF3454)|PF07645:Calcium-binding EGF domain|PF12796:Ankyrin repeats (3 copies)|PF06816:NOTCH protein|PF00008:EGF-like domain|PF00066:LNR domain
ENSCHIG00000012725	146	146	145	195	168	16	17	25	25	29	3.36871	3.45968	3.77799	4.68254	3.77868	0.378982	0.443285	0.556615	0.578408	0.67205	2.85282	2.64853e-46	7.11751e-45	GSAP	protein_coding	PF14959:gamma-Secretase-activating protein C-term
ENSCHIG00000012548	5510	5787	4993	5292	5201	134	26	195	147	103	984.88	1062.32	1007.8	984.435	906.23	24.588	5.25204	33.6333	26.3471	18.491	5.51142	3.47465e-46	9.32338e-45	-	protein_coding	PF00277:Serum amyloid A protein
ENSCHIG00000014871	6	12	9	6	6	186	239	122	172	151	0.4941	1.01488	0.836927	0.514222	0.481653	15.724	22.2425	9.69454	14.2028	12.4891	-4.48225	3.81712e-46	1.02268e-44	-	protein_coding	-
ENSCHIG00000021055	6348	7764	6460	6296	6936	2056	2654	2019	2106	2027	53.3426	67.0031	61.2987	55.0602	56.8154	17.7357	25.2035	16.3711	17.7451	17.1074	1.64058	4.08891e-46	1.09383e-44	FLNC	protein_coding	PF00630:Filamin/ABP280 repeat|PF00307:Calponin homology (CH) domain
ENSCHIG00000021723	869	986	952	933	1071	2040	1831	2066	1917	2091	12.0853	14.0827	14.9505	13.5037	14.5193	29.1242	28.7772	27.725	26.7327	29.2068	-1.03414	4.7066e-46	1.25716e-44	STAT5B	protein_coding	PF02864:STAT protein, DNA binding domain|PF01017:STAT protein, all-alpha domain|PF02865:STAT protein, protein interaction domain|PF00017:SH2 domain
ENSCHIG00000021010	5197	5429	4073	4576	4855	10823	9161	10889	10330	9272	692.672	743.134	613.015	634.742	630.789	1480.85	1379.88	1400.45	1380.57	1241.2	-1.05423	5.82299e-46	1.553e-44	MYL9	protein_coding	PF13405:EF-hand domain
ENSCHIG00000019440	309	362	336	406	411	63	103	83	63	66	6.52664	7.85258	8.01405	8.92469	8.46239	1.36603	2.45862	1.69166	1.33431	1.40013	2.27504	8.32515e-46	2.21698e-44	-	protein_coding	PF08447:PAS fold|PF00989:PAS fold
ENSCHIG00000017555	1108	1284	1094	1146	1286	2456	2456	2496	2524	2318	17.9202	21.3275	19.9803	19.2896	20.2751	40.7774	44.8905	38.954	40.9332	37.6538	-1.04028	1.398e-45	3.71725e-44	STIM1	protein_coding	PF07647:SAM domain (Sterile alpha motif)|PF16533:STIM1 Orai1-activating region
ENSCHIG00000004685	25051	26543	23843	24232	26058	317	1049	257	489	430	269.331	293.078	289.47	271.136	273.1	3.49871	12.7456	2.66624	5.27174	4.64325	5.5984	1.42325e-45	3.77869e-44	TGFBI	protein_coding	-
ENSCHIG00000013180	85	71	63	53	87	279	227	347	281	315	1.52011	1.30403	1.27227	0.986433	1.51668	5.1221	4.5878	5.98811	5.03902	5.65795	-1.99842	1.44198e-45	3.82265e-44	SEMA5A	protein_coding	PF01403:Sema domain|PF00090:Thrombospondin type 1 domain
ENSCHIG00000007683	89	105	113	134	158	425	393	540	510	580	1.29719	1.57172	1.85984	2.03262	2.24487	6.35904	6.47337	7.59473	7.45364	8.49054	-2.01427	1.67863e-45	4.44333e-44	SAMD9	protein_coding	PF00536:SAM domain (Sterile alpha motif)
ENSCHIG00000009951	320	286	237	272	281	92	64	89	79	62	51.9616	47.6948	43.4573	45.9661	44.4794	15.3359	11.7445	13.9453	12.863	10.1115	1.86681	1.74568e-45	4.61387e-44	-	protein_coding	PF07096:Protein of unknown function (DUF1358)
ENSCHIG00000012153	307	393	318	315	365	880	709	1028	849	916	13.0766	17.1918	15.2956	13.9638	15.1555	38.4793	34.1292	42.2526	36.2617	39.1872	-1.35033	1.86455e-45	4.92069e-44	SLC35E2B	protein_coding	PF03151:Triose-phosphate Transporter family
ENSCHIG00000010633	2196	1921	1727	1553	1854	752	485	719	560	573	25.8563	23.2292	22.9619	19.0301	21.2796	9.0895	6.45356	8.16897	6.61159	6.77613	1.59819	2.16704e-45	5.71043e-44	IGSF8	protein_coding	-
ENSCHIG00000017004	178	206	201	181	202	639	504	595	570	488	2.8958	3.44183	3.69255	3.06453	3.20347	10.6718	9.26622	9.3405	9.29839	7.97373	-1.51551	2.21483e-45	5.82764e-44	MAN1C1	protein_coding	-
ENSCHIG00000014651	3279	2722	2741	2954	3215	1630	1336	1588	1536	1689	374.293	319.103	353.314	350.926	357.743	191.005	172.345	174.914	175.81	193.639	0.951393	2.52311e-45	6.62889e-44	-	protein_coding	PF01105:emp24/gp25L/p24 family/GOLD
ENSCHIG00000026713	532	551	560	574	682	2044	1418	2983	2222	2765	4.08668	4.34693	4.85768	4.58888	5.10697	16.1186	12.31	22.1114	17.1154	21.3327	-1.95313	2.75996e-45	7.24038e-44	ABCC9	protein_coding	PF00005:ABC transporter|PF00664:ABC transporter transmembrane region
ENSCHIG00000022588	120	123	95	101	120	450	312	506	349	411	4.87426	5.13104	4.35746	4.26958	4.75148	18.7641	14.3221	19.8327	14.2147	16.7673	-1.84304	2.93443e-45	7.68665e-44	MAF	protein_coding	PF08383:Maf N-terminal region|PF03131:bZIP Maf transcription factor
ENSCHIG00000000002	130	105	114	205	236	780	738	921	985	840	15.8042	13.1097	15.6501	25.937	27.968	97.3447	101.393	108.042	120.074	102.566	-2.42521	3.59858e-45	9.41237e-44	-	Mt_rRNA	-
ENSCHIG00000025109	1129	1132	1131	1091	1279	607	535	615	603	571	40.5701	41.7764	45.894	40.8011	44.8025	22.3917	21.7264	21.3251	21.7276	20.6082	0.988404	4.61426e-45	1.20511e-43	DERPC	protein_coding	-
ENSCHIG00000009173	31	18	20	10	26	154	159	153	154	173	5.62833	3.35631	4.10043	1.88953	4.60162	28.7029	32.624	26.8048	28.0364	31.5469	-2.91024	5.03891e-45	1.31407e-43	HIST1H2BN	protein_coding	PF00125:Core histone H2A/H2B/H3/H4
ENSCHIG00000017289	484	717	569	565	676	2017	1460	2507	1902	2246	9.62628	14.6455	12.7793	11.6949	13.1063	41.1819	32.8162	48.114	37.9321	44.8658	-1.72848	5.12443e-45	1.33439e-43	NDST1	protein_coding	-
ENSCHIG00000009709	2057	1922	1503	1751	1791	5488	6614	5041	5608	4833	71.9731	69.0656	59.385	63.7614	61.0873	197.123	261.531	170.199	196.756	169.842	-1.61347	5.53353e-45	1.4388e-43	-	protein_coding	-
ENSCHIG00000013873	882	873	757	812	918	1490	1362	1609	1495	1579	34.1801	34.7449	33.127	32.7489	34.679	59.2759	59.6491	60.1678	58.0937	61.4581	-0.817025	5.87483e-45	1.52529e-43	SNX9	protein_coding	PF00018:SH3 domain|PF10456:WASP-binding domain of Sorting nexin protein|PF00787:PX domain
ENSCHIG00000022629	9278	7758	6971	7873	8749	2933	3360	2697	2932	2474	600.37	515.569	509.38	530.201	551.878	194.834	245.712	168.403	190.245	160.789	1.49614	6.68044e-45	1.7319e-43	PRDX4	protein_coding	PF00578:AhpC/TSA family|PF10417:C-terminal domain of 1-Cys peroxiredoxin
ENSCHIG00000021356	51	29	20	34	31	273	224	246	179	209	6.75837	3.94677	2.99284	4.68907	4.00455	37.1383	33.5462	31.4565	23.7853	27.817	-2.77324	9.28767e-45	2.40429e-43	DUSP28	protein_coding	PF00782:Dual specificity phosphatase, catalytic domain
ENSCHIG00000012671	540	493	534	732	660	1511	1612	1725	1837	1863	13.2696	12.4418	14.8179	18.7202	15.8099	38.1168	44.7664	40.9032	45.2644	45.9801	-1.51846	9.87405e-45	2.55234e-43	LUC7L3	protein_coding	PF03194:LUC7 N_terminus
ENSCHIG00000016313	1104	982	937	1120	1027	419	468	428	406	443	35.2576	32.2083	33.7913	37.2253	31.9723	13.7368	16.8909	13.1896	13.0015	14.2096	1.26444	1.03854e-44	2.6806e-43	SNRPA1	protein_coding	PF14580:Leucine-rich repeat
ENSCHIG00000002769	347	476	386	376	469	1002	961	1060	1028	1061	5.06935	7.1417	6.36783	5.71671	6.67906	15.0272	15.866	14.9428	15.0591	15.5679	-1.30368	1.20951e-44	3.11733e-43	WDR7	protein_coding	-
ENSCHIG00000019713	3948	3615	3074	3126	3640	1726	1220	1596	1517	1315	180.74	169.965	158.915	148.937	162.442	81.116	63.1191	70.5042	69.6381	60.4639	1.25136	1.25101e-44	3.21957e-43	ITM2C	protein_coding	PF04089:BRICHOS domain
ENSCHIG00000010749	788	761	690	550	721	2006	1683	1969	1645	1911	29.8844	29.6398	29.5494	21.7078	26.6546	78.0973	72.1314	72.0555	62.5557	72.7899	-1.3798	1.30254e-44	3.34729e-43	PXN	protein_coding	PF00412:LIM domain|PF03535:Paxillin family
ENSCHIG00000020952	672	706	646	603	744	1471	1692	1723	1499	1556	19.6056	21.1538	21.2826	18.309	21.1594	44.0566	55.7871	48.5065	43.8527	45.5946	-1.22781	1.34447e-44	3.45002e-43	RBM14	protein_coding	PF00076:RNA recognition motif. (a.k.a. RRM, RBD, or RNP domain)
novel.509	267	259	270	294	317	650	795	757	801	842	5.79161	5.76979	6.61353	6.63699	6.70297	14.474	19.4885	15.8448	17.4222	18.3439	-1.44092	1.40767e-44	3.60694e-43	-	-	- && - && -
ENSCHIG00000018120	618	672	461	436	567	169	130	183	143	175	8.76373	9.78684	7.38216	6.43462	7.83797	2.46023	2.08337	2.50412	2.03339	2.49248	1.79578	1.51009e-44	3.86378e-43	LTBP4	protein_coding	PF00683:TB domain|PF07645:Calcium-binding EGF domain
ENSCHIG00000000814	180	172	134	120	150	1	4	8	0	3	2.49375	2.44727	2.09637	1.73021	2.02578	0.0142223	0.0626273	0.106949	0	0.0417441	5.57419	1.60058e-44	4.08937e-43	SLC45A3	protein_coding	-
ENSCHIG00000020616	399	383	353	390	353	92	119	143	112	96	12.218	12.0447	12.2063	12.4287	10.5371	2.89202	4.11809	4.22538	3.43896	2.9525	1.75408	1.61499e-44	4.12021e-43	RFX5	protein_coding	PF14621:RFX5 DNA-binding domain|PF02257:RFX DNA-binding domain
ENSCHIG00000012385	588	409	374	399	440	2159	2434	1628	2228	1527	136.95	97.8322	98.3647	96.7152	99.8984	516.21	640.663	365.885	520.337	357.205	-2.17926	2.11054e-44	5.3767e-43	S100A2	protein_coding	-
ENSCHIG00000009042	196	185	147	171	159	23	38	25	33	28	5.46477	5.29736	4.62823	4.9619	4.32148	0.658311	1.19735	0.672604	0.922599	0.784091	2.55207	2.23673e-44	5.68995e-43	ALDOC	protein_coding	-
ENSCHIG00000013789	353	396	277	303	314	98	60	65	61	48	52.5127	60.5002	46.5319	46.9103	45.5343	14.9659	10.087	9.33054	9.09919	7.17172	2.31622	2.40191e-44	6.10134e-43	FUOM	protein_coding	PF05025:RbsD / FucU transport protein family
ENSCHIG00000015391	297	236	248	319	297	69	42	41	55	76	2.85779	2.33216	2.69468	3.19448	2.7858	0.68157	0.456716	0.380682	0.530665	0.73448	2.31575	2.48503e-44	6.3034e-43	NIBAN1	protein_coding	-
ENSCHIG00000025555	517	484	437	373	496	170	122	123	147	122	10.0826	9.69391	9.62375	7.57052	9.42937	3.40344	2.68883	2.31468	2.87463	2.38965	1.76397	2.48951e-44	6.30567e-43	GRASP	protein_coding	PF00595:PDZ domain (Also known as DHR or GLGF)
ENSCHIG00000024296	144	140	107	128	151	1	5	2	3	6	4.12637	4.12008	3.46235	3.81725	4.21796	0.0294166	0.161919	0.0553018	0.0862005	0.172683	5.30807	3.17466e-44	8.02957e-43	CD40	protein_coding	-
ENSCHIG00000021125	230	185	138	131	171	970	757	715	639	678	33.5654	27.7273	22.7418	19.8962	24.3265	145.319	124.848	100.687	93.5079	99.3771	-2.13455	3.89555e-44	9.83878e-43	RGCC	protein_coding	PF15151:Response gene to complement 32 protein family
ENSCHIG00000019891	677	652	560	656	666	292	250	305	334	279	49.0888	48.5528	45.8526	49.5033	47.0748	21.7352	20.486	21.3402	24.2842	20.3185	1.14983	4.05238e-44	1.02202e-42	IL10RB	protein_coding	PF01108:Tissue factor|PF09294:Interferon-alpha/beta receptor, fibronectin type III
ENSCHIG00000020380	4342	4117	3565	4052	4118	8674	10322	9387	9324	8559	49.5142	48.2162	45.9072	48.089	45.7769	101.542	133.023	103.293	106.617	98.0292	-1.19157	5.00945e-44	1.26159e-42	AXL	protein_coding	PF00041:Fibronectin type III domain|PF07686:Immunoglobulin V-set domain|PF07714:Protein tyrosine kinase
ENSCHIG00000020465	1053	941	896	1040	1044	1888	1677	2032	1973	2219	13.587	12.4698	13.0553	13.9658	13.1316	25.0084	24.4542	25.3002	25.5274	28.7572	-0.962916	5.12506e-44	1.28887e-42	VEZF1	protein_coding	-
ENSCHIG00000000725	1635	1446	1391	1545	1606	2720	2358	2771	2806	2597	22.5657	20.4961	21.679	22.192	21.6071	38.5379	36.7788	36.9039	38.8331	35.9995	-0.785219	5.42405e-44	1.36212e-42	SWAP70	protein_coding	-
ENSCHIG00000001102	82	91	84	92	93	330	571	399	452	427	1.27381	1.45179	1.4735	1.48735	1.40829	5.26249	10.0242	5.9809	7.04063	6.66209	-2.30073	5.50901e-44	1.38149e-42	-	protein_coding	PF00664:ABC transporter transmembrane region|PF00005:ABC transporter
ENSCHIG00000021567	110	182	154	149	180	18	6	16	14	20	1.80439	3.06607	2.8526	2.54367	2.87827	0.303109	0.111228	0.253258	0.230277	0.329505	3.40905	6.85541e-44	1.71668e-42	AR	protein_coding	PF00105:Zinc finger, C4 type (two domains)|PF02166:Androgen receptor|PF00104:Ligand-binding domain of nuclear hormone receptor
ENSCHIG00000021339	7	14	11	15	5	116	111	144	113	137	0.113559	0.233252	0.201511	0.253252	0.0790706	1.93184	2.03503	2.2542	1.83818	2.23223	-3.56028	7.36117e-44	1.84071e-42	INA	protein_coding	PF00038:Intermediate filament protein|PF04732:Intermediate filament head (DNA binding) region
ENSCHIG00000017772	3528	2663	2454	2571	2623	1123	1105	1096	1035	1021	112.05	86.8617	88.0118	84.9811	81.2087	36.6144	39.6616	33.5892	32.9616	32.5689	1.36972	7.5147e-44	1.87644e-42	SLC3A2	protein_coding	PF16028:Solute carrier family 3 member 2 N-terminus|PF00128:Alpha amylase, catalytic domain
ENSCHIG00000001922	475	470	409	498	448	178	144	203	196	191	6.71523	6.82398	6.52938	7.3271	6.17398	2.5833	2.30066	2.76928	2.77848	2.71202	1.35049	8.45719e-44	2.1088e-42	TGFB3	protein_coding	PF00019:Transforming growth factor beta like domain|PF00688:TGF-beta propeptide
ENSCHIG00000019848	27	50	41	64	64	230	250	304	315	323	0.533018	1.01373	0.913995	1.3149	1.23162	4.66116	5.57752	5.79103	6.23552	6.40433	-2.51723	9.58392e-44	2.38637e-42	IFIH1	protein_coding	PF11648:C-terminal domain of RIG-I|PF00271:Helicase conserved C-terminal domain|PF16739:Caspase recruitment domain|PF04851:Type III restriction enzyme, res subunit
ENSCHIG00000000121	237	208	169	197	196	773	558	665	561	568	10.5091	9.47226	8.46226	9.09117	8.47215	35.1872	27.9624	28.454	24.9439	25.2964	-1.62367	9.91132e-44	2.46441e-42	GTPBP6	protein_coding	PF16360:GTP-binding GTPase Middle Region|PF13167:GTP-binding GTPase N-terminal|PF01926:50S ribosome-binding GTPase
ENSCHIG00000015995	8961	14251	10463	12474	11608	30733	31516	34736	33278	34665	77.7069	126.917	102.457	112.576	98.1251	273.587	308.857	290.661	289.363	301.916	-1.49989	1.05062e-43	2.60865e-42	FLNB	protein_coding	PF00307:Calponin homology (CH) domain|PF00630:Filamin/ABP280 repeat
ENSCHIG00000014265	315	293	244	204	234	60	57	54	42	49	22.3485	21.349	19.5483	15.0627	16.1835	4.36995	4.5702	3.69688	2.98793	3.49162	2.30898	1.07934e-43	2.67618e-42	CLEC11A	protein_coding	PF00059:Lectin C-type domain
ENSCHIG00000026076	1803	1782	1638	1574	1864	982	837	963	877	883	27.369	27.7807	28.0775	24.8659	27.5822	15.3025	14.3586	14.1057	13.3489	13.4622	0.943051	1.14479e-43	2.83448e-42	ARHGEF40	protein_coding	PF00621:RhoGEF domain
ENSCHIG00000002126	119	134	98	127	148	4	16	13	8	10	2.51503	2.90853	2.33886	2.79342	3.04914	0.0867849	0.382155	0.265121	0.169539	0.21227	3.62271	1.197e-43	2.95959e-42	STOX2	protein_coding	PF10264:Winged helix Storkhead-box1 domain
novel.422	38	47	60	55	61	229	219	220	279	282	0.674002	0.856146	1.20174	1.01526	1.0547	4.16966	4.3898	3.76534	4.9621	5.02365	-2.21989	1.27885e-43	3.15755e-42	-	-	- && - && -
ENSCHIG00000009098	761	785	650	682	681	296	260	254	211	266	20.1923	21.3916	19.4759	18.8331	17.6144	8.0627	7.79646	6.50338	5.61394	7.08885	1.47685	1.31394e-43	3.23963e-42	KIFC2	protein_coding	PF00225:Kinesin motor domain
novel.969	85	170	139	116	142	1857	826	2272	1833	1940	1.8967	3.89585	3.50249	2.69386	3.08879	42.5383	20.8297	48.9208	41.0135	43.4786	-3.7068	1.49403e-43	3.67853e-42	-	-	- && Q95333.1 RecName: Full=Xaa-Pro aminopeptidase 2; AltName: Full=Aminoacylproline aminopeptidase; AltName: Full=Membrane-bound aminopeptidase P; Short=Membrane-bound APP; Short=Membrane-bound AmP; Short=mAmP; AltName: Full=X-Pro aminopeptidase 2; Flags: Precursor && -
ENSCHIG00000014872	457	338	325	286	330	1307	1043	1082	1081	1007	6.10869	4.64003	4.90566	3.97863	4.29998	17.9347	15.7558	13.9561	14.4891	13.5193	-1.66015	1.50531e-43	3.70112e-42	SCLY	protein_coding	-
ENSCHIG00000017779	8630	10780	7438	8646	7941	28442	18032	26807	26677	25808	292.776	375.592	284.946	305.264	262.615	990.542	691.341	877.561	907.498	879.371	-1.51461	1.89229e-43	4.64613e-42	ACTA2	protein_coding	PF00022:Actin
ENSCHIG00000013031	337	274	259	332	325	67	55	90	100	93	7.24188	6.04706	6.28497	7.42498	6.80808	1.47803	1.33569	1.86624	2.15479	2.00723	1.93079	1.958e-43	4.80078e-42	ITGA6	protein_coding	PF13517:Repeat domain in Vibrio, Colwellia, Bradyrhizobium and Shewanella|PF08441:Integrin alpha
ENSCHIG00000024108	195	215	212	219	216	39	40	18	32	47	6.41413	7.26297	7.87446	7.49692	6.92591	1.31691	1.48691	0.57132	1.05545	1.55272	2.59515	1.98513e-43	4.86055e-42	BHLHE41	protein_coding	PF07527:Hairy Orange|PF00010:Helix-loop-helix DNA-binding domain
ENSCHIG00000004885	3788	3607	3086	3107	3581	1901	1635	1894	1719	1644	117.083	114.499	107.711	99.9446	107.896	60.3187	57.1114	56.4893	53.2772	51.036	0.975776	1.99443e-43	4.87653e-42	CTSF	protein_coding	PF08246:Cathepsin propeptide inhibitor domain (I29)|PF00112:Papain family cysteine protease
novel.761	974	849	755	990	1059	334	322	320	397	409	36.1844	32.3924	31.6732	38.2766	38.3512	12.7379	13.5189	11.4714	14.7889	15.2608	1.38452	2.20953e-43	5.39499e-42	-	-	- && - && -
ENSCHIG00000016158	458	466	368	431	438	1017	824	1077	887	937	6.87835	7.18748	6.24091	6.73646	6.41228	15.6793	13.9852	15.6077	13.3575	14.1335	-1.12082	2.24796e-43	5.48123e-42	INPP5A	protein_coding	PF03372:Endonuclease/Exonuclease/phosphatase family
ENSCHIG00000022534	424	582	510	527	587	1494	1090	1645	1499	1531	7.38599	10.4121	10.0322	9.55408	9.96783	26.7166	21.4581	27.6511	26.1835	26.7862	-1.4443	2.75257e-43	6.70235e-42	MTMR4	protein_coding	PF06602:Myotubularin-like phosphatase domain|PF01363:FYVE zinc finger
ENSCHIG00000022780	1058	984	894	1211	1217	160	293	143	218	207	17.6863	16.8935	16.8761	21.0684	19.8318	2.74574	5.53532	2.3067	3.6542	3.47548	2.38495	3.50248e-43	8.51658e-42	PKIA	protein_coding	PF02827:cAMP-dependent protein kinase inhibitor
ENSCHIG00000006848	31	40	27	28	35	148	139	184	170	189	0.642034	0.850802	0.631454	0.603517	0.706617	3.14663	3.25337	3.6772	3.53044	3.93143	-2.35175	3.85488e-43	9.36056e-42	-	lincRNA	-
ENSCHIG00000017399	117	140	140	150	149	2	1	5	4	3	2.10108	2.582	2.839	2.80339	2.60833	0.0368701	0.0202945	0.0866423	0.0720277	0.0541091	5.55381	4.13289e-43	1.00218e-41	PIANP	protein_coding	-
ENSCHIG00000020898	391	311	205	350	322	0	0	0	1	6	50.936	41.6084	30.1567	47.4517	40.8906	0	0	0	0.130627	0.78504	7.82361	4.52213e-43	1.09506e-41	IL36A	protein_coding	PF00340:Interleukin-1 / 18
ENSCHIG00000025767	1118	1061	919	997	1040	502	359	450	444	356	23.0649	22.48	21.4095	21.4062	20.9152	10.6316	8.37001	8.9583	9.18492	7.37652	1.29525	9.46227e-43	2.28821e-41	CSRP2	protein_coding	PF00412:LIM domain
ENSCHIG00000011473	3939	4501	3527	3658	4082	8052	7942	8097	7573	8056	164.837	193.442	166.67	159.312	166.519	345.908	375.597	326.962	317.776	338.596	-1.00269	1.16641e-42	2.8168e-41	TGFBR2	protein_coding	PF00069:Protein kinase domain|PF08917:Transforming growth factor beta receptor 2 ectodomain
ENSCHIG00000024009	1041	907	828	968	1061	1811	1674	1813	1841	1985	14.282	12.7797	12.8278	13.8214	14.1898	25.5062	25.9548	24.0017	25.3266	27.3522	-0.915649	1.44549e-42	3.48599e-41	HERPUD2	protein_coding	-
ENSCHIG00000000522	119	162	123	91	165	5	5	6	8	2	2.30193	3.21834	2.68678	1.83199	3.11135	0.0992893	0.109304	0.111995	0.155174	0.0388568	4.67627	1.48429e-42	3.57467e-41	AGAP2	protein_coding	PF12796:Ankyrin repeats (3 copies)|PF01412:Putative GTPase activating protein for Arf|PF00071:Ras family
ENSCHIG00000001374	421	617	433	665	616	1509	1701	2005	1895	2025	6.95373	10.4663	8.07617	11.4312	9.91828	25.5866	31.7514	31.9561	31.3855	33.5934	-1.71933	1.63003e-42	3.9203e-41	-	protein_coding	-
ENSCHIG00000026121	1780	2030	1859	2223	2169	4123	4932	4801	5083	5085	37.4938	43.9145	44.2181	48.732	44.5368	89.1539	117.405	97.5832	107.36	107.578	-1.2457	1.7703e-42	4.25185e-41	PPFIBP1	protein_coding	PF07647:SAM domain (Sterile alpha motif)|PF00536:SAM domain (Sterile alpha motif)
ENSCHIG00000007731	454	330	240	262	263	44	55	42	27	28	43.2575	32.2918	25.8225	25.9802	24.4276	4.30374	5.92231	3.86153	2.5796	2.67952	2.97931	1.78594e-42	4.28359e-41	NGF	protein_coding	PF00243:Nerve growth factor family
ENSCHIG00000014720	480	420	425	356	430	1293	866	1397	1137	1242	50.3083	45.2085	50.3001	38.8315	43.9326	139.118	102.574	141.286	119.493	130.741	-1.47079	2.00314e-42	4.79801e-41	RAB3D	protein_coding	PF00071:Ras family
ENSCHIG00000014177	1803	2356	2103	2126	2344	4884	5312	5406	5057	4894	16.0454	21.5328	21.1337	19.6903	20.3344	44.6187	53.4238	46.4231	45.1264	43.7432	-1.24079	2.43235e-42	5.81816e-41	-	protein_coding	PF12796:Ankyrin repeats (3 copies)
ENSCHIG00000026632	43	72	57	52	47	326	263	266	224	264	1.05478	1.81384	1.57888	1.32749	1.12386	8.20916	7.29075	6.29621	5.50966	6.50414	-2.29607	2.67113e-42	6.38068e-41	ARMC5	protein_coding	-
ENSCHIG00000015116	23	32	27	24	38	156	126	161	164	174	1.14296	1.63315	1.51513	1.24122	1.8408	7.95821	7.07614	7.72028	8.17204	8.6845	-2.42518	3.67668e-42	8.77079e-41	-	protein_coding	PF00643:B-box zinc finger|PF15227:zinc finger of C3HC4-type, RING
ENSCHIG00000023795	176	226	214	266	211	666	600	626	648	632	2.37693	3.13461	3.26361	3.7387	2.77783	9.23346	9.1575	8.15795	8.77529	8.5726	-1.52266	3.71797e-42	8.85731e-41	TBC1D8	protein_coding	PF02893:GRAM domain|PF00566:Rab-GTPase-TBC domain
ENSCHIG00000014290	207	220	164	226	204	613	587	554	588	507	27.858	30.4071	24.9233	31.6536	26.7627	84.6891	89.2772	71.9438	79.3488	68.5299	-1.47409	4.03812e-42	9.60701e-41	EVA1A	protein_coding	PF14851:FAM176 family
ENSCHIG00000013756	191	203	173	184	209	58	44	36	43	36	4.87716	5.32356	4.9884	4.88975	5.20235	1.52037	1.26972	0.887033	1.101	0.92327	2.15387	5.37123e-42	1.27614e-40	ACTN3	protein_coding	PF00435:Spectrin repeat|PF08726:Ca2+ insensitive EF hand|PF00307:Calponin homology (CH) domain
ENSCHIG00000005124	193	137	149	144	170	30	21	27	29	13	30.6206	22.3228	26.6946	23.7768	26.2921	4.88613	3.76529	4.13356	4.61357	2.07153	2.73595	5.47137e-42	1.29818e-40	YPEL4	protein_coding	PF03226:Yippee zinc-binding/DNA-binding /Mis18, centromere assembly
ENSCHIG00000017078	620	458	460	689	622	1423	1607	1647	1755	1813	7.29882	5.53731	6.11505	8.44142	7.13791	17.197	21.3796	18.7093	20.7167	21.4364	-1.52547	6.51861e-42	1.54458e-40	SEMA3C	protein_coding	-
ENSCHIG00000025275	478	418	405	374	467	182	136	141	144	137	13.829	12.4197	13.2312	11.2608	13.1704	5.40533	4.44657	3.93628	4.17743	3.98085	1.54336	6.53984e-42	1.54753e-40	CPT1C	protein_coding	PF00755:Choline/Carnitine o-acyltransferase|PF16484:Carnitine O-palmitoyltransferase N-terminus
ENSCHIG00000017811	37	50	46	49	48	193	237	243	204	189	3.13656	4.35306	4.40344	4.32299	3.96655	16.7957	22.7051	19.8775	17.3407	16.0919	-2.20244	6.73277e-42	1.59105e-40	PLPP7	protein_coding	PF01569:PAP2 superfamily
ENSCHIG00000017304	229	170	157	207	216	53	39	45	44	40	2.44759	1.86606	1.8949	2.30256	2.25049	0.581524	0.471076	0.46411	0.471563	0.429395	2.15586	7.0507e-42	1.66395e-40	GATM	protein_coding	-
ENSCHIG00000018967	377	361	330	303	387	134	98	87	106	107	21.517	21.1602	21.2684	17.9978	21.5313	7.85113	6.32104	4.79141	6.06637	6.13361	1.73341	8.24478e-42	1.94314e-40	SAMD14	protein_coding	PF07647:SAM domain (Sterile alpha motif)
ENSCHIG00000022526	777	783	793	885	891	1625	1738	1723	1823	1747	13.8956	14.381	16.0144	16.4716	15.5329	29.833	35.126	29.7334	32.6908	31.3792	-1.0572	9.03678e-42	2.12696e-40	PIP4K2A	protein_coding	PF01504:Phosphatidylinositol-4-phosphate 5-Kinase
ENSCHIG00000023468	556	564	488	550	520	1143	1084	1161	1073	1043	43.3116	45.1212	42.927	44.589	39.4869	91.4036	95.4293	87.2702	83.8133	81.6031	-1.02851	1.01316e-41	2.38147e-40	NAPA	protein_coding	PF14938:Soluble NSF attachment protein, SNAP
ENSCHIG00000009277	7	15	8	9	7	145	121	119	115	100	0.0729134	0.160462	0.0940981	0.0975635	0.0710766	1.55047	1.42435	1.19608	1.20113	1.04617	-3.69604	1.22888e-41	2.88467e-40	-	protein_coding	-
ENSCHIG00000024559	139	132	149	151	180	24	26	29	19	31	7.40198	7.21904	8.95986	8.36847	9.34385	1.31199	1.56469	1.49017	1.01454	1.65801	2.55388	1.28465e-41	3.01159e-40	ZNF385B	protein_coding	PF12874:Zinc-finger of C2H2 type
ENSCHIG00000015062	787	615	675	840	846	234	260	252	257	314	39.9705	32.0784	38.7125	44.3997	41.8847	12.2003	14.9232	12.3501	13.0883	16.0172	1.5236	1.71943e-41	4.02547e-40	PPP2R3C	protein_coding	-
ENSCHIG00000016980	696	619	703	525	484	121	146	104	113	73	44.4553	40.6048	50.705	34.8987	30.1356	7.9339	10.5388	6.4099	7.23729	4.68306	2.45091	1.94716e-41	4.55258e-40	-	protein_coding	PF13895:Immunoglobulin domain
ENSCHIG00000002248	116	169	150	195	242	17	21	14	20	23	2.9555	4.42213	4.31564	5.17063	6.01046	0.444641	0.604665	0.344195	0.510959	0.588563	3.20398	2.115e-41	4.93845e-40	-	protein_coding	PF13519:von Willebrand factor type A domain|PF08434:Calcium-activated chloride channel
ENSCHIG00000017082	196	183	182	256	222	50	36	49	55	47	5.98591	5.73981	6.27664	8.13673	6.60917	1.56759	1.24251	1.44402	1.6843	1.44167	2.14703	2.36454e-41	5.51381e-40	SLC2A12	protein_coding	PF00083:Sugar (and other) transporter
ENSCHIG00000017096	173	96	113	142	156	1	8	7	3	1	10.6469	6.06764	7.85301	9.09495	9.35881	0.0631777	0.556402	0.415698	0.185132	0.0618114	5.09201	2.64614e-41	6.16233e-40	-	protein_coding	PF00248:Aldo/keto reductase family
ENSCHIG00000018403	4	12	17	9	18	204	96	171	172	165	0.216	0.665498	1.03663	0.505792	0.947514	11.3087	5.85851	8.91032	9.31334	8.9489	-3.72646	2.8073e-41	6.529e-40	CCL19	protein_coding	PF00048:Small cytokines (intecrine/chemokine), interleukin-8 like
ENSCHIG00000019191	13	13	6	8	8	183	78	227	155	177	0.412505	0.423645	0.21499	0.264187	0.247455	5.96108	2.79707	6.9505	4.93175	5.64094	-4.06834	3.38668e-41	7.86612e-40	SLCO2A1	protein_coding	PF07648:Kazal-type serine protease inhibitor domain|PF03137:Organic Anion Transporter Polypeptide (OATP) family
ENSCHIG00000014909	109	139	106	186	156	12	3	1	3	5	3.2556	4.26374	3.57513	5.78166	4.54201	0.367936	0.101262	0.0288209	0.0898481	0.149991	4.86672	3.97443e-41	9.21911e-40	-	protein_coding	PF00169:PH domain|PF06292:Domain of Unknown Function (DUF1041)
ENSCHIG00000022569	757	720	666	773	796	270	339	283	310	290	51.6417	50.444	51.3051	54.8807	52.9343	18.9084	26.1353	18.6292	21.2056	19.8699	1.32076	4.22344e-41	9.78383e-40	PHYH	protein_coding	PF05721:Phytanoyl-CoA dioxygenase (PhyH)
ENSCHIG00000000141	5638	4966	4625	5437	5685	2441	2622	2307	2606	2325	92.7474	83.8988	85.9152	93.0833	91.1647	41.2223	48.7452	36.6208	42.9867	38.4142	1.10355	4.27602e-41	9.89264e-40	GHITM	protein_coding	-
ENSCHIG00000016851	7602	5332	5357	6226	6515	2196	2417	2067	2599	2052	116.47	83.8972	92.6804	99.2727	97.3014	34.5386	41.8489	30.5583	39.9277	31.5758	1.45641	4.75649e-41	1.09898e-39	SAT1	protein_coding	PF00583:Acetyltransferase (GNAT) family
ENSCHIG00000023997	5	7	6	2	2	201	72	252	177	251	0.128005	0.184046	0.173456	0.0532872	0.0499122	5.28252	2.08311	6.22532	4.54374	6.45392	-5.3997	5.30019e-41	1.223e-39	AMOT	protein_coding	PF12240:Angiomotin C terminal
ENSCHIG00000015731	1496	1459	1280	1470	1575	858	711	878	852	883	41.7949	41.862	40.3816	42.741	42.8936	24.6075	22.4483	23.6696	23.8679	24.7768	0.812455	6.03739e-41	1.39128e-39	GNL2	protein_coding	PF01926:50S ribosome-binding GTPase|PF08153:NGP1NT (NUC091) domain
ENSCHIG00000027139	4	1	2	1	2	185	159	210	142	175	0.0504	0.0129402	0.0284565	0.0131131	0.0245652	2.39293	2.26407	2.55325	1.79408	2.21463	-6.43166	6.34464e-41	1.45792e-39	ZNF423	protein_coding	-
ENSCHIG00000024917	2557	2263	2053	1858	2078	6455	4363	6048	5327	5284	121.817	110.722	110.445	92.1207	96.5031	315.689	234.9	278.03	254.473	252.832	-1.32949	6.34738e-41	1.45792e-39	SMARCD3	protein_coding	PF02201:SWIB/MDM2 domain
ENSCHIG00000015994	226	173	132	169	172	22	13	34	20	35	4.13361	3.24967	2.72632	3.21694	3.06669	0.413077	0.268712	0.600073	0.366804	0.642956	2.82927	6.35137e-41	1.45792e-39	LIPG	protein_coding	-
ENSCHIG00000008580	1431	1028	1000	1343	1308	428	471	497	460	513	50.763	37.4519	40.058	49.5815	45.2309	15.5862	18.8822	17.0125	16.3625	18.2775	1.37388	6.74536e-41	1.54635e-39	FLRT3	protein_coding	PF13855:Leucine rich repeat
ENSCHIG00000010250	825	754	721	959	921	277	314	285	349	346	32.061	30.093	31.6402	38.7862	34.8901	11.0507	13.7903	10.6874	13.5998	13.5049	1.41999	7.80108e-41	1.78604e-39	HAT1	protein_coding	PF10394:Histone acetyl transferase HAT1 N-terminus
ENSCHIG00000011639	183	175	154	172	157	16	2	20	29	10	6.66605	6.54678	6.33461	6.52051	5.5749	0.598308	0.0823323	0.702994	1.05925	0.365856	3.47507	8.93136e-41	2.04216e-39	GASK1A	protein_coding	PF15051:FAM198 protein
ENSCHIG00000014378	290	277	197	158	195	15	28	5	21	20	18.6262	18.2717	14.2881	10.5614	12.209	0.989021	2.03239	0.309885	1.35248	1.29018	3.64525	8.94441e-41	2.0425e-39	WNT5B	protein_coding	PF00110:wnt family
novel.269	41	74	46	61	40	214	265	294	308	264	0.353853	0.655908	0.44831	0.547904	0.336526	1.89601	2.58469	2.44844	2.66547	2.28842	-2.34498	9.56018e-41	2.18029e-39	-	-	- && - && -
novel.1050	4	6	1	0	3	120	129	157	123	136	0.0939863	0.144787	0.026533	0	0.0687141	2.8945	3.42545	3.55966	2.89797	3.20949	-5.55903	9.72277e-41	2.2145e-39	-	-	- && O00220.3 RecName: Full=Tumor necrosis factor receptor superfamily member 10A; AltName: Full=Death receptor 4; AltName: Full=TNF-related apoptosis-inducing ligand receptor 1; Short=TRAIL receptor 1; Short=TRAIL-R1; AltName: CD_antigen=CD261; Flags: Precursor && -
ENSCHIG00000014044	90	103	107	119	128	5	6	11	3	7	1.92924	2.26753	2.59005	2.65477	2.67469	0.110027	0.145351	0.227531	0.0644834	0.150707	4.11086	1.30722e-40	2.97355e-39	SEC16B	protein_coding	PF12932:Vesicle coat trafficking protein Sec16 mid-region|PF12931:Sec23-binding domain of Sec16
ENSCHIG00000016240	120	135	109	94	105	8	10	11	13	12	4.85431	5.60857	4.97914	3.9574	4.14053	0.332219	0.457161	0.429381	0.527319	0.487551	3.39665	1.34635e-40	3.05861e-39	CSPG5	protein_coding	PF06567:Neural chondroitin sulphate proteoglycan cytoplasmic domain|PF06566:Chondroitin sulphate attachment domain
ENSCHIG00000014673	7	7	12	14	16	108	89	144	142	130	0.23058	0.236806	0.446361	0.47994	0.513763	3.65203	3.31311	4.57709	4.69024	4.3009	-3.43257	1.35901e-40	3.0834e-39	PARP12	protein_coding	PF02825:WWE domain|PF00644:Poly(ADP-ribose) polymerase catalytic domain
ENSCHIG00000021266	1085	913	917	1001	926	401	431	489	417	465	16.0063	13.8326	15.2761	15.3685	13.3166	6.07287	7.18559	6.96106	6.16853	6.88982	1.14923	1.54537e-40	3.50172e-39	TRIB1	protein_coding	PF00069:Protein kinase domain
ENSCHIG00000015971	232	160	146	186	198	35	42	33	40	31	97.2627	68.8892	69.1183	81.1535	80.9177	15.0631	19.899	13.3499	16.8152	13.0531	2.35272	1.60131e-40	3.6238e-39	PMAIP1	protein_coding	-
ENSCHIG00000023460	209	172	192	195	185	28	7	41	20	17	6.46572	5.46476	6.70739	6.27829	5.57908	0.889234	0.244732	1.22394	0.620418	0.528217	3.10486	1.61108e-40	3.64124e-39	CA11	protein_coding	-
novel.687	13	18	13	9	12	117	95	119	115	144	0.26924	0.382861	0.304033	0.193988	0.242269	2.48754	2.22353	2.37819	2.38824	2.99537	-3.16665	1.65218e-40	3.72935e-39	-	-	- && O00370.1 RecName: Full=LINE-1 retrotransposable element ORF2 protein; Short=ORF2p; Includes: RecName: Full=Reverse transcriptase; Includes: RecName: Full=Endonuclease && -
ENSCHIG00000026853	3417	3080	2934	3376	3408	6822	7722	6817	7312	6601	194.541	180.09	188.629	200.034	189.141	398.718	496.843	374.51	417.432	377.458	-1.11628	1.7629e-40	3.9742e-39	SLC25A3	protein_coding	PF00153:Mitochondrial carrier protein
novel.619	133	111	88	141	157	3	12	3	4	2	4.3254	3.70741	3.23176	4.77232	4.97731	0.100158	0.441041	0.0941456	0.130442	0.0653277	4.71007	1.77888e-40	4.00509e-39	-	-	- && - && -
ENSCHIG00000000989	3929	3392	2589	2821	2951	1188	1142	1089	1007	888	124.443	110.336	92.5984	92.9884	91.1127	38.6273	40.877	33.2829	31.9818	28.2485	1.56424	1.82652e-40	4.1071e-39	P3H3	protein_coding	PF13640:2OG-Fe(II) oxygenase superfamily
ENSCHIG00000015843	125	211	133	152	166	555	439	676	511	578	3.2531	5.63952	3.9086	4.11687	4.21129	14.8275	12.9114	16.9761	13.335	15.108	-1.7922	2.54021e-40	5.70463e-39	SH3RF3	protein_coding	PF00018:SH3 domain|PF14604:Variant SH3 domain|PF00097:Zinc finger, C3HC4 type (RING finger)
ENSCHIG00000001208	209	317	253	266	313	46	72	51	42	47	3.89896	6.07343	5.32973	5.1644	5.69203	0.880944	1.51795	0.918072	0.785662	0.880629	2.39948	2.58977e-40	5.80853e-39	CCDC136	protein_coding	-
ENSCHIG00000023115	258	255	188	166	261	851	914	768	703	738	14.6767	14.8978	12.0767	9.82772	14.4734	49.6965	58.7595	42.1574	40.1003	42.1656	-1.8184	2.86281e-40	6.41278e-39	LFNG	protein_coding	PF02434:Fringe-like
ENSCHIG00000024148	169	188	161	197	218	41	42	30	34	19	7.50346	8.57246	8.07203	9.10284	9.43521	1.86873	2.1074	1.28529	1.51369	0.847269	2.4947	3.43193e-40	7.67784e-39	PM20D1	protein_coding	PF07687:Peptidase dimerisation domain|PF01546:Peptidase family M20/M25/M40
ENSCHIG00000027199	5012	4040	3338	3926	4418	1698	1895	1766	1839	1765	618.003	511.603	464.78	503.809	531.038	214.934	264.066	210.123	227.376	218.583	1.21231	3.87442e-40	8.6568e-39	SSR2	protein_coding	PF05753:Translocon-associated protein beta (TRAPB)
ENSCHIG00000024115	10469	11713	10662	11199	11878	5887	4898	6952	5924	6311	173.001	198.785	198.959	192.601	191.34	99.8677	91.4713	110.855	98.1616	104.745	0.918295	5.31352e-40	1.18572e-38	CRISPLD2	protein_coding	-
ENSCHIG00000016471	4044	4733	3884	3727	4175	10295	10698	9625	9154	9307	34.5017	41.4703	37.4188	33.0921	34.722	90.166	103.146	79.238	78.3111	79.7501	-1.24872	5.60002e-40	1.24807e-38	-	protein_coding	PF00169:PH domain
ENSCHIG00000012195	6	7	8	15	7	116	79	160	133	155	0.296884	0.355718	0.446999	0.772436	0.337639	5.89225	4.41759	7.6394	6.59888	7.70299	-3.87651	6.84498e-40	1.52361e-38	PRKG1	protein_coding	PF00027:Cyclic nucleotide-binding domain|PF00069:Protein kinase domain
ENSCHIG00000009485	384	328	238	307	333	97	86	81	71	58	4.62283	4.0553	3.23546	3.84637	3.90788	1.19877	1.17003	0.940949	0.857075	0.70129	2.01868	6.89662e-40	1.53317e-38	CADM3	protein_coding	-
ENSCHIG00000016109	1011	874	787	1054	1025	392	420	390	372	354	11.0517	9.81205	9.71477	11.9909	10.9224	4.39896	5.18858	4.11381	4.07758	3.88662	1.30574	7.51682e-40	1.66894e-38	NAAA	protein_coding	-
ENSCHIG00000023577	288	357	246	294	326	748	720	741	757	677	8.44873	10.7557	8.14921	8.97598	9.32258	22.5262	23.8701	20.9759	22.2678	19.9471	-1.26203	8.43423e-40	1.87028e-38	AP1G2	protein_coding	PF01602:Adaptin N terminal region|PF02883:Adaptin C-terminal domain
ENSCHIG00000013661	1	1	0	2	3	256	164	358	254	318	0.303394	0.311587	0	0.6315	0.887256	79.7325	56.2308	104.808	77.2725	96.9008	-7.56812	8.5254e-40	1.88812e-38	-	protein_coding	-
ENSCHIG00000025211	960	742	906	1006	1155	281	315	353	310	388	12.2454	9.72029	13.0501	13.3548	14.3617	3.67957	4.54084	4.34492	3.96504	4.97081	1.545	1.17618e-39	2.60161e-38	KITLG	protein_coding	PF02404:Stem cell factor
ENSCHIG00000023246	974	752	659	903	980	336	255	360	361	319	18.995	15.0616	14.5127	18.3276	18.6306	6.72679	5.6201	6.77466	7.05947	6.24834	1.39861	1.25151e-39	2.76466e-38	NLRP3	protein_coding	PF14484:Fish-specific NACHT associated domain|PF02758:PAAD/DAPIN/Pyrin domain|PF05729:NACHT domain
ENSCHIG00000009837	1315	1526	1392	1730	1641	3865	2832	4304	4231	4412	20.4046	24.3181	24.3906	27.9373	24.8217	61.5658	49.6614	64.4434	65.8308	68.7591	-1.34835	1.25303e-39	2.76466e-38	SMARCA1	protein_coding	PF09110:HAND|PF00176:SNF2 family N-terminal domain|PF09111:SLIDE|PF00271:Helicase conserved C-terminal domain|PF13892:DNA-binding domain
ENSCHIG00000010212	69	108	75	119	72	343	297	419	427	421	1.57942	2.53889	1.93861	2.83485	1.60657	8.0599	7.68294	9.25478	9.80075	9.67883	-2.08501	1.31588e-39	2.89971e-38	HNMT	protein_coding	PF13489:Methyltransferase domain
ENSCHIG00000022489	1916	1771	1512	1831	1998	775	911	950	864	873	68.9221	65.4266	61.4181	68.5468	70.0614	28.6189	37.0343	32.9755	31.1645	31.5406	1.05226	1.60418e-39	3.53059e-38	ADPGK	protein_coding	PF04587:ADP-specific Phosphofructokinase/Glucokinase conserved region
ENSCHIG00000004699	4400	3902	3808	4826	4861	8565	9404	8987	9676	9786	135.213	123.148	132.143	154.344	145.617	270.198	326.59	266.493	298.158	302.04	-1.08366	1.62145e-39	3.56415e-38	CCNG1	protein_coding	PF00134:Cyclin, N-terminal domain
ENSCHIG00000026166	481	492	461	567	518	185	205	207	204	226	8.07589	8.48365	8.74033	9.9075	8.47803	3.18863	3.88975	3.35366	3.43446	3.81106	1.30619	1.67697e-39	3.6816e-38	MELK	protein_coding	PF00069:Protein kinase domain|PF02149:Kinase associated domain 1
ENSCHIG00000017052	2418	2811	2235	2099	2558	1126	987	1214	928	1035	41.4735	49.5162	43.2886	37.4682	42.7695	19.8262	19.1317	20.0926	15.9605	17.8298	1.20831	1.8832e-39	4.12923e-38	ADGRA2	protein_coding	PF13855:Leucine rich repeat|PF00002:7 transmembrane receptor (Secretin family)
ENSCHIG00000013929	591	514	470	453	533	1181	1023	1235	1001	1206	15.6755	14.0014	14.0771	12.5046	13.781	32.1568	30.6643	31.6086	26.6227	32.1273	-1.12878	2.23162e-39	4.88711e-38	MAPK7	protein_coding	PF00069:Protein kinase domain
ENSCHIG00000024681	1268	1552	1338	1354	1423	375	548	413	436	366	117.42	147.6	139.914	130.49	128.454	35.6485	57.3489	36.9042	40.4848	34.0405	1.70082	2.48574e-39	5.43685e-38	TSPAN18	protein_coding	PF00335:Tetraspanin family
ENSCHIG00000010090	181	200	185	186	186	491	456	480	426	459	1.71914	1.9509	1.9842	1.83857	1.72213	4.78742	4.89463	4.39924	4.05719	4.37862	-1.28963	2.75436e-39	6.01693e-38	RNF19B	protein_coding	PF01485:IBR domain, a half RING-finger domain
ENSCHIG00000013892	836	677	683	542	725	93	191	143	95	123	28.9003	24.0357	26.6623	19.4998	24.4317	3.30039	7.46194	4.77019	3.29308	4.27064	2.42251	2.88777e-39	6.30056e-38	PANX2	protein_coding	PF00876:Innexin
ENSCHIG00000022769	422	377	285	370	332	122	109	99	113	86	8.00862	7.34782	6.10761	7.30773	6.1419	2.3768	2.33773	1.81294	2.15034	1.63922	1.76178	3.09597e-39	6.74647e-38	NOS2	protein_coding	PF00258:Flavodoxin|PF00667:FAD binding domain|PF02898:Nitric oxide synthase, oxygenase domain|PF00175:Oxidoreductase NAD-binding domain
ENSCHIG00000019096	393	289	288	332	314	908	1007	831	874	884	17.8382	13.4719	14.7615	15.6831	13.8934	42.3088	51.6547	36.3967	39.7789	40.2998	-1.47515	3.10519e-39	6.7582e-38	ISOC1	protein_coding	PF00857:Isochorismatase family
ENSCHIG00000007285	15	9	8	11	9	95	116	114	100	114	3.14427	1.93751	1.89365	2.3997	1.83904	20.4428	27.4795	23.0588	21.019	24.0008	-3.36592	3.38433e-39	7.35665e-38	-	lincRNA	-
ENSCHIG00000018609	215	259	221	219	250	43	12	50	18	28	3.40797	4.21628	3.95578	3.61275	3.86294	0.699703	0.214962	0.764772	0.286097	0.445767	2.97234	3.92667e-39	8.52502e-38	SCAMP5	protein_coding	-
ENSCHIG00000000496	5632	5900	5315	5290	5950	2797	2968	2720	2977	2660	124.628	134.084	132.812	121.827	128.348	63.538	74.2233	58.08	66.0565	59.1191	0.999547	4.74065e-39	1.02796e-37	HK1	protein_coding	PF00349:Hexokinase|PF03727:Hexokinase
ENSCHIG00000023553	328	427	396	485	460	97	51	109	111	116	2.03782	2.72453	2.77823	3.13595	2.78592	0.618658	0.358083	0.653464	0.691509	0.723839	2.1396	4.8547e-39	1.05139e-37	SCN2A	protein_coding	PF06512:Sodium ion transport-associated|PF11933:Cytoplasmic domain of voltage-gated Na+ ion channel|PF00520:Ion transport protein
ENSCHIG00000015926	604	403	482	453	501	171	129	165	165	186	34.9632	23.9581	31.5067	27.2903	28.2704	10.1615	8.43893	9.21643	9.57728	10.8138	1.59733	5.21768e-39	1.12862e-37	ALG5	protein_coding	PF00535:Glycosyl transferase family 2
ENSCHIG00000011646	1508	1436	1285	1116	1244	612	519	620	565	577	28.5714	27.942	27.4926	22.0055	22.9758	11.9034	11.1127	11.3351	10.734	10.9799	1.20188	7.06162e-39	1.5256e-37	PDLIM4	protein_coding	-
ENSCHIG00000026985	3334	2809	2462	2482	2720	797	1054	729	903	714	213.543	184.775	178.069	165.446	169.827	52.404	76.2926	45.0558	57.9949	45.9314	1.71593	7.30789e-39	1.57688e-37	-	protein_coding	PF02038:ATP1G1/PLM/MAT8 family
ENSCHIG00000023790	724	671	587	607	676	292	236	340	304	328	25.3195	24.0997	23.1812	22.0923	23.0453	10.483	9.32719	11.4736	10.6604	11.5208	1.1373	7.91284e-39	1.70532e-37	CYP4F8	protein_coding	PF00067:Cytochrome P450
ENSCHIG00000010064	3464	2868	2877	3381	3360	6482	5008	6821	6867	6787	43.3856	36.8909	40.6901	44.0705	41.0229	83.342	70.885	82.4365	86.2418	85.3764	-0.986589	8.13209e-39	1.75043e-37	DSE	protein_coding	PF16332:Domain of unknown function (DUF4962)
ENSCHIG00000025774	2952	4636	3545	4335	4429	1123	1303	1541	1270	1457	7.3695	11.886	9.99354	11.2628	10.7782	2.87799	3.67611	3.71217	3.17913	3.6532	1.58482	8.29329e-39	1.78121e-37	DST	protein_coding	PF00307:Calponin homology (CH) domain|PF13499:EF-hand domain pair|PF00435:Spectrin repeat|PF02187:Growth-Arrest-Specific Protein 2 Domain
ENSCHIG00000006042	5435	4296	3972	3734	4424	2036	1641	2092	1758	1673	773.581	627.976	638.406	553.116	613.82	297.489	263.96	287.324	250.905	239.163	1.2602	8.29526e-39	1.78121e-37	CDKN1A	protein_coding	PF02234:Cyclin-dependent kinase inhibitor
ENSCHIG00000026918	590	566	490	559	564	283	230	254	268	273	44.4582	43.8015	41.6944	43.8377	41.4285	21.8914	19.5862	18.4688	20.2497	20.6612	1.09383	8.57924e-39	1.83994e-37	SLC25A17	protein_coding	PF00153:Mitochondrial carrier protein
ENSCHIG00000014349	66	64	71	108	97	319	258	418	332	401	1.40866	1.40286	1.71121	2.39896	2.01816	6.98943	6.22309	8.60882	7.10534	8.59608	-2.07029	9.03027e-39	1.93399e-37	LIFR	protein_coding	PF00041:Fibronectin type III domain
ENSCHIG00000000821	2	0	5	6	2	121	112	108	127	120	0.111391	0	0.314465	0.347783	0.108585	6.91821	7.04956	5.80428	7.09264	6.71266	-5.28042	9.03971e-39	1.93399e-37	-	lincRNA	-
ENSCHIG00000013505	7302	6696	5781	5766	6234	3437	2887	3052	3073	2831	154.279	145.295	137.927	126.787	128.396	74.5471	68.934	62.2232	65.1043	60.0753	1.06599	9.43299e-39	2.01455e-37	MTCH1	protein_coding	PF00153:Mitochondrial carrier protein
ENSCHIG00000019472	148	120	117	109	91	9	15	11	9	8	7.63441	6.35722	6.81524	5.85162	4.57588	0.476589	0.874436	0.547533	0.465521	0.414473	3.50347	9.43911e-39	2.01455e-37	TUBAL3	protein_coding	PF00091:Tubulin/FtsZ family, GTPase domain|PF03953:Tubulin C-terminal domain
ENSCHIG00000010202	1252	1477	1324	1344	1473	2548	2481	2720	2529	2620	106.921	129.542	127.681	119.452	122.625	223.38	239.446	224.146	216.566	224.725	-0.896303	9.93933e-39	2.11875e-37	PRRX1	protein_coding	PF00046:Homeobox domain|PF03826:OAR domain
ENSCHIG00000004518	1543	1622	1375	1443	1543	2601	2210	2722	2680	2553	139.523	150.627	140.399	135.795	136.009	241.44	225.838	237.505	242.996	231.859	-0.748283	1.15362e-38	2.45617e-37	CDC42EP3	protein_coding	PF14957:Cdc42 effector|PF00786:P21-Rho-binding domain
ENSCHIG00000021234	120	104	97	101	115	485	876	457	615	509	8.19435	7.29355	7.47974	7.17778	7.6551	33.9987	67.6021	30.1129	42.1106	34.9095	-2.46391	1.16003e-38	2.46684e-37	-	protein_coding	PF15936:Domain of unknown function (DUF4749)|PF00412:LIM domain|PF00595:PDZ domain (Also known as DHR or GLGF)
ENSCHIG00000014593	148	144	153	149	129	27	22	27	25	36	5.23402	5.23008	6.11008	5.48398	4.44716	0.980223	0.879264	0.921386	0.886538	1.2787	2.41823	1.20461e-38	2.55857e-37	RAPGEFL1	protein_coding	PF00617:RasGEF domain
ENSCHIG00000021717	113	180	145	156	194	16	24	19	28	26	1.22672	2.00683	1.77753	1.76249	2.053	0.178309	0.294443	0.199033	0.304795	0.283487	2.81198	1.24901e-38	2.64967e-37	PCNX2	protein_coding	PF05041:Pecanex protein (C-terminus)
ENSCHIG00000021456	4384	4553	4267	4983	5130	7994	7272	8745	8595	9041	94.8276	101.143	104.224	112.174	108.169	177.507	177.763	182.527	186.42	196.414	-0.822678	1.26565e-38	2.68174e-37	RAI14	protein_coding	PF12796:Ankyrin repeats (3 copies)|PF00023:Ankyrin repeat
ENSCHIG00000016128	339	223	252	231	255	688	669	758	670	688	7.18663	4.85515	6.03264	5.09651	5.26969	14.9727	16.0278	15.506	14.2424	14.6489	-1.40646	1.33377e-38	2.8227e-37	SHOX2	protein_coding	PF00046:Homeobox domain|PF03826:OAR domain
ENSCHIG00000010969	116	132	157	132	188	5	8	15	3	20	1.2458	1.45591	1.90402	1.47536	1.96819	0.0551248	0.0970962	0.155448	0.0323068	0.215731	3.84846	1.65443e-38	3.49711e-37	DOCK10	protein_coding	PF11878:Domain of unknown function (DUF3398)|PF00169:PH domain|PF14429:C2 domain in Dock180 and Zizimin proteins|PF06920:Dock homology region 2
ENSCHIG00000020116	4829	4682	3674	3322	4098	1820	1512	1743	1500	1412	107.686	107.227	92.517	77.0968	89.0825	41.6639	38.1044	37.5061	33.541	31.6248	1.3764	2.15825e-38	4.55661e-37	TMEM132A	protein_coding	PF16070:Transmembrane protein family 132|PF15706:Mature oligodendrocyte transmembrane protein, TMEM132D, C-term|PF15705:Mature oligodendrocyte transmembrane protein, TMEM132D, N-term
ENSCHIG00000024766	440	375	368	273	410	1219	1117	1221	951	1034	51.24	44.8497	48.3933	33.0868	46.5436	145.729	147.005	137.207	111.05	120.94	-1.56217	2.69816e-38	5.68969e-37	VEGFB	protein_coding	PF00341:PDGF/VEGF domain
ENSCHIG00000026263	3613	4022	3441	3759	3912	2226	2120	2338	2362	2331	50.3476	57.5606	54.1473	54.5154	53.141	31.8437	33.3864	31.4383	33.0046	32.6246	0.732853	2.7166e-38	5.72173e-37	FMOD	protein_coding	-
ENSCHIG00000020410	2111	1681	1541	1460	1758	728	716	709	761	641	29.1411	23.8319	24.0216	20.9752	23.6568	10.3166	11.17	9.44427	10.5338	8.88728	1.27299	2.74117e-38	5.7666e-37	EMC7	protein_coding	PF09430:Protein of unknown function (DUF2012)
ENSCHIG00000021798	1	1	1	3	2	209	160	201	199	159	0.0123371	0.0126702	0.0139314	0.0385185	0.0240526	2.64695	2.23077	2.39283	2.46178	1.97016	-6.84481	2.83937e-38	5.96606e-37	TSPOAP1	protein_coding	PF07653:Variant SH3 domain|PF14604:Variant SH3 domain
ENSCHIG00000026234	242	341	310	243	308	764	722	887	786	765	4.22516	6.11441	6.11183	4.4154	5.24202	13.6933	14.2458	14.9436	13.7605	13.4147	-1.42527	3.03826e-38	6.37636e-37	PTK2B	protein_coding	-
ENSCHIG00000012730	205	219	158	184	243	47	58	42	46	49	35.014	38.4153	30.4738	32.707	40.4589	8.24087	11.1954	6.92215	7.87823	8.40574	2.06208	4.13261e-38	8.66275e-37	TMEM100	protein_coding	PF16311:Transmembrane protein 100
ENSCHIG00000025435	701	778	837	842	928	1829	1595	2271	1951	2211	53.0535	60.4712	71.5325	66.3199	68.4643	142.101	136.421	165.851	148.06	168.065	-1.25022	4.53408e-38	9.49303e-37	-	protein_coding	PF00607:gag gene protein p24 (core nucleocapsid protein)
ENSCHIG00000008305	419	710	525	506	604	1554	1469	1924	1557	1683	11.7629	20.4707	16.6434	14.7839	16.5295	44.7858	46.6065	52.1208	43.8302	47.4546	-1.55022	5.43362e-38	1.13629e-36	ZBTB16	protein_coding	PF13912:C2H2-type zinc finger|PF00651:BTB/POZ domain
ENSCHIG00000021894	255	181	204	203	211	5	2	0	0	0	3.56639	2.5998	3.22181	2.95475	2.87667	0.071787	0.0316112	0	0	0	7.24619	7.11913e-38	1.487e-36	-	protein_coding	PF00079:Serpin (serine protease inhibitor)
novel.358	59	36	65	53	42	332	173	350	323	356	8.13	5.09464	10.1143	7.60064	5.64167	46.9639	26.9406	46.5383	44.6298	49.2699	-2.55655	7.34476e-38	1.53232e-36	-	-	- && Q8BTE6.1 RecName: Full=Protein Wfdc21; AltName: Full=Wdnm1-like protein; Flags: Precursor && PF00095:WAP-type (Whey Acidic Protein) 'four-disulfide core'
ENSCHIG00000021569	172	155	148	125	179	554	389	611	482	422	7.86899	7.28274	7.646	5.95164	7.98295	26.0188	20.1124	26.9734	22.1117	19.3908	-1.64179	8.52809e-38	1.77709e-36	CCDC9B	protein_coding	PF15266:Domain of unknown function (DUF4594)
ENSCHIG00000008380	1492	1308	1144	1121	1336	3130	3666	3347	3433	2756	200.403	180.433	173.517	156.703	174.929	431.586	556.481	433.805	462.373	371.798	-1.34814	9.97309e-38	2.07147e-36	-	protein_coding	PF00160:Cyclophilin type peptidyl-prolyl cis-trans isomerase/CLD
ENSCHIG00000025216	367	348	308	288	335	666	629	820	742	799	19.9112	19.3903	18.8697	16.2615	17.7173	37.0932	38.5661	42.9289	40.3664	43.5383	-1.13633	9.97406e-38	2.07147e-36	IP6K1	protein_coding	PF03770:Inositol polyphosphate kinase
ENSCHIG00000007595	238	345	264	277	252	60	32	40	62	73	2.60497	3.87808	3.26295	3.1553	2.68872	0.674162	0.39582	0.422464	0.680457	0.802492	2.38614	9.97606e-38	2.07147e-36	DYSF	protein_coding	PF16165:Ferlin C-terminus|PF08150:FerB (NUC096) domain|PF00168:C2 domain|PF08165:FerA (NUC095) domain|PF08151:FerI (NUC094) domain
ENSCHIG00000013926	339	314	295	284	312	700	624	653	659	641	5.52284	5.25369	5.42708	4.81523	4.95492	11.7071	11.4887	10.2655	10.7654	10.4885	-1.07471	1.03526e-37	2.14714e-36	DYRK1B	protein_coding	-
ENSCHIG00000024054	651	603	553	655	638	329	276	319	313	293	86.7673	82.5401	83.2304	90.8557	82.8926	45.0151	41.5726	41.027	41.8315	39.2225	1.03085	1.06454e-37	2.20526e-36	-	protein_coding	PF00572:Ribosomal protein L13
ENSCHIG00000017595	1123	1138	1056	1019	1194	1867	1745	1970	1928	1878	24.8424	25.8541	26.3791	23.4598	25.7477	42.3981	43.6247	42.0518	42.7666	41.7256	-0.751287	1.12428e-37	2.32629e-36	PPP4R1	protein_coding	-
ENSCHIG00000012904	12	9	4	2	4	109	146	110	106	106	1.65686	1.2762	0.623658	0.287389	0.538375	15.4497	22.7814	14.6555	14.6755	14.6995	-4.21927	1.12688e-37	2.32892e-36	MTFP1	protein_coding	PF10558:Mitochondrial 18 KDa protein (MTP18)
ENSCHIG00000026717	1404	1122	1132	1444	1371	591	516	616	653	654	28.4143	23.3204	25.8701	30.414	27.0475	12.2785	11.8017	12.0297	13.2516	13.2935	1.10796	1.24456e-37	2.56913e-36	FAM3C	protein_coding	PF15711:Interleukin-like EMT inducer
ENSCHIG00000008705	1678	1427	1350	1602	1748	794	805	847	832	864	19.4689	17.0038	17.6875	19.3441	19.7702	9.45711	10.5553	9.48283	9.6796	10.0683	0.922334	1.36484e-37	2.81413e-36	ELL2	protein_coding	-
ENSCHIG00000023150	386	439	281	295	398	100	89	85	64	54	6.77522	7.91358	5.5696	5.38882	6.80987	1.80187	1.76542	1.43966	1.12642	0.951968	2.19934	1.43939e-37	2.96437e-36	GGT7	protein_coding	-
ENSCHIG00000015582	30	11	12	20	24	127	153	129	158	146	1.0675	0.401986	0.48218	0.740648	0.832487	4.63914	6.15263	4.42935	5.6375	5.21785	-2.87643	1.48307e-37	3.05077e-36	LSR	protein_coding	PF05624:Lipolysis stimulated receptor (LSR)
ENSCHIG00000024824	4230	3904	3453	3801	4078	2186	2082	2308	2148	1879	135.466	128.402	124.873	126.684	127.308	71.8665	75.3516	71.3228	68.9773	60.4377	0.885594	1.56231e-37	3.21001e-36	OS9	protein_coding	PF07915:Glucosidase II beta subunit-like protein
ENSCHIG00000023879	196	262	191	241	249	583	491	590	540	624	5.39304	7.40373	5.93461	6.90129	6.67877	16.4677	15.268	15.6651	14.8989	17.2446	-1.29947	1.57549e-37	3.23332e-36	WWP2	protein_coding	PF00632:HECT-domain (ubiquitin-transferase)|PF00397:WW domain
ENSCHIG00000017136	1509	2228	1793	2101	2377	556	346	683	598	662	6.94639	10.5331	9.32035	10.0654	10.6664	2.62744	1.79999	3.03386	2.76029	3.0607	1.83848	1.63244e-37	3.3463e-36	RNF213	protein_coding	PF00097:Zinc finger, C3HC4 type (RING finger)
ENSCHIG00000015080	110	156	116	115	122	9	0	18	5	7	6.91111	10.0659	8.2299	7.5195	7.47197	0.580477	0	1.09127	0.314999	0.441719	4.0153	1.68143e-37	3.44274e-36	VASH1	protein_coding	PF14822:Vasohibin
ENSCHIG00000009558	2475	2107	1977	2344	2543	1173	1166	1257	1353	1269	109.888	96.0753	99.1205	108.31	110.063	53.4639	58.5055	53.8535	60.236	56.5886	0.889447	1.75303e-37	3.58516e-36	ASAH1	protein_coding	PF02275:Linear amide C-N hydrolases, choloylglycine hydrolase family|PF15508:beta subunit of N-acylethanolamine-hydrolyzing acid amidase
ENSCHIG00000016953	493	556	446	509	526	205	173	250	245	205	7.2559	8.40411	7.41244	7.79647	7.54658	3.09732	2.87749	3.55049	3.61571	3.03034	1.24639	1.8678e-37	3.81546e-36	EML1	protein_coding	PF03451:HELP motif
ENSCHIG00000018932	376	349	319	414	403	135	105	136	120	166	15.9959	15.2482	15.3248	18.3298	16.7127	5.89581	5.04817	5.58296	5.11902	7.09288	1.5046	2.14396e-37	4.37452e-36	PIGB	protein_coding	PF03901:Alg9-like mannosyltransferase family
ENSCHIG00000015478	678	739	656	641	709	1305	1202	1308	1329	1231	10.209	11.4279	11.1542	10.0449	10.4068	20.172	20.454	19.0048	20.066	18.6167	-0.884945	2.28755e-37	4.66211e-36	ZFAND3	protein_coding	-
ENSCHIG00000014990	1350	1142	1155	1457	1400	537	406	622	600	607	13.9276	12.0999	13.4557	15.6437	14.0796	5.68729	4.73361	6.1921	6.20695	6.28963	1.24834	2.58582e-37	5.26391e-36	RRN3	protein_coding	PF05327:RNA polymerase I specific transcription initiation factor RRN3
ENSCHIG00000022591	269	357	310	242	317	993	745	1066	759	921	4.93444	6.72553	6.42139	4.61995	5.66846	18.6992	15.4442	18.8689	13.9608	16.9683	-1.56594	4.36577e-37	8.87707e-36	FAM193A	protein_coding	PF15914:FAM193 family C-terminal
ENSCHIG00000021497	1836	1572	1457	1672	1765	923	809	1004	968	1013	60.5643	53.256	54.2732	57.4006	56.7556	31.256	30.1589	31.9582	32.0186	33.5619	0.828182	4.86567e-37	9.88213e-36	TF	protein_coding	PF00405:Transferrin
novel.127	114	128	109	116	120	20	11	21	17	26	2.86862	3.30788	3.09725	3.03782	2.94353	0.516637	0.312812	0.509907	0.428944	0.657103	2.64406	4.91756e-37	9.97603e-36	-	-	- && - && -
ENSCHIG00000018372	19475	16391	14972	18950	19393	8825	9316	9410	9918	8988	1240.48	1072.24	1076.9	1256.2	1204.14	577.052	670.602	578.371	633.462	575.001	0.947059	4.96846e-37	1.00677e-35	LDH-A	protein_coding	PF02866:lactate/malate dehydrogenase, alpha/beta C-terminal domain|PF00056:lactate/malate dehydrogenase, NAD binding domain
ENSCHIG00000014184	1063	1089	862	945	982	445	322	506	484	423	93.6712	98.5537	85.7752	86.6643	84.3537	40.2551	32.0665	43.0256	42.7663	37.4374	1.19783	5.00475e-37	1.01296e-35	PRNP	protein_coding	PF00377:Prion/Doppel alpha-helical domain|PF11587:Major prion protein bPrPp - N terminal
ENSCHIG00000015545	1397	1249	1098	1162	1266	677	561	670	667	569	23.1519	21.2581	20.5482	20.0416	20.4524	11.5177	10.5069	10.7144	11.0841	9.47098	0.984671	5.09302e-37	1.02964e-35	ARFIP2	protein_coding	-
ENSCHIG00000017234	35	17	25	24	30	136	125	153	128	148	0.320631	0.159941	0.258619	0.228815	0.267904	1.27898	1.29411	1.35249	1.17579	1.36173	-2.38507	5.24078e-37	1.0583e-35	TRIM36	protein_coding	-
ENSCHIG00000027207	686	716	591	696	693	306	296	335	335	377	6.94778	7.44744	6.75913	7.33613	6.84187	3.18149	3.38794	3.27394	3.40212	3.83491	1.04866	5.5633e-37	1.12215e-35	MEIS1	protein_coding	-
ENSCHIG00000010789	244	355	345	340	341	821	927	975	930	1108	4.63057	6.91904	7.39343	6.71521	6.3084	15.9947	19.8814	17.8547	17.6975	21.1192	-1.53463	6.31756e-37	1.27283e-35	PTPRJ	protein_coding	PF00102:Protein-tyrosine phosphatase|PF00041:Fibronectin type III domain
ENSCHIG00000022476	468	486	385	384	515	102	163	140	133	151	23.3238	24.8749	21.6668	19.9168	25.0196	5.21844	9.18044	6.73263	6.64643	7.55827	1.70312	6.34642e-37	1.27718e-35	ABHD2	protein_coding	PF00561:alpha/beta hydrolase fold
ENSCHIG00000001689	665	714	733	716	851	265	141	261	250	273	19.4671	21.4659	24.2306	21.8136	24.2844	7.96365	4.66467	7.37264	7.33841	8.02664	1.65112	6.46452e-37	1.29947e-35	SHTN1	protein_coding	-
ENSCHIG00000021843	10810	10251	8457	9246	9914	4040	4690	4015	4152	3534	430.248	419.017	380.094	382.986	384.646	165.068	210.954	154.199	165.704	141.271	1.25441	7.78703e-37	1.56353e-35	FKBP10	protein_coding	PF00254:FKBP-type peptidyl-prolyl cis-trans isomerase
ENSCHIG00000022665	188	175	187	148	211	22	6	24	5	29	4.78818	4.57744	5.37819	3.92293	5.2386	0.575205	0.172698	0.589831	0.127693	0.741828	3.42547	7.79809e-37	1.56397e-35	CPZ	protein_coding	PF01392:Fz domain|PF00246:Zinc carboxypeptidase|PF13620:Carboxypeptidase regulatory-like domain
ENSCHIG00000023727	124	187	128	146	154	29	26	27	24	32	1.63944	2.53915	1.91103	2.00892	1.98479	0.393605	0.388482	0.344463	0.318178	0.42493	2.43271	8.76789e-37	1.75647e-35	-	protein_coding	-
ENSCHIG00000001591	247	275	252	236	270	79	57	59	96	59	3.28324	3.75414	3.78257	3.26477	3.49856	1.078	0.856255	0.756765	1.27956	0.78768	1.88508	9.6115e-37	1.92328e-35	-	protein_coding	-
ENSCHIG00000014959	927	872	742	853	938	441	362	459	420	500	28.8458	27.8671	26.0729	27.6241	28.4528	14.0873	12.7302	13.7822	13.105	15.6266	1.00173	1.0619e-36	2.12248e-35	TMTC4	protein_coding	PF13414:TPR repeat|PF08409:Domain of unknown function (DUF1736)
ENSCHIG00000021744	146	162	155	152	169	407	344	453	400	356	4.83456	5.50924	5.79585	5.23822	5.4552	13.8352	12.8732	14.4746	13.2815	11.8399	-1.30665	1.08185e-36	2.15989e-35	ACSS1	protein_coding	PF13193:AMP-binding enzyme C-terminal domain|PF00501:AMP-binding enzyme|PF16177:Acetyl-coenzyme A synthetase N-terminus
ENSCHIG00000002757	24773	21817	18255	19130	20917	10390	6667	10308	8787	8757	313.224	283.298	260.639	251.725	257.807	134.859	95.2641	125.763	111.404	111.205	1.24026	1.12186e-36	2.23726e-35	SERPINH1	protein_coding	PF00079:Serpin (serine protease inhibitor)
ENSCHIG00000025816	2477	2320	2211	2558	2791	838	460	993	882	871	18.7815	18.0661	18.9311	20.1856	20.6293	6.52283	3.94172	7.26538	6.7059	6.63308	1.6356	1.15012e-36	2.29101e-35	CEMIP2	protein_coding	PF10162:G8 domain|PF15711:Interleukin-like EMT inducer
ENSCHIG00000018353	1419	1158	964	1025	1109	408	437	506	488	378	16.9063	14.1692	12.9695	12.7094	12.88	4.99014	5.88396	5.81728	5.83	4.52324	1.36491	1.2998e-36	2.58358e-35	PLAUR	protein_coding	-
ENSCHIG00000022658	15913	14114	11438	13103	13632	31612	22309	34254	30644	29548	1595.31	1453.17	1294.87	1367.1	1332.21	3253.37	2527.53	3313.67	3080.51	2975.19	-1.10515	1.29992e-36	2.58358e-35	GPX3	protein_coding	PF00255:Glutathione peroxidase
ENSCHIG00000014704	2406	3167	2606	2527	2652	6004	4872	6402	5591	6052	40.8825	55.2665	50.0032	44.6871	43.9273	104.73	93.556	104.969	95.2608	103.284	-1.09608	1.33893e-36	2.65812e-35	AMOTL2	protein_coding	PF12240:Angiomotin C terminal
ENSCHIG00000025963	277	234	221	329	293	51	41	64	74	86	17.5791	15.2512	15.8376	21.7294	18.1261	3.32257	2.94051	3.91922	4.70903	5.4816	2.1156	1.39151e-36	2.75938e-35	PECR	protein_coding	PF00106:short chain dehydrogenase
ENSCHIG00000022161	329	394	298	272	313	801	659	846	745	804	5.71097	7.02397	5.84133	4.91382	5.29637	14.2736	12.9277	14.1706	12.9674	14.0172	-1.2482	1.52969e-36	3.02999e-35	PC	protein_coding	PF00364:Biotin-requiring enzyme|PF02436:Conserved carboxylase domain|PF02785:Biotin carboxylase C-terminal domain|PF00682:HMGL-like|PF00289:Carbamoyl-phosphate synthase L chain, N-terminal domain|PF02786:Carbamoyl-phosphate synthase L chain, ATP binding domain
ENSCHIG00000022336	777	940	715	877	826	321	297	248	282	208	33.5926	41.7371	34.9068	39.4601	34.8115	14.2467	14.5111	10.3461	12.2252	9.03189	1.6137	1.54594e-36	3.05875e-35	SYNC	protein_coding	PF00038:Intermediate filament protein
ENSCHIG00000022468	2573	2241	2003	2202	2507	1099	1219	1113	1104	1147	148.32	132.671	130.384	132.104	140.875	65.0349	79.4123	61.9099	63.8137	66.4075	1.0247	1.58191e-36	3.1264e-35	TMED10	protein_coding	PF01105:emp24/gp25L/p24 family/GOLD
ENSCHIG00000025630	1599	1493	1477	1580	1663	2734	2312	2734	2706	2957	73.1058	70.1029	76.2545	75.179	74.1166	128.319	119.458	120.616	124.055	135.784	-0.76886	1.72211e-36	3.39967e-35	SEPTIN10	protein_coding	PF00735:Septin
ENSCHIG00000013331	123	174	147	161	173	32	13	36	27	28	2.39943	3.48598	3.23819	3.26863	3.2898	0.640828	0.286596	0.677657	0.528142	0.548598	2.53728	1.80012e-36	3.5497e-35	PLCL1	protein_coding	PF00387:Phosphatidylinositol-specific phospholipase C, Y domain|PF16457:Pleckstrin homology domain|PF09279:Phosphoinositide-specific phospholipase C, efhand-like|PF00168:C2 domain|PF00388:Phosphatidylinositol-specific phospholipase C, X domain
ENSCHIG00000018748	1000	1389	1264	1050	1288	417	469	416	439	430	29.6375	42.2782	42.3029	32.3867	37.2115	12.6872	15.7086	11.897	13.0464	12.7998	1.47542	1.89681e-36	3.73619e-35	-	pseudogene	PF03732:Retrotransposon gag protein
ENSCHIG00000000273	43	49	34	39	43	174	172	231	158	163	2.37199	2.77596	2.1179	2.23895	2.31224	9.8533	10.7225	12.2959	8.73948	9.03078	-2.09803	2.16303e-36	4.25582e-35	TEDC1	protein_coding	PF14970:Domain of unknown function (DUF4509)|PF14971:Domain of unknown function (DUF4510)
ENSCHIG00000005363	1074	951	928	1144	1073	404	281	478	444	469	11.5613	10.5137	11.2806	12.8163	11.2596	4.46448	3.41846	4.96516	4.79257	5.07069	1.33674	2.33136e-36	4.58188e-35	SLC41A2	protein_coding	-
ENSCHIG00000025691	293	296	255	296	317	743	502	759	726	757	12.2096	12.6677	11.9993	12.837	12.877	31.7842	23.6407	30.5197	30.3357	31.6827	-1.2418	2.56202e-36	5.0296e-35	GRAMD2B	protein_coding	PF02893:GRAM domain
ENSCHIG00000016291	26	11	27	26	30	155	113	151	139	162	0.444299	0.193049	0.521012	0.462393	0.499739	2.71908	2.18224	2.48991	2.38177	2.78041	-2.56859	2.67187e-36	5.23942e-35	C5AR1	protein_coding	-
novel.191	89	87	93	95	121	302	232	318	281	284	1.82468	1.83185	2.15309	2.02701	2.41826	6.35612	5.37537	6.29113	5.7768	5.84801	-1.53219	2.68173e-36	5.25291e-35	-	-	- && - && -
ENSCHIG00000009205	132	169	122	103	152	28	15	14	21	17	7.36962	9.69014	7.69153	5.98472	8.27246	1.60478	0.946423	0.754229	1.17564	0.953263	2.84532	3.05589e-36	5.97917e-35	DOC2B	protein_coding	PF00168:C2 domain
ENSCHIG00000020363	544	446	296	400	428	98	136	121	120	114	10.6996	9.00902	6.57421	8.18777	8.20604	1.97872	3.02296	2.29646	2.36665	2.252	1.84382	3.11986e-36	6.09756e-35	SLCO4A1	protein_coding	-
ENSCHIG00000006738	820	691	720	701	779	317	330	295	358	285	17.2777	14.9528	17.1311	15.3718	16.0003	6.85675	7.85793	5.99788	7.56377	6.03127	1.23611	3.27254e-36	6.38887e-35	-	protein_coding	PF00717:Peptidase S24-like
ENSCHIG00000018662	470	533	435	506	524	92	172	95	115	116	8.85879	10.3175	9.25864	9.92574	9.62781	1.78013	3.66377	1.72784	2.17349	2.19597	2.06109	3.31406e-36	6.46279e-35	CDH2	protein_coding	PF00028:Cadherin domain|PF01049:Cadherin cytoplasmic region|PF08758:Cadherin prodomain like
ENSCHIG00000018188	141	102	71	98	95	5	5	5	5	6	11.3281	8.41612	6.44139	8.1941	7.44017	0.412379	0.453975	0.387626	0.402803	0.484154	4.29182	3.93135e-36	7.65809e-35	-	protein_coding	PF04908:SH3-binding, glutamic acid-rich protein
ENSCHIG00000015637	267	262	220	191	181	1156	572	1254	908	936	7.43237	7.49014	6.91545	5.53331	4.9115	33.034	17.9943	33.6835	25.3446	26.1688	-2.0781	3.95836e-36	7.70219e-35	GAS6	protein_coding	PF00054:Laminin G domain|PF00594:Vitamin K-dependent carboxylation/gamma-carboxyglutamic (GLA) domain|PF07645:Calcium-binding EGF domain|PF02210:Laminin G domain|PF14670:Coagulation Factor Xa inhibitory site
ENSCHIG00000014255	2403	2251	2259	2204	2540	1432	1254	1371	1357	1273	245.17	235.863	260.262	234.024	252.619	149.983	144.588	134.975	138.828	130.447	0.813439	4.39656e-36	8.54541e-35	-	protein_coding	PF01105:emp24/gp25L/p24 family/GOLD
ENSCHIG00000021433	455	336	306	387	404	1132	732	1295	1067	1134	24.1737	18.3334	18.3584	21.3982	20.9234	61.7398	43.9507	66.3904	56.8433	60.5114	-1.48788	5.11977e-36	9.94014e-35	OGFRL1	protein_coding	PF04664:Opioid growth factor receptor (OGFr) conserved region
novel.756	1	5	0	0	2	146	176	157	172	164	0.0120617	0.0619372	0	0	0.0235158	1.8078	2.39908	1.82731	2.08028	1.98676	-6.66437	5.44374e-36	1.05575e-34	-	-	- && P11369.2 RecName: Full=LINE-1 retrotransposable element ORF2 protein; Short=ORF2p; AltName: Full=Long interspersed element-1; Short=L1; AltName: Full=Retrovirus-related Pol polyprotein LINE-1; Includes: RecName: Full=Reverse transcriptase; Includes: RecName: Full=Endonuclease && -
novel.1028	39	35	30	30	52	144	154	167	161	172	2.18798	2.0166	1.90056	1.75161	2.84382	8.29334	9.76389	9.04065	9.05709	9.69171	-2.09319	5.59736e-36	1.08435e-34	-	-	- && P23470.4 RecName: Full=Receptor-type tyrosine-protein phosphatase gamma; Short=Protein-tyrosine phosphatase gamma; Short=R-PTP-gamma; Flags: Precursor && PF00102:Protein-tyrosine phosphatase
ENSCHIG00000025380	307	305	250	261	328	579	561	633	594	625	9.54874	9.74271	8.7807	8.44859	9.94492	18.4873	19.7194	18.9983	18.5258	19.5245	-1.0342	5.65822e-36	1.09494e-34	RUFY1	protein_coding	PF02759:RUN domain|PF01363:FYVE zinc finger
ENSCHIG00000020991	449	290	290	448	431	106	109	98	111	108	52.6425	34.9189	38.3946	54.6644	49.2592	12.758	14.4424	11.0872	13.0496	12.7176	1.84608	6.67516e-36	1.29031e-34	IL18	protein_coding	PF00340:Interleukin-1 / 18
ENSCHIG00000024492	384	302	254	251	330	970	917	974	779	761	12.4649	10.0679	9.31053	8.47947	10.4422	32.3235	33.6396	30.5086	25.356	24.8105	-1.5291	7.18683e-36	1.3877e-34	TPRN	protein_coding	PF13914:Phostensin PP1-binding and SH3-binding region|PF13916:PP1-regulatory protein, Phostensin N-terminal
ENSCHIG00000024003	486	564	449	454	548	2248	1036	2401	1774	1986	11.2663	13.4275	11.7536	10.9531	12.3835	53.4968	27.141	53.7081	41.2364	46.2398	-1.8918	7.66296e-36	1.47801e-34	SYNPO	protein_coding	-
ENSCHIG00000002759	833	829	700	955	950	430	349	442	402	411	82.7901	84.6175	78.5621	98.7808	92.04	43.8722	39.1996	42.3896	40.0629	41.0268	1.0804	7.75228e-36	1.49361e-34	ANP32E	protein_coding	PF14580:Leucine-rich repeat
ENSCHIG00000008338	9771	12707	9959	9351	10795	23753	24995	24998	22311	23518	119.883	160.115	137.98	119.402	129.11	299.174	346.572	295.956	274.486	289.808	-1.17606	7.92922e-36	1.52603e-34	LTBP2	protein_coding	PF07645:Calcium-binding EGF domain|PF12662:Complement Clr-like EGF-like|PF00683:TB domain
ENSCHIG00000007636	43	67	53	44	49	244	160	256	202	222	2.15542	3.44914	3	2.29537	2.3943	12.5557	9.06371	12.3825	10.1531	11.1766	-2.06144	8.13426e-36	1.56378e-34	ZBTB12	protein_coding	PF00651:BTB/POZ domain|PF00096:Zinc finger, C2H2 type
ENSCHIG00000020664	575	536	524	599	666	223	269	256	230	226	9.27805	8.88231	9.54777	10.0589	10.4757	3.69387	4.90528	3.98596	3.72135	3.6626	1.27497	8.41731e-36	1.61643e-34	ATP8B4	protein_coding	PF16209:Phospholipid-translocating ATPase N-terminal|PF16212:Phospholipid-translocating P-type ATPase C-terminal|PF00122:E1-E2 ATPase|PF12710:haloacid dehalogenase-like hydrolase
ENSCHIG00000026621	151	79	156	105	119	6	10	2	6	8	4.9692	2.66999	5.79717	3.59613	3.81748	0.202698	0.371906	0.0635102	0.197991	0.264419	4.26519	9.83649e-36	1.88691e-34	S100A8	protein_coding	-
ENSCHIG00000006622	2497	2801	2774	2699	3128	4930	4966	5497	5250	5427	27.4606	31.6357	34.4493	30.8909	33.5335	55.6578	61.7194	58.334	57.8941	59.9438	-0.89405	1.27411e-35	2.44144e-34	ADAMTS1	protein_coding	-
ENSCHIG00000006554	150	153	106	104	127	332	349	390	439	380	8.82321	9.2427	7.04081	6.36655	7.28214	20.0475	23.1998	22.1362	25.893	22.4497	-1.55182	1.72279e-35	3.29762e-34	-	protein_coding	PF00459:Inositol monophosphatase family
ENSCHIG00000024682	1573	1298	944	925	1183	4365	3293	4112	3180	3323	142.236	120.539	96.3906	87.048	104.276	405.185	336.508	358.788	288.331	301.789	-1.6185	1.83434e-35	3.50733e-34	PRRX2	protein_coding	PF03826:OAR domain|PF00046:Homeobox domain
ENSCHIG00000015805	498	567	474	536	528	928	899	1085	1018	1079	16.1125	18.8404	17.3179	18.0483	16.6529	30.8227	32.8713	33.8742	33.0268	35.063	-0.930064	1.89491e-35	3.61922e-34	ETS1	protein_coding	PF00178:Ets-domain|PF02198:Sterile alpha motif (SAM)/Pointed domain
ENSCHIG00000013332	132	86	91	103	105	13	10	14	15	10	2.14191	1.43317	1.66744	1.7394	1.66087	0.21655	0.183379	0.219209	0.244063	0.162975	3.07175	1.91663e-35	3.65673e-34	AMPD3	protein_coding	PF00962:Adenosine/AMP deaminase
ENSCHIG00000019826	448	500	482	499	515	925	849	969	943	1001	7.01765	8.0437	8.52594	8.13485	7.86395	14.8745	15.0295	14.6467	14.8118	15.7485	-0.924911	1.97079e-35	3.756e-34	CARMIL1	protein_coding	PF16000:CARMIL C-terminus
novel.684	150	191	159	151	159	27	13	37	24	9	1.96852	2.57428	2.35629	2.06235	2.03407	0.363748	0.192804	0.468549	0.315823	0.118627	2.90375	2.09321e-35	3.98501e-34	-	-	- && A5PL33.3 RecName: Full=Protein KRBA1 && PF15287:KRBA1 family repeat
ENSCHIG00000009835	633	473	510	556	635	192	134	247	205	220	12.3727	9.49501	11.2568	11.3103	12.0992	3.85257	2.95999	4.65868	4.0179	4.31894	1.51039	2.10255e-35	3.99847e-34	-	protein_coding	PF13553:Function to find|PF00531:Death domain
ENSCHIG00000011239	72	63	52	55	86	343	177	337	288	289	2.85744	2.56778	2.3304	2.27166	3.32708	13.9742	7.93855	12.9056	11.461	11.5195	-2.11194	2.35207e-35	4.46818e-34	SLC15A3	protein_coding	PF00854:POT family
ENSCHIG00000014972	949	1315	1217	1265	1353	2952	2430	3554	3067	3451	12.7344	18.1222	18.4411	17.6661	17.6983	40.6647	36.8505	46.0188	41.2678	46.5105	-1.31996	2.88564e-35	5.47588e-34	CTTNBP2	protein_coding	PF09727:Cortactin-binding protein-2|PF12796:Ankyrin repeats (3 copies)
ENSCHIG00000024340	206	208	199	203	224	1	0	3	0	2	12.9426	13.4212	14.1185	13.2735	13.719	0.0644975	0	0.181878	0	0.126205	7.45167	2.92741e-35	5.54918e-34	-	protein_coding	PF05461:Apolipoprotein L
ENSCHIG00000012032	2121	1727	1655	1768	1944	975	922	1108	1090	1049	26.4452	22.1142	23.3016	22.9416	23.6277	12.4795	12.9915	13.3306	13.6275	13.1363	0.853035	2.934e-35	5.55569e-34	SARAF	protein_coding	-
ENSCHIG00000026583	80	129	89	87	128	294	401	417	391	400	2.38531	3.95018	2.99658	2.69966	3.72035	8.9989	13.5121	11.9976	11.69	11.9786	-1.88364	3.3483e-35	6.33339e-34	-	protein_coding	PF00067:Cytochrome P450
ENSCHIG00000008192	19	18	4	7	8	115	91	120	108	122	0.759275	0.738738	0.180504	0.291125	0.311641	4.71771	4.1097	4.62733	4.32766	4.89664	-3.30135	3.35549e-35	6.34018e-34	KCNA3	protein_coding	PF02214:BTB/POZ domain|PF00520:Ion transport protein
novel.486	64	66	47	36	88	341	196	364	326	298	0.645731	0.683893	0.53549	0.378016	0.865514	3.53194	2.23486	3.54386	3.29817	3.01982	-2.32693	3.4936e-35	6.59408e-34	-	-	- && - && -
ENSCHIG00000017376	955	1121	875	1011	1098	1775	1672	1926	1979	1996	17.3754	20.9463	17.9771	19.1433	19.4739	33.1525	34.3787	33.8135	36.1044	36.474	-0.873573	3.92752e-35	7.40516e-34	ANKRD27	protein_coding	PF12796:Ankyrin repeats (3 copies)|PF02204:Vacuolar sorting protein 9 (VPS9) domain
ENSCHIG00000024664	266	303	271	347	326	972	590	1019	889	1041	7.15685	8.3725	8.23363	9.71641	8.55023	26.8469	17.9397	26.4557	23.9842	28.1309	-1.55413	4.23992e-35	7.98564e-34	ENPP1	protein_coding	PF01033:Somatomedin B domain|PF01663:Type I phosphodiesterase / nucleotide pyrophosphatase
ENSCHIG00000018341	225	248	235	207	283	518	560	580	563	626	2.33836	2.647	2.7579	2.2389	2.86705	5.52645	6.57718	5.81649	5.86707	6.53425	-1.23835	5.16763e-35	9.72254e-34	ARHGAP32	protein_coding	PF14604:Variant SH3 domain|PF00620:RhoGAP domain
ENSCHIG00000007970	2386	2318	1957	1654	2064	5972	4092	6105	4802	5452	76.5179	76.3446	70.8704	55.2031	64.5241	196.607	148.303	188.922	154.418	175.607	-1.33073	6.25224e-35	1.17506e-33	RNPEPL1	protein_coding	PF01433:Peptidase family M1|PF09127:Leukotriene A4 hydrolase, C-terminal
ENSCHIG00000023621	1349	1340	1275	1195	1304	681	526	747	627	568	15.2876	15.5957	16.3162	14.0939	14.4054	7.92251	6.73653	8.16869	7.1249	6.46501	1.0548	6.28151e-35	1.17931e-33	CRY2	protein_coding	-
ENSCHIG00000021547	231	427	310	438	428	1169	1804	1563	1461	1763	5.41117	10.2726	8.20016	10.678	9.77333	28.1113	47.7572	35.3299	34.3173	41.4786	-2.0763	6.48952e-35	1.21706e-33	LPP	protein_coding	PF00412:LIM domain
ENSCHIG00000016194	148	114	91	109	135	16	20	18	24	14	8.27627	6.54712	5.7464	6.34359	7.35913	0.918502	1.26394	0.971291	1.34576	0.786309	2.70308	6.63058e-35	1.24219e-33	-	protein_coding	PF15766:Domain of unknown function (DUF4695)
ENSCHIG00000023593	11	5	11	3	7	120	147	83	132	103	0.1708	0.0797328	0.192872	0.0484788	0.105953	1.91277	2.5795	1.24359	2.05519	1.60629	-3.98117	8.83732e-35	1.65386e-33	CPT1B	protein_coding	-
ENSCHIG00000025417	188	117	113	116	127	11	23	10	9	17	33.2601	21.2581	22.5749	21.3579	21.9023	1.99777	4.5985	1.70714	1.59658	3.0207	3.23806	1.00557e-34	1.87987e-33	C17orf67	protein_coding	PF15076:Domain of unknown function (DUF4543)
novel.706	23	18	14	23	37	149	159	120	209	176	0.322653	0.25933	0.221777	0.335793	0.505975	2.14576	2.52074	1.6244	2.93993	2.47978	-2.82153	1.08268e-34	2.02188e-33	-	-	- && Q2YDF2.1 RecName: Full=Mediator of RNA polymerase II transcription subunit 30; AltName: Full=Mediator complex subunit 30; AltName: Full=Thyroid hormone receptor-associated protein 6; AltName: Full=Thyroid hormone receptor-associated protein complex 25 kDa component; Short=Trap25 && -
ENSCHIG00000019470	132	213	124	187	188	11	32	19	21	26	2.17456	3.6037	2.30675	3.20608	3.01908	0.186027	0.595757	0.302033	0.346896	0.430192	2.95343	1.08403e-34	2.02226e-33	KIAA0319	protein_coding	PF02010:REJ domain
ENSCHIG00000015942	513	441	486	610	570	1107	1129	1472	1480	1561	10.7242	9.46797	11.4726	13.2712	11.6156	23.7564	26.6724	29.6932	31.0235	32.7749	-1.34799	1.28018e-34	2.38565e-33	GCFC2	protein_coding	-
ENSCHIG00000004678	149	100	60	107	128	5	3	5	6	9	32.1088	22.1314	14.6006	23.997	26.8885	1.1061	0.730603	1.03971	1.2965	1.94793	4.28271	1.39117e-34	2.58976e-33	TCIM	protein_coding	PF15063:Thyroid cancer protein 1
ENSCHIG00000021911	9	5	14	5	11	99	95	88	110	91	0.404263	0.230656	0.71012	0.233737	0.481653	4.56504	4.82246	3.81424	4.95448	4.1054	-3.44431	1.4231e-34	2.6464e-33	SDS	protein_coding	PF00291:Pyridoxal-phosphate dependent enzyme
novel.289	8	13	7	10	8	91	92	82	132	124	0.151407	0.25268	0.149601	0.196966	0.147593	1.76801	1.96773	1.49752	2.50503	2.35705	-3.49008	1.51288e-34	2.81039e-33	-	-	- && Q7Z5H5.2 RecName: Full=Vomeronasal type-1 receptor 4; AltName: Full=G-protein coupled receptor GPCR27; Short=hGPCR27; AltName: Full=V1r-like receptor 4 && PF03402:Vomeronasal organ pheromone receptor family, V1R
ENSCHIG00000009693	32728	27585	27720	33519	33816	10828	14596	11790	13041	13481	890.958	771.229	852.143	949.652	897.387	302.603	449.05	309.71	355.985	368.598	1.28815	1.56296e-34	2.90035e-33	HSP90B1	protein_coding	PF00183:Hsp90 protein|PF02518:Histidine kinase-, DNA gyrase B-, and HSP90-like ATPase
ENSCHIG00000002588	790	504	500	605	650	230	205	226	244	220	112.443	73.6731	80.3633	89.6184	90.1861	33.6064	32.9749	31.0398	34.8241	31.4501	1.44595	1.60895e-34	2.98257e-33	TAF12	protein_coding	PF03847:Transcription initiation factor TFIID subunit A
ENSCHIG00000014040	237	305	232	225	302	586	613	822	644	728	12.1259	16.0265	13.404	11.9808	15.0623	30.7787	35.4445	40.5828	33.0396	37.4102	-1.36942	1.69191e-34	3.13306e-33	GNA13	protein_coding	PF00503:G-protein alpha subunit
ENSCHIG00000017196	725	685	685	591	704	300	238	314	300	353	8.04994	7.81119	8.58868	6.82932	7.61986	3.4195	2.98644	3.36425	3.3401	3.9366	1.18875	1.75133e-34	3.23968e-33	KLF4	protein_coding	-
ENSCHIG00000019547	1093	1059	847	872	1080	2606	1720	2432	2275	2132	19.8496	19.7515	17.3699	16.481	19.1194	48.584	35.3007	42.6186	41.4282	38.8876	-1.15963	2.10213e-34	3.88453e-33	PLCB3	protein_coding	PF00388:Phosphatidylinositol-specific phospholipase C, X domain|PF09279:Phosphoinositide-specific phospholipase C, efhand-like|PF08703:PLC-beta C terminal|PF00387:Phosphatidylinositol-specific phospholipase C, Y domain|PF00168:C2 domain
ENSCHIG00000012829	29	42	57	30	65	265	228	279	256	193	2.41401	3.59057	5.35794	2.59895	5.27442	22.6451	21.4486	22.4104	21.3681	16.1358	-2.43746	2.15315e-34	3.97464e-33	PSMB8	protein_coding	PF00227:Proteasome subunit
ENSCHIG00000017530	186	300	229	227	253	703	649	758	666	593	4.45665	7.38226	6.19602	5.66053	5.9093	17.2917	17.5737	17.5254	16.0012	14.2706	-1.48191	2.29036e-34	4.22351e-33	GAB2	protein_coding	PF00169:PH domain
ENSCHIG00000008352	1470	1657	1386	1198	1524	3080	3602	3360	3188	3737	104.939	121.482	111.728	89.0044	106.053	225.713	290.593	231.453	228.203	267.938	-1.222	2.35707e-34	4.34198e-33	MYADM	protein_coding	PF01284:Membrane-associating domain
ENSCHIG00000003246	2123	1877	1793	1924	2069	1168	803	1091	1035	1026	63.5466	57.7004	60.6044	59.9354	60.3702	35.89	27.1632	31.5117	31.0646	30.8448	0.948902	2.57168e-34	4.73237e-33	CMAS	protein_coding	PF02348:Cytidylyltransferase
ENSCHIG00000025695	124	137	114	96	137	534	524	460	417	339	6.66478	7.56235	6.91911	5.36996	7.17802	29.4641	31.8286	23.8575	22.4742	18.3002	-1.90083	2.74023e-34	5.03729e-33	WTIP	protein_coding	PF00412:LIM domain
ENSCHIG00000018034	1095	1187	1139	1038	1254	538	466	637	608	618	11.0658	12.3195	12.9979	10.917	12.3534	5.58134	5.32204	6.21173	6.16107	6.27264	1.01237	2.80456e-34	5.15017e-33	NFATC2IP	protein_coding	PF11976:Ubiquitin-2 like Rad60 SUMO-like
ENSCHIG00000026577	960	850	804	836	913	1697	1338	1996	1695	1793	11.5833	10.533	10.9546	10.4979	10.7387	21.0199	18.2448	23.2394	20.5075	21.7287	-0.948044	2.91761e-34	5.35219e-33	RIPK1	protein_coding	-
ENSCHIG00000014770	1567	1674	1511	1469	1794	820	568	891	704	777	44.4244	48.7394	48.3725	43.3421	49.5787	23.8646	18.198	24.3744	20.0128	22.1241	1.10981	3.24372e-34	5.94423e-33	GGCX	protein_coding	PF05090:Vitamin K-dependent gamma-carboxylase
ENSCHIG00000020867	1643	1491	1183	992	1115	5663	3670	4411	3952	3789	66.5804	62.0525	54.1347	41.8366	44.0457	235.583	168.073	172.484	160.587	154.215	-1.72961	3.58934e-34	6.57076e-33	CAVIN3	protein_coding	PF15237:PTRF/SDPR family
ENSCHIG00000020723	148	151	117	118	148	412	395	424	335	343	10.8566	11.3758	9.69166	9.00842	10.5831	31.0253	32.7454	30.0124	24.641	25.2707	-1.47801	3.84345e-34	7.02864e-33	ANKRD54	protein_coding	PF12796:Ankyrin repeats (3 copies)
ENSCHIG00000015161	222	184	178	231	226	45	44	54	69	72	3.52054	2.99673	3.18756	3.81245	3.4937	0.732583	0.788556	0.826332	1.09721	1.14678	1.88735	4.04315e-34	7.38619e-33	SGTB	protein_coding	PF13414:TPR repeat|PF00515:Tetratricopeptide repeat|PF16546:Homodimerisation domain of SGTA
ENSCHIG00000004824	1102	873	848	1098	1053	379	424	456	503	447	57.2295	46.5613	49.7297	59.3439	53.3073	20.2053	24.8844	22.8511	26.1933	23.3152	1.18078	4.22356e-34	7.70777e-33	ERGIC2	protein_coding	PF13850:Endoplasmic Reticulum-Golgi Intermediate Compartment (ERGIC)|PF07970:Endoplasmic reticulum vesicle transporter
ENSCHIG00000018391	90	84	96	125	152	481	288	594	520	574	1.15547	1.10756	1.39177	1.67017	1.9023	6.33939	4.17859	7.35877	6.69425	7.40149	-2.14535	4.62716e-34	8.43559e-33	PARP14	protein_coding	PF01661:Macro domain|PF02825:WWE domain|PF00644:Poly(ADP-ribose) polymerase catalytic domain
ENSCHIG00000023220	46	49	33	44	40	195	188	193	186	138	1.3993	1.53081	1.13357	1.39297	1.18613	6.0894	6.46298	5.66517	5.67347	4.21622	-2.07849	5.49072e-34	9.99958e-33	LOXL4	protein_coding	PF01186:Lysyl oxidase|PF00530:Scavenger receptor cysteine-rich domain
ENSCHIG00000025033	1118	1295	1099	1038	1134	2390	2322	2476	2105	2327	7.32561	8.71453	8.1317	7.0784	7.24327	16.0763	17.1944	15.6551	13.8305	15.3141	-1.02022	5.72615e-34	1.04176e-32	IQSEC1	protein_coding	-
ENSCHIG00000015179	339	461	343	361	458	1012	1217	1028	1017	1029	4.45902	6.22748	5.09466	4.94177	5.87252	13.6649	18.0906	13.0478	13.4136	13.594	-1.43218	5.8601e-34	1.06503e-32	ACOX3	protein_coding	PF02770:Acyl-CoA dehydrogenase, middle domain|PF01756:Acyl-CoA oxidase
ENSCHIG00000017106	668	619	568	664	684	282	220	280	352	293	12.1537	11.5663	11.6697	12.5729	12.1313	5.26704	4.52351	4.91578	6.4218	5.35415	1.18107	6.18517e-34	1.12295e-32	OSBPL3	protein_coding	PF15409:Pleckstrin homology domain|PF01237:Oxysterol-binding protein
ENSCHIG00000002921	332	407	338	405	413	158	87	135	128	139	39.2577	49.4258	45.132	49.8399	47.6054	19.1792	11.626	15.4037	15.1768	16.508	1.56744	6.28607e-34	1.14009e-32	H1F0	protein_coding	PF00538:linker histone H1 and H5 family
ENSCHIG00000014195	1543	1303	1155	975	1265	547	444	443	467	407	216.942	188.146	183.375	142.665	173.376	78.95	70.5478	60.1015	65.8382	57.4731	1.44259	6.75301e-34	1.22352e-32	VKORC1	protein_coding	PF07884:Vitamin K epoxide reductase family
novel.632	120	100	96	89	82	14	8	7	7	13	6.79842	5.81834	6.14157	5.2475	4.52856	0.814221	0.5122	0.382674	0.397657	0.739712	3.32721	6.82292e-34	1.23492e-32	-	-	- && - && -
ENSCHIG00000019172	415	399	374	397	444	886	1016	881	924	852	20.005	19.7531	20.3584	19.9167	20.8638	43.8442	55.3487	40.9799	44.6628	41.2499	-1.16301	7.15204e-34	1.29316e-32	MCRS1	protein_coding	PF13325:N-terminal region of micro-spherule protein
ENSCHIG00000014259	573	577	474	493	506	193	241	216	221	218	34.0814	35.2461	31.8363	30.5173	29.3382	11.7844	16.1995	12.3971	13.1807	13.023	1.27628	7.77702e-34	1.40472e-32	GALE	protein_coding	PF16363:GDP-mannose 4,6 dehydratase
ENSCHIG00000018493	79	94	108	136	111	4	2	3	2	3	1.19448	1.45966	1.84398	2.14006	1.63604	0.0620867	0.0341747	0.04377	0.0303225	0.0455581	5.25522	7.89268e-34	1.42416e-32	NAIP	protein_coding	PF00653:Inhibitor of Apoptosis domain|PF05729:NACHT domain
ENSCHIG00000008795	25	30	17	14	31	128	160	169	121	136	0.339221	0.418058	0.260479	0.1977	0.410038	1.78295	2.4535	2.21276	1.64631	1.85342	-2.60597	8.08416e-34	1.45721e-32	KLF2	protein_coding	-
ENSCHIG00000015918	107	134	84	117	101	313	274	367	288	341	8.90687	11.4556	7.89591	10.1359	8.19564	26.7469	25.776	29.4789	24.0391	28.5094	-1.52983	8.63945e-34	1.55572e-32	CTDSPL	protein_coding	PF03031:NLI interacting factor-like phosphatase
ENSCHIG00000026369	1684	1741	1547	1828	1908	2920	2519	3274	3257	3186	38.1431	40.499	39.5681	43.0909	42.1281	67.8959	64.4799	71.5577	73.9732	72.4789	-0.784571	9.26222e-34	1.66616e-32	LIMA1	protein_coding	PF00412:LIM domain
ENSCHIG00000018417	1154	1149	1039	1019	1169	630	562	691	631	679	13.5922	13.8987	13.8191	12.4909	13.422	7.61747	7.48069	7.85352	7.45239	8.03239	0.806055	9.40966e-34	1.69096e-32	ACVR1B	protein_coding	-
ENSCHIG00000018936	689	675	559	427	552	210	188	203	175	174	19.2336	19.3516	17.6212	12.4052	15.021	6.01794	5.93092	5.46816	4.8985	4.87846	1.62156	9.50228e-34	1.70586e-32	FAM171A2	protein_coding	PF10577:Uncharacterised protein family UPF0560
ENSCHIG00000009435	2	8	6	5	0	97	96	81	88	104	0.0638136	0.262147	0.21618	0.166031	0	3.17718	3.4616	2.49386	2.81546	3.3328	-4.45972	1.15528e-33	2.07186e-32	SCNN1A	protein_coding	PF00858:Amiloride-sensitive sodium channel
ENSCHIG00000023714	11665	11355	11443	11422	12683	18613	17559	19951	19749	21773	236.84	236.772	262.357	241.351	251.022	387.949	402.896	390.876	402.067	443.998	-0.723232	1.17128e-33	2.09814e-32	PABPC1	protein_coding	PF00658:Poly-adenylate binding protein, unique domain|PF00076:RNA recognition motif. (a.k.a. RRM, RBD, or RNP domain)
ENSCHIG00000017326	2536	1980	1784	2219	2292	1096	1054	1013	1073	1089	512.939	411.295	407.467	467.1	451.909	227.57	240.924	197.711	217.62	221.226	1.02695	1.17231e-33	2.09814e-32	DAD1	protein_coding	PF02109:DAD family
ENSCHIG00000016734	949	818	688	544	758	240	206	191	132	206	53.5886	47.4386	43.8709	31.9699	41.7249	13.9125	13.1461	10.4074	7.47418	11.6833	1.95012	1.18957e-33	2.12687e-32	PCSK1N	protein_coding	PF07259:ProSAAS precursor
ENSCHIG00000022628	135	127	116	118	98	23	15	21	26	20	12.1595	11.7478	11.7983	11.0611	8.60453	2.12665	1.52685	1.82518	2.34822	1.80927	2.51762	1.19131e-33	2.12782e-32	-	protein_coding	PF04300:F-box associated region|PF12937:F-box-like
ENSCHIG00000023377	7	6	9	2	6	477	115	595	437	569	0.150988	0.132913	0.219214	0.0448962	0.126158	10.5621	2.80327	12.3841	9.45167	12.3267	-6.14604	1.33704e-33	2.38569e-32	GPM6B	protein_coding	-
ENSCHIG00000025022	87	110	82	105	111	12	17	11	6	7	1.7131	2.22448	1.82331	2.15174	2.13063	0.242568	0.3783	0.209007	0.118467	0.138438	3.22792	1.44077e-33	2.56818e-32	PSD4	protein_coding	PF01369:Sec7 domain|PF15410:Pleckstrin homology domain
ENSCHIG00000011262	316	389	324	313	393	120	140	115	113	112	13.8086	17.4576	15.9878	14.2345	16.7407	5.38307	6.91373	4.84913	4.95135	4.91555	1.53808	1.51617e-33	2.69985e-32	EDARADD	protein_coding	-
ENSCHIG00000014700	1394	1022	832	842	1041	351	354	300	265	270	234.619	176.654	158.127	147.485	170.793	60.645	67.3328	48.7221	44.7229	45.6412	1.73446	1.6211e-33	2.8838e-32	SRXN1	protein_coding	PF02195:ParB-like nuclease domain
ENSCHIG00000000146	5485	5945	5803	6537	6888	12310	9593	13855	13295	12753	69.7975	77.694	83.3868	86.572	85.4429	160.808	137.956	170.127	169.643	162.993	-0.992438	1.64942e-33	2.93122e-32	RAB31	protein_coding	-
ENSCHIG00000026776	403	523	458	487	509	1116	840	1293	1202	1232	6.40411	8.53548	8.21866	8.05413	7.88481	18.2056	15.0854	19.827	19.1532	19.6633	-1.23453	1.67349e-33	2.97099e-32	ARHGAP31	protein_coding	PF00620:RhoGAP domain
ENSCHIG00000012713	440	435	349	300	343	1077	861	1090	871	946	51.5001	52.2898	46.1277	36.5437	39.1353	129.407	113.889	123.108	102.225	111.209	-1.36207	1.75499e-33	3.11255e-32	RHOB	protein_coding	PF00071:Ras family
ENSCHIG00000027055	3611	4189	3487	3325	3826	8281	5965	8796	7370	7856	69.0401	82.2539	75.2848	66.1609	71.3081	162.534	128.886	162.279	141.294	150.858	-1.03488	1.76837e-33	3.13312e-32	ADAMTS2	protein_coding	PF05986:ADAM-TS Spacer 1|PF00090:Thrombospondin type 1 domain|PF01421:Reprolysin (M12B) family zinc metalloprotease|PF01562:Reprolysin family propeptide
ENSCHIG00000012373	718	524	564	717	783	2600	1316	3015	2749	2878	13.2339	9.91899	11.7388	13.7537	14.0684	49.1954	27.4121	53.6235	50.8068	53.2779	-1.90164	2.03166e-33	3.596e-32	ABCB5	protein_coding	PF00005:ABC transporter|PF00664:ABC transporter transmembrane region
novel.144	63	50	49	55	61	243	187	222	188	170	1.15473	0.941202	1.01419	1.04915	1.08991	4.5723	3.87351	3.92643	3.45527	3.12955	-1.85101	2.15688e-33	3.8138e-32	-	-	- && - && -
ENSCHIG00000021967	15209	14796	11984	13313	13816	29595	30172	28733	28295	24903	217.774	217.582	193.771	198.389	192.845	435.022	488.239	397	406.255	358.137	-1.03069	2.21299e-33	3.90909e-32	CAVIN1	protein_coding	-
ENSCHIG00000010160	5684	4774	4236	4300	5038	2619	1897	2520	2483	2127	59.6186	51.426	50.1724	46.9388	51.5117	28.2001	22.4863	25.5054	26.1149	22.4072	1.05796	2.23615e-33	3.94606e-32	JAM3	protein_coding	PF07686:Immunoglobulin V-set domain|PF07679:Immunoglobulin I-set domain
ENSCHIG00000025666	1059	1323	1138	1248	1265	2439	1958	2457	2391	2370	29.0005	37.2084	35.1911	35.568	33.7691	68.5659	60.5961	64.9259	65.6557	65.1854	-0.928736	2.37363e-33	4.18447e-32	STAT6	protein_coding	PF01017:STAT protein, all-alpha domain|PF00017:SH2 domain|PF02864:STAT protein, DNA binding domain|PF02865:STAT protein, protein interaction domain|PF14596:STAT6 C-terminal
ENSCHIG00000014108	4480	4165	3704	4060	4359	6794	6769	6663	7198	7133	160.237	152.994	149.602	151.129	151.982	249.459	273.611	229.964	258.155	256.242	-0.72642	2.65746e-33	4.68016e-32	-	protein_coding	PF00152:tRNA synthetases class II (D, K and N)|PF01336:OB-fold nucleic acid binding domain
ENSCHIG00000026187	770	704	714	718	732	369	380	393	366	359	39.5426	37.1296	41.4052	38.3738	36.6443	19.4531	22.0537	19.4747	18.8469	18.5166	0.974234	2.71394e-33	4.77486e-32	TEAD2	protein_coding	PF01285:TEA/ATTS domain family
ENSCHIG00000014903	1852	1470	1504	1083	1502	526	454	634	432	448	36.8875	30.0696	33.8273	22.4493	29.1627	10.755	10.2192	12.1852	8.6279	8.96207	1.58618	2.82704e-33	4.96889e-32	IRX3	protein_coding	-
ENSCHIG00000009432	61	44	36	42	37	235	144	258	176	211	1.17998	0.874118	0.786374	0.845532	0.697697	4.6666	3.14797	4.8158	3.41382	4.0994	-2.20029	3.0971e-33	5.43812e-32	ABTB2	protein_coding	PF00651:BTB/POZ domain|PF12796:Ankyrin repeats (3 copies)
ENSCHIG00000001269	2273	2289	1968	1752	2044	810	946	747	744	749	96.0491	99.3372	93.9076	77.0484	84.1966	35.1371	45.176	30.4592	31.5246	31.7884	1.37275	3.16495e-33	5.55174e-32	TMEM59L	protein_coding	PF12280:Brain specific membrane anchored protein
ENSCHIG00000010797	125	122	83	115	135	367	284	309	313	326	3.27652	3.28424	2.45676	3.13716	3.4495	9.87545	8.41287	7.81566	8.2268	8.58249	-1.45592	3.34918e-33	5.86906e-32	DENND1B	protein_coding	PF02141:DENN (AEX-3) domain|PF03456:uDENN domain|PF03455:dDENN domain
ENSCHIG00000025868	931	1010	988	1000	1217	452	487	507	543	493	22.7968	25.3991	27.3189	25.4835	29.0492	11.3619	13.4765	11.9794	13.3324	12.1245	1.06281	3.47551e-33	6.08439e-32	PLK2	protein_coding	PF00069:Protein kinase domain|PF00659:POLO box duplicated region
ENSCHIG00000024785	531	504	457	432	519	1278	837	1472	1193	1235	5.93974	5.78996	5.77259	5.02913	5.65927	14.6754	10.5809	15.8886	13.3813	13.875	-1.27937	3.54087e-33	6.19266e-32	SLC6A6	protein_coding	-
ENSCHIG00000010826	628	613	506	581	638	285	213	329	255	295	21.9511	22.0054	19.9723	21.1353	21.7389	10.2265	8.41393	11.0968	8.93759	10.3565	1.12166	4.23165e-33	7.39344e-32	B3GALNT2	protein_coding	PF01762:Galactosyltransferase
ENSCHIG00000026723	40	49	61	41	42	271	154	292	208	217	0.962755	1.21122	1.65793	1.02701	0.985428	6.69596	4.18889	6.78176	5.01999	5.24576	-2.26424	4.37624e-33	7.63849e-32	-	protein_coding	PF00779:BTK motif|PF00168:C2 domain|PF00169:PH domain|PF00616:GTPase-activator protein for Ras-like GTPase
ENSCHIG00000000239	9	16	15	11	14	116	74	115	93	116	0.187013	0.341445	0.351967	0.23788	0.283581	2.47442	1.73773	2.30585	1.93774	2.42091	-2.96369	4.59483e-33	8.01209e-32	SHLD2	protein_coding	PF15793:Protein family FAM35, C-terminal
ENSCHIG00000026582	314	297	244	233	225	700	589	746	615	632	11.0201	10.705	9.67002	8.51035	7.69765	25.2198	23.3611	25.2638	21.6429	22.2775	-1.30727	4.84912e-33	8.44715e-32	C12orf10	protein_coding	PF03690:Uncharacterised protein family (UPF0160)
ENSCHIG00000022058	582	570	523	513	493	228	177	275	244	209	98.6746	99.2498	100.13	90.5181	81.4796	39.683	33.914	44.9903	41.4816	35.5894	1.26209	5.06676e-33	8.81757e-32	-	protein_coding	PF00061:Lipocalin / cytosolic fatty-acid binding protein family
ENSCHIG00000025895	77	109	81	91	104	6	14	5	8	5	3.2106	4.66761	3.81384	3.94887	4.22717	0.256824	0.659701	0.201173	0.33448	0.209391	3.60811	5.25298e-33	9.13263e-32	MPP2	protein_coding	PF02828:L27 domain|PF00625:Guanylate kinase|PF07653:Variant SH3 domain|PF00595:PDZ domain (Also known as DHR or GLGF)
ENSCHIG00000017512	1589	1792	1530	1902	1804	458	174	499	428	486	14.894	17.2503	16.1942	18.5538	16.4832	4.40696	1.84314	4.51326	4.02266	4.57525	2.10517	5.33005e-33	9.25749e-32	ITGA8	protein_coding	-
ENSCHIG00000016883	473	574	472	497	596	154	91	204	193	166	13.713	17.0906	15.4524	14.9956	16.8437	4.58332	2.98151	5.70698	5.61065	4.83362	1.71583	6.0022e-33	1.04147e-31	-	protein_coding	PF00335:Tetraspanin family
ENSCHIG00000014628	2360	3941	2889	3243	3194	7418	8734	9127	8389	8833	31.0776	53.2984	42.96	44.4445	41.0006	100.279	129.978	115.976	110.772	116.825	-1.43128	6.10873e-33	1.05891e-31	TNS1	protein_coding	PF00017:SH2 domain|PF10409:C2 domain of PTEN tumour-suppressor protein|PF08416:Phosphotyrosine-binding domain
ENSCHIG00000011930	97	127	109	101	162	16	11	23	18	20	4.08391	5.49137	5.18219	4.4255	6.64875	0.691532	0.523384	0.934408	0.759908	0.845722	2.77426	6.2531e-33	1.08287e-31	CAMK4	protein_coding	PF00069:Protein kinase domain
ENSCHIG00000003548	412	469	422	381	397	1040	828	1033	847	908	26.3398	30.7936	30.4656	25.3499	24.7415	68.2553	59.823	63.7264	54.2978	58.3034	-1.14553	6.85015e-33	1.1851e-31	LDLRAP1	protein_coding	PF00640:Phosphotyrosine interaction domain (PTB/PID)
novel.536	415	418	436	495	505	908	861	1188	1149	1215	3.567	3.6898	4.23178	4.42788	4.23122	8.01176	8.36335	9.85315	9.9028	10.4887	-1.21107	6.88517e-33	1.18999e-31	-	-	- && O02751.2 RecName: Full=Craniofacial development protein 2; AltName: Full=p97 bucentaur protein && -
ENSCHIG00000001329	239	188	208	169	197	534	510	496	471	562	12.2463	9.89325	12.0352	9.01221	9.83999	28.0891	29.5326	24.5242	24.1999	28.9226	-1.35129	7.02408e-33	1.21281e-31	-	protein_coding	PF00621:RhoGEF domain
ENSCHIG00000010428	4	14	20	3	3	940	457	1210	898	1083	0.254082	0.913303	1.43458	0.198322	0.185762	61.2957	32.806	74.1658	57.1972	69.0933	-6.63762	7.06044e-33	1.21748e-31	CMKLR1	protein_coding	PF00001:7 transmembrane receptor (rhodopsin family)
ENSCHIG00000015239	214	292	221	207	255	54	50	86	44	43	6.03967	8.46359	7.04325	6.08002	7.01551	1.56452	1.59475	2.34208	1.24519	1.21888	2.11842	7.06494e-33	1.21748e-31	RPS6KA1	protein_coding	PF00433:Protein kinase C terminal domain|PF00069:Protein kinase domain
ENSCHIG00000026482	301	278	302	334	352	115	110	126	135	136	7.91386	7.50652	8.96624	9.13911	9.02161	3.1039	3.26841	3.19666	3.55909	3.59131	1.34686	9.5817e-33	1.64957e-31	CEP97	protein_coding	PF14580:Leucine-rich repeat
ENSCHIG00000008320	24566	28301	26310	25807	29485	12459	9262	15234	12528	13832	339.322	401.469	410.375	370.981	397.008	176.664	144.579	203.047	173.518	191.891	1.10901	9.72084e-33	1.67189e-31	C3	protein_coding	PF10569:Alpha-macro-globulin thiol-ester bond-forming region|PF07678:A-macroglobulin complement component|PF01759:UNC-6/NTR/C345C module|PF07677:A-macroglobulin receptor|PF01821:Anaphylotoxin-like domain|PF07703:Alpha-2-macroglobulin family N-terminal region|PF01835:MG2 domain|PF00207:Alpha-2-macroglobulin family
ENSCHIG00000024228	2627	2638	2288	2038	2376	1325	1117	1261	1185	1232	98.4932	101.577	96.8688	79.5218	86.8385	50.9976	47.3284	45.621	44.55	46.3927	0.980009	1.00931e-32	1.73423e-31	PLD3	protein_coding	PF00614:Phospholipase D Active site motif|PF13918:PLD-like domain
ENSCHIG00000018405	1348	1242	1096	1135	1226	2402	2368	2198	2408	2236	32.2987	30.5626	29.6543	28.3027	28.6356	59.0821	64.121	50.8191	57.8543	53.8096	-0.934342	1.03357e-32	1.77418e-31	SERPINB1	protein_coding	PF00079:Serpin (serine protease inhibitor)
ENSCHIG00000024110	160	244	170	169	183	531	483	596	463	496	34.4792	54.0007	41.3683	37.9018	38.4422	117.468	117.627	123.933	100.047	107.352	-1.45839	1.11727e-32	1.91599e-31	-	protein_coding	PF00104:Ligand-binding domain of nuclear hormone receptor
ENSCHIG00000021276	1715	1605	1414	1418	1548	3169	2483	3041	2758	2744	41.846	40.2195	38.9601	36.0082	36.8197	79.3778	68.4682	71.5995	67.4788	67.2459	-0.869506	1.18055e-32	2.02254e-31	UNC45A	protein_coding	PF13414:TPR repeat|PF11701:Myosin-binding striated muscle assembly central
ENSCHIG00000021403	200	256	200	238	254	522	442	579	516	499	2.82112	3.70855	3.18569	3.49385	3.49257	7.55875	7.04591	7.88088	7.29836	7.06944	-1.14201	1.2126e-32	2.07543e-31	KIF16B	protein_coding	PF00225:Kinesin motor domain|PF00787:PX domain
ENSCHIG00000021120	149	216	150	126	130	30	21	29	13	21	4.24153	6.31484	4.8218	3.73287	3.60744	0.876688	0.675582	0.796596	0.371076	0.60041	2.77409	1.25441e-32	2.14491e-31	NTN1	protein_coding	-
ENSCHIG00000021788	198	189	202	173	191	54	36	65	65	57	2.83453	2.77875	3.26549	2.57749	2.66544	0.793591	0.582426	0.89791	0.933066	0.819564	1.80332	1.45031e-32	2.47747e-31	NDRG4	protein_coding	PF03096:Ndr family
ENSCHIG00000005780	567	407	422	526	556	194	116	169	177	201	8.55994	6.31036	7.19418	8.26435	8.18243	3.00661	1.9791	2.46194	2.67944	3.04773	1.54602	1.53858e-32	2.62572e-31	TPMT	protein_coding	-
ENSCHIG00000010768	77	87	74	68	89	329	184	352	273	297	3.0195	3.50377	3.27686	2.77516	3.40215	13.2442	8.15426	13.3196	10.7347	11.6975	-1.84016	1.74066e-32	2.96771e-31	TCF7L1	protein_coding	PF00505:HMG (high mobility group) box|PF08347:N-terminal CTNNB1 binding
ENSCHIG00000016428	9	10	5	9	11	86	73	107	77	91	1.31343	1.49878	0.823978	1.36692	1.56486	12.884	12.0395	15.0679	11.2678	13.3382	-3.28907	1.75033e-32	2.98131e-31	-	protein_coding	PF00020:TNFR/NGFR cysteine-rich region
ENSCHIG00000003901	2352	2149	1913	2262	2415	742	358	847	659	807	141.599	132.871	130.053	141.726	141.729	45.8579	24.3573	49.2051	39.7824	48.7965	1.72491	1.79002e-32	3.04597e-31	GJA1	protein_coding	PF03508:Gap junction alpha-1 protein (Cx43)|PF00029:Connexin
ENSCHIG00000025781	257	220	221	240	256	78	85	107	85	85	5.41508	4.76065	5.2583	5.26282	5.25813	1.68715	2.02401	2.1755	1.79587	1.7988	1.45283	1.88318e-32	3.20141e-31	ZRANB3	protein_coding	PF00176:SNF2 family N-terminal domain|PF01844:HNH endonuclease|PF00271:Helicase conserved C-terminal domain
ENSCHIG00000026002	14828	11915	10472	11226	12119	6522	5699	7195	6664	6221	965.83	797.048	770.246	760.99	769.493	436.1	419.507	452.223	435.248	406.978	0.918385	1.90301e-32	3.232e-31	CTSH	protein_coding	PF00112:Papain family cysteine protease|PF08246:Cathepsin propeptide inhibitor domain (I29)
ENSCHIG00000023469	412	513	410	485	481	940	1026	969	992	1115	4.70602	6.01792	5.28837	5.76546	5.35577	11.0223	13.2442	10.6803	11.3619	12.7916	-1.12275	2.00744e-32	3.40607e-31	FAF1	protein_coding	-
ENSCHIG00000013733	602	621	553	590	693	329	253	349	318	311	13.5777	14.3844	14.0843	13.8489	15.2364	7.61749	6.4487	7.59553	7.19183	7.04501	0.985466	2.02999e-32	3.44102e-31	RHNO1	protein_coding	PF15319:RAD9, RAD1, HUS1-interacting nuclear orphan protein
ENSCHIG00000012569	5411	4877	4174	3721	4457	2065	1901	1900	1713	1532	410.417	379.903	357.505	293.726	329.542	160.789	162.949	139.061	130.283	116.708	1.31941	2.52681e-32	4.27908e-31	LRPAP1	protein_coding	PF06401:Alpha-2-macroglobulin RAP, C-terminal domain|PF06400:Alpha-2-macroglobulin RAP, N-terminal domain
ENSCHIG00000026191	228	337	254	360	335	767	901	831	864	916	8.63254	13.1041	10.8597	14.1854	12.3643	29.8117	38.5524	30.3605	32.8021	34.8331	-1.49154	2.65931e-32	4.49914e-31	CERS6	protein_coding	PF03798:TLC domain|PF00046:Homeobox domain
ENSCHIG00000012122	328	395	319	382	385	145	101	156	153	157	25.8123	31.9244	28.3482	31.2862	29.5348	11.7141	8.98251	11.8463	12.0734	12.4093	1.36223	2.73619e-32	4.62476e-31	RBFA	protein_coding	PF02033:Ribosome-binding factor A
ENSCHIG00000018768	1616	1438	1268	1394	1584	874	702	888	792	883	72.2593	66.0364	64.0255	64.871	69.0442	40.1191	35.4742	38.315	35.5108	39.6557	0.830444	2.85148e-32	4.81501e-31	WDR45B	protein_coding	-
ENSCHIG00000018670	7438	8713	7844	7382	8737	14578	12472	16775	14559	15812	131.321	157.986	156.386	135.64	150.37	264.219	248.85	285.788	257.747	280.387	-0.869733	2.87407e-32	4.84851e-31	NID2	protein_coding	PF07645:Calcium-binding EGF domain|PF00058:Low-density lipoprotein receptor repeat class B|PF00086:Thyroglobulin type-1 repeat|PF12947:EGF domain|PF12662:Complement Clr-like EGF-like|PF06119:Nidogen-like|PF07474:G2F domain
ENSCHIG00000017045	110	70	113	122	135	8	8	19	9	12	1.25439	0.819805	1.45512	1.44789	1.5007	0.0936521	0.103099	0.209073	0.102912	0.13744	3.31483	2.88994e-32	4.87063e-31	SLC1A3	protein_coding	PF00375:Sodium:dicarboxylate symporter family
ENSCHIG00000022312	182	203	205	247	182	510	566	587	526	512	3.67474	4.20943	4.67402	5.19025	3.58217	10.5709	12.915	11.4366	10.6494	10.3829	-1.39261	2.91708e-32	4.91167e-31	NLRC3	protein_coding	PF05729:NACHT domain
ENSCHIG00000009615	188	116	105	125	124	13	15	11	29	16	51.606	32.7018	32.5471	35.7098	33.1805	3.6633	4.65325	2.91366	7.98221	4.41118	2.97707	3.02231e-32	5.08399e-31	C15orf48	protein_coding	-
ENSCHIG00000017572	1047	1119	989	1057	1178	1765	1529	1862	1850	1780	23.3328	25.6108	24.8885	24.515	25.5909	40.3788	38.508	40.041	41.3405	39.8413	-0.691366	3.17491e-32	5.3356e-31	USP4	protein_coding	PF06337:DUSP domain|PF00443:Ubiquitin carboxyl-terminal hydrolase|PF14836:Ubiquitin-like domain
ENSCHIG00000012644	122	185	110	164	157	398	354	438	412	435	22.6861	35.33	23.098	31.738	28.459	75.9749	74.3919	78.5919	76.821	81.2421	-1.45273	3.55133e-32	5.96251e-31	-	protein_coding	PF00307:Calponin homology (CH) domain
ENSCHIG00000017644	618	806	694	837	835	1532	1426	1758	1770	1640	9.92789	13.2977	12.5895	13.9936	13.076	25.2647	25.8887	27.2516	28.5118	26.4609	-1.08503	3.56622e-32	5.98182e-31	PRKD1	protein_coding	PF00169:PH domain|PF00130:Phorbol esters/diacylglycerol binding domain (C1 domain)|PF00069:Protein kinase domain
novel.758	1429	1342	1243	1500	1453	356	158	446	356	449	12.4308	11.9892	12.2101	13.5798	12.3212	3.1791	1.55327	3.74373	3.10527	3.92288	2.01034	3.7024e-32	6.20434e-31	-	-	- && - && -
ENSCHIG00000023170	628	587	501	454	592	252	235	268	232	240	9.85956	9.46473	8.88214	7.41805	9.06024	4.0615	4.16955	4.0601	3.65233	3.78444	1.18042	4.84571e-32	8.11253e-31	SLC22A17	protein_coding	-
ENSCHIG00000009706	421	411	361	359	384	142	167	130	154	121	13.0359	13.0699	12.6226	11.5688	11.5907	4.51373	5.84384	3.88425	4.78149	3.76303	1.44525	5.27254e-32	8.81874e-31	POLD2	protein_coding	PF04042:DNA polymerase alpha/epsilon subunit B
ENSCHIG00000014338	536	591	516	654	622	1298	939	1347	1312	1275	6.53343	7.39838	7.10245	8.29641	7.39072	16.242	12.935	15.8434	16.0359	15.6092	-1.06249	5.63586e-32	9.41749e-31	EPB41	protein_coding	-
ENSCHIG00000013631	152	157	103	118	130	402	332	356	370	326	10.248	10.8709	7.84177	8.27967	8.54394	27.8233	25.2962	23.1606	25.0138	22.0752	-1.42802	5.6764e-32	9.47625e-31	THOC6	protein_coding	-
ENSCHIG00000010648	1838	1422	1442	1619	1709	791	777	820	932	865	44.1771	35.1013	39.138	40.4981	40.0418	19.5171	21.1055	19.0182	22.4621	20.8814	0.950335	5.70879e-32	9.52132e-31	TSPAN6	protein_coding	PF00335:Tetraspanin family
ENSCHIG00000005958	839	725	595	632	728	334	315	330	359	330	55.7511	49.4769	44.6468	43.7064	47.1567	22.7838	23.6551	21.1597	23.9205	22.0241	1.08532	6.06057e-32	1.00985e-30	AGA	protein_coding	PF01112:Asparaginase
novel.794	10	11	17	12	9	99	89	97	80	114	0.137577	0.155422	0.264106	0.171816	0.120701	1.3982	1.38376	1.28772	1.10362	1.57523	-3.00456	6.63062e-32	1.10379e-30	-	-	- && Q588U8.1 RecName: Full=Craniofacial development protein 2; AltName: Full=p97 bucentaur protein && -
ENSCHIG00000009819	1726	1506	1137	1346	1343	589	627	550	555	493	107.854	96.6478	80.23	87.5338	81.8071	37.7831	44.2777	33.1636	34.7753	30.941	1.32858	6.73632e-32	1.12033e-30	ECI1	protein_coding	PF00378:Enoyl-CoA hydratase/isomerase
ENSCHIG00000023530	1250	1153	1037	1097	1145	2459	1867	2222	2210	1981	67.3422	63.7939	63.0867	61.5063	60.1316	135.995	113.67	115.512	119.386	107.19	-0.905726	7.32959e-32	1.21784e-30	FLOT1	protein_coding	PF01145:SPFH domain / Band 7 family|PF15975:Flotillin
ENSCHIG00000005888	1	1	0	0	3	207	288	207	231	208	0.0384941	0.0395336	0	0	0.112573	8.17998	12.5288	7.68898	8.91641	8.04175	-7.83539	7.4892e-32	1.24319e-30	ZNF467	protein_coding	PF00096:Zinc finger, C2H2 type
ENSCHIG00000008739	34	43	33	22	22	199	192	174	127	195	3.45362	4.48576	3.78522	2.3257	2.1784	20.7509	22.0404	17.0549	12.9355	19.894	-2.51626	7.50018e-32	1.24384e-30	TMEM204	protein_coding	-
ENSCHIG00000003451	108	107	95	69	89	0	9	8	7	10	8.35658	8.50278	8.30061	5.55635	6.71297	0	0.786992	0.597309	0.543108	0.777137	3.79598	8.49939e-32	1.40823e-30	NXPH4	protein_coding	PF06312:Neurexophilin
ENSCHIG00000024929	322	385	327	273	392	130	88	140	117	117	7.59686	9.3285	8.7118	6.70312	9.01539	3.14854	2.3463	3.18721	2.76788	2.77241	1.53748	8.62189e-32	1.42719e-30	ASPHD2	protein_coding	-
ENSCHIG00000023995	743	860	734	754	796	1339	1466	1555	1455	1528	6.17224	7.3371	6.88544	6.5187	6.44595	11.4188	13.7629	12.4649	12.1199	12.7488	-0.906139	9.57414e-32	1.58333e-30	LMTK2	protein_coding	-
ENSCHIG00000024059	1314	1436	1300	1704	1774	524	589	698	683	723	27.2221	30.5529	30.4124	36.7393	35.8261	11.1441	13.79	13.9536	14.1883	15.0438	1.23866	1.01618e-31	1.67894e-30	HLTF	protein_coding	PF00271:Helicase conserved C-terminal domain|PF08797:HIRAN domain|PF00176:SNF2 family N-terminal domain|PF13920:Zinc finger, C3HC4 type (RING finger)
novel.948	172	210	163	142	175	416	384	417	437	416	8.97956	11.2595	9.60939	7.71526	8.90604	22.295	22.6559	21.0071	22.8766	21.8129	-1.25176	1.06042e-31	1.75039e-30	-	-	- && Q05343.1 RecName: Full=Retinoic acid receptor RXR-alpha; AltName: Full=Nuclear receptor subfamily 2 group B member 1; AltName: Full=Retinoid X receptor alpha && PF11825:Nuclear/hormone receptor activator site AF-1|PF00105:Zinc finger, C4 type (two domains)
ENSCHIG00000015574	2657	2031	1922	2778	2603	954	1029	1153	1151	1127	314.18	246.643	256.638	341.865	300.041	115.804	137.507	131.559	136.473	133.845	1.15557	1.11784e-31	1.84345e-30	FGF7	protein_coding	PF00167:Fibroblast growth factor
ENSCHIG00000024833	101	113	106	99	127	3	1	2	2	1	1.61502	1.8557	1.91401	1.64751	1.97961	0.0492453	0.0180709	0.0308596	0.0320678	0.0160601	5.93612	1.30076e-31	2.14309e-30	GLRB	protein_coding	PF02931:Neurotransmitter-gated ion-channel ligand binding domain|PF02932:Neurotransmitter-gated ion-channel transmembrane region
ENSCHIG00000019250	484	571	509	646	696	1258	1102	1552	1423	1565	4.30226	5.21266	5.10917	5.97612	6.03088	11.4794	11.0702	13.3121	12.6835	13.972	-1.2313	1.31338e-31	2.16187e-30	-	protein_coding	PF00443:Ubiquitin carboxyl-terminal hydrolase|PF06337:DUSP domain
ENSCHIG00000013391	3537	3133	3093	3578	3884	2018	1848	2248	2042	2206	99.0961	90.1476	97.855	104.327	106.077	58.0404	58.5122	60.7745	57.3668	62.0754	0.74535	1.35626e-31	2.23037e-30	STT3B	protein_coding	PF02516:Oligosaccharyl transferase STT3 subunit
ENSCHIG00000018941	3579	2635	2547	2495	2918	1308	831	1308	1227	1032	458.469	346.658	368.434	332.625	364.379	172.006	120.302	161.682	157.607	132.776	1.32905	1.35896e-31	2.23272e-30	MANF	protein_coding	PF10208:Degradation arginine-rich protein for mis-folding
ENSCHIG00000014672	203	226	197	189	191	487	443	487	411	485	9.57213	10.9444	10.4896	9.27492	8.77942	23.5738	23.6069	22.1588	19.4329	22.9692	-1.18829	1.4074e-31	2.31016e-30	CALHM2	protein_coding	PF14798:Calcium homeostasis modulator
ENSCHIG00000010829	14	14	6	9	6	110	87	83	89	88	1.02156	1.04914	0.494387	0.683459	0.426781	8.23976	7.17425	5.84408	6.5119	6.44925	-3.21352	1.60345e-31	2.62951e-30	PTCRA	protein_coding	PF15028:Pre-T-cell antigen receptor
ENSCHIG00000025468	48	54	61	79	62	200	244	217	260	215	1.00892	1.16568	1.44786	1.72813	1.27036	4.31551	5.79599	4.40127	5.47988	4.53885	-1.89108	1.619e-31	2.65255e-30	C6orf132	protein_coding	-
ENSCHIG00000015331	2888	2554	2233	2308	2399	727	1073	668	765	766	327.499	297.444	285.945	272.386	265.193	84.632	137.51	73.0959	86.9876	87.2437	1.62638	1.65232e-31	2.70462e-30	FKBP11	protein_coding	PF00254:FKBP-type peptidyl-prolyl cis-trans isomerase
ENSCHIG00000015729	84	167	112	103	142	457	363	463	403	394	1.01976	2.08213	1.53539	1.30135	1.68046	5.69539	4.98023	5.42382	4.90579	4.80406	-1.76049	1.70565e-31	2.78932e-30	AGAP1	protein_coding	-
ENSCHIG00000019329	250	269	282	299	341	57	36	101	71	83	8.98363	9.92742	11.4431	11.182	11.945	2.10268	1.46197	3.50217	2.55831	2.99559	2.07641	1.76513e-31	2.88392e-30	ENO4	protein_coding	PF00113:Enolase, C-terminal TIM barrel domain|PF03952:Enolase, N-terminal domain
ENSCHIG00000024742	411	353	364	386	387	161	172	184	181	177	7.87548	6.94676	7.87623	7.69765	7.2288	3.167	3.72466	3.40218	3.47774	3.40644	1.1318	1.90445e-31	3.10866e-30	CCNE1	protein_coding	-
ENSCHIG00000024672	19242	17208	16909	18923	19867	9727	10837	10428	10721	11018	876.841	805.329	870.102	897.422	882.517	455.027	558.088	458.538	489.88	504.273	0.813125	2.17606e-31	3.54873e-30	PDIA3	protein_coding	PF00085:Thioredoxin|PF13848:Thioredoxin-like domain
ENSCHIG00000000850	494	515	548	635	630	1147	1127	1542	1439	1606	11.857	12.6949	14.8529	15.862	14.7404	28.2618	30.57	35.7139	34.6332	38.7157	-1.26256	2.34494e-31	3.8206e-30	ANO6	protein_coding	PF16178:Dimerisation domain of Ca+-activated chloride-channel, anoctamin|PF04547:Calcium-activated chloride channel
ENSCHIG00000022398	128	133	145	167	162	348	335	411	435	356	4.42492	4.72193	5.66037	6.00825	5.45922	12.3499	13.0877	13.7101	15.0788	12.3606	-1.3431	2.38109e-31	3.87592e-30	SLC25A13	protein_coding	PF00153:Mitochondrial carrier protein
ENSCHIG00000015090	7180	7350	6516	7489	8001	4468	4099	5078	4902	5072	135.148	142.084	138.499	146.705	146.808	86.3348	87.1939	92.232	92.5213	95.8864	0.642972	2.58825e-31	4.20926e-30	COPA	protein_coding	PF06957:Coatomer (COPI) alpha subunit C-terminus|PF00400:WD domain, G-beta repeat|PF04053:Coatomer WD associated region
ENSCHIG00000015075	1393	1112	1135	1240	1224	659	613	649	704	678	20.616	16.9017	18.9684	19.099	17.6586	10.0121	10.2527	9.26835	10.4474	10.078	0.897656	2.61668e-31	4.25157e-30	-	protein_coding	PF01556:DnaJ C terminal domain|PF00226:DnaJ domain
ENSCHIG00000022260	5796	7481	6400	5452	6147	16185	12320	17126	13492	13822	32.1956	42.6776	40.1449	31.5181	33.2852	92.293	77.3396	91.797	75.1499	77.1138	-1.20207	2.65222e-31	4.30534e-30	PLEC	protein_coding	PF00681:Plectin repeat|PF03501:Plectin/S10 domain
ENSCHIG00000016317	332	307	266	247	332	97	91	140	109	106	4.72352	4.48578	4.27357	3.6573	4.60453	1.41673	1.46316	1.92203	1.55503	1.5147	1.46413	2.9225e-31	4.73973e-30	TCF19	protein_coding	-
ENSCHIG00000000028	7841	7546	7688	8413	9124	14139	13758	16851	17493	19240	393.609	389.029	435.801	439.521	446.476	728.617	780.497	816.25	880.524	970.043	-0.988695	3.24198e-31	5.25302e-30	ND4	protein_coding	-
ENSCHIG00000014571	106	101	70	68	87	5	7	11	9	9	8.00484	7.83323	5.96935	5.34431	6.40451	0.387619	0.597404	0.801574	0.681511	0.682625	3.40825	3.32917e-31	5.38934e-30	FAM131C	protein_coding	PF15010:Putative cell signalling
ENSCHIG00000010918	122	125	78	133	82	0	3	5	0	3	1.69326	1.78175	1.22248	1.92111	1.10943	0	0.0470553	0.0669635	0	0.0418194	5.62974	3.62234e-31	5.85855e-30	-	protein_coding	PF00340:Interleukin-1 / 18
ENSCHIG00000018667	593	459	431	495	453	979	863	1045	985	1042	20.7068	16.4605	16.9948	17.9887	15.4197	35.0936	34.0558	35.211	34.4888	36.5442	-1.00213	3.84673e-31	6.21577e-30	FBXO9	protein_coding	PF12937:F-box-like
ENSCHIG00000018789	0	0	0	0	0	356	272	319	264	319	0	0	0	0	0	4.31623	3.63044	3.63548	3.12647	3.78399	-10.6864	4.05541e-31	6.54695e-30	SLC12A7	protein_coding	-
ENSCHIG00000000483	2179	1217	1489	1712	1837	505	616	575	619	646	58.81	33.7331	45.3806	48.0876	48.3307	13.9918	18.7887	14.975	16.7521	17.5113	1.5151	4.44837e-31	7.17477e-30	EREG	protein_coding	-
ENSCHIG00000007847	455	590	425	452	522	198	187	228	215	231	9.84182	13.1065	10.3809	10.1751	11.0066	4.3966	4.57118	4.75886	4.66322	5.01844	1.21925	4.866e-31	7.84119e-30	VARS2	protein_coding	PF08264:Anticodon-binding domain of tRNA|PF00133:tRNA synthetases class I (I, L, M and V)
ENSCHIG00000024536	179	192	175	128	206	46	32	45	53	32	12.5452	13.8197	13.8498	9.33622	14.0738	3.30956	2.53453	3.04328	3.72464	2.25252	2.09538	5.29069e-31	8.51776e-30	FAM131B	protein_coding	PF15010:Putative cell signalling
ENSCHIG00000005911	282	275	275	257	282	518	524	602	544	539	2.27886	2.28231	2.50948	2.16141	2.22146	4.2972	4.78545	4.69428	4.4081	4.37472	-0.978756	5.56255e-31	8.94728e-30	EPC1	protein_coding	PF06752:Enhancer of Polycomb C-terminus
ENSCHIG00000017236	387	505	443	441	498	976	796	1153	982	1063	8.27777	11.0934	10.7001	9.81696	10.3837	21.4309	19.2415	23.7977	21.0619	22.8364	-1.1091	5.8903e-31	9.46582e-30	RAPGEF1	protein_coding	PF00617:RasGEF domain|PF00618:RasGEF N-terminal motif
ENSCHIG00000011102	16015	18018	14399	14032	15522	32783	30408	30612	29159	28981	331.882	383.473	336.954	302.63	313.562	697.417	712.142	612.142	605.916	603.201	-0.953335	5.95921e-31	9.56785e-30	ACTN4	protein_coding	PF00435:Spectrin repeat|PF00307:Calponin homology (CH) domain|PF08726:Ca2+ insensitive EF hand
ENSCHIG00000019616	1	1	0	1	1	311	199	375	285	321	0.0222926	0.0228946	0	0.0232005	0.021731	7.11719	5.01345	8.0667	6.37073	7.18718	-8.52103	5.97602e-31	9.5861e-30	LEP	protein_coding	PF02024:Leptin
novel.32	85	70	70	87	100	10	8	11	10	7	2.33417	1.97417	2.17067	2.48639	2.67691	0.281904	0.248272	0.291481	0.275358	0.193066	3.17321	6.56162e-31	1.05159e-29	-	-	- && - && -
ENSCHIG00000022242	3342	3273	3091	3993	3995	1790	1735	2001	2024	2022	25.2517	25.3982	26.3733	31.3992	29.4253	13.8843	14.8152	14.5893	15.3348	15.3447	0.898124	6.80846e-31	1.09016e-29	CD109	protein_coding	PF07677:A-macroglobulin receptor|PF07703:Alpha-2-macroglobulin family N-terminal region|PF07678:A-macroglobulin complement component|PF00207:Alpha-2-macroglobulin family|PF01835:MG2 domain|PF10569:Alpha-macro-globulin thiol-ester bond-forming region
ENSCHIG00000022667	575	582	498	480	578	1040	1020	1090	979	998	15.9483	16.5784	15.5976	13.8555	15.6277	29.6119	31.9719	29.1727	27.2278	27.8016	-0.908961	7.48995e-31	1.19819e-29	GRK2	protein_coding	PF00069:Protein kinase domain|PF00169:PH domain|PF00615:Regulator of G protein signaling domain
ENSCHIG00000016442	176	193	137	173	176	395	418	384	428	400	6.60945	7.44359	5.80972	6.76137	6.44296	15.2278	17.7399	13.9152	16.1168	15.0871	-1.23741	7.5151e-31	1.20112e-29	LANCL2	protein_coding	PF05147:Lanthionine synthetase C-like protein
ENSCHIG00000016860	520	541	456	482	463	252	184	250	218	203	18.4843	19.7501	18.304	17.8313	16.0436	9.19576	7.39163	8.57519	7.77033	7.2475	1.16884	7.57131e-31	1.20901e-29	TBKBP1	protein_coding	PF12845:TBD domain
ENSCHIG00000017639	570	737	690	570	789	1567	1373	2042	1559	1893	4.766	6.32877	6.51494	4.9601	6.43097	13.4504	12.974	16.4755	13.071	15.8973	-1.30973	8.21159e-31	1.31006e-29	CREBBP	protein_coding	-
ENSCHIG00000011590	2676	2339	1994	2591	2364	4536	4605	4308	4913	4723	48.8544	43.8551	41.1078	49.229	42.0712	85.0117	95.0102	75.8923	89.939	86.6021	-0.94165	8.53463e-31	1.36037e-29	ANXA3	protein_coding	PF00191:Annexin
ENSCHIG00000027082	238	279	183	160	205	62	31	49	32	47	20.0285	24.1128	17.3902	14.0128	16.8168	5.35612	2.94819	3.97897	2.70025	3.97247	2.28266	9.08549e-31	1.44687e-29	METRN	protein_coding	-
ENSCHIG00000025078	16596	14093	12745	15882	15744	5703	2800	5949	5327	5773	475.958	415.089	412.75	474.03	440.149	167.902	90.7499	164.632	153.19	166.287	1.57816	9.75125e-31	1.55149e-29	HSPA5	protein_coding	PF00012:Hsp70 protein
ENSCHIG00000009887	229	192	186	208	252	74	73	86	64	68	2.33193	2.00796	2.13883	2.20435	2.5015	0.773571	0.840091	0.845052	0.653498	0.695476	1.55667	1.00121e-30	1.59155e-29	C1QTNF2	protein_coding	-
ENSCHIG00000009307	1558	1682	1389	1415	1567	2986	2341	2962	2795	2567	47.0214	52.1346	47.3382	44.4447	46.1017	92.5135	79.8458	86.2615	84.585	77.812	-0.828856	1.05983e-30	1.68323e-29	RGL2	protein_coding	PF00618:RasGEF N-terminal motif|PF00788:Ras association (RalGDS/AF-6) domain|PF00617:RasGEF domain
ENSCHIG00000026788	142	195	170	171	157	530	628	578	503	419	52.8102	74.4795	71.3937	66.1853	56.9179	202.345	263.944	207.425	187.578	156.508	-1.66182	1.07912e-30	1.71231e-29	-	protein_coding	-
ENSCHIG00000009755	2228	1779	1804	1996	2023	3373	3140	3429	3567	3333	212.286	174.082	194.099	197.926	187.898	329.921	338.11	315.266	340.794	318.958	-0.765751	1.12133e-30	1.77768e-29	PSME1	protein_coding	PF02251:Proteasome activator pa28 alpha subunit|PF02252:Proteasome activator pa28 beta subunit
ENSCHIG00000018068	12	29	14	36	27	206	100	284	299	302	0.101789	0.252632	0.1341	0.317802	0.223255	1.7938	0.958609	2.32456	2.54316	2.57287	-3.30679	1.40217e-30	2.22092e-29	SORBS2	protein_coding	-
ENSCHIG00000005405	117	100	94	82	107	367	286	272	270	310	10.2577	9.00405	9.30626	7.48196	9.14469	33.0308	28.337	23.0112	23.7363	27.2973	-1.58192	1.41539e-30	2.23985e-29	COMTD1	protein_coding	PF01596:O-methyltransferase
ENSCHIG00000001775	116	113	100	135	103	10	19	25	23	10	2.79783	2.79907	2.72361	3.3887	2.4217	0.2476	0.517893	0.581845	0.556256	0.242246	2.71884	1.66452e-30	2.63174e-29	SLITRK5	protein_coding	PF13855:Leucine rich repeat
ENSCHIG00000008816	7460	6061	5112	5035	5854	3055	2295	2746	2445	2347	536.98	448.06	415.52	377.185	410.763	225.745	186.692	190.732	176.474	169.678	1.20503	1.72486e-30	2.72469e-29	-	protein_coding	PF00335:Tetraspanin family
ENSCHIG00000018183	122	105	57	97	89	9	5	10	8	1	13.7896	12.1886	7.27524	11.4103	9.8062	1.04429	0.638681	1.09067	0.906702	0.113523	3.83933	1.80388e-30	2.84696e-29	RASL10B	protein_coding	PF00071:Ras family
ENSCHIG00000024086	277	180	206	235	274	700	451	738	694	733	4.3757	2.9202	3.67465	3.86341	4.21928	11.3515	8.05132	11.2494	10.9929	11.6296	-1.4834	1.85213e-30	2.9205e-29	IL1R2	protein_coding	-
ENSCHIG00000011888	5832	5980	4865	4614	5148	12516	9836	11796	10551	9879	61.8367	65.1182	58.2496	50.9146	53.2092	136.233	117.861	120.689	112.177	105.204	-1.03329	1.86246e-30	2.93417e-29	PDLIM7	protein_coding	PF00412:LIM domain|PF00595:PDZ domain (Also known as DHR or GLGF)
ENSCHIG00000013026	1127	1124	1074	1384	1298	2143	2264	2578	2573	2834	16.9697	17.3816	18.2615	21.6882	19.0522	33.1254	38.5257	37.4575	38.8485	42.8592	-1.03146	1.90556e-30	2.99938e-29	ZNF207	protein_coding	-
ENSCHIG00000024577	276	276	259	277	287	100	120	124	117	109	20.9342	21.4995	22.1834	21.8657	21.2202	7.78637	10.2861	9.07556	8.8985	8.30361	1.28185	1.95331e-30	3.0718e-29	TMEM231	protein_coding	PF10149:Transmembrane protein 231
ENSCHIG00000010966	8277	7525	6066	6114	6839	1911	2901	1949	1807	1692	566.323	528.774	468.679	435.364	456.146	134.227	224.317	128.679	123.975	116.274	1.75528	1.95907e-30	3.07811e-29	RCN3	protein_coding	-
ENSCHIG00000007509	201	247	216	188	218	534	521	498	467	552	9.90311	12.4981	12.0174	9.63982	10.4701	27.0087	29.0092	23.676	23.0715	27.3154	-1.25462	2.08767e-30	3.27725e-29	ADRB1	protein_coding	PF00001:7 transmembrane receptor (rhodopsin family)
ENSCHIG00000011444	1199	1375	1229	1275	1453	698	597	781	788	739	43.2879	50.9826	50.1049	47.9063	51.1367	25.8696	24.3581	27.2083	28.527	26.7969	0.873879	2.13145e-30	3.34181e-29	-	protein_coding	PF00884:Sulfatase
ENSCHIG00000017469	82	91	78	92	93	6	16	6	8	2	5.34111	6.0874	5.73712	6.23651	5.90501	0.401196	1.17777	0.377114	0.522506	0.13084	3.52278	2.13259e-30	3.34181e-29	CHAC1	protein_coding	PF04752:ChaC-like protein
novel.931	54	74	62	69	74	226	164	245	224	195	0.591605	0.832611	0.767028	0.786725	0.790295	2.54176	2.03051	2.59005	2.46076	2.14568	-1.6451	2.14917e-30	3.36432e-29	-	-	- && - && -
ENSCHIG00000015898	101	194	132	141	159	476	384	508	448	421	1.2602	2.48596	1.85984	1.83094	1.93391	6.09697	5.41469	6.11627	5.60507	5.27587	-1.60584	2.15077e-30	3.36432e-29	ALPK3	protein_coding	PF07679:Immunoglobulin I-set domain|PF02816:Alpha-kinase family
ENSCHIG00000009589	9888	9083	8285	7998	9114	5565	4955	5827	5314	5056	962.014	907.558	910.221	809.823	864.374	555.809	544.803	547.044	518.415	494.052	0.743634	2.33791e-30	3.65381e-29	CD81	protein_coding	PF00335:Tetraspanin family
ENSCHIG00000005128	0	0	0	0	0	259	348	270	257	283	0	0	0	0	0	3.99133	5.90381	3.91109	3.86854	4.26687	-10.5857	2.651e-30	4.13946e-29	HS3ST2	protein_coding	PF00685:Sulfotransferase domain
ENSCHIG00000026772	432	342	377	438	501	69	146	89	110	103	7.08803	5.76289	6.98498	7.47914	8.01308	1.16219	2.70718	1.40908	1.80975	1.69735	2.01221	2.7386e-30	4.27246e-29	BCHE	protein_coding	PF00135:Carboxylesterase family|PF08674:Acetylcholinesterase tetramerisation domain
novel.732	2229	2090	1789	1538	1732	4402	3775	4265	3842	4200	114.468	110.228	103.745	82.1991	86.7047	232.067	219.086	211.348	197.841	216.629	-1.11469	3.03316e-30	4.72781e-29	-	-	- && - && -
ENSCHIG00000011921	1159	1493	1350	1383	1517	2511	2724	3253	2819	3017	7.99886	10.5822	10.5211	9.93351	10.2059	17.7901	21.2459	21.6637	19.5085	20.9128	-1.03833	3.07412e-30	4.78743e-29	-	protein_coding	PF07529:HSA|PF00271:Helicase conserved C-terminal domain|PF00176:SNF2 family N-terminal domain
ENSCHIG00000012516	600	513	609	637	714	219	173	288	246	282	6.97552	6.12513	7.99511	7.70727	8.09177	2.61371	2.27297	3.23089	2.86777	3.29281	1.3674	3.68435e-30	5.7327e-29	PTGFR	protein_coding	-
ENSCHIG00000024112	58	75	54	60	59	232	160	259	182	238	2.0929	2.77942	2.20037	2.25324	2.07535	8.59401	6.52474	9.01829	6.58529	8.62561	-1.78892	3.87474e-30	6.02361e-29	CABLES1	protein_coding	PF00134:Cyclin, N-terminal domain
ENSCHIG00000019375	499	604	543	646	705	192	120	253	196	232	18.8622	23.4477	23.1778	25.4132	25.9777	7.45041	5.1262	9.22818	7.42901	8.80789	1.61664	4.10474e-30	6.37555e-29	NXPE3	protein_coding	PF06312:Neurexophilin
ENSCHIG00000022474	84	103	102	114	124	277	280	276	285	326	1.08286	1.36365	1.48482	1.52944	1.55824	3.66572	4.07918	3.43325	3.684	4.22087	-1.44312	4.1643e-30	6.46237e-29	F2R	protein_coding	PF00001:7 transmembrane receptor (rhodopsin family)
ENSCHIG00000025962	335	325	317	405	411	132	79	154	103	132	21.4369	21.3586	22.9064	26.9717	25.6377	8.67118	5.71303	9.50915	6.60903	8.48366	1.59821	4.54368e-30	7.04489e-29	GLT8D2	protein_coding	PF01501:Glycosyl transferase family 8
ENSCHIG00000017369	561	647	491	530	548	1093	993	1158	1006	1048	11.7099	13.8697	11.5732	11.5133	11.1504	23.4206	23.4241	23.324	21.0558	21.9707	-0.920076	4.76812e-30	7.38639e-29	KDM4B	protein_coding	PF02375:jmjN domain|PF02373:JmjC domain, hydroxylase|PF13832:PHD-zinc-finger like domain|PF13831:PHD-finger
ENSCHIG00000016682	112	122	79	96	108	353	231	318	277	309	6.11965	6.84606	4.87436	5.45903	5.75244	19.8003	14.2641	16.7664	15.1765	16.9574	-1.51262	4.78101e-30	7.39987e-29	DHRSX	protein_coding	PF00106:short chain dehydrogenase
ENSCHIG00000001675	13	20	2	5	11	119	128	113	88	109	1.17091	1.85005	0.20342	0.468691	0.965815	11.0031	13.0291	9.82118	7.94781	9.86053	-3.45348	4.86555e-30	7.52411e-29	RHOU	protein_coding	PF00071:Ras family
ENSCHIG00000020910	209	246	238	226	225	489	501	504	489	514	1.82427	2.20521	2.34586	2.05299	1.91446	4.38167	4.94201	4.245	4.27992	4.50608	-1.11311	5.02247e-30	7.75996e-29	PHLPP1	protein_coding	-
ENSCHIG00000016452	302	269	214	242	253	78	84	93	92	54	17.9318	16.4037	14.3487	14.9544	14.6439	4.75443	5.63662	5.32848	5.47757	3.22035	1.68289	5.17306e-30	7.98563e-29	RAB6B	protein_coding	PF00071:Ras family
ENSCHIG00000021114	6215	7122	6673	6644	7476	12653	10243	14665	12848	14406	52.8737	62.2261	64.1064	58.8253	61.9994	110.504	98.4801	120.388	109.602	123.093	-0.905731	5.64209e-30	8.70204e-29	NEDD9	protein_coding	-
novel.649	76	80	63	79	79	4	2	4	6	11	2.93372	3.17152	2.74617	3.17371	2.9727	0.158508	0.0872484	0.148994	0.232241	0.426471	3.81741	5.91235e-30	9.11091e-29	-	-	- && P11369.2 RecName: Full=LINE-1 retrotransposable element ORF2 protein; Short=ORF2p; AltName: Full=Long interspersed element-1; Short=L1; AltName: Full=Retrovirus-related Pol polyprotein LINE-1; Includes: RecName: Full=Reverse transcriptase; Includes: RecName: Full=Endonuclease && -
ENSCHIG00000025324	135	176	151	160	200	377	474	480	410	460	3.09221	4.14019	3.90566	3.81409	4.46566	8.86471	12.2698	10.6092	9.41679	10.5824	-1.41308	6.24705e-30	9.61828e-29	PHC1	protein_coding	PF00536:SAM domain (Sterile alpha motif)|PF16616:Unstructured region on Polyhomeotic-like protein 1 and 2
ENSCHIG00000016081	120	154	100	114	135	23	31	31	26	23	6.27903	8.27569	5.90871	6.208	6.88596	1.23545	1.83314	1.56522	1.36417	1.20874	2.2246	6.37305e-30	9.8037e-29	-	protein_coding	-
ENSCHIG00000000321	6499	8042	6704	7820	8224	12514	12652	15156	14350	14732	132.03	167.788	153.795	165.336	162.865	260.981	290.474	297.108	292.321	300.594	-0.882664	6.39169e-30	9.8238e-29	VCL	protein_coding	PF01044:Vinculin family
ENSCHIG00000023822	192	275	221	186	244	66	70	68	68	68	3.12872	4.60225	4.06667	3.15438	3.87592	1.10407	1.2891	1.06925	1.11111	1.11293	1.72905	6.47984e-30	9.95062e-29	COL16A1	protein_coding	PF01391:Collagen triple helix repeat (20 copies)
ENSCHIG00000014678	111	97	85	137	158	1	2	2	0	3	4.65352	4.17641	4.02401	5.97744	6.45707	0.0430374	0.094757	0.0809082	0	0.12632	6.20489	6.62143e-30	1.01592e-28	TC2N	protein_coding	PF00168:C2 domain
ENSCHIG00000003497	439	445	413	434	463	856	881	829	815	843	10.1191	10.5344	10.75	10.4112	10.4034	20.2553	22.9496	18.4389	18.8373	19.5163	-0.936673	6.66398e-30	1.02156e-28	PRR16	protein_coding	PF15252:Domain of unknown function (DUF4589)
ENSCHIG00000013523	115	94	88	70	78	10	10	9	2	3	8.89821	7.46973	7.68899	5.63688	5.88328	0.794315	0.874436	0.671972	0.155174	0.233141	3.71954	6.90389e-30	1.05742e-28	FBXO2	protein_coding	PF00646:F-box domain|PF04300:F-box associated region
ENSCHIG00000013084	92	131	111	115	118	349	405	361	324	300	2.16095	3.1601	2.94416	2.81119	2.70184	8.41531	10.7507	8.18217	7.63107	7.07736	-1.60985	7.18267e-30	1.09916e-28	SYNE3	protein_coding	PF00435:Spectrin repeat|PF10541:Nuclear envelope localisation domain
ENSCHIG00000015645	461	518	444	427	482	848	932	957	923	893	4.54521	5.24511	4.94331	4.38144	4.63255	8.58294	10.3846	9.10477	9.12511	8.84295	-0.954909	8.56083e-30	1.30892e-28	URB1	protein_coding	PF11707:Ribosome 60S biogenesis N-terminal|PF16201:Nucleolar pre-ribosomal-associated protein 1
ENSCHIG00000007418	323	313	343	315	366	134	125	155	149	160	4.86674	4.84342	5.83594	4.93948	5.37571	2.07266	2.12847	2.25357	2.25115	2.4213	1.21496	8.65022e-30	1.32144e-28	PPIP5K1	protein_coding	PF00328:Histidine phosphatase superfamily (branch 2)
ENSCHIG00000013312	80	85	69	94	90	11	4	14	3	3	0.635863	0.693849	0.619305	0.777566	0.697326	0.089754	0.0359299	0.107376	0.0239099	0.023949	3.59353	9.00423e-30	1.37433e-28	FBN2	protein_coding	PF07645:Calcium-binding EGF domain|PF12662:Complement Clr-like EGF-like|PF00683:TB domain
ENSCHIG00000024360	1181	1000	783	996	945	2365	2686	2361	2377	2022	35.5967	30.9551	26.6504	31.2432	27.7659	73.1777	91.4932	68.6688	71.841	61.2116	-1.26681	9.30841e-30	1.41953e-28	ID3	protein_coding	PF00010:Helix-loop-helix DNA-binding domain
ENSCHIG00000011077	100	110	90	121	93	267	228	325	273	273	1.55273	1.75412	1.57804	1.95531	1.40766	4.25592	4.00085	4.86947	4.25051	4.25745	-1.39321	1.24282e-29	1.89367e-28	SYNJ2	protein_coding	PF02383:SacI homology domain|PF08952:Domain of unknown function (DUF1866)|PF03372:Endonuclease/Exonuclease/phosphatase family
ENSCHIG00000010920	2567	1945	1745	2093	2230	1069	1077	1102	1125	1096	342.138	266.236	262.635	290.322	289.734	146.265	162.223	141.73	150.353	146.716	0.957961	1.26947e-29	1.9326e-28	SELENOF	protein_coding	-
ENSCHIG00000016494	165	158	144	178	150	37	42	50	55	31	21.1365	20.7863	20.8302	23.7304	18.731	4.86562	6.08024	6.18049	7.06472	3.98844	1.90048	1.34304e-29	2.04283e-28	-	protein_coding	PF15419:Leukemia NUP98 fusion partner 1
ENSCHIG00000016366	6282	6527	5530	6275	6244	4120	3355	4167	4015	3605	201.181	214.672	199.984	209.141	194.927	135.448	121.424	128.77	128.931	115.954	0.693729	1.40416e-29	2.13396e-28	ANXA6	protein_coding	PF00191:Annexin
ENSCHIG00000012617	290	243	206	198	202	73	68	62	69	79	9.88686	8.50823	7.93066	7.02524	6.71323	2.55488	2.61995	2.03965	2.35881	2.70508	1.7082	1.45692e-29	2.21224e-28	RELB	protein_coding	PF16180:RelB leucine zipper|PF00554:Rel homology DNA-binding domain|PF16181:RelB transactivation domain|PF16179:Rel homology dimerisation domain
ENSCHIG00000016613	94	66	65	75	82	2	4	2	9	5	2.47992	1.78824	1.93644	2.05924	2.10884	0.0541661	0.119259	0.0509148	0.238087	0.132487	4.12735	1.46601e-29	2.22411e-28	CBLN4	protein_coding	PF00386:C1q domain
ENSCHIG00000015202	292	329	228	260	286	625	493	661	575	622	7.82899	9.05922	6.90302	7.25491	7.47496	17.2025	14.938	17.1013	15.4587	16.7496	-1.07994	1.49527e-29	2.26656e-28	TGFBRAP1	protein_coding	PF00780:CNH domain|PF10366:Vacuolar sorting protein 39 domain 1|PF00637:Region in Clathrin and VPS|PF10367:Vacuolar sorting protein 39 domain 2
ENSCHIG00000027075	194	162	154	151	186	44	57	48	55	37	12.3457	10.5877	11.0666	10.0006	11.5384	2.87444	4.09931	2.94753	3.50961	2.36487	1.81994	1.59195e-29	2.41103e-28	TREM1	protein_coding	PF07686:Immunoglobulin V-set domain
ENSCHIG00000006949	168	216	216	229	244	689	414	774	660	736	4.75889	6.28381	6.90927	6.751	6.73762	20.0357	13.2532	21.1564	18.7467	20.9395	-1.58355	1.64895e-29	2.49523e-28	GTF3C4	protein_coding	PF12657:Transcription factor IIIC subunit delta N-term|PF12660:Putative zinc-finger of transcription factor IIIC complex
ENSCHIG00000025998	3	14	5	4	12	440	123	531	413	475	0.030872	0.14796	0.0581026	0.042839	0.120377	4.64819	1.43045	5.27281	4.26165	4.90942	-5.67643	1.83238e-29	2.77041e-28	SLC26A4	protein_coding	-
ENSCHIG00000016621	63	67	52	56	64	209	185	195	203	158	1.20054	1.31124	1.11898	1.11061	1.18887	4.08855	3.9841	3.5857	3.87896	3.02403	-1.64419	1.88062e-29	2.84091e-28	GADD45G	protein_coding	-
ENSCHIG00000010544	409	360	378	420	450	115	81	175	135	164	15.588	14.091	16.2682	16.6591	16.7185	4.49937	3.48878	6.43588	5.15921	6.27772	1.61285	1.91415e-29	2.88909e-28	ENTPD7	protein_coding	PF01150:GDA1/CD39 (nucleoside phosphatase) family
ENSCHIG00000007707	3401	2978	2645	2689	2863	1601	1577	1506	1624	1556	198.7	178.685	174.501	163.5	163.054	96.0218	104.123	84.9024	95.1394	91.3047	0.898131	1.95432e-29	2.9472e-28	ERGIC3	protein_coding	PF13850:Endoplasmic Reticulum-Golgi Intermediate Compartment (ERGIC)|PF07970:Endoplasmic reticulum vesicle transporter
ENSCHIG00000011875	246	212	230	225	243	447	437	485	528	477	6.06011	5.36357	6.39816	5.76851	5.83541	11.3042	12.1661	11.529	13.0426	11.802	-1.02485	1.96972e-29	2.96788e-28	-	protein_coding	PF02946:GTF2I-like repeat
novel.991	157	163	130	108	130	336	353	362	358	350	1.05913	1.1293	0.990317	0.758244	0.854894	2.32689	2.6912	2.35647	2.42167	2.37143	-1.34402	1.9883e-29	2.99332e-28	-	-	- && - && -
ENSCHIG00000015704	483	336	328	327	362	1051	1117	982	1004	824	23.4958	16.7863	18.0177	16.5549	17.1661	52.4848	61.4071	46.0955	48.9734	40.259	-1.43661	1.99623e-29	3.00269e-28	ASL	protein_coding	PF14698:Argininosuccinate lyase C-terminal|PF00206:Lyase
ENSCHIG00000000033	293	292	297	368	357	707	733	833	862	1116	38.3863	39.2883	43.9386	50.1756	45.5928	95.0858	108.526	105.307	113.24	146.847	-1.38851	2.04306e-29	3.07052e-28	ND6	protein_coding	-
ENSCHIG00000017714	1035	943	907	763	962	470	378	401	466	374	133.324	124.753	131.934	102.289	120.799	62.1518	55.0279	49.8444	60.1918	48.3874	1.15375	2.05733e-29	3.08932e-28	TMEM9	protein_coding	PF05434:TMEM9
ENSCHIG00000024283	95	141	134	107	142	29	17	28	22	22	7.19773	10.9714	11.4646	8.43706	10.4877	2.25557	1.4556	2.04707	1.67139	1.67412	2.41013	2.1949e-29	3.2931e-28	TNFAIP8	protein_coding	PF05527:Domain of unknown function (DUF758)
ENSCHIG00000015726	244	178	237	192	237	490	577	560	599	533	2.63849	1.97678	2.89398	2.16074	2.49824	5.43938	7.05123	5.8433	6.49496	5.78876	-1.33161	2.21402e-29	3.31897e-28	CD163	protein_coding	PF00530:Scavenger receptor cysteine-rich domain
ENSCHIG00000020331	530	537	423	425	496	1131	771	1211	1096	1106	15.0502	15.6607	13.564	12.56	13.7299	32.9697	24.7424	33.1828	31.2075	31.5437	-1.12293	2.26553e-29	3.39329e-28	IL4R	protein_coding	PF09238:Interleukin-4 receptor alpha chain, N-terminal
ENSCHIG00000025050	773	879	824	729	719	1817	1433	1943	1574	1631	17.1438	20.0211	20.6365	16.8264	15.5445	41.3685	35.9167	41.5819	35.0038	36.3307	-1.07761	2.27523e-29	3.40492e-28	FAM20C	protein_coding	-
ENSCHIG00000015573	150	165	178	161	170	53	43	45	32	53	2.42489	2.73941	3.24939	2.70871	2.67898	0.879556	0.785582	0.701967	0.518721	0.860535	1.88169	2.35959e-29	3.52818e-28	SDC2	protein_coding	PF01034:Syndecan domain
novel.547	95	93	74	80	107	1	2	4	2	1	2.10491	2.11624	1.8515	1.84474	2.31107	0.0227456	0.0500798	0.0855212	0.0444348	0.0222537	5.49809	2.57575e-29	3.84791e-28	-	-	- && - && -
ENSCHIG00000024173	958	821	734	814	859	1668	1243	1709	1595	1522	81.4111	71.6529	70.4362	71.991	71.1592	145.513	119.375	140.141	135.913	129.905	-0.871685	2.57778e-29	3.84791e-28	-	protein_coding	PF02180:Bcl-2 homology region 4|PF00452:Apoptosis regulator proteins, Bcl-2 family
ENSCHIG00000020330	276	196	158	195	245	53	43	80	56	57	17.0312	12.4212	11.0097	12.523	14.7375	3.35738	2.99867	4.76355	3.46504	3.53268	1.8995	2.65671e-29	3.96236e-28	TRIB3	protein_coding	PF00069:Protein kinase domain
ENSCHIG00000011320	1659	1517	1163	1383	1472	611	412	740	576	690	35.9185	33.731	28.4337	31.1623	31.067	13.58	10.0807	15.4599	12.5048	15.0042	1.26575	2.70654e-29	4.03326e-28	DUSP6	protein_coding	-
ENSCHIG00000012241	279	231	241	295	282	507	570	655	570	662	2.72785	2.31953	2.66082	3.00175	2.68773	5.08876	6.29816	6.17961	5.58823	6.5008	-1.14622	2.71447e-29	4.04168e-28	FCHO2	protein_coding	PF10291:Muniscin C-terminal mu homology domain|PF00611:Fes/CIP4, and EFC/F-BAR homology domain
ENSCHIG00000016863	8	25	13	10	19	164	74	217	135	203	0.158067	0.507298	0.290052	0.20563	0.365952	3.32646	1.65236	4.13727	2.67465	4.02846	-3.37361	2.90609e-29	4.32332e-28	ADAMTS17	protein_coding	PF01421:Reprolysin (M12B) family zinc metalloprotease|PF01562:Reprolysin family propeptide|PF05986:ADAM-TS Spacer 1|PF00090:Thrombospondin type 1 domain
ENSCHIG00000026238	1408	1424	1217	1370	1407	803	708	773	726	888	34.489	35.8228	33.6628	34.9248	33.5963	20.1921	19.599	18.271	17.8319	21.8466	0.819769	2.98665e-29	4.43943e-28	CHSY1	protein_coding	-
ENSCHIG00000010792	833	843	715	947	920	1452	1408	1589	1488	1509	11.4853	11.9371	11.1323	13.5889	12.3653	20.5519	21.9394	21.141	20.5724	20.8968	-0.796086	3.00533e-29	4.46343e-28	CPSF6	protein_coding	PF00076:RNA recognition motif. (a.k.a. RRM, RBD, or RNP domain)
ENSCHIG00000014792	885	729	657	824	927	364	269	429	312	388	18.3016	15.4827	15.3424	17.7341	18.6873	7.72743	6.28668	8.56067	6.4697	8.05881	1.20432	3.02546e-29	4.48955e-28	EIF2AK3	protein_coding	PF00069:Protein kinase domain
ENSCHIG00000006029	230	240	202	240	261	0	0	0	0	0	11.1415	11.9398	11.0496	12.0993	12.3247	0	0	0	0	0	10.3259	3.12937e-29	4.63983e-28	-	protein_coding	PF00129:Class I Histocompatibility antigen, domains alpha 1 and 2
ENSCHIG00000026775	490	632	523	455	549	1372	996	1335	1173	1134	5.84501	7.74246	7.04487	5.64854	6.38383	16.8008	13.4268	15.3665	14.0304	13.5861	-1.16489	3.19494e-29	4.73307e-28	WDR81	protein_coding	PF02138:Beige/BEACH domain
ENSCHIG00000015852	2358	2242	2010	1855	2263	802	1058	771	883	807	122.181	119.308	117.609	100.032	114.305	42.6602	61.9541	38.5496	45.8781	41.9979	1.31241	3.20573e-29	4.74507e-28	NDRG1	protein_coding	PF03096:Ndr family
ENSCHIG00000003569	75	117	105	116	137	337	424	357	330	377	1.21358	1.94431	1.91857	1.95344	2.16096	5.59788	7.75345	5.57415	5.35431	6.12689	-1.72544	3.4849e-29	5.15396e-28	ST5	protein_coding	PF03456:uDENN domain|PF03455:dDENN domain|PF02141:DENN (AEX-3) domain
ENSCHIG00000007139	256	292	253	339	321	727	526	775	799	877	8.6679	10.1538	9.67334	11.9456	10.595	25.2695	20.1272	25.3209	27.1272	29.824	-1.32343	3.64891e-29	5.39201e-28	SPARCL1	protein_coding	PF10591:Secreted protein acidic and rich in cysteine Ca binding region|PF09289:Follistatin/Osteonectin-like EGF domain|PF00050:Kazal-type serine protease inhibitor domain
novel.819	25624	22759	23499	26820	28487	46017	41440	51511	54107	61323	608.275	554.854	629.918	662.594	659.204	1121.4	1111.72	1179.93	1287.92	1462.07	-0.98449	4.02339e-29	5.94039e-28	-	-	- && P03910.1 RecName: Full=NADH-ubiquinone oxidoreductase chain 4; AltName: Full=NADH dehydrogenase subunit 4 && PF00510:Cytochrome c oxidase subunit III
ENSCHIG00000018776	693	794	682	707	837	1308	1144	1524	1338	1474	4.23177	4.97946	4.70279	4.49308	4.98235	8.19945	7.89475	8.98004	8.19273	9.04023	-0.855355	4.17423e-29	6.15795e-28	ARHGAP21	protein_coding	PF00620:RhoGAP domain|PF15410:Pleckstrin homology domain|PF00595:PDZ domain (Also known as DHR or GLGF)
ENSCHIG00000019518	436	436	377	381	405	214	154	197	184	203	20.8142	21.3763	20.3234	18.9293	18.8473	10.4876	8.30841	9.07495	8.80796	9.73336	1.11043	4.2721e-29	6.29706e-28	APBB3	protein_coding	PF00640:Phosphotyrosine interaction domain (PTB/PID)
novel.674	0	0	2	3	4	77	92	119	102	102	0	0	0.0311084	0.0430054	0.0537088	1.08879	1.43211	1.58167	1.4088	1.4111	-5.75864	4.33476e-29	6.38408e-28	-	-	- && - && -
ENSCHIG00000020900	8	10	5	7	15	80	58	96	91	92	0.571685	0.733904	0.403477	0.520596	1.04491	5.86874	4.68401	6.61976	6.52067	6.60309	-3.19764	4.33969e-29	6.386e-28	NRIP3	protein_coding	PF09668:Aspartyl protease
ENSCHIG00000016800	214	118	110	149	155	0	0	5	1	0	13.2054	7.4781	7.66498	9.56883	9.3237	0	0	0.297722	0.0618757	0	6.96757	4.58685e-29	6.74408e-28	POPDC3	protein_coding	PF04831:Popeye protein conserved region
ENSCHIG00000014427	143	172	180	212	231	490	401	571	481	511	2.36308	2.91907	3.3589	3.64599	3.72113	8.31241	7.48877	9.10507	7.97025	8.48119	-1.3703	4.68721e-29	6.8859e-28	TBX15	protein_coding	PF00907:T-box
ENSCHIG00000017378	748	628	483	583	596	1884	1318	1808	1870	1237	195.253	168.356	142.372	158.38	151.657	504.853	388.808	455.406	489.465	324.309	-1.40601	5.0636e-29	7.43265e-28	NUPR1	protein_coding	-
ENSCHIG00000013816	450	365	389	466	479	100	136	117	188	147	6.97474	5.81006	6.80843	7.51687	7.23721	1.59112	2.3822	1.74987	2.92184	2.28837	1.65242	5.10531e-29	7.48764e-28	DECR1	protein_coding	PF00106:short chain dehydrogenase
ENSCHIG00000006926	113	153	154	157	151	511	313	702	576	683	2.72547	3.78989	4.19436	3.94093	3.55026	12.6524	8.5316	16.3382	13.9306	16.5454	-1.90363	5.13656e-29	7.52721e-28	-	lincRNA	-
ENSCHIG00000015203	187	248	192	193	189	550	460	548	426	568	3.359	4.57502	3.8945	3.60796	3.30941	10.1419	9.33791	9.49847	7.67294	10.2473	-1.32387	5.26077e-29	7.70283e-28	TTC7B	protein_coding	PF13414:TPR repeat|PF12895:Anaphase-promoting complex, cyclosome, subunit 3
ENSCHIG00000026961	330	322	312	310	317	145	111	146	118	93	12.0525	12.0779	12.8676	11.7831	11.286	5.43648	4.58151	5.1454	4.32144	3.41144	1.39084	5.38992e-29	7.88538e-28	SMOX	protein_coding	PF01593:Flavin containing amine oxidoreductase
ENSCHIG00000011819	132	171	87	113	114	368	374	349	378	374	4.59073	6.10768	3.41671	4.08999	3.86485	13.1384	14.6995	11.7122	13.1821	13.0639	-1.57369	5.47201e-29	7.99884e-28	GADD45B	protein_coding	-
ENSCHIG00000000331	471	484	435	325	470	149	118	203	128	135	7.6499	8.07333	7.97822	5.49356	7.44136	2.48433	2.16591	3.18152	2.08463	2.20222	1.59415	5.51477e-29	8.05467e-28	FGFRL1	protein_coding	-
ENSCHIG00000010020	162	187	118	119	126	473	476	455	358	447	14.823	17.5725	12.1923	11.3319	11.2386	44.4293	49.221	40.1732	32.8464	41.0791	-1.62809	5.72986e-29	8.36189e-28	KLF16	protein_coding	PF00096:Zinc finger, C2H2 type
ENSCHIG00000026902	71	76	78	92	90	11	6	10	15	10	8.66199	9.52238	10.7457	11.6811	10.7034	1.37765	0.827244	1.17724	1.83499	1.22533	2.98499	6.11288e-29	8.91347e-28	-	protein_coding	PF13772:AIG2-like family
ENSCHIG00000017909	140	160	127	209	170	1496	579	1972	1459	1758	3.47733	4.0814	3.56207	5.40256	4.1161	38.1449	16.2524	47.2638	36.3376	43.856	-3.13939	6.20388e-29	9.0387e-28	ECM2	protein_coding	PF13855:Leucine rich repeat|PF00093:von Willebrand factor type C domain
ENSCHIG00000022643	1580	1879	1734	1843	1961	883	656	1028	890	964	19.6432	23.9913	24.3437	23.8461	23.7658	11.2695	9.21684	12.3325	11.095	12.0372	1.04589	6.96492e-29	1.01391e-27	COL14A1	protein_coding	PF00041:Fibronectin type III domain|PF01391:Collagen triple helix repeat (20 copies)|PF00092:von Willebrand factor type A domain
ENSCHIG00000026956	3869	3296	2871	2709	3230	6511	5294	6801	6008	6261	163.391	142.951	136.913	119.062	132.969	282.269	252.659	277.144	254.415	265.561	-0.937944	7.57106e-29	1.10124e-27	FADS3	protein_coding	PF00487:Fatty acid desaturase|PF00173:Cytochrome b5-like Heme/Steroid binding domain
ENSCHIG00000009974	217	205	196	187	224	67	57	73	49	88	6.71321	6.51324	6.84713	6.02072	6.75521	2.12781	1.99282	2.1792	1.52002	2.7343	1.63698	8.00955e-29	1.16406e-27	DLG4	protein_coding	PF00595:PDZ domain (Also known as DHR or GLGF)|PF10608:Polyubiquitination (PEST) N-terminal domain of MAGUK|PF10600:PDZ-associated domain of NMDA receptors|PF00625:Guanylate kinase|PF00018:SH3 domain
ENSCHIG00000025813	129	144	112	120	133	366	330	380	320	272	8.3086	9.52518	8.14588	8.04369	8.35045	24.1995	24.0201	23.6171	20.6667	17.5954	-1.37665	8.41648e-29	1.22219e-27	IBA57	protein_coding	PF08669:Glycine cleavage T-protein C-terminal barrel domain
ENSCHIG00000013615	1199	1402	1178	1337	1378	2433	2914	2558	2591	2733	14.3123	17.1874	15.8787	16.6095	16.0346	29.8139	39.3099	29.4641	31.0127	32.7658	-1.02053	8.77794e-29	1.27363e-27	LMNB1	protein_coding	PF00932:Lamin Tail Domain|PF00038:Intermediate filament protein
ENSCHIG00000025244	1292	1377	1052	934	1116	3162	3105	2716	2608	2655	62.8942	68.8422	57.829	47.3185	52.9581	158.015	170.818	127.58	127.303	129.809	-1.2995	9.60823e-29	1.39296e-27	CTBP1	protein_coding	PF02826:D-isomer specific 2-hydroxyacid dehydrogenase, NAD binding domain|PF00389:D-isomer specific 2-hydroxyacid dehydrogenase, catalytic domain
ENSCHIG00000010423	574	700	563	532	611	1106	1108	1284	1120	1175	4.7376	5.93358	5.24731	4.56977	4.91595	9.37107	10.335	10.2262	9.26933	9.74041	-0.94616	1.01105e-28	1.46457e-27	DIDO1	protein_coding	PF07500:Transcription factor S-II (TFIIS), central domain|PF07744:SPOC domain|PF00628:PHD-finger
ENSCHIG00000024104	615	816	684	825	937	1558	1702	2221	1897	2245	5.66697	7.72216	7.11728	7.91163	8.41658	14.7377	17.7239	19.7483	17.5278	20.7771	-1.29711	1.06036e-28	1.53473e-27	ABCA1	protein_coding	PF12698:ABC-2 family transporter protein|PF00005:ABC transporter
ENSCHIG00000021960	866	870	832	1090	1068	396	427	450	503	449	20.0753	20.7126	21.7795	26.297	24.1343	9.42381	11.1865	10.0661	11.6922	10.454	1.09747	1.1181e-28	1.61698e-27	MSH2	protein_coding	PF01624:MutS domain I|PF05192:MutS domain III|PF05190:MutS family domain IV|PF00488:MutS domain V|PF05188:MutS domain II
ENSCHIG00000021664	398	394	378	321	393	809	694	926	703	792	19.8638	20.1952	21.3036	16.6732	19.1202	41.4491	39.1437	44.5958	35.1818	39.7006	-1.04289	1.14161e-28	1.64963e-27	-	protein_coding	PF15336:Autism susceptibility gene 2 protein
novel.209	4	16	15	15	14	101	80	120	92	152	0.0921705	0.378638	0.390306	0.359715	0.31447	2.38914	2.08327	2.66819	2.12571	3.51777	-3.06702	1.15354e-28	1.6655e-27	-	-	- && - && -
ENSCHIG00000023675	114	99	105	121	150	30	18	30	22	28	9.99471	8.91401	10.3953	11.0404	12.8197	2.70007	1.78345	2.53799	1.93407	2.46556	2.21493	1.17408e-28	1.69377e-27	RSPO1	protein_coding	PF15913:Furin-like repeat, cysteine-rich
ENSCHIG00000018924	2138	1605	1541	1671	1829	804	895	766	771	764	272.364	209.986	221.68	221.541	227.131	105.144	128.851	94.1619	98.4874	97.7527	1.13729	1.19005e-28	1.71541e-27	SPCS3	protein_coding	PF04573:Signal peptidase subunit
ENSCHIG00000011186	712	702	613	641	644	1307	1133	1250	1169	1132	8.09398	8.1958	7.86908	7.58361	7.13654	15.2526	14.5558	13.7118	13.3254	12.9247	-0.843568	1.36691e-28	1.96873e-27	CNPPD1	protein_coding	-
ENSCHIG00000021724	34	97	70	79	44	822	430	807	618	745	0.419087	1.22792	0.974327	1.01342	0.528685	10.4012	5.98985	9.59848	7.6383	9.22303	-3.36556	1.38312e-28	1.99045e-27	ADAMTS15	protein_coding	-
ENSCHIG00000001756	38	50	41	31	57	595	206	655	408	680	2.04243	2.75998	2.48845	1.73405	2.98647	32.8298	12.5128	33.9711	21.9891	36.7084	-3.52224	1.64864e-28	2.37063e-27	ISLR	protein_coding	PF07679:Immunoglobulin I-set domain|PF13855:Leucine rich repeat
ENSCHIG00000018359	972	823	905	863	956	488	448	491	544	503	13.9236	12.1076	14.6391	12.8657	13.3494	7.17617	7.25247	6.78689	7.8139	7.23679	0.882877	1.76808e-28	2.5403e-27	KRTCAP2	protein_coding	-
ENSCHIG00000023286	863	695	684	707	706	387	329	312	325	302	11.2466	9.30184	10.0658	9.58886	8.96884	5.17738	4.84541	3.92347	4.24696	3.95286	1.15193	1.79769e-28	2.58074e-27	-	protein_coding	-
ENSCHIG00000006689	170	149	160	179	192	49	49	45	68	47	9.75898	8.78444	10.3719	10.6941	10.7443	2.88761	3.17888	2.49271	3.91424	2.70985	1.73125	1.89917e-28	2.7242e-27	DYNC2LI1	protein_coding	PF05783:Dynein light intermediate chain (DLIC)
ENSCHIG00000011927	710	662	497	666	720	1141	1153	1285	1393	1294	29.929	28.6592	23.6577	29.2176	29.586	49.375	54.927	52.2686	58.8801	54.7849	-0.937024	1.91124e-28	2.73929e-27	ALDH6A1	protein_coding	PF00171:Aldehyde dehydrogenase family
ENSCHIG00000025384	450	680	363	647	403	131	85	167	116	131	14.3448	22.262	13.0669	21.4646	12.523	4.28688	3.06214	5.13692	3.70787	4.19418	2.0348	1.97265e-28	2.825e-27	FOS	protein_coding	PF00170:bZIP transcription factor
ENSCHIG00000026553	81	76	76	86	82	0	1	4	3	3	6.79162	6.54447	7.19588	7.50452	6.70228	0	0.094757	0.323633	0.252228	0.25264	5.20398	2.08382e-28	2.98179e-27	CD200	protein_coding	PF00047:Immunoglobulin domain
ENSCHIG00000011773	735	683	608	792	785	338	367	407	331	357	52.7963	50.3859	49.3175	59.2076	54.9675	24.9242	29.7924	28.2107	23.8412	25.7559	1.00997	2.12529e-28	3.03866e-27	-	protein_coding	PF00056:lactate/malate dehydrogenase, NAD binding domain|PF02866:lactate/malate dehydrogenase, alpha/beta C-terminal domain
ENSCHIG00000020838	116	134	113	135	147	32	22	34	29	44	7.42979	8.81446	8.17295	8.99888	9.17817	2.10405	1.59244	2.10137	1.86252	2.83051	2.01696	2.19273e-28	3.13255e-27	-	protein_coding	PF00001:7 transmembrane receptor (rhodopsin family)
novel.527	416	355	375	382	463	141	118	190	167	194	3.00851	2.63668	3.06246	2.87512	3.26406	1.0468	0.964411	1.32591	1.21104	1.40913	1.31472	2.36486e-28	3.37572e-27	-	-	- && - && -
ENSCHIG00000000230	250	254	176	220	257	78	59	82	89	97	44.3423	46.2683	35.2511	40.6103	44.4356	14.2023	11.8264	14.0345	15.8289	17.2799	1.52571	2.45689e-28	3.50424e-27	-	protein_coding	PF03061:Thioesterase superfamily
ENSCHIG00000023506	403	429	405	502	442	192	120	141	191	181	8.01296	8.76027	9.09337	10.3879	8.56703	3.91901	2.69645	2.70527	3.80807	3.61459	1.41929	2.69921e-28	3.84676e-27	CMBL	protein_coding	PF01738:Dienelactone hydrolase family
ENSCHIG00000020447	2671	2420	2519	2116	2421	4410	4585	4585	4613	4611	166.454	154.884	177.268	137.237	147.073	282.128	322.91	275.717	288.261	288.607	-0.89676	2.7809e-28	3.95997e-27	-	protein_coding	PF13012:Maintenance of mitochondrial structure and function|PF01398:JAB1/Mov34/MPN/PAD-1 ubiquitin protease
ENSCHIG00000013286	670	659	593	552	629	1441	1335	1411	1315	1090	25.1337	25.3886	25.1199	21.5505	23.0013	55.4923	56.596	51.0755	49.4642	41.0677	-1.07758	2.79054e-28	3.96734e-27	PPP1R18	protein_coding	PF13914:Phostensin PP1-binding and SH3-binding region|PF13916:PP1-regulatory protein, Phostensin N-terminal
ENSCHIG00000014188	324	408	349	333	375	695	658	710	711	732	12.2072	15.7871	14.8483	13.0572	13.7728	26.8808	28.0168	25.8126	26.861	27.6996	-0.957672	2.79057e-28	3.96734e-27	SNX33	protein_coding	PF10456:WASP-binding domain of Sorting nexin protein|PF14604:Variant SH3 domain|PF00787:PX domain
ENSCHIG00000021161	753	860	766	957	1071	1624	1686	1975	1997	2064	6.6295	7.776	7.61546	8.76866	9.19168	14.6777	16.7751	16.7786	17.6298	18.2511	-1.07285	3.0971e-28	4.39957e-27	USP24	protein_coding	PF00443:Ubiquitin carboxyl-terminal hydrolase
ENSCHIG00000016988	8457	8423	7976	9450	9786	13363	13069	15122	15077	15290	96.2494	98.4512	102.506	111.931	108.569	156.125	168.092	166.071	172.06	174.776	-0.693308	3.14869e-28	4.46927e-27	MYOF	protein_coding	PF08150:FerB (NUC096) domain|PF08165:FerA (NUC095) domain|PF16165:Ferlin C-terminus|PF00168:C2 domain|PF08151:FerI (NUC094) domain
ENSCHIG00000019429	996	1209	1051	1348	1402	428	385	593	503	583	29.2061	36.4094	34.8016	41.1377	40.0758	12.8839	12.7585	16.7793	14.7899	17.1702	1.28716	3.37865e-28	4.79016e-27	ITGB8	protein_coding	PF00362:Integrin, beta chain
ENSCHIG00000018841	151	246	206	248	220	29	62	30	39	38	6.93577	11.6045	10.6848	11.8551	9.85054	1.36742	3.21834	1.32967	1.79625	1.75305	2.4368	3.3802e-28	4.79016e-27	KCNJ3	protein_coding	PF01007:Inward rectifier potassium channel
ENSCHIG00000020837	647	625	575	538	626	1300	1059	1196	1141	1049	13.7752	13.6661	13.8243	11.9209	12.9923	28.4134	25.4807	24.5713	24.3591	22.4316	-0.920415	3.38967e-28	4.79972e-27	LATS2	protein_coding	PF00069:Protein kinase domain
ENSCHIG00000004209	457	557	513	430	503	1446	928	1382	1114	1143	7.67853	9.61146	9.73331	7.5191	8.23853	24.9412	17.6211	22.4065	18.7685	19.2886	-1.26881	3.39257e-28	4.79997e-27	MAP3K6	protein_coding	PF13281:Domain of unknown function (DUF4071)|PF00069:Protein kinase domain
ENSCHIG00000026898	475	495	461	393	529	192	195	248	196	171	7.86444	8.41689	8.619	6.77177	8.53787	3.26334	3.64864	3.96214	3.25397	2.84356	1.24446	3.42923e-28	4.84794e-27	SLC12A9	protein_coding	-
ENSCHIG00000022163	404	460	424	441	453	1008	886	846	840	894	15.3804	17.9853	18.2278	17.4728	16.8115	39.3945	38.1192	31.0786	32.0664	34.1836	-1.0257	3.58941e-28	5.07032e-27	GRB10	protein_coding	PF00017:SH2 domain|PF08947:BPS (Between PH and SH2)|PF00169:PH domain|PF00788:Ras association (RalGDS/AF-6) domain
ENSCHIG00000019733	5192	4897	4621	5055	5590	9585	11630	9342	10305	10469	248.892	241.09	250.146	252.193	261.221	471.689	630.055	432.136	495.345	504.05	-1.01489	3.7105e-28	5.23718e-27	MEDAG	protein_coding	-
ENSCHIG00000009546	366	527	399	506	553	1005	984	1280	1056	1191	5.42715	8.02553	6.68106	7.80867	7.99348	15.2983	16.4895	18.3149	15.7014	17.7376	-1.217	3.7216e-28	5.24865e-27	DIP2B	protein_coding	PF06464:DMAP1-binding Domain|PF00501:AMP-binding enzyme
ENSCHIG00000016603	1322	1179	1118	1385	1357	637	551	708	703	790	36.3466	33.2903	34.7101	39.6294	36.369	17.9787	17.1201	18.7832	19.3808	21.8148	0.923049	4.28834e-28	6.04309e-27	WDR75	protein_coding	PF00400:WD domain, G-beta repeat
ENSCHIG00000014650	1139	1101	1002	1295	1269	1873	1860	2266	2202	2194	12.9438	12.8499	12.8584	15.316	14.0579	21.8507	23.8877	24.8487	25.0923	25.042	-0.82747	4.47316e-28	6.29851e-27	PHF3	protein_coding	PF07500:Transcription factor S-II (TFIIS), central domain|PF07744:SPOC domain|PF00628:PHD-finger
ENSCHIG00000017729	1448	1656	1393	1462	1604	2493	2375	2583	2405	2604	34.9246	41.02	37.9399	36.6983	37.7127	61.7267	64.7366	60.1162	58.165	63.0808	-0.709021	4.80058e-28	6.75414e-27	SEC14L1	protein_coding	PF03765:CRAL/TRIO, N-terminal domain|PF00650:CRAL/TRIO domain|PF04707:PRELI-like family
ENSCHIG00000000240	2010	2030	1816	1977	2140	2861	2769	3062	2973	3074	60.5837	62.8388	61.8098	62.0158	62.8772	88.5248	94.3204	89.0572	89.8542	93.0585	-0.552252	5.2765e-28	7.41781e-27	CUL4A	protein_coding	PF10557:Cullin protein neddylation domain|PF00888:Cullin family
ENSCHIG00000018672	138	167	154	168	149	36	54	41	36	37	5.73334	7.12553	7.22488	7.26396	6.0344	1.53539	2.53539	1.64368	1.49973	1.54391	1.93723	5.52245e-28	7.75739e-27	FAM49A	protein_coding	-
ENSCHIG00000008042	365	205	212	252	290	12	6	0	7	15	10.9728	6.32925	7.19687	7.88428	8.49853	0.370335	0.203845	0	0.211012	0.452908	5.04879	5.60138e-28	7.86199e-27	CTLA4	protein_coding	PF07686:Immunoglobulin V-set domain
ENSCHIG00000019864	108	151	132	104	145	20	8	35	16	13	5.13103	7.36767	7.08169	5.14222	6.71536	0.975436	0.42953	1.60455	0.762227	0.620322	2.82528	6.2228e-28	8.72726e-27	PAX8	protein_coding	PF12403:Paired-box protein 2 C terminal|PF00292:'Paired box' domain
ENSCHIG00000009985	17934	16023	14374	15414	17249	27018	29581	27473	27914	29020	1674.18	1536.17	1515.25	1497.53	1569.67	2589.2	3120.76	2474.77	2612.94	2720.91	-0.79468	7.14405e-28	1.00113e-26	-	protein_coding	PF00318:Ribosomal protein S2
ENSCHIG00000012603	5	19	8	11	11	193	52	223	139	193	0.0991883	0.387094	0.17921	0.227101	0.212717	3.93039	1.16578	4.26874	2.76496	3.84539	-3.85466	7.31596e-28	1.02441e-26	FAM78A	protein_coding	-
ENSCHIG00000019633	7312	6282	6037	7035	7201	4103	3926	4438	4716	4402	205.109	180.975	191.228	205.376	196.907	118.151	124.458	120.127	132.65	124.02	0.661343	8.25009e-28	1.15429e-26	ADAM9	protein_coding	PF01421:Reprolysin (M12B) family zinc metalloprotease|PF00200:Disintegrin|PF01562:Reprolysin family propeptide|PF08516:ADAM cysteine-rich
ENSCHIG00000017850	389	459	375	301	374	138	84	124	154	139	23.2372	28.1591	25.2957	18.7127	21.7784	8.46254	5.67069	7.14759	9.2244	8.33952	1.59044	8.25865e-28	1.15457e-26	CKB	protein_coding	PF00217:ATP:guanido phosphotransferase, C-terminal catalytic domain|PF02807:ATP:guanido phosphotransferase, N-terminal domain
ENSCHIG00000019020	2798	2526	2308	3003	3149	4809	4323	5804	5514	6021	57.3818	53.2025	53.4495	64.094	62.9533	101.244	100.192	114.857	113.39	124.019	-0.92766	8.36795e-28	1.16893e-26	KIF5B	protein_coding	PF00225:Kinesin motor domain
ENSCHIG00000017949	325	392	366	356	443	166	130	176	138	175	14.6938	18.2016	18.6859	16.7508	19.5243	7.70454	6.64228	7.67835	6.25624	7.94661	1.27674	8.41886e-28	1.17511e-26	ETV3	protein_coding	PF00178:Ets-domain
ENSCHIG00000005084	459	503	464	520	486	261	230	254	241	256	10.0764	11.3406	11.5025	11.8805	10.4004	5.88196	5.70617	5.38061	5.30511	5.64451	0.983337	9.02121e-28	1.25819e-26	KIF3C	protein_coding	-
ENSCHIG00000012336	422	486	440	411	470	177	217	213	186	204	7.6941	9.10026	9.05898	7.79871	8.35339	3.31288	4.47124	3.74739	3.40049	3.73566	1.17157	9.0358e-28	1.25923e-26	FAM234B	protein_coding	-
ENSCHIG00000016806	838	789	801	956	986	304	356	428	372	469	20.2826	19.6123	21.8925	24.081	23.2636	7.55338	9.73763	9.99604	9.02831	11.4011	1.19332	9.27019e-28	1.29087e-26	GLA	protein_coding	-
novel.221	81	134	118	106	127	295	363	332	345	350	0.706747	1.20076	1.16263	0.962544	1.0802	2.64234	3.57938	2.79525	3.01843	3.06718	-1.56333	9.8874e-28	1.37573e-26	-	-	- && P10272.1 RecName: Full=Pol polyprotein; Contains: RecName: Full=Protease; Contains: RecName: Full=Reverse transcriptase/ribonuclease H; Short=RT; Contains: RecName: Full=Integrase; Short=IN && PF00075:RNase H|PF00665:Integrase core domain|PF00098:Zinc knuckle|PF02093:Gag P30 core shell protein
ENSCHIG00000025465	78	114	124	86	120	11	9	11	22	5	5.00981	7.51976	8.99353	5.74859	7.51325	0.725282	0.653269	0.681747	1.41688	0.322544	3.19065	1.22671e-27	1.7055e-26	C20orf96	protein_coding	PF15397:Domain of unknown function (DUF4618)
ENSCHIG00000022581	26	17	27	16	19	119	87	123	96	110	1.647	1.10596	1.93137	1.05481	1.17326	7.73846	6.22819	7.51846	6.09782	6.9985	-2.33054	1.24518e-27	1.72982e-26	GPER1	protein_coding	PF00001:7 transmembrane receptor (rhodopsin family)
ENSCHIG00000012000	1394	1062	1092	1183	1223	547	554	460	623	511	149.502	116.971	132.247	132.039	127.858	60.2223	67.1453	47.6041	66.9968	55.0423	1.14986	1.39313e-27	1.93381e-26	ARL3	protein_coding	PF00025:ADP-ribosylation factor family
ENSCHIG00000019674	78	74	88	72	85	8	14	6	11	12	4.54938	4.43263	5.79592	4.37045	4.83278	0.479	0.922802	0.337686	0.64333	0.702962	2.97183	1.43992e-27	1.9972e-26	LPXN	protein_coding	PF00412:LIM domain
ENSCHIG00000001317	25	43	42	65	63	207	161	234	224	197	0.119902	0.211801	0.227467	0.324441	0.294542	1.01917	0.872641	1.08295	1.07725	0.948955	-2.08661	1.46437e-27	2.02952e-26	DNHD1	protein_coding	PF03028:Dynein heavy chain and region D6 of dynein motor|PF12774:Hydrolytic ATP binding site of dynein motor region D1|PF12777:Microtubule-binding stalk of dynein motor|PF12780:P-loop containing dynein motor region D4|PF12775:P-loop containing dynein motor region D3|PF08393:Dynein heavy chain, N-terminal region 2
ENSCHIG00000011616	652	704	679	720	730	1193	1012	1321	1246	1280	13.3397	14.7925	15.6873	15.3308	14.5593	25.0568	23.3992	26.0798	25.5622	26.3027	-0.77914	1.49044e-27	2.06402e-26	UBE3B	protein_coding	PF00632:HECT-domain (ubiquitin-transferase)
ENSCHIG00000009066	130	241	165	196	155	486	529	579	508	571	2.23586	4.25686	3.20454	3.50826	2.59868	8.58073	10.282	9.60911	8.76088	9.86346	-1.57628	1.51089e-27	2.09069e-26	PITPNM2	protein_coding	PF02121:Phosphatidylinositol transfer protein|PF02862:DDHD domain
novel.917	74	64	58	52	63	270	268	227	198	181	2.64132	2.34607	2.33775	1.93165	2.19204	9.89327	10.8105	7.81841	7.08659	6.48873	-1.87659	1.53692e-27	2.12505e-26	-	-	- && - && -
ENSCHIG00000024777	306	297	271	314	323	107	125	108	134	82	20.9369	20.8699	20.9383	22.3592	21.5434	7.51558	9.6655	7.13049	9.19347	5.63505	1.44945	1.60062e-27	2.21138e-26	NEIL2	protein_coding	PF06831:Formamidopyrimidine-DNA glycosylase H2TH domain
ENSCHIG00000026268	135	134	104	109	160	38	23	29	20	35	9.38541	9.56746	8.16459	7.88645	10.8432	2.71201	1.80705	1.94546	1.39423	2.44388	2.15454	1.64567e-27	2.27184e-26	TMEM51	protein_coding	PF15345:Transmembrane protein 51
ENSCHIG00000009392	902	1022	1165	1056	1237	2775	1883	2774	2412	2469	11.3756	13.237	16.591	13.8601	15.2074	35.9266	26.8373	33.758	30.5019	31.2737	-1.17214	1.68222e-27	2.32049e-26	MARCKS	protein_coding	PF02063:MARCKS family
ENSCHIG00000020148	2871	2723	2631	2976	3147	1710	1468	1936	1883	1913	34.1763	33.2898	35.3667	36.8689	36.5181	20.8966	19.7488	22.2383	22.4763	22.8717	0.702858	1.82445e-27	2.51472e-26	MIA3	protein_coding	PF07653:Variant SH3 domain
ENSCHIG00000001510	231	168	165	160	171	50	58	48	60	45	8.02974	5.99751	6.47672	5.78822	5.79436	1.78421	2.27845	1.61003	2.09134	1.57107	1.78563	1.97687e-27	2.72268e-26	ATG16L2	protein_coding	PF08614:Autophagy protein 16 (ATG16)
ENSCHIG00000014917	264	293	220	273	279	607	446	608	532	544	5.10109	5.81433	4.80025	5.48982	5.25513	12.0403	9.73906	11.3362	10.3075	10.5573	-1.02853	1.97965e-27	2.72437e-26	RBM19	protein_coding	PF00076:RNA recognition motif. (a.k.a. RRM, RBD, or RNP domain)
ENSCHIG00000013817	47	90	64	59	55	327	321	230	256	230	1.46846	2.88788	2.25801	1.91846	1.67513	10.4882	11.3342	6.93421	8.02026	7.21747	-2.10867	2.07768e-27	2.85705e-26	NUAK2	protein_coding	PF00069:Protein kinase domain
ENSCHIG00000022822	420	463	407	398	527	171	190	204	174	229	12.1612	13.7683	13.3077	11.9935	14.875	5.08288	6.21731	5.69981	5.05195	6.6597	1.2041	2.11122e-27	2.90091e-26	PDE10A	protein_coding	PF01590:GAF domain|PF00233:3'5'-cyclic nucleotide phosphodiesterase
ENSCHIG00000013433	1273	1334	1183	1003	1308	2281	2220	2495	2138	2387	22.7482	24.482	23.8718	18.6533	22.7849	41.8439	44.8327	43.0223	38.3099	42.8415	-0.905748	2.13374e-27	2.92957e-26	ATN1	protein_coding	PF03154:Atrophin-1 family
ENSCHIG00000027236	1731	1446	1434	1669	1805	833	849	938	980	995	69.6974	59.7943	65.2004	69.9377	70.8462	34.4312	38.6322	36.444	39.5666	40.2379	0.825688	2.21785e-27	3.04268e-26	ERP44	protein_coding	PF13848:Thioredoxin-like domain|PF00085:Thioredoxin
ENSCHIG00000006532	1096	1065	775	818	1021	2306	2470	2237	1928	2078	54.6215	54.5098	43.6151	42.427	49.6019	117.978	139.115	107.578	96.3482	104.014	-1.20627	2.40568e-27	3.2978e-26	CRKL	protein_coding	PF00017:SH2 domain|PF07653:Variant SH3 domain|PF00018:SH3 domain
ENSCHIG00000026345	1286	1217	1128	1416	1585	632	594	728	733	772	57.4662	55.8514	56.9197	65.8522	69.0432	28.9919	29.9972	31.3911	32.8442	34.6483	0.950603	2.45875e-27	3.36794e-26	SRP54	protein_coding	PF02978:Signal peptide binding domain|PF02881:SRP54-type protein, helical bundle domain|PF00448:SRP54-type protein, GTPase domain
ENSCHIG00000021297	5	4	7	2	8	176	41	148	96	115	0.200156	0.164449	0.316431	0.0833229	0.312183	7.23268	1.85484	5.71695	3.85348	4.62369	-4.43898	2.76865e-27	3.78948e-26	PODNL1	protein_coding	PF13855:Leucine rich repeat
ENSCHIG00000025014	506	746	658	582	696	1385	1277	1627	1367	1533	6.17973	9.35687	9.07459	7.39738	8.28607	17.3643	17.6252	19.1739	16.7406	18.8042	-1.15524	2.78965e-27	3.81527e-26	RERE	protein_coding	PF01448:ELM2 domain|PF00320:GATA zinc finger|PF01426:BAH domain|PF03154:Atrophin-1 family
ENSCHIG00000013833	462	427	419	471	441	222	223	223	209	189	37.3782	35.4794	38.28	39.6582	34.7804	18.4381	20.3894	17.4095	16.9553	15.3579	1.06907	2.92795e-27	4.0013e-26	GPN3	protein_coding	PF03029:Conserved hypothetical ATP binding protein
ENSCHIG00000008230	193	165	175	194	212	50	72	52	61	66	1.82935	1.60618	1.87309	1.91371	1.95882	0.486515	0.771248	0.475605	0.579765	0.628312	1.64801	2.93367e-27	4.00601e-26	-	protein_coding	PF00271:Helicase conserved C-terminal domain|PF00176:SNF2 family N-terminal domain
ENSCHIG00000012441	3057	3089	2598	2403	2694	6338	7998	6182	6327	6130	84.0146	87.1866	80.6269	68.7304	72.1733	178.813	248.407	163.943	174.357	169.205	-1.2509	2.97059e-27	4.05329e-26	TRIM28	protein_coding	PF00643:B-box zinc finger|PF14634:zinc-RING finger domain|PF00628:PHD-finger
ENSCHIG00000006785	368	416	372	331	369	754	726	798	738	681	4.16833	4.83927	4.75816	3.90192	4.07437	8.76745	9.29339	8.72211	8.38213	7.74737	-0.981377	3.19028e-27	4.34969e-26	DAB2IP	protein_coding	PF00616:GTPase-activator protein for Ras-like GTPase|PF12004:Domain of unknown function (DUF3498)|PF00168:C2 domain
ENSCHIG00000020806	444	485	437	516	479	798	754	954	895	907	9.45896	10.6114	10.5129	11.4405	9.94754	17.4522	18.1533	19.6116	19.1191	19.4071	-0.851882	3.39152e-27	4.62048e-26	CSNK2A2	protein_coding	PF00069:Protein kinase domain
ENSCHIG00000026734	215	180	180	209	239	74	57	84	52	79	6.99548	6.01484	6.61353	7.0772	7.58049	2.47172	2.09593	2.63732	1.69655	2.58166	1.57657	3.58786e-27	4.88419e-26	CAP2	protein_coding	-
ENSCHIG00000017452	0	5	2	2	3	79	54	86	82	79	0	0.124635	0.0548162	0.05052	0.0709805	1.9684	1.4812	2.01419	1.9957	1.92583	-4.96666	3.76579e-27	5.12246e-26	LAYN	protein_coding	PF00059:Lectin C-type domain
ENSCHIG00000022430	1024	731	715	858	925	420	405	448	397	413	284.474	208.561	224.301	248.065	250.498	119.779	127.151	120.095	110.59	115.235	1.03722	3.84415e-27	5.22502e-26	EIF1B	protein_coding	-
ENSCHIG00000016262	138	103	167	105	120	510	322	525	372	499	4.82121	3.69562	6.58833	3.81771	4.08675	18.2909	12.7132	17.6987	13.0318	17.5094	-1.7874	3.86855e-27	5.25413e-26	BCL3	protein_coding	PF13857:Ankyrin repeats (many copies)|PF12796:Ankyrin repeats (3 copies)
ENSCHIG00000026127	2051	1909	1861	1641	1863	4071	2875	4135	3476	3712	21.4671	20.5204	21.9955	17.8752	19.0081	43.7417	34.0069	41.7625	36.4813	39.0218	-0.951411	3.88285e-27	5.26949e-26	SBNO2	protein_coding	-
ENSCHIG00000018459	56	55	45	32	50	157	143	178	151	157	3.72117	3.75342	3.37665	2.21298	3.23878	10.7097	10.7387	11.4134	10.0613	10.4781	-1.71119	4.02703e-27	5.46096e-26	ENKD1	protein_coding	PF13864:Calmodulin-binding
ENSCHIG00000022092	187	177	151	187	201	411	558	436	459	459	4.00729	3.89542	3.65399	4.17048	4.1988	9.04146	13.5134	9.0157	9.86291	9.87903	-1.36243	4.14212e-27	5.61271e-26	PUDP	protein_coding	PF13419:Haloacid dehalogenase-like hydrolase
novel.415	114	180	154	163	129	514	314	538	559	605	0.841245	1.36415	1.28328	1.25182	0.927955	3.89375	2.61861	3.83093	4.13631	4.484	-1.7447	4.16427e-27	5.63839e-26	-	-	- && - && -
ENSCHIG00000020026	2	7	3	6	3	121	32	145	137	164	0.254784	0.915826	0.431564	0.795481	0.372549	15.824	4.60697	17.8244	17.5003	20.9836	-4.79701	4.18204e-27	5.65811e-26	CYGB	protein_coding	PF00042:Globin
ENSCHIG00000017197	16	51	33	23	38	182	139	226	150	193	0.195752	0.64081	0.455913	0.292853	0.4532	2.28584	1.92187	2.66808	1.84018	2.37157	-2.44598	4.35859e-27	5.89245e-26	NYNRIN	protein_coding	PF11977:Zc3h12a-like Ribonuclease NYN domain
novel.647	32	43	58	63	41	164	160	212	226	201	0.689584	0.951652	1.41139	1.41291	0.861274	3.62801	3.89655	4.40836	4.88348	4.35037	-1.99786	4.37546e-27	5.91073e-26	-	-	- && - && -
ENSCHIG00000014902	668	514	475	485	582	1208	1138	1103	1201	1033	130.532	103.151	104.813	98.6318	110.862	242.322	251.307	207.979	235.324	202.737	-1.0555	4.79794e-27	6.47649e-26	-	protein_coding	-
ENSCHIG00000021232	5338	5233	5057	5814	5900	3350	3110	3752	3720	3773	74.0872	74.5912	79.2573	83.9799	79.8245	47.7306	48.7807	50.2494	51.7715	52.5949	0.641358	5.57517e-27	7.51986e-26	EPRS	protein_coding	PF14497:Glutathione S-transferase, C-terminal domain|PF09180:Prolyl-tRNA synthetase, C-terminal|PF00749:tRNA synthetases class I (E and Q), catalytic domain|PF00458:WHEP-TRS domain|PF03950:tRNA synthetases class I (E and Q), anti-codon binding domain|PF00587:tRNA synthetase class II core domain (G, H, P, S and T)|PF03129:Anticodon binding domain
ENSCHIG00000025752	16	9	7	9	16	73	62	104	91	106	2.8599	1.65214	1.4129	1.67421	2.78786	13.395	12.5241	17.9378	16.3101	19.0296	-2.92081	6.00313e-27	8.09092e-26	LSMEM1	protein_coding	PF15145:Domain of unknown function (DUF4577)
novel.357	4	23	9	17	9	90	92	116	97	98	0.0595813	0.351844	0.151382	0.263533	0.130681	1.3762	1.54868	1.66729	1.44879	1.46612	-2.9755	6.12888e-27	8.25408e-26	-	-	- && - && -
novel.324	81	51	64	90	98	6	6	6	6	10	1.9301	1.24807	1.72209	2.23189	2.27636	0.146769	0.161573	0.137959	0.143361	0.239325	3.50596	6.22665e-27	8.37936e-26	-	-	- && - && -
ENSCHIG00000008805	2681	2183	1997	2417	2533	1240	1250	1178	1406	1177	43.874	36.689	36.9037	41.1645	40.4078	20.8314	23.1176	18.602	23.0717	19.3455	0.92366	6.31251e-27	8.48842e-26	CTSV	protein_coding	PF00112:Papain family cysteine protease|PF08246:Cathepsin propeptide inhibitor domain (I29)
ENSCHIG00000011290	102	131	94	94	74	321	270	342	256	308	10.2257	13.4877	10.6415	9.80747	7.23178	33.0359	30.59	33.0844	25.7346	31.0125	-1.58004	6.57966e-27	8.84091e-26	SOCS3	protein_coding	PF00017:SH2 domain
ENSCHIG00000020035	492	462	403	366	424	208	122	179	175	139	8.83759	8.52282	8.1744	6.84204	7.42429	3.83548	2.47658	3.1026	3.15203	2.5077	1.39934	6.98846e-27	9.38306e-26	PLEKHG5	protein_coding	PF00621:RhoGEF domain
ENSCHIG00000003475	30	21	23	23	44	171	91	241	158	182	2.04657	1.47128	1.7718	1.63293	2.92602	11.9753	7.01566	15.8645	10.808	12.4701	-2.55867	7.0467e-27	9.45406e-26	C5AR2	protein_coding	PF00001:7 transmembrane receptor (rhodopsin family)
ENSCHIG00000020906	74	88	49	70	71	6	8	4	3	6	1.70459	2.08182	1.27457	1.67811	1.59428	0.141882	0.208257	0.0889101	0.0692934	0.138813	3.70834	7.14771e-27	9.58228e-26	VSTM2L	protein_coding	-
ENSCHIG00000010992	421	406	404	422	439	183	146	226	184	230	11.0061	10.9006	11.9266	11.4816	11.1876	4.91124	4.31349	5.70118	4.82341	6.03911	1.12869	7.21755e-27	9.66856e-26	FAM171B	protein_coding	PF10577:Uncharacterised protein family UPF0560
ENSCHIG00000020413	419	328	284	270	312	730	663	769	679	703	20.777	16.7038	15.9026	13.9337	15.0814	37.1603	37.1539	36.7958	33.7615	35.0119	-1.12573	7.24649e-27	9.69996e-26	-	protein_coding	PF00955:HCO3- transporter family
ENSCHIG00000026205	106	60	65	71	82	1	3	3	3	2	4.29048	2.49416	2.97095	2.99085	3.23545	0.0415516	0.137229	0.117172	0.12176	0.0813061	5.00812	7.42912e-27	9.93687e-26	NPY5R	protein_coding	PF00001:7 transmembrane receptor (rhodopsin family)
ENSCHIG00000006570	1605	1447	1417	1788	1841	609	790	694	830	763	19.6782	18.2201	19.6183	22.8146	22.0031	7.66504	10.9461	8.21056	10.204	9.39564	1.14112	7.93047e-27	1.05994e-25	UGGT2	protein_coding	PF06427:UDP-glucose:Glycoprotein Glucosyltransferase
ENSCHIG00000013955	3969	4490	4044	4267	4690	6559	6766	7336	7206	7738	82.4726	95.8181	94.8902	92.2757	94.9995	139.912	158.885	147.093	150.143	161.492	-0.71824	8.09167e-27	1.08067e-25	MAP4	protein_coding	PF00418:Tau and MAP protein, tubulin-binding repeat
ENSCHIG00000016796	3398	3715	3450	3404	3635	1754	1270	2121	1826	1967	113.882	127.869	130.567	118.729	118.756	60.3462	48.1016	68.5926	61.3645	66.2109	1.00081	8.13199e-27	1.08523e-25	MAGED1	protein_coding	PF01454:MAGE family
ENSCHIG00000015368	34096	30482	26514	28296	30293	50225	49379	49053	50292	48828	1946	1786.72	1708.82	1680.74	1685.4	2942.71	3184.97	2701.53	2878.21	2798.99	-0.719833	8.43512e-27	1.12483e-25	RPLP0	protein_coding	PF00428:60s Acidic ribosomal protein|PF00466:Ribosomal protein L10
ENSCHIG00000011484	50	76	86	88	100	3	4	10	7	8	1.50444	2.34849	2.92202	2.75564	2.93308	0.0926643	0.136015	0.29034	0.211196	0.241761	3.66555	8.45539e-27	1.12668e-25	KLHL32	protein_coding	PF01344:Kelch motif|PF00651:BTB/POZ domain|PF07707:BTB And C-terminal Kelch
ENSCHIG00000012252	420	422	373	257	346	1201	1054	1103	885	902	9.03953	9.32785	9.0654	5.75659	7.25926	26.5355	25.6366	22.9074	19.0996	19.4983	-1.49087	8.64452e-27	1.15101e-25	ZNF865	protein_coding	PF00096:Zinc finger, C2H2 type
ENSCHIG00000008890	360	367	300	404	401	139	137	129	144	82	36.7295	38.4549	34.5633	42.8973	39.882	14.5584	15.7963	12.7001	14.7319	8.40271	1.54293	8.6738e-27	1.15404e-25	PSPH	protein_coding	PF00702:haloacid dehalogenase-like hydrolase
ENSCHIG00000000452	113	185	142	163	149	363	366	433	395	372	0.880155	1.47987	1.24897	1.32131	1.13132	2.90252	3.2217	3.25441	3.08504	2.91016	-1.34395	9.17863e-27	1.22029e-25	ZNF407	protein_coding	-
ENSCHIG00000014512	91	69	96	95	102	329	339	286	313	226	12.4158	9.66843	14.7907	13.4894	13.5661	46.0806	52.2706	37.6534	42.8215	30.9696	-1.71436	9.27244e-27	1.23183e-25	CCDC12	protein_coding	PF08315:cwf18 pre-mRNA splicing factor
ENSCHIG00000016278	221	231	256	264	277	90	90	117	99	97	3.40553	3.65576	4.45466	4.23382	4.16095	1.42371	1.56732	1.73973	1.52972	1.50126	1.35739	9.46624e-27	1.25663e-25	PLEKHH2	protein_coding	PF00169:PH domain|PF00373:FERM central domain|PF00784:MyTH4 domain
ENSCHIG00000008072	375	412	354	310	370	839	614	904	798	729	8.5022	9.59334	9.06328	7.31472	8.17752	19.5276	15.7323	19.7776	18.1421	16.6005	-1.07477	9.55049e-27	1.26686e-25	PARP10	protein_coding	PF00644:Poly(ADP-ribose) polymerase catalytic domain
ENSCHIG00000015292	177	259	189	196	238	53	61	72	51	32	7.78867	11.7047	9.39147	8.97598	10.2091	2.39416	3.03349	3.05722	2.25032	1.41427	1.98642	9.71822e-27	1.28814e-25	RCOR2	protein_coding	PF01448:ELM2 domain|PF00249:Myb-like DNA-binding domain
ENSCHIG00000005876	154	182	175	145	176	418	418	392	373	377	3.07706	3.73473	3.94853	3.01522	3.42806	8.57392	9.43875	7.55798	7.47322	7.5657	-1.23942	1.07331e-26	1.4216e-25	NRDE2	protein_coding	PF08424:NRDE-2, necessary for RNA interference
ENSCHIG00000017296	692	695	670	670	728	391	291	411	404	334	10.2722	10.5953	11.2309	10.3506	10.5344	5.95828	4.88171	5.88711	6.01342	4.97961	0.933045	1.09621e-26	1.45083e-25	GMPPA	protein_coding	-
ENSCHIG00000011086	832	869	841	952	1034	1742	1467	2312	1977	2298	6.15471	6.60202	7.02525	7.32921	7.45633	13.2288	12.2641	16.5035	14.6647	17.0737	-1.09329	1.15605e-26	1.52888e-25	LAMA2	protein_coding	PF02210:Laminin G domain|PF00055:Laminin N-terminal (Domain VI)|PF06009:Laminin Domain II|PF00054:Laminin G domain|PF00053:Laminin EGF domain|PF06008:Laminin Domain I|PF00052:Laminin B (Domain IV)
ENSCHIG00000018205	95	110	98	137	119	265	233	330	315	317	0.556814	0.662143	0.648626	0.835686	0.679914	1.59448	1.54335	1.8664	1.85132	1.86612	-1.36773	1.19372e-26	1.57752e-25	ANK2	protein_coding	PF00531:Death domain|PF12796:Ankyrin repeats (3 copies)|PF00791:ZU5 domain
ENSCHIG00000009933	1519	1356	1408	1613	1733	2593	2536	3066	2853	3413	82.4119	75.5552	86.2614	91.0757	91.6539	144.418	155.491	160.512	155.209	185.978	-0.908852	1.22669e-26	1.61988e-25	IL13RA1	protein_coding	PF09240:Interleukin-6 receptor alpha chain, binding
ENSCHIG00000013652	1451	1164	1099	1188	1357	740	578	774	724	684	127.699	105.207	109.219	108.811	116.418	66.8558	57.4871	65.7302	63.8913	60.4601	0.851253	1.38896e-26	1.83278e-25	SRA1	protein_coding	PF07304:Steroid receptor RNA activator (SRA1)
ENSCHIG00000020077	623	578	511	666	665	1050	937	1095	1173	1149	42.881	40.858	39.7172	47.7075	44.6188	74.1913	72.8851	72.7268	80.9577	79.4308	-0.816801	1.40894e-26	1.85776e-25	-	protein_coding	PF01536:Adenosylmethionine decarboxylase
ENSCHIG00000024597	22	23	21	36	31	95	108	141	141	118	0.627816	0.674078	0.676723	1.06917	0.862366	2.78305	3.48302	3.88269	4.03471	3.38208	-2.16679	1.43219e-26	1.88701e-25	SPON1	protein_coding	PF00090:Thrombospondin type 1 domain|PF06468:Spondin_N|PF02014:Reeler domain
ENSCHIG00000008859	635	550	483	608	633	285	232	325	305	229	60.0074	53.3785	51.5419	59.7958	58.3116	27.648	24.7766	29.6359	28.9011	21.735	1.09241	1.43813e-26	1.89341e-25	GET1	protein_coding	PF04420:CHD5-like protein
ENSCHIG00000000381	3428	2945	2635	3169	3367	1851	1391	1981	1856	1898	124.411	109.768	107.99	119.695	119.119	68.9626	57.0518	69.3758	67.5431	69.1844	0.806519	1.47023e-26	1.93422e-25	PGRMC1	protein_coding	PF00173:Cytochrome b5-like Heme/Steroid binding domain
ENSCHIG00000020774	135	133	143	151	148	1440	474	2057	1514	1717	2.06193	2.08624	2.46637	2.40023	2.20354	22.5782	8.18166	30.3165	23.1873	26.3392	-3.30186	1.62424e-26	2.13525e-25	-	protein_coding	PF00084:Sushi repeat (SCR repeat)
ENSCHIG00000017496	95	100	70	107	104	9	15	10	21	22	2.61605	2.8281	2.17672	3.0665	2.79175	0.254421	0.466807	0.265722	0.579863	0.608469	2.63535	1.65891e-26	2.17921e-25	PDE9A	protein_coding	PF00233:3'5'-cyclic nucleotide phosphodiesterase
ENSCHIG00000015061	1694	2474	2103	1763	2010	4718	4396	5359	4144	4554	9.49369	14.2395	13.3089	10.2828	10.9809	27.1436	27.8421	28.9807	23.2876	25.6335	-1.18868	1.70233e-26	2.23458e-25	TNRC18	protein_coding	-
ENSCHIG00000026368	861	892	701	627	739	2147	1891	1994	1533	1681	9.70487	10.3258	8.92249	7.35512	8.1199	24.8431	24.088	21.6878	17.3265	19.0303	-1.26756	1.78307e-26	2.33882e-25	BCAR1	protein_coding	-
ENSCHIG00000012922	142	202	171	179	173	33	30	56	20	49	7.02625	10.265	9.55461	9.21773	8.34452	1.67624	1.67757	2.67379	0.992313	2.43514	2.22716	1.80788e-26	2.36961e-25	DUSP5	protein_coding	PF00581:Rhodanese-like domain|PF00782:Dual specificity phosphatase, catalytic domain
ENSCHIG00000015289	890	620	618	692	764	1445	1189	1464	1499	1564	233.2	166.841	182.856	188.704	195.142	388.682	352.082	370.155	393.843	411.593	-0.986894	1.8344e-26	2.40258e-25	DBI	protein_coding	-
ENSCHIG00000006790	381	486	466	529	522	977	874	1127	988	976	12.1174	15.8742	16.736	17.5095	16.1835	31.8981	31.4136	34.5869	31.5082	31.1764	-1.0348	1.88332e-26	2.46482e-25	RBM12B	protein_coding	PF14259:RNA recognition motif (a.k.a. RRM, RBD, or RNP domain)
ENSCHIG00000018298	387	408	349	321	377	798	626	745	678	775	19.108	20.6889	19.4586	16.4947	18.1454	40.4478	34.9302	35.4948	33.5674	38.4325	-0.962028	1.95403e-26	2.55546e-25	SLC16A5	protein_coding	PF07690:Major Facilitator Superfamily
ENSCHIG00000012324	131	116	142	142	138	288	290	331	316	299	2.87311	2.61283	3.51683	3.24119	2.95039	6.48427	7.18789	7.00507	6.94946	6.58635	-1.17314	2.04479e-26	2.67217e-25	TRAPPC9	protein_coding	PF08626:Transport protein Trs120 or TRAPPC9, TRAPP II complex subunit
ENSCHIG00000027214	327	356	338	354	388	169	141	191	182	175	7.36804	8.23809	8.60008	8.30124	8.52228	3.90911	3.59043	4.1528	4.11206	3.96036	1.05458	2.0756e-26	2.71043e-25	LGR4	protein_coding	PF13855:Leucine rich repeat|PF01462:Leucine rich repeat N-terminal domain|PF00001:7 transmembrane receptor (rhodopsin family)
ENSCHIG00000014461	207	260	218	236	279	594	442	636	482	565	3.88892	5.01654	4.62484	4.61431	5.10955	11.456	9.38434	11.5297	9.08007	10.661	-1.16455	2.10463e-26	2.7463e-25	SULF2	protein_coding	PF00884:Sulfatase|PF12548:Sulfatase protein
ENSCHIG00000013751	421	336	330	309	344	861	694	772	708	686	8.39983	6.88494	7.43506	6.41627	6.69063	17.6352	15.6484	14.8631	14.1646	13.7469	-1.08588	2.1636e-26	2.82117e-25	NR1H3	protein_coding	-
ENSCHIG00000012504	573	545	501	549	516	1929	871	2081	1725	1763	14.3559	14.0231	14.1741	14.3148	12.6022	49.613	24.6614	50.3097	43.336	44.363	-1.612	2.21485e-26	2.88585e-25	PLCD1	protein_coding	-
ENSCHIG00000011285	237	244	231	242	231	94	102	88	103	100	8.92445	9.43616	9.82261	9.48385	8.4794	3.6337	4.34067	3.19757	3.88914	3.78204	1.29451	2.25772e-26	2.93954e-25	STAMBPL1	protein_coding	PF08969:USP8 dimerisation domain|PF01398:JAB1/Mov34/MPN/PAD-1 ubiquitin protease
ENSCHIG00000023485	478	559	449	361	501	1228	1120	1155	1038	971	16.4749	19.787	17.4752	12.9491	16.8327	43.4491	43.6251	38.4133	35.8737	33.613	-1.22286	2.28906e-26	2.97815e-25	DMWD	protein_coding	-
ENSCHIG00000008018	545	534	459	432	563	936	831	1094	888	1005	51.2922	51.6141	48.7809	42.3131	51.6516	90.4313	88.3851	99.352	83.8015	94.9979	-0.895357	2.29807e-26	2.98766e-25	KLF9	protein_coding	-
ENSCHIG00000000152	1331	1470	1162	1101	1420	2217	2297	2525	2305	2463	61.8338	70.1354	60.9587	53.2318	64.3067	105.731	120.596	113.191	107.375	114.922	-0.855388	2.6716e-26	3.47072e-25	MAPK1	protein_coding	PF00069:Protein kinase domain
ENSCHIG00000015297	217	313	296	298	333	630	676	696	673	725	1.46776	2.17426	2.26083	2.09771	2.19563	4.37444	5.1673	4.54263	4.5645	4.92521	-1.2097	2.67958e-26	3.47852e-25	GLI3	protein_coding	-
ENSCHIG00000021345	2	7	5	2	3	116	36	187	91	148	0.0296948	0.106738	0.0838304	0.0309041	0.0434201	1.76805	0.604053	2.67914	1.3548	2.20701	-4.88378	2.70035e-26	3.50291e-25	SNED1	protein_coding	PF00008:EGF-like domain|PF00041:Fibronectin type III domain|PF06119:Nidogen-like
ENSCHIG00000014398	759	764	670	706	804	446	411	452	471	432	30.0189	31.0326	29.9233	29.0598	30.9976	18.1082	18.3703	17.2502	18.6791	17.1605	0.754442	2.7495e-26	3.56403e-25	GALNS	protein_coding	PF14707:C-terminal region of aryl-sulfatase|PF00884:Sulfatase
ENSCHIG00000025164	1045	1092	996	968	1045	573	460	683	595	568	23.0874	24.7773	24.8485	22.2572	22.5059	12.9958	11.4852	14.5608	13.1813	12.6038	0.856285	2.75855e-26	3.57314e-25	SCARA3	protein_coding	PF01391:Collagen triple helix repeat (20 copies)
ENSCHIG00000009144	30	40	31	39	47	139	102	142	150	140	1.20933	1.65599	1.41113	1.63616	1.8469	5.75211	4.64674	5.52354	6.06317	5.66821	-1.83293	2.88097e-26	3.72897e-25	RBMS3	protein_coding	PF00076:RNA recognition motif. (a.k.a. RRM, RBD, or RNP domain)
novel.309	17	27	14	20	17	120	66	127	119	152	0.187463	0.305776	0.174332	0.229527	0.182741	1.35843	0.822496	1.35137	1.31582	1.68346	-2.59793	3.0097e-26	3.89274e-25	-	-	- && P08548.1 RecName: Full=LINE-1 reverse transcriptase homolog && -
ENSCHIG00000017108	746	858	676	696	815	1594	1718	1564	1433	1462	6.65511	7.86097	6.80997	6.46192	7.08752	14.598	17.3206	13.4635	12.8188	13.0996	-1.03111	3.12259e-26	4.03579e-25	MFHAS1	protein_coding	PF08477:Ras of Complex, Roc, domain of DAPkinase|PF13855:Leucine rich repeat
ENSCHIG00000011362	232	269	248	267	296	108	82	112	128	107	7.32133	8.71819	8.83762	8.76898	9.1057	3.49875	2.92441	3.41055	4.05038	3.39139	1.3047	3.15815e-26	4.07875e-25	RTN4IP1	protein_coding	-
ENSCHIG00000007853	7	10	12	7	6	84	89	98	57	72	0.301693	0.442629	0.584024	0.313979	0.25208	3.7165	4.33491	4.07566	2.46335	3.11668	-3.23797	3.23933e-26	4.18053e-25	NAGS	protein_coding	PF04768:NAT, N-acetyltransferase, of N-acetylglutamate synthase
ENSCHIG00000027043	266	358	335	272	335	775	609	914	685	753	4.16673	5.75929	5.9257	4.43423	5.11538	12.4624	10.7809	13.8154	10.7594	11.8468	-1.23341	3.2661e-26	4.212e-25	-	protein_coding	-
ENSCHIG00000015775	219	219	205	194	234	380	431	478	461	447	17.1176	17.5799	18.094	15.7811	17.8293	30.4909	38.0714	36.0521	36.1313	35.0913	-1.02492	3.48556e-26	4.49174e-25	GRAMD2A	protein_coding	PF02893:GRAM domain
ENSCHIG00000009472	140	125	122	111	119	19	32	42	31	26	7.77235	7.127	7.64832	6.41332	6.44008	1.08284	2.00769	2.24998	1.72572	1.44974	2.05494	3.54826e-26	4.5692e-25	NECAB2	protein_coding	PF03992:Antibiotic biosynthesis monooxygenase
ENSCHIG00000024609	3602	3044	2714	2836	2920	1630	1500	1372	1407	1226	233.957	203.053	199.06	191.706	184.882	108.685	110.105	85.9906	91.6369	79.979	1.08833	3.8174e-26	4.91218e-25	FCGRT	protein_coding	PF00129:Class I Histocompatibility antigen, domains alpha 1 and 2|PF07654:Immunoglobulin C1-set domain
novel.668	182	192	224	249	239	55	38	64	74	81	1.57272	1.70394	2.1858	2.23932	2.01326	0.487901	0.371097	0.533661	0.641204	0.703006	1.82244	3.85592e-26	4.95813e-25	-	-	- && - && -
ENSCHIG00000011780	297	292	307	353	379	154	127	136	140	151	11.5096	11.6214	13.4346	14.2369	14.3174	6.1265	5.562	5.08566	5.44021	5.87724	1.21334	4.33266e-26	5.56709e-25	HSD17B11	protein_coding	PF00106:short chain dehydrogenase
ENSCHIG00000010133	504	355	367	381	449	766	762	842	848	848	7.38481	5.34207	6.07234	5.80991	6.4132	11.5219	12.6179	11.9049	12.4591	12.4795	-0.974336	4.35563e-26	5.59253e-25	CYBRD1	protein_coding	PF03188:Eukaryotic cytochrome b561
ENSCHIG00000017608	3791	3657	3587	3864	4124	1494	2113	1845	1860	1791	40.6193	40.2417	43.4002	43.0876	43.0742	16.433	25.5859	19.0756	19.9837	19.2738	1.0686	4.38667e-26	5.62828e-25	ENTPD4	protein_coding	-
ENSCHIG00000026100	4798	5075	4505	3672	4507	2448	2192	2346	2111	2441	160.414	174.257	170.082	127.768	146.889	84.0197	82.8219	75.6857	70.7707	81.9676	0.979612	4.51125e-26	5.78392e-25	GRN	protein_coding	PF00396:Granulin
ENSCHIG00000024975	392	435	383	431	434	719	867	819	926	935	7.24838	8.26069	7.99715	8.29407	7.82284	13.6481	18.1174	14.6131	17.1692	17.3644	-1.02981	4.65823e-26	5.96802e-25	COBLL1	protein_coding	PF09469:Cordon-bleu ubiquitin-like domain
novel.798	39	62	67	70	80	198	172	244	234	258	0.403679	0.659075	0.783119	0.754058	0.807199	2.10389	2.01197	2.43705	2.42868	2.68215	-1.77829	4.97059e-26	6.36359e-25	-	-	- && - && -
ENSCHIG00000014597	565	643	511	479	651	1039	1188	1223	1135	1139	30.9939	36.2252	31.6541	27.3463	34.8119	58.5101	73.649	64.7378	62.4319	62.7543	-0.999409	5.19144e-26	6.6415e-25	TRAM2	protein_coding	PF03798:TLC domain|PF08390:TRAM1-like protein
ENSCHIG00000017514	119	126	134	184	151	32	16	40	30	40	2.9036	3.15742	3.69212	4.67243	3.59159	0.801543	0.441197	0.941789	0.733997	0.980262	2.19935	5.33178e-26	6.8161e-25	CHN1	protein_coding	PF00130:Phorbol esters/diacylglycerol binding domain (C1 domain)|PF00017:SH2 domain|PF00620:RhoGAP domain
ENSCHIG00000019062	7967	10831	9159	10829	11127	21786	17144	28983	23640	27652	59.9879	83.7548	77.8751	84.858	81.6708	168.397	145.883	210.58	178.484	209.116	-1.23319	6.09339e-26	7.78408e-25	COL12A1	protein_coding	PF01391:Collagen triple helix repeat (20 copies)|PF00041:Fibronectin type III domain|PF00092:von Willebrand factor type A domain
ENSCHIG00000026613	293	284	303	321	339	125	133	138	158	138	2.68806	2.67585	3.13903	3.06487	3.03173	1.17725	1.37894	1.22167	1.45349	1.27158	1.16708	6.23442e-26	7.95847e-25	PTPDC1	protein_coding	-
ENSCHIG00000026267	79	102	69	60	96	1	10	10	12	6	5.21943	6.92099	5.14786	4.12556	6.18282	0.067824	0.746653	0.637529	0.794988	0.398143	3.38781	6.30818e-26	8.04681e-25	LPAR2	protein_coding	PF00001:7 transmembrane receptor (rhodopsin family)
ENSCHIG00000022899	791	744	602	670	728	1283	1044	1356	1269	1172	10.8997	10.5289	9.36735	9.60836	9.7789	18.149	16.2578	18.0303	17.5341	16.2203	-0.780149	6.80557e-26	8.67501e-25	VPS26C	protein_coding	-
novel.697	141	127	151	121	144	381	268	402	323	327	1.9511	1.80483	2.35949	1.74253	1.94241	5.41218	4.19099	5.36771	4.48173	4.54464	-1.2948	7.02184e-26	8.94423e-25	-	-	- && - && -
ENSCHIG00000012291	2229	1656	1762	2065	2004	27	159	44	81	67	38.9365	29.7084	34.7564	37.5408	34.1244	0.484171	3.13883	0.741658	1.41878	1.17548	4.65532	7.46647e-26	9.50371e-25	IL6	protein_coding	-
ENSCHIG00000016073	227	213	186	185	225	451	481	432	467	414	8.7236	8.40663	8.07169	7.39908	8.42893	17.7924	20.89	16.0198	17.9958	15.9795	-1.10998	8.09632e-26	1.0298e-24	-	protein_coding	PF00152:tRNA synthetases class II (D, K and N)|PF01336:OB-fold nucleic acid binding domain
ENSCHIG00000010707	181	132	105	132	142	45	30	29	35	38	7.90435	5.92016	5.17795	5.99925	6.04499	2.01738	1.48058	1.22205	1.53264	1.66672	1.97362	8.11718e-26	1.03171e-24	CHST2	protein_coding	PF00685:Sulfotransferase domain
ENSCHIG00000013173	1500	1405	1278	1707	1830	2722	2649	3271	3433	3610	24.9725	24.0226	24.0261	29.5761	29.699	46.5208	49.8398	52.548	57.3098	60.3631	-1.01069	8.54334e-26	1.08509e-24	ROCK2	protein_coding	PF00069:Protein kinase domain|PF08912:Rho Binding
ENSCHIG00000014472	4	0	0	1	1	363	94	357	388	252	0.0528954	0	0	0.0137624	0.0128907	4.92779	1.40478	4.55544	5.14485	3.34696	-7.89672	8.64576e-26	1.09731e-24	SCIN	protein_coding	PF00626:Gelsolin repeat
ENSCHIG00000019186	2142	1469	1374	1459	1733	725	764	652	639	650	136.689	96.2736	99.0106	96.8957	107.803	47.494	55.0972	40.1481	40.8882	41.66	1.25323	8.76387e-26	1.1115e-24	CREG1	protein_coding	PF13883:Pyridoxamine 5'-phosphate oxidase
ENSCHIG00000015078	5	0	8	2	1	76	59	66	67	72	0.215899	0	0.390078	0.0898764	0.042092	3.36885	2.87909	2.74997	2.90094	3.12252	-4.39093	8.85341e-26	1.12205e-24	KLHL33	protein_coding	PF13964:Kelch motif|PF07707:BTB And C-terminal Kelch|PF01344:Kelch motif
ENSCHIG00000023627	433	327	327	379	416	156	180	147	148	152	21.2127	16.4523	18.0899	19.3234	19.8665	7.84549	9.96559	6.94911	7.27031	7.47901	1.26878	8.90402e-26	1.12765e-24	ATP1B1	protein_coding	PF00287:Sodium / potassium ATPase beta chain
ENSCHIG00000007926	2055	1954	1603	1668	1850	551	553	577	903	865	509.507	497.548	448.801	430.398	447.126	140.242	154.948	138.044	224.496	215.401	1.41799	8.97475e-26	1.13579e-24	-	protein_coding	-
ENSCHIG00000024262	2508	2086	2490	2372	2750	1245	1243	1435	1399	1464	32.9575	28.1523	36.9494	32.4397	35.2273	16.7951	18.4595	18.1963	18.4343	19.3224	0.861451	9.14055e-26	1.15595e-24	TENT5A	protein_coding	-
ENSCHIG00000018367	307	296	271	222	322	611	527	581	574	600	6.24233	6.18119	6.22242	4.69783	6.3824	12.7537	12.1099	11.3996	11.7032	12.2533	-1.01802	9.49022e-26	1.19931e-24	PPP1R13B	protein_coding	PF00018:SH3 domain|PF12796:Ankyrin repeats (3 copies)
ENSCHIG00000017728	1284	1835	1632	1325	1467	688	410	667	592	591	26.6245	39.0773	38.2136	28.5936	29.6528	14.6451	9.60778	13.3459	12.309	12.3083	1.38123	9.74202e-26	1.23024e-24	NLRX1	protein_coding	PF05729:NACHT domain
ENSCHIG00000007578	460	482	414	414	505	880	768	965	756	840	14.6704	15.7871	14.9096	13.741	15.6998	28.8107	27.6801	29.6971	24.1762	26.9064	-0.875553	9.79743e-26	1.23636e-24	BRD3	protein_coding	PF17035:Bromodomain extra-terminal - transcription regulation|PF00439:Bromodomain
ENSCHIG00000003617	380	452	353	504	451	865	738	939	1001	876	6.58634	8.04584	6.90903	9.09132	7.62004	15.3909	14.4557	15.7047	17.3972	15.2496	-1.0317	1.00442e-25	1.26659e-24	-	lincRNA	-
ENSCHIG00000022510	1431	1430	1340	1466	1647	917	867	945	987	898	38.8493	39.8705	41.0799	41.4203	43.587	25.5564	26.6002	24.7559	26.8685	24.4857	0.67552	1.08795e-25	1.37094e-24	NIPSNAP1	protein_coding	PF07978:NIPSNAP
ENSCHIG00000009143	3091	3257	2581	3025	2877	1848	1462	1841	1933	1786	106.007	114.717	99.9554	107.969	96.1826	65.0618	56.6639	60.9248	66.474	61.5192	0.756364	1.12914e-25	1.42183e-24	ACTG2	protein_coding	PF00022:Actin
ENSCHIG00000022111	151	214	211	192	231	459	553	497	524	621	3.53358	5.14309	5.57574	4.67601	5.26951	11.0265	14.6247	11.2227	12.2957	14.5956	-1.39841	1.16281e-25	1.46318e-24	MITF	protein_coding	PF00010:Helix-loop-helix DNA-binding domain|PF15951:MITF/TFEB/TFEC/TFE3 N-terminus|PF11851:Domain of unknown function (DUF3371)
ENSCHIG00000016155	1459	1455	1090	1102	1240	3084	2644	2624	2648	2396	16.804	17.2105	14.1764	13.2091	13.9219	36.4636	34.4145	29.1625	30.5815	27.7164	-1.07161	1.27515e-25	1.60339e-24	ALDH4A1	protein_coding	-
ENSCHIG00000019897	260	259	247	260	300	71	25	89	64	86	10.5982	10.8426	11.3694	11.0299	11.9207	2.97103	1.15166	3.5007	2.61592	3.52088	2.01195	1.37406e-25	1.72654e-24	-	protein_coding	PF09294:Interferon-alpha/beta receptor, fibronectin type III|PF01108:Tissue factor
ENSCHIG00000020791	664	626	592	725	703	1074	1181	1222	1339	1352	11.7592	11.3856	11.839	13.3624	12.1363	19.5255	23.6365	20.8826	23.7779	24.048	-0.88705	1.42835e-25	1.79348e-24	RBMS2	protein_coding	-
ENSCHIG00000015572	3	12	15	12	18	70	81	97	111	96	0.11954	0.491073	0.674941	0.497634	0.699174	2.86338	3.64754	3.72965	4.43506	3.84199	-2.9056	1.50593e-25	1.88955e-24	-	protein_coding	PF00020:TNFR/NGFR cysteine-rich region
ENSCHIG00000017983	3608	2789	2468	2567	2820	6655	7516	5950	6259	6150	128.055	101.66	98.9139	94.8183	97.5663	242.475	301.467	203.775	222.751	219.229	-1.19103	1.55601e-25	1.95099e-24	GPX1	protein_coding	PF00255:Glutathione peroxidase
ENSCHIG00000016909	399	241	244	346	316	93	108	65	87	79	4.07566	2.52822	2.81447	3.67822	3.14653	0.975205	1.24673	0.640683	0.891104	0.810485	1.83646	1.58598e-25	1.98715e-24	QPCT	protein_coding	PF04389:Peptidase family M28
ENSCHIG00000014914	32	30	18	23	30	99	149	122	118	118	2.22917	2.14628	1.41595	1.66747	2.0372	7.07972	11.7301	8.20082	8.2425	8.25596	-2.18792	1.6288e-25	2.03936e-24	NHEJ1	protein_coding	PF09302:XLF-Cernunnos, XRcc4-like factor, NHEJ component
ENSCHIG00000025236	1376	1746	1537	1533	1617	2858	2501	3431	2826	3305	8.03642	10.4727	10.1368	9.31799	9.20606	17.1354	16.5075	19.3361	16.5501	19.3869	-0.914951	1.67185e-25	2.09176e-24	TRRAP	protein_coding	PF02259:FAT domain|PF00454:Phosphatidylinositol 3- and 4-kinase
ENSCHIG00000000920	319	790	576	608	532	2495	3208	3160	2908	3127	1.86451	4.74213	3.8017	3.6984	3.03114	14.9704	21.19	17.8224	17.0432	18.3567	-2.38301	1.6831e-25	2.10299e-24	NAV2	protein_coding	-
ENSCHIG00000026729	2659	2650	2526	2860	3038	388	105	422	321	407	41.0933	42.0601	44.0826	45.9996	45.7678	6.15562	1.83385	6.29316	4.9744	6.31741	3.09749	1.68321e-25	2.10299e-24	SULF1	protein_coding	-
ENSCHIG00000019707	58	67	62	66	86	1	2	11	6	5	0.482802	0.572781	0.582794	0.57177	0.697846	0.00854533	0.0188146	0.0883564	0.0500814	0.0418027	3.77946	1.84597e-25	2.30472e-24	FAM83B	protein_coding	-
ENSCHIG00000024765	251	312	250	281	279	549	602	631	513	619	5.67964	7.2506	6.38806	6.61743	6.15419	12.7528	15.3945	13.7778	11.6399	14.0679	-1.07537	1.89867e-25	2.36884e-24	MAML1	protein_coding	PF09596:MamL-1 domain
ENSCHIG00000015678	343	430	343	356	332	793	611	869	820	963	4.94821	6.37081	5.58766	5.3449	4.66887	11.744	9.96134	12.097	11.8618	13.9532	-1.14822	1.92127e-25	2.39534e-24	USP25	protein_coding	PF00443:Ubiquitin carboxyl-terminal hydrolase
ENSCHIG00000010257	74	97	95	49	76	1	2	8	7	1	3.46807	4.66875	5.02761	2.38995	3.47208	0.0481109	0.105928	0.361785	0.328956	0.0470705	4.38991	1.94815e-25	2.42713e-24	PARM1	protein_coding	PF17061:PARM
ENSCHIG00000019928	104	73	59	60	70	1	8	0	4	6	2.64391	1.90594	1.69374	1.58745	1.73473	0.0260977	0.229841	0	0.101966	0.1532	4.26675	1.95939e-25	2.43941e-24	TMEM151A	protein_coding	PF14857:TMEM151 family
ENSCHIG00000011383	204	186	232	219	249	57	67	92	69	87	4.79493	4.48991	6.15775	5.35713	5.70521	1.37535	1.77971	2.08662	1.62624	2.05383	1.56856	2.02852e-25	2.52369e-24	ZNF711	protein_coding	-
ENSCHIG00000012751	812	586	596	653	654	346	226	307	315	313	117.755	87.2758	97.6005	98.5537	92.4532	51.5095	37.0387	42.9602	45.8056	45.5891	1.14616	2.17915e-25	2.70918e-24	TMEM50B	protein_coding	PF05255:Uncharacterised protein family (UPF0220)
novel.453	4012	4039	3855	4393	4544	6060	6485	7304	7052	7375	15.7319	16.2654	17.0697	17.9274	17.3691	24.3938	28.7377	27.6366	27.7278	29.0452	-0.705179	2.19619e-25	2.72844e-24	-	-	- && P03355.4 RecName: Full=Gag-Pol polyprotein; Short=Pr180gag-pol; Contains: RecName: Full=Matrix protein p15; Short=MA; Contains: RecName: Full=RNA-binding phosphoprotein p12; AltName: Full=pp12; Contains: RecName: Full=Capsid protein p30; Short=CA; Contains: RecName: Full=Nucleocapsid protein p10; Short=NC-pol; Contains: RecName: Full=Protease p14; Short=PR; Contains: RecName: Full=Reverse tr…
ENSCHIG00000006945	471	370	375	393	486	171	194	199	186	217	31.2977	25.2503	28.1387	27.1782	31.481	11.6647	14.5686	12.7599	12.3933	14.4825	1.12349	2.19917e-25	2.73023e-24	CDK2	protein_coding	PF00069:Protein kinase domain
ENSCHIG00000016985	1042	1037	989	1234	1327	413	500	576	481	607	16.9878	17.3628	18.2074	20.9373	21.0892	6.91205	9.21218	9.06141	7.86318	9.93918	1.13786	2.37341e-25	2.94446e-24	NUP155	protein_coding	PF08801:Nup133 N terminal like|PF03177:Non-repetitive/WGA-negative nucleoporin C-terminal
ENSCHIG00000011431	349	478	472	470	471	181	170	194	212	192	6.78519	9.54414	10.3624	9.50977	8.92642	3.61246	3.73515	3.6395	4.13291	3.74913	1.25702	2.49616e-25	3.09457e-24	INPP5B	protein_coding	-
ENSCHIG00000015640	24	44	18	41	41	141	142	134	150	134	0.262229	0.493736	0.222088	0.466219	0.436691	1.58153	1.7534	1.41279	1.64341	1.47051	-2.05702	2.52939e-25	3.13356e-24	FLI1	protein_coding	-
ENSCHIG00000016439	77	89	53	64	54	5	4	5	6	1	5.24251	6.22316	4.0748	4.53487	3.58395	0.349467	0.307774	0.32849	0.409622	0.0683819	4.01602	2.53247e-25	3.13518e-24	-	protein_coding	PF12796:Ankyrin repeats (3 copies)
ENSCHIG00000020707	2426	2533	1890	2095	2192	3894	3645	3931	3840	3718	104.558	112.118	91.9837	93.9696	92.0933	172.286	177.537	163.484	165.952	160.942	-0.763903	2.55924e-25	3.16609e-24	-	protein_coding	PF16880:N-terminal EH-domain containing protein|PF00350:Dynamin family|PF12763:Cytoskeletal-regulatory complex EF hand
novel.715	1	7	8	2	10	75	50	87	77	68	0.0309503	0.222503	0.2796	0.0644215	0.301707	2.38294	1.74887	2.59829	2.38968	2.11381	-3.65156	2.68379e-25	3.31786e-24	-	-	- && - && -
ENSCHIG00000009653	276	228	214	225	242	619	402	595	491	541	8.9887	7.62597	7.87016	7.62617	7.68287	20.695	14.7957	18.6986	16.0344	17.6961	-1.14411	2.74227e-25	3.38777e-24	MOCS1	protein_coding	PF04055:Radical SAM superfamily|PF13353:4Fe-4S single cluster domain|PF01967:MoaC family|PF06463:Molybdenum Cofactor Synthesis C
novel.952	13	11	10	1	11	69	65	85	76	79	0.594356	0.516498	0.51628	0.0475816	0.490248	3.23847	3.35846	3.74996	3.48418	3.62763	-3.00988	2.96342e-25	3.65842e-24	-	-	- && Q86VZ4.2 RecName: Full=Low-density lipoprotein receptor-related protein 11; Short=LRP-11; Flags: Precursor && -
ENSCHIG00000022844	2969	3155	2957	3560	3512	1781	1777	1899	1995	2063	98.3608	107.345	110.623	122.743	113.419	60.5708	66.5307	60.7073	66.2733	68.6442	0.775703	3.04125e-25	3.75187e-24	GMPS	protein_coding	PF00117:Glutamine amidotransferase class-I|PF02540:NAD synthase|PF00958:GMP synthase C terminal domain
ENSCHIG00000020382	29	29	19	46	34	164	136	176	138	106	1.11385	1.14393	0.82407	1.83875	1.273	6.46636	5.90324	6.52297	5.31485	4.0891	-2.18829	3.12147e-25	3.84814e-24	GPSM3	protein_coding	-
novel.810	76	70	67	87	75	17	9	13	10	11	2.61163	2.47041	2.59989	3.11138	2.51235	0.599702	0.349514	0.431068	0.344574	0.37965	2.65787	3.39199e-25	4.17871e-24	-	-	- && - && -
ENSCHIG00000011476	622	785	653	555	629	1442	1367	1610	1244	1341	14.0839	18.2546	16.6965	13.0786	13.8836	33.5185	34.9802	35.1772	28.2446	30.4967	-1.09603	3.61951e-25	4.45589e-24	SKI	protein_coding	PF02437:SKI/SNO/DAC family|PF08782:c-SKI Smad4 binding domain
ENSCHIG00000014359	318	324	296	342	370	52	125	110	94	98	7.66991	8.02566	8.06189	8.5847	8.69931	1.28752	3.40719	2.56012	2.27339	2.37401	1.78888	3.63963e-25	4.47753e-24	-	protein_coding	PF14551:MCM N-terminal domain|PF00493:MCM2/3/5 family
novel.652	3	1	2	2	2	75	121	65	62	107	0.0990085	0.0338941	0.0745354	0.0686937	0.064343	2.54097	4.51294	2.06999	2.05176	3.54673	-5.43133	3.64322e-25	4.47882e-24	-	-	- && - && -
ENSCHIG00000007335	342	353	262	321	368	573	641	654	703	733	9.36189	9.92394	8.09879	9.14488	9.81985	16.102	19.8298	17.275	19.2964	20.1527	-0.997827	3.69408e-25	4.53818e-24	PCCA	protein_coding	PF02785:Biotin carboxylase C-terminal domain|PF02786:Carbamoyl-phosphate synthase L chain, ATP binding domain|PF00364:Biotin-requiring enzyme|PF00289:Carbamoyl-phosphate synthase L chain, N-terminal domain
ENSCHIG00000015930	106	119	100	89	118	289	294	340	311	221	23.2776	26.8381	24.7978	20.3403	25.26	65.1504	72.9629	72.0468	68.4819	48.7435	-1.44122	3.73501e-25	4.58527e-24	SUMO3	protein_coding	PF11976:Ubiquitin-2 like Rad60 SUMO-like
ENSCHIG00000010236	717	648	576	668	735	373	325	439	390	401	27.3115	25.3498	24.776	26.4813	27.2919	14.5856	13.9905	16.136	14.8962	15.3414	0.807326	3.88514e-25	4.76625e-24	TXNDC15	protein_coding	PF00085:Thioredoxin
ENSCHIG00000019850	657	579	565	659	695	309	316	378	293	363	38.9437	35.247	37.8183	40.653	40.1584	18.8026	21.1681	21.6206	17.415	21.6108	0.938732	4.12803e-25	5.06071e-24	PAK1IP1	protein_coding	-
ENSCHIG00000016990	107	108	64	62	86	0	1	2	2	3	4.78759	4.96283	3.23366	2.88709	3.75104	0	0.0505657	0.0863509	0.0897318	0.134818	5.74663	4.31503e-25	5.28628e-24	GPR143	protein_coding	PF02101:Ocular albinism type 1 protein
novel.814	38	44	46	55	52	183	114	260	188	192	0.65913	0.783813	0.901004	0.992855	0.879246	3.25856	2.23468	4.35176	3.26986	3.34488	-1.96872	4.56248e-25	5.58555e-24	-	-	- && Q8NAV2.2 RecName: Full=Uncharacterized protein C8orf58 && -
ENSCHIG00000025688	917	1042	974	926	1134	504	288	506	413	476	10.1965	11.8993	12.2299	10.7159	12.2918	5.75308	3.61908	5.42921	4.60485	5.31596	1.21222	4.63851e-25	5.6747e-24	MST1R	protein_coding	-
ENSCHIG00000024134	631	594	635	685	703	1138	1169	1214	1103	1161	28.6221	27.6714	32.5258	32.3369	31.0848	52.991	59.9253	53.1368	50.1686	52.8929	-0.821827	4.7844e-25	5.84911e-24	-	protein_coding	-
ENSCHIG00000014973	59	95	81	108	91	1	0	6	1	0	1.78299	2.94844	2.76416	3.39669	2.68076	0.031023	0	0.174965	0.0303026	0	5.78301	4.98788e-25	6.09365e-24	PRKG2	protein_coding	PF00069:Protein kinase domain|PF00027:Cyclic nucleotide-binding domain
ENSCHIG00000009234	6587	5628	5327	5485	5538	9321	8477	9646	10407	10835	1446.5	1269.28	1320.98	1253.56	1185.51	2101.27	2103.76	2044.01	2291.61	2389.76	-0.755246	5.03124e-25	6.14237e-24	S100A11	protein_coding	PF00036:EF hand|PF01023:S-100/ICaBP type calcium binding domain
ENSCHIG00000021241	63	86	75	69	81	307	160	290	236	243	7.5267	10.552	10.1183	8.57924	9.43341	37.6522	21.6026	33.4323	28.2722	29.1583	-1.70245	5.04133e-25	6.15043e-24	RAC3	protein_coding	PF00071:Ras family
ENSCHIG00000000213	914	900	858	999	1127	546	470	579	554	593	47.1125	47.6436	49.9412	53.5909	56.6283	28.8915	27.3786	28.7987	28.6341	30.6999	0.819729	5.22311e-25	6.36778e-24	AP3M1	protein_coding	PF01217:Clathrin adaptor complex small chain|PF00928:Adaptor complexes medium subunit family
ENSCHIG00000019973	879	861	714	626	823	1693	1451	1757	1394	1551	8.50999	8.56083	7.80585	6.3074	7.76712	16.8261	15.8756	16.4141	13.5328	15.0815	-0.996617	5.40709e-25	6.58753e-24	ZDHHC8	protein_coding	-
ENSCHIG00000017813	259	284	238	240	250	115	96	126	113	120	12.3134	13.8666	12.7773	11.8748	11.5862	5.61261	5.15791	5.78035	5.38693	5.72998	1.17193	5.43505e-25	6.61702e-24	DTX3	protein_coding	PF13639:Ring finger domain
novel.451	8563	8890	8091	7778	8154	13145	13314	13943	13712	13031	163.493	174.32	174.445	154.553	151.763	257.645	287.28	256.882	262.518	249.887	-0.683027	5.43991e-25	6.61837e-24	-	-	- && P21415.2 RecName: Full=Envelope glycoprotein; AltName: Full=Env polyprotein; Contains: RecName: Full=Surface protein; Short=SU; AltName: Full=Glycoprotein 70; Short=gp70; Contains: RecName: Full=Transmembrane protein; Short=TM; AltName: Full=Envelope protein p15E; Contains: RecName: Full=R-peptide; AltName: Full=p2E; Flags: Precursor && -
ENSCHIG00000000099	1265	1127	994	969	1028	589	518	608	619	508	77.9902	71.3585	69.2018	62.1741	61.7821	37.278	36.0913	36.1707	38.2669	31.4562	0.934082	5.54463e-25	6.74112e-24	AIFM2	protein_coding	PF07992:Pyridine nucleotide-disulphide oxidoreductase
ENSCHIG00000008936	640	745	690	595	710	1417	1196	1530	1175	1327	23.5361	28.1373	28.6539	22.7723	25.4526	53.4947	49.7059	54.2937	43.3286	49.0137	-0.959173	5.66619e-25	6.88417e-24	MGRN1	protein_coding	PF13920:Zinc finger, C3HC4 type (RING finger)
ENSCHIG00000020470	610	661	565	638	649	368	269	374	340	368	12.3308	13.7226	12.8971	13.4221	12.7887	7.63656	6.14522	7.29521	6.89168	7.47142	0.877149	5.90918e-25	7.17445e-24	KIAA0319L	protein_coding	-
ENSCHIG00000004827	2786	1802	1715	1718	2081	795	877	649	717	718	33.8637	22.4947	23.5396	21.7327	24.6573	9.91993	12.0469	7.61207	8.7389	8.76538	1.42424	6.23674e-25	7.56693e-24	-	protein_coding	-
ENSCHIG00000019722	75	55	77	56	66	7	1	1	6	3	0.915161	0.689241	1.06098	0.711148	0.785055	0.0876843	0.0137898	0.0117744	0.0734126	0.0367663	4.21067	6.76333e-25	8.20019e-24	BDKRB2	protein_coding	PF00001:7 transmembrane receptor (rhodopsin family)
ENSCHIG00000013461	90	92	77	76	117	4	12	21	15	17	2.09759	2.20211	2.02652	1.84344	2.65818	0.0957031	0.31607	0.472283	0.350553	0.397942	2.72387	7.08567e-25	8.58511e-24	SLC29A4	protein_coding	PF01733:Nucleoside transporter
ENSCHIG00000014459	1514	1498	1339	1288	1611	735	500	874	667	769	119.691	121.624	119.535	105.971	124.151	59.6498	44.6712	66.673	52.8742	61.0595	1.05154	8.01662e-25	9.70638e-24	MLEC	protein_coding	PF11721:Di-glucose binding within endoplasmic reticulum
novel.76	582	519	482	477	503	846	822	938	959	885	3.26435	2.9896	3.05283	2.78438	2.75018	4.87115	5.21037	5.07669	5.39356	4.98551	-0.78314	8.27803e-25	1.0016e-23	-	-	- && P11369.2 RecName: Full=LINE-1 retrotransposable element ORF2 protein; Short=ORF2p; AltName: Full=Long interspersed element-1; Short=L1; AltName: Full=Retrovirus-related Pol polyprotein LINE-1; Includes: RecName: Full=Reverse transcriptase; Includes: RecName: Full=Endonuclease && -
ENSCHIG00000017518	172	160	174	187	170	333	330	375	413	380	8.55965	8.17749	9.77819	9.68512	8.24701	17.0122	18.5594	18.0079	20.6092	18.9934	-1.06982	8.61531e-25	1.0417e-23	IRF2	protein_coding	PF00605:Interferon regulatory factor transcription factor
ENSCHIG00000006489	880	923	867	829	828	1794	1265	1910	1628	1800	11.9593	12.8825	13.3053	11.7251	10.9692	25.0285	19.4284	25.0474	22.1852	24.5691	-0.935055	8.93348e-25	1.07943e-23	TCN2	protein_coding	PF01122:Eukaryotic cobalamin-binding protein
ENSCHIG00000000032	1870	1642	1743	2340	2613	4974	3522	5277	5397	5563	71.0353	64.0587	74.7673	92.509	96.7591	193.966	151.198	193.43	205.574	212.243	-1.26077	8.98599e-25	1.08503e-23	ND5	protein_coding	-
ENSCHIG00000003272	234	221	218	267	246	83	58	95	115	85	5.43908	5.27563	5.722	6.45887	5.57397	1.9805	1.52356	2.13077	2.68035	1.98436	1.46258	9.07977e-25	1.0956e-23	-	protein_coding	PF10534:Connector enhancer of kinase suppressor of ras|PF00595:PDZ domain (Also known as DHR or GLGF)|PF00536:SAM domain (Sterile alpha motif)|PF06663:Protein of unknown function (DUF1170)
ENSCHIG00000023103	4939	5194	4304	4461	4745	7922	7440	8105	7457	7238	106.433	114.951	104.735	100.047	99.6767	175.251	181.19	168.537	161.133	156.657	-0.680444	9.17187e-25	1.10596e-23	MYO1C	protein_coding	PF00063:Myosin head (motor domain)|PF06017:Unconventional myosin tail, actin- and lipid-binding
ENSCHIG00000011027	260	208	207	258	317	492	506	546	552	548	7.91603	6.50384	7.11682	8.17504	9.40835	15.3775	17.4104	16.041	16.8522	16.7574	-1.07358	9.32013e-25	1.12307e-23	SIRT1	protein_coding	PF02146:Sir2 family
ENSCHIG00000007954	237	185	168	159	182	427	495	484	413	424	13.6278	10.925	10.9086	9.51502	10.2016	25.2053	32.1666	26.8551	23.8128	24.487	-1.26276	9.6221e-25	1.15866e-23	-	protein_coding	PF12937:F-box-like
novel.33	58	63	69	88	68	1	2	4	0	4	1.4152	1.57871	1.90117	2.23464	1.6174	0.0250482	0.0551496	0.0941789	0	0.0980262	4.99353	9.78878e-25	1.17793e-23	-	-	- && - && -
ENSCHIG00000011172	1590	1334	1197	1240	1469	749	582	720	694	509	229.139	197.437	194.795	185.977	206.368	110.808	94.7866	100.124	100.287	73.6736	1.07967	9.86702e-25	1.18653e-23	AP1S1	protein_coding	PF01217:Clathrin adaptor complex small chain
ENSCHIG00000023439	1426	1635	1487	1592	1734	935	824	1048	940	1018	16.0472	18.896	18.8961	18.6448	19.0217	10.8014	10.4792	11.3801	10.607	11.5059	0.739912	9.92068e-25	1.19217e-23	MYO10	protein_coding	PF16735:Unconventional myosin-X coiled coil domain|PF00169:PH domain|PF00063:Myosin head (motor domain)|PF00373:FERM central domain|PF00784:MyTH4 domain
ENSCHIG00000021300	51	98	67	73	70	5	1	0	2	4	1.36106	2.686	2.01913	2.02752	1.82106	0.136982	0.0301599	0	0.0535206	0.107216	4.91848	1.02773e-24	1.23418e-23	FBXO41	protein_coding	PF12937:F-box-like
ENSCHIG00000026495	627	548	514	589	634	211	294	256	303	256	92.0851	82.656	85.2445	90.027	90.7676	31.812	48.7968	36.2799	44.6219	37.7619	1.14728	1.07896e-24	1.29483e-23	-	protein_coding	PF03645:Tctex-1 family
ENSCHIG00000026173	150	90	103	117	135	20	26	22	32	34	12.4563	7.6756	9.65865	10.1116	10.9283	1.70496	2.44002	1.76289	2.66459	2.83576	2.15837	1.17728e-24	1.41185e-23	EAF2	protein_coding	PF09816:RNA polymerase II transcription elongation factor
ENSCHIG00000024570	2344	2493	2223	2280	2407	3785	3164	3858	3524	3544	42.5686	46.4971	45.5882	43.0925	42.6116	70.5643	64.9368	67.6079	64.1728	64.6424	-0.591216	1.18784e-24	1.42355e-23	-	protein_coding	PF12455:Dynein associated protein|PF01302:CAP-Gly domain
ENSCHIG00000017702	469	399	393	346	365	180	175	178	147	173	19.0839	16.674	18.0579	14.6523	14.4779	7.51889	8.04738	6.98904	5.99783	7.07021	1.22049	1.22011e-24	1.46123e-23	NSMF	protein_coding	-
ENSCHIG00000003376	193	176	155	139	174	57	54	71	60	53	7.89041	7.38971	7.15576	5.91416	6.93444	2.39224	2.49493	2.80094	2.45967	2.17626	1.51709	1.236e-24	1.47925e-23	TMEM145	protein_coding	PF10192:Rhodopsin-like GPCR transmembrane domain
ENSCHIG00000016441	224	215	174	121	168	581	605	557	477	478	10.1874	10.0421	8.93602	5.7271	7.44805	27.1254	31.0951	24.444	21.7528	21.834	-1.57566	1.24234e-24	1.48584e-23	KLHL42	protein_coding	PF01344:Kelch motif
ENSCHIG00000020248	875	611	537	515	548	99	71	43	48	29	185.098	132.742	128.278	113.38	113.004	21.499	16.9737	8.77743	10.1817	6.16148	3.40501	1.26137e-24	1.50757e-23	-	protein_coding	PF06140:Interferon-induced 6-16 family
ENSCHIG00000008877	2637	2149	1904	2074	2070	1237	940	1306	1181	1040	112.184	93.8925	91.4683	91.8262	85.8444	54.0231	45.1932	53.6129	50.3797	44.4373	0.940063	1.31041e-24	1.56512e-23	-	protein_coding	PF01105:emp24/gp25L/p24 family/GOLD
ENSCHIG00000007668	140	99	140	137	148	0	0	0	0	0	2.76933	2.0112	3.12721	2.82035	2.85383	0	0	0	0	0	9.50884	1.3131e-24	1.56727e-23	-	lincRNA	-
ENSCHIG00000014176	54	45	34	44	40	144	153	139	141	132	0.822774	0.70416	0.584988	0.69771	0.594109	2.25235	2.63452	2.04364	2.15422	2.02001	-1.70198	1.3203e-24	1.5748e-23	LIF	protein_coding	-
ENSCHIG00000007829	102	113	87	93	85	328	186	457	365	358	4.42089	5.02991	4.25805	4.19496	3.59127	14.5939	9.11057	19.113	15.863	15.5842	-1.79068	1.33711e-24	1.59377e-23	PDP2	protein_coding	PF00481:Protein phosphatase 2C
ENSCHIG00000008697	545	526	486	464	515	866	832	915	839	859	6.51907	6.46171	6.56458	5.77621	6.00505	10.634	11.247	10.5612	10.0632	10.3199	-0.753779	1.34803e-24	1.60571e-23	DUSP7	protein_coding	-
ENSCHIG00000024083	1856	1836	1478	1274	1613	3537	3677	3528	3249	3185	18.4543	18.7485	16.595	13.1833	15.6342	36.103	41.3178	33.8496	32.3932	31.807	-1.08656	1.39851e-24	1.66471e-23	PNPLA2	protein_coding	-
novel.587	14	15	26	14	18	115	62	110	134	119	0.378887	0.416913	0.794578	0.394317	0.474869	3.19497	1.89625	2.87262	3.63639	3.2346	-2.60488	1.44835e-24	1.72287e-23	-	-	- && Q03278.2 RecName: Full=Retrovirus-related Pol polyprotein from type-1 retrotransposable element R2; AltName: Full=Retrovirus-related Pol polyprotein from type I retrotransposable element R2; Includes: RecName: Full=Reverse transcriptase; Includes: RecName: Full=Endonuclease && -
ENSCHIG00000026676	57042	62522	51658	56019	57869	109369	149634	112746	125655	120189	1324.1	1490.5	1354.08	1353.31	1309.46	2606.2	3925.36	2525.41	2924.75	2802.1	-1.11375	1.61185e-24	1.91607e-23	ACTG1	protein_coding	PF00022:Actin
ENSCHIG00000021111	262	247	232	262	334	542	446	649	667	676	11.3272	10.9671	11.3264	11.7885	14.0763	24.0552	21.7912	27.0752	28.9156	29.3536	-1.14101	1.70068e-24	2.02031e-23	-	protein_coding	PF00096:Zinc finger, C2H2 type|PF13465:Zinc-finger double domain|PF01352:KRAB box
ENSCHIG00000026623	179	136	101	155	165	52	29	42	35	29	17.4151	13.5889	11.0962	15.6942	15.6486	5.19354	3.18855	3.94299	3.41448	2.83376	1.98369	1.70897e-24	2.02879e-23	RFLNB	protein_coding	PF15068:FAM101 family
novel.381	173	300	223	242	266	558	502	729	628	685	1.11084	1.97833	1.61693	1.61717	1.66497	3.67813	3.64278	4.51687	4.04342	4.41763	-1.34628	1.7637e-24	2.09234e-23	-	-	- && - && -
ENSCHIG00000000437	182	183	153	227	225	43	47	63	81	64	0.912294	0.942078	0.866037	1.1842	1.09943	0.221268	0.266247	0.304725	0.407129	0.322208	1.71562	1.79e-24	2.12212e-23	ANK3	protein_coding	PF13637:Ankyrin repeats (many copies)|PF00791:ZU5 domain|PF12796:Ankyrin repeats (3 copies)|PF00531:Death domain|PF13606:Ankyrin repeat
ENSCHIG00000024872	460	414	438	627	579	186	132	194	150	233	13.7392	12.6992	14.7727	19.4898	16.8579	5.70301	4.45554	5.59126	4.4924	6.9896	1.50881	1.91924e-24	2.27381e-23	IFT80	protein_coding	-
ENSCHIG00000011857	1606	1282	1152	1232	1263	761	622	636	623	616	202.356	165.894	163.91	161.554	155.129	98.4334	88.5693	77.327	78.7121	77.9549	1.01226	1.92451e-24	2.27853e-23	-	protein_coding	PF11938:TLR4 regulator and MIR-interacting MSAP
ENSCHIG00000024692	798	948	846	999	1102	1763	1521	2253	1981	2242	6.19051	7.55274	7.41098	8.06538	8.33346	14.0399	13.3345	16.8651	15.4096	17.4684	-1.03837	1.98937e-24	2.35373e-23	NSD1	protein_coding	PF00856:SET domain|PF00855:PWWP domain
ENSCHIG00000008249	1	3	7	6	9	90	43	114	65	89	0.0091379	0.028154	0.0722314	0.0570602	0.0801695	0.844261	0.444056	1.00521	0.595585	0.816825	-3.91825	1.9965e-24	2.36058e-23	POSTN	protein_coding	PF02469:Fasciclin domain
ENSCHIG00000008475	4	2	5	3	5	73	43	89	80	52	0.222782	0.114399	0.314465	0.173891	0.271463	4.1738	2.70653	4.78316	4.46781	2.90882	-4.12571	2.00143e-24	2.36482e-23	TSPYL5	protein_coding	PF00956:Nucleosome assembly protein (NAP)
ENSCHIG00000018749	117	132	98	131	149	26	39	42	34	28	3.35267	3.88465	3.17112	3.90672	4.16209	0.764832	1.26297	1.16134	0.976939	0.805853	1.89839	2.04168e-24	2.41076e-23	ENPP5	protein_coding	PF01663:Type I phosphodiesterase / nucleotide pyrophosphatase
ENSCHIG00000020984	241	282	157	193	219	724	477	744	577	519	5.07795	6.10229	3.73554	4.23219	4.49817	15.6602	11.3583	15.1269	12.1908	10.9833	-1.46519	2.06057e-24	2.43144e-23	-	protein_coding	-
ENSCHIG00000016712	425	300	287	309	369	910	678	741	730	711	26.4141	19.1488	20.1424	19.9867	22.356	58.0599	47.6211	44.4395	45.494	44.3823	-1.15036	2.12738e-24	2.5086e-23	ADORA2B	protein_coding	PF00001:7 transmembrane receptor (rhodopsin family)
ENSCHIG00000008106	58	74	58	83	98	15	5	5	5	7	2.74237	3.59337	3.09676	4.08425	4.51694	0.728076	0.267172	0.228125	0.237056	0.332421	3.33318	2.20263e-24	2.595e-23	-	lincRNA	-
ENSCHIG00000006901	73	97	130	106	99	302	318	351	265	315	1.42607	1.94608	2.86775	2.15505	1.88526	6.05635	7.02048	6.61649	5.19094	6.18044	-1.59937	2.20359e-24	2.595e-23	FOXN3	protein_coding	PF00250:Forkhead domain
ENSCHIG00000020319	245	226	185	223	258	0	1	0	0	2	4.01317	3.80191	3.42196	3.80156	4.11966	0	0.0185116	0	0	0.0329036	8.57488	2.30749e-24	2.71554e-23	HTR2C	protein_coding	-
ENSCHIG00000021767	857	915	889	866	955	540	489	464	464	491	31.1519	34.1584	36.4911	32.761	33.8397	20.1505	20.0879	16.2752	16.9124	17.9258	0.883203	2.35732e-24	2.77233e-23	-	protein_coding	PF01040:UbiA prenyltransferase family
ENSCHIG00000020860	337	472	497	511	546	1116	898	1284	1276	1172	3.74484	5.38663	6.2365	5.90962	5.91447	12.7308	11.2772	13.768	14.218	13.0805	-1.2598	2.43524e-24	2.86205e-23	ETV6	protein_coding	-
ENSCHIG00000014622	962	766	672	693	811	441	306	376	379	387	11.4026	9.32456	8.99452	8.54862	9.37061	5.36603	4.09894	4.3005	4.50453	4.60713	1.05827	2.43793e-24	2.86331e-23	CYB5R1	protein_coding	-
ENSCHIG00000020295	74	73	79	67	113	17	10	14	10	6	1.8778	1.90244	2.26373	1.7694	2.79521	0.442846	0.286774	0.342806	0.254449	0.152919	2.84254	2.46894e-24	2.8978e-23	-	protein_coding	PF12018:Domain of unknown function (DUF3508)
ENSCHIG00000023423	1667	1996	1684	1633	1816	581	899	620	656	671	41.2274	50.6971	47.0299	42.0312	43.781	14.7507	25.1265	14.796	16.2681	16.6673	1.36029	2.50475e-24	2.93787e-23	PFKFB3	protein_coding	PF00300:Histidine phosphatase superfamily (branch 1)|PF01591:6-phosphofructo-2-kinase
ENSCHIG00000012033	1267	995	1005	1143	1112	567	462	639	664	636	29.1853	23.5387	26.1418	27.4012	24.9696	13.4078	12.0269	14.2034	15.3369	14.7142	0.912279	2.51527e-24	2.94825e-23	NECAP1	protein_coding	PF07933:Protein of unknown function (DUF1681)
ENSCHIG00000026671	539	659	599	587	656	1219	1102	1408	1042	1165	4.60875	5.78698	5.78366	5.22358	5.46786	10.7	10.6487	11.6172	8.93398	10.0049	-0.950276	2.52509e-24	2.9578e-23	KMT2B	protein_coding	PF00628:PHD-finger|PF02008:CXXC zinc finger domain|PF00856:SET domain|PF05965:F/Y rich C-terminus|PF13771:PHD-like zinc-binding domain|PF05964:F/Y-rich N-terminus
ENSCHIG00000023896	1509	1358	954	946	1174	495	506	446	430	366	98.2895	90.8427	70.1694	64.1276	74.5428	33.0987	37.247	28.0322	28.0847	23.9437	1.40491	2.5288e-24	2.96018e-23	-	protein_coding	-
ENSCHIG00000024422	783	626	612	762	794	365	329	425	405	333	9.6841	7.95141	8.54734	9.80818	9.57278	4.63424	4.5985	5.07213	5.02269	4.13651	0.957398	2.63237e-24	3.07937e-23	FBXO8	protein_coding	-
novel.658	30	9	17	23	12	149	113	113	133	86	1.96703	0.606045	1.2587	1.56947	0.766993	10.0291	8.3732	7.14945	8.7443	5.66345	-2.69639	2.71606e-24	3.17516e-23	-	-	- && - && -
ENSCHIG00000017539	3018	3365	3014	2694	3173	1730	1416	1966	1674	1905	44.5893	51.0586	50.2847	41.4233	45.6984	26.2388	23.6427	28.0284	24.7999	28.2682	0.830943	2.80042e-24	3.27161e-23	NISCH	protein_coding	PF00787:PX domain
ENSCHIG00000018782	1691	1882	1463	1423	1733	918	709	890	762	636	124.572	142.387	121.703	109.098	124.45	69.4236	59.0264	63.2661	56.2879	47.0573	1.07647	2.83565e-24	3.31058e-23	SDC1	protein_coding	PF01034:Syndecan domain
ENSCHIG00000018160	361	372	365	452	451	692	844	890	931	975	4.30697	4.55805	4.91744	5.61227	5.24518	8.47536	11.3797	10.2461	11.1377	11.6832	-1.10281	2.93102e-24	3.41966e-23	ZNF644	protein_coding	-
ENSCHIG00000025667	172	241	212	170	229	64	47	88	54	53	9.25908	13.3238	12.8871	9.5241	12.017	3.53677	2.8593	4.57116	2.91485	2.86555	1.76326	2.96254e-24	3.45414e-23	PRKAR2B	protein_coding	PF00027:Cyclic nucleotide-binding domain|PF02197:Regulatory subunit of type II PKA R-subunit
novel.727	3061	2530	2386	2407	2486	5017	5307	5976	5420	4251	419.29	355.913	369.065	343.133	331.95	705.477	821.529	789.888	744.447	584.837	-1.00292	3.02481e-24	3.52441e-23	-	-	- && - && PF05162:Ribosomal protein L41
ENSCHIG00000025197	18576	16653	13661	12093	15629	7831	7206	7730	6182	6497	764.866	704.203	635.181	518.207	627.313	331.008	335.313	307.126	255.238	268.682	1.11797	3.17124e-24	3.69258e-23	GPC1	protein_coding	PF01153:Glypican
ENSCHIG00000023095	1938	1777	1663	1299	1717	763	726	593	525	533	147.968	139.339	143.38	103.219	127.792	59.8035	62.6432	43.6891	40.1936	40.8728	1.42125	3.20469e-24	3.72908e-23	IER5	protein_coding	PF05760:Immediate early response protein (IER)
ENSCHIG00000010709	181	218	191	148	158	26	53	41	43	57	3.12543	3.86599	3.72432	2.65968	2.65955	0.460885	1.03426	0.683155	0.744532	0.988551	2.03851	3.32161e-24	3.86257e-23	DLX3	protein_coding	-
ENSCHIG00000019646	111	125	101	114	92	30	22	24	12	29	3.17942	3.67712	3.26684	3.39833	2.56882	0.882133	0.712149	0.663347	0.344659	0.834288	2.22843	3.44633e-24	4.00497e-23	WDR93	protein_coding	-
ENSCHIG00000007912	20	13	8	3	11	75	84	90	95	71	0.331452	0.221261	0.149714	0.0517425	0.177706	1.27597	1.57323	1.43925	1.57869	1.18179	-2.90975	3.52862e-24	4.0979e-23	-	lincRNA	-
novel.837	28	41	23	31	32	116	95	113	129	145	0.386678	0.581497	0.358675	0.445542	0.430786	1.64451	1.48265	1.50582	1.78634	2.01119	-1.9347	3.77757e-24	4.38412e-23	-	-	- && - && -
ENSCHIG00000025853	1230	999	836	1094	1084	545	531	540	552	444	260.994	217.702	200.315	241.589	224.22	118.716	127.333	110.566	117.448	94.6238	1.01049	3.92607e-24	4.55346e-23	-	protein_coding	PF00034:Cytochrome c
ENSCHIG00000023131	3066	4306	3529	4451	4413	7482	7350	9798	9259	10220	12.896	18.6007	16.7616	19.4839	18.0941	32.3063	34.9375	39.7671	39.0508	43.1743	-1.14058	4.05013e-24	4.69426e-23	HMCN1	protein_coding	PF07645:Calcium-binding EGF domain|PF00090:Thrombospondin type 1 domain|PF12662:Complement Clr-like EGF-like|PF07679:Immunoglobulin I-set domain|PF07474:G2F domain
ENSCHIG00000011552	695	817	776	752	811	375	226	419	281	330	14.7111	17.7605	18.5483	16.5659	16.7341	8.14853	5.4062	8.55812	5.96417	7.01563	1.26294	4.09917e-24	4.74798e-23	ADAM12	protein_coding	PF01421:Reprolysin (M12B) family zinc metalloprotease|PF08516:ADAM cysteine-rich|PF00200:Disintegrin|PF01562:Reprolysin family propeptide
ENSCHIG00000023543	484	443	482	423	493	820	818	865	837	808	17.5565	16.5032	19.7433	15.9686	17.4325	30.5347	33.5327	30.2769	30.4439	29.4371	-0.822905	4.41592e-24	5.1115e-23	RARG	protein_coding	PF00104:Ligand-binding domain of nuclear hormone receptor|PF00105:Zinc finger, C4 type (two domains)
ENSCHIG00000012621	2227	2260	1821	1844	2000	761	977	679	747	559	68.4668	71.3577	63.2196	59.0006	59.939	24.0177	33.9451	20.1434	23.0284	17.2609	1.44429	4.53355e-24	5.24112e-23	SLC16A3	protein_coding	PF07690:Major Facilitator Superfamily
ENSCHIG00000003524	3814	3876	3423	3470	3832	6084	5079	6100	5681	5334	97.4979	101.759	98.8105	92.3166	95.4905	159.658	146.729	150.47	145.621	136.949	-0.605856	4.53384e-24	5.24112e-23	DBN1	protein_coding	PF00241:Cofilin/tropomyosin-type actin-binding protein
ENSCHIG00000015534	1487	1727	1527	1252	1516	2928	2685	3169	2657	2848	11.8273	14.1071	13.7149	10.3637	11.7542	23.9074	24.1346	24.322	21.1908	22.7513	-0.913215	4.58513e-24	5.29694e-23	CIC	protein_coding	PF16090:Domain of unknown function (DUF4819)|PF00505:HMG (high mobility group) box
ENSCHIG00000022589	2004	2208	2053	2141	2234	1326	1328	1369	1314	1310	18.5849	21.0297	21.4997	20.664	20.196	12.6239	13.9182	12.2509	12.2191	12.2019	0.690192	5.04112e-24	5.817e-23	KIAA1217	protein_coding	PF03915:Actin interacting protein 3
ENSCHIG00000017219	1127	1070	984	996	1241	539	622	661	626	559	14.4075	14.0482	14.205	13.2513	15.4652	7.07361	8.98624	8.15399	8.02459	7.17744	0.857589	5.04191e-24	5.817e-23	NCS1	protein_coding	-
ENSCHIG00000017086	33	30	34	24	38	142	136	112	127	106	0.438735	0.409621	0.510445	0.332075	0.492484	1.93805	2.04339	1.43685	1.69307	1.41543	-1.96413	5.2488e-24	6.05174e-23	MYLK2	protein_coding	-
ENSCHIG00000020304	67	74	81	112	104	12	1	11	8	17	2.81229	3.18999	3.8393	4.89259	4.25538	0.517076	0.047436	0.445535	0.336712	0.716682	3.18384	5.43409e-24	6.26128e-23	IL33	protein_coding	-
ENSCHIG00000002168	4872	5118	4261	4324	4811	3233	2723	3326	3024	3034	94.2437	101.676	93.0761	87.0495	90.7194	64.2005	59.5272	62.0828	58.6557	58.9458	0.621378	5.47696e-24	6.30655e-23	MBTPS1	protein_coding	PF00082:Subtilase family
novel.743	128	125	134	190	169	353	308	419	364	426	0.99924	1.00217	1.18126	1.54365	1.28608	2.82893	2.71727	3.1563	2.84934	3.34012	-1.30937	6.05776e-24	6.97077e-23	-	-	- && - && -
ENSCHIG00000008385	571	526	492	529	640	893	859	945	959	1029	11.4988	10.8786	11.1883	11.0868	12.5636	18.461	19.5493	18.3633	19.365	20.8125	-0.75418	6.12836e-24	7.04741e-23	SCAF4	protein_coding	PF00076:RNA recognition motif. (a.k.a. RRM, RBD, or RNP domain)|PF04818:RNA polymerase II-binding domain.
ENSCHIG00000015841	118	91	91	85	106	20	27	27	23	23	7.3338	5.80846	6.38661	5.49797	6.42204	1.27604	1.89642	1.61925	1.43337	1.43571	2.04199	6.24843e-24	7.1808e-23	PCBP3	protein_coding	PF00013:KH domain
ENSCHIG00000017235	163	148	159	139	179	57	56	47	61	45	13.8688	12.9326	15.2767	12.3084	14.8465	4.97868	5.38472	3.85881	5.20434	3.84554	1.57655	6.29815e-24	7.23323e-23	ERICH2	protein_coding	-
novel.876	1337	1336	1264	1022	1232	599	369	512	482	312	160.287	164.492	171.118	127.513	143.978	73.7193	49.9938	59.2298	57.9425	37.5676	1.46222	6.45967e-24	7.4139e-23	-	-	- && P56560.4 RecName: Full=Amine oxidase [flavin-containing] B; AltName: Full=Monoamine oxidase type B; Short=MAO-B && PF01593:Flavin containing amine oxidoreductase
ENSCHIG00000026271	370	420	291	376	401	139	78	178	93	122	3.98418	4.64471	3.53844	4.21367	4.20922	1.53652	0.949193	1.84953	1.00416	1.31944	1.62577	7.00842e-24	8.03849e-23	TNFRSF21	protein_coding	PF00531:Death domain
ENSCHIG00000008989	584	675	538	471	559	1372	941	1447	1146	1262	6.32398	7.50678	6.57872	5.30804	5.90078	15.2517	11.5157	15.1199	12.4436	13.7255	-1.10649	7.03436e-24	8.06299e-23	PML	protein_coding	PF12126:Protein of unknown function (DUF3583)
ENSCHIG00000008522	328	439	326	294	389	704	807	807	747	854	4.1343	5.68284	4.6401	3.85666	4.77967	9.10938	11.4954	9.81535	9.44131	10.8113	-1.13329	7.13679e-24	8.17507e-23	KIF13A	protein_coding	PF00225:Kinesin motor domain|PF12473:Kinesin protein|PF12423:Kinesin protein 1B|PF16183:Kinesin-associated
ENSCHIG00000006763	1074	1362	1125	1083	1185	616	516	711	636	670	9.05017	11.787	10.705	9.49766	9.73398	5.32869	4.91388	5.7813	5.37394	5.67048	0.906585	7.18083e-24	8.22019e-23	AGRN	protein_coding	-
ENSCHIG00000026004	183	202	180	174	180	365	313	439	369	404	2.13868	2.42448	2.37546	2.11631	2.05063	4.379	4.13391	4.95065	4.32418	4.74207	-1.02281	7.20069e-24	8.23757e-23	TNRC6C	protein_coding	PF16608:TNRC6-PABC binding domain|PF12938:M domain of GW182|PF13893:RNA recognition motif. (a.k.a. RRM, RBD, or RNP domain)|PF10427:Argonaute hook
ENSCHIG00000015655	1299	1440	1370	1160	1261	704	612	760	609	741	16.4996	18.7845	19.6502	15.3341	15.6135	9.17963	8.78495	9.31499	7.7565	9.45313	0.948411	7.2257e-24	8.26082e-23	-	protein_coding	-
ENSCHIG00000026437	509	396	520	578	597	189	138	223	176	251	28.2808	22.5965	32.6256	33.4223	32.3346	10.7801	8.66513	11.9559	9.80549	14.0068	1.43285	7.25677e-24	8.29097e-23	ARRDC3	protein_coding	PF02752:Arrestin (or S-antigen), C-terminal domain|PF00339:Arrestin (or S-antigen), N-terminal domain
ENSCHIG00000015354	8661	7712	7041	7160	8006	3592	4526	3665	3940	3949	412.898	377.585	379.045	355.242	372.058	175.792	243.844	168.598	188.345	189.084	0.974231	7.33253e-24	8.37209e-23	DDOST	protein_coding	PF03345:Oligosaccharyltransferase 48 kDa subunit beta
ENSCHIG00000007617	620	595	543	557	629	364	300	344	346	369	15.1977	14.9787	15.0303	14.2094	15.0299	9.15956	8.31055	8.13669	8.50443	9.08457	0.785262	7.68191e-24	8.76534e-23	RNF121	protein_coding	-
ENSCHIG00000013781	346	431	354	422	439	63	131	41	96	74	12.4527	15.9308	14.3871	15.8066	15.4019	2.32765	5.32823	1.42389	3.46453	2.67494	2.28681	7.70705e-24	8.78833e-23	NETO1	protein_coding	PF00057:Low-density lipoprotein receptor domain class A|PF00431:CUB domain
ENSCHIG00000023805	131	114	122	132	136	36	36	49	45	41	6.02112	5.38125	6.3321	6.31416	6.09347	1.69862	1.86996	2.17323	2.07397	1.8927	1.63188	8.09618e-24	9.22608e-23	MSANTD3	protein_coding	PF13873:Myb/SANT-like DNA-binding domain
ENSCHIG00000018426	12	29	24	15	21	223	57	259	207	199	1.38348	3.43369	3.12453	1.79978	2.3601	26.3927	7.42658	28.8134	23.9301	23.0429	-3.18418	8.34494e-24	9.50342e-23	MFAP2	protein_coding	PF05507:Microfibril-associated glycoprotein (MAGP)
ENSCHIG00000016094	2146	1865	1674	1668	1790	3662	4318	3564	3712	3509	27.6438	24.6729	24.3504	22.3615	22.4771	48.4255	62.8599	44.3006	47.9468	45.3988	-1.0345	8.49679e-24	9.67011e-23	YWHAH	protein_coding	PF00244:14-3-3 protein
ENSCHIG00000015605	2	3	3	0	8	64	44	78	75	59	0.0159977	0.0246445	0.0270975	0	0.0623787	0.525526	0.397743	0.60204	0.60155	0.473992	-4.30538	8.59227e-24	9.77246e-23	ARHGAP20	protein_coding	PF00788:Ras association (RalGDS/AF-6) domain|PF00620:RhoGAP domain
ENSCHIG00000010088	1047	905	804	862	992	1669	1459	1703	1460	1510	41.84	37.1421	36.2813	35.8499	38.6435	68.4683	65.8906	65.6696	58.5035	60.6059	-0.749503	8.80739e-24	1.00107e-22	MGAT4B	protein_coding	PF04666:N-Acetylglucosaminyltransferase-IV (GnT-IV) conserved region
ENSCHIG00000026361	1242	1378	1201	1420	1309	2276	1843	2657	2297	2513	12.7734	14.5548	13.9479	15.1988	13.1234	24.0295	21.4207	26.3682	23.6881	25.958	-0.80389	9.25437e-24	1.05119e-22	KIAA0100	protein_coding	PF10351:Golgi-body localisation protein domain|PF10344:Mitochondrial protein from FMP27|PF10347:RNA pol II promoter Fmp27 protein domain
ENSCHIG00000008590	276	321	267	345	270	113	127	139	125	124	8.72977	10.4273	9.53645	11.3566	8.32487	3.6691	4.53963	4.24241	3.96449	3.9392	1.24935	9.31254e-24	1.05712e-22	CEP85	protein_coding	-
ENSCHIG00000027035	3	3	6	5	3	48	62	66	58	59	0.0871208	0.0894735	0.196759	0.151115	0.0849262	1.43097	2.03477	1.84948	1.68893	1.72086	-3.85926	9.40396e-24	1.06681e-22	ACVRL1	protein_coding	PF08515:Transforming growth factor beta type I GS-motif|PF07714:Protein tyrosine kinase
ENSCHIG00000019548	1312	1626	1539	1632	1697	2796	3436	3086	3273	3631	9.3313	11.8768	12.3603	12.0799	11.7655	20.4142	27.6175	21.1791	23.342	25.9374	-1.04532	9.74204e-24	1.10445e-22	SBF2	protein_coding	PF00169:PH domain|PF03456:uDENN domain|PF02141:DENN (AEX-3) domain|PF02893:GRAM domain|PF06602:Myotubularin-like phosphatase domain|PF12335:Myotubularin protein
ENSCHIG00000008594	669	830	642	722	809	1290	1229	1355	1291	1229	10.5056	13.3859	11.3845	11.7997	12.3841	20.7957	21.8108	20.5324	20.3285	19.3839	-0.790164	9.85714e-24	1.11678e-22	FYCO1	protein_coding	PF02759:RUN domain|PF01363:FYVE zinc finger
ENSCHIG00000019771	1569	1849	1462	1372	1713	898	862	944	832	861	31.9405	38.657	33.6084	29.0676	33.9935	18.7665	19.8312	18.5436	16.9834	17.6041	0.867081	1.04676e-23	1.18519e-22	PTK7	protein_coding	PF07714:Protein tyrosine kinase|PF13895:Immunoglobulin domain|PF07679:Immunoglobulin I-set domain
ENSCHIG00000020195	122	126	137	67	118	1	0	2	2	0	5.83222	6.1861	7.39565	3.33338	5.4989	0.0490751	0	0.0922588	0.095871	0	6.85328	1.05276e-23	1.19122e-22	TUBB4A	protein_coding	PF00091:Tubulin/FtsZ family, GTPase domain|PF03953:Tubulin C-terminal domain
ENSCHIG00000013419	1714	1838	1664	1391	1665	942	787	998	788	839	69.7026	76.7637	76.414	58.871	66.0043	39.3257	36.1689	39.1627	32.1327	34.2683	0.941407	1.07156e-23	1.21171e-22	SOX4	protein_coding	PF00505:HMG (high mobility group) box
ENSCHIG00000000391	219	233	190	179	209	383	388	474	406	418	2.55638	2.79325	2.50447	2.17455	2.37819	4.58952	5.11841	5.33904	4.75215	4.9006	-0.993444	1.07469e-23	1.21447e-22	ZNF236	protein_coding	-
ENSCHIG00000002945	61	54	52	74	60	183	150	185	213	153	1.62418	1.47662	1.56347	2.05055	1.55731	5.00198	4.51354	4.75312	5.68678	4.09155	-1.5402	1.08353e-23	1.22368e-22	EPB41L4B	protein_coding	PF09380:FERM C-terminal PH-like domain|PF08736:FERM adjacent (FA)|PF09379:FERM N-terminal domain
ENSCHIG00000022449	851	961	762	844	1015	1577	1296	1687	1441	1551	29.5221	34.2384	29.8507	30.4716	34.3244	56.1612	50.8095	56.4724	50.1262	54.0408	-0.756305	1.26236e-23	1.42472e-22	GATAD2A	protein_coding	PF16563:Coiled-coil and interaction region of P66A and P66B with MBD2|PF00320:GATA zinc finger
novel.137	4	4	7	4	9	68	57	47	75	72	0.179556	0.184405	0.354829	0.186868	0.393824	3.13355	2.8916	2.03583	3.37586	3.24612	-3.49985	1.28547e-23	1.44987e-22	-	-	- && - && -
novel.683	470	478	413	374	409	1100	880	967	824	831	16.3458	17.0729	16.2196	13.5368	13.866	39.2724	34.587	32.4518	28.7355	29.0269	-1.0907	1.28745e-23	1.45118e-22	-	-	- && P48746.1 RecName: Full=Anion exchange protein 2; Short=AE 2; Short=Anion exchanger 2; AltName: Full=Band 3-related protein; Short=B3RP; AltName: Full=Solute carrier family 4 member 2 && PF07565:Band 3 cytoplasmic domain
ENSCHIG00000021668	78	116	107	100	134	31	20	15	14	20	4.0386	6.16831	6.25607	5.38855	6.76333	1.64773	1.17028	0.74943	0.726855	1.04006	2.42869	1.30179e-23	1.46641e-22	SPOCK1	protein_coding	PF00086:Thyroglobulin type-1 repeat|PF07648:Kazal-type serine protease inhibitor domain|PF10591:Secreted protein acidic and rich in cysteine Ca binding region
ENSCHIG00000015043	668	673	656	762	779	357	314	420	373	443	6.70364	6.9362	7.43395	7.95839	7.62064	3.67782	3.56112	4.06712	3.75341	4.46509	0.90754	1.31581e-23	1.48125e-22	SLC23A2	protein_coding	-
ENSCHIG00000014662	3445	4303	3265	3436	3692	2147	1621	2168	1726	1680	64.424	82.6422	68.9482	66.8724	67.3038	41.2171	34.2582	39.122	32.3655	31.5544	0.971994	1.36932e-23	1.54051e-22	SLC38A10	protein_coding	PF01490:Transmembrane amino acid transporter protein
ENSCHIG00000008367	441	469	351	309	423	151	81	151	98	68	45.1936	49.361	40.6188	32.9559	42.257	15.8856	9.38094	14.9321	10.0704	6.99907	1.87594	1.39124e-23	1.56417e-22	SYNGR2	protein_coding	PF01284:Membrane-associating domain
ENSCHIG00000019345	1271	1070	1023	1066	1154	629	585	521	651	538	99.0091	85.6023	89.9885	86.4216	87.6305	50.3	51.5001	39.1626	50.8504	42.0925	0.940613	1.4088e-23	1.5829e-22	-	protein_coding	PF01408:Oxidoreductase family, NAD-binding Rossmann fold|PF09166:Biliverdin reductase, catalytic
ENSCHIG00000012726	6046	4836	5025	5824	6317	3062	3036	3438	3548	3617	85.0571	69.8716	79.8289	85.2706	86.6309	44.2217	48.2688	46.6715	50.0506	51.1073	0.758904	1.41928e-23	1.59366e-22	LAMP2	protein_coding	PF01299:Lysosome-associated membrane glycoprotein (Lamp)
ENSCHIG00000022830	83	115	91	106	120	1	0	2	1	1	0.870574	1.23879	1.07783	1.1571	1.22696	0.0107675	0	0.0202424	0.0105175	0.0105347	6.6999	1.43313e-23	1.60818e-22	SHANK1	protein_coding	PF12796:Ankyrin repeats (3 copies)|PF00536:SAM domain (Sterile alpha motif)|PF07653:Variant SH3 domain|PF16511:N-terminal or F0 domain of Talin-head FERM|PF00595:PDZ domain (Also known as DHR or GLGF)
ENSCHIG00000017919	928	707	740	834	903	495	411	454	435	439	24.5294	19.1925	22.0878	22.9425	23.2673	13.4317	12.2773	11.5797	11.5295	11.6546	0.88999	1.48688e-23	1.66745e-22	EPHX1	protein_coding	PF06441:Epoxide hydrolase N terminus
ENSCHIG00000024959	183	178	141	172	192	11	35	45	53	31	8.47879	8.46984	7.37706	8.29367	8.67169	0.523194	1.83262	2.01187	2.46231	1.44257	2.31861	1.50095e-23	1.68215e-22	DOK4	protein_coding	PF02174:PTB domain (IRS-1 type)
ENSCHIG00000022676	0	0	0	0	0	135	66	137	148	131	0	0	0	0	0	3.1095	1.67354	2.96615	3.32977	2.95211	-9.36438	1.53138e-23	1.71517e-22	FRMD3	protein_coding	PF00373:FERM central domain|PF09380:FERM C-terminal PH-like domain|PF09379:FERM N-terminal domain|PF08736:FERM adjacent (FA)
novel.861	7	17	9	2	11	67	65	81	72	83	0.182311	0.454711	0.264691	0.0542101	0.279272	1.79133	1.91316	2.03565	1.88031	2.17113	-2.98649	1.53408e-23	1.7171e-22	-	-	- && - && -
ENSCHIG00000010654	83	187	127	102	115	417	315	481	443	442	1.67829	3.88332	2.89985	2.14647	2.26677	8.65592	7.19818	9.38509	8.98207	8.97644	-1.7484	1.59263e-23	1.7815e-22	PRICKLE2	protein_coding	PF00412:LIM domain|PF06297:PET Domain
ENSCHIG00000020969	11	17	42	15	17	246	123	181	201	118	1.76137	2.79563	7.59433	2.49969	2.65355	40.4372	22.258	27.9667	32.2729	18.9773	-3.05037	1.66657e-23	1.86303e-22	MDK	protein_coding	PF05196:PTN/MK heparin-binding protein family, N-terminal domain|PF01091:PTN/MK heparin-binding protein family, C-terminal domain
ENSCHIG00000017011	197	207	228	191	186	494	490	460	453	416	6.62161	7.14562	8.65393	6.68138	6.09439	17.0456	18.613	14.9197	15.2679	14.0437	-1.18393	1.7022e-23	1.90165e-22	DHX58	protein_coding	PF04851:Type III restriction enzyme, res subunit|PF11648:C-terminal domain of RIG-I|PF00271:Helicase conserved C-terminal domain
ENSCHIG00000025513	2524	2339	2176	2263	2619	1625	1233	1643	1418	1562	243.848	232.077	237.394	227.536	246.652	161.165	134.622	153.169	137.369	151.566	0.686192	1.74792e-23	1.95149e-22	NDFIP1	protein_coding	PF10176:Protein of unknown function (DUF2370)
ENSCHIG00000009329	19	16	23	27	20	73	99	133	101	110	0.291485	0.252089	0.398448	0.431084	0.299097	1.14967	1.71641	1.96887	1.5537	1.69491	-2.27891	1.8058e-23	2.01483e-22	ZNF704	protein_coding	-
ENSCHIG00000022530	984	821	827	990	1019	470	374	579	485	541	16.7653	14.3659	15.9112	17.5545	16.9243	8.22057	7.2013	9.51917	8.28594	9.25777	0.939086	1.83513e-23	2.04627e-22	NHLRC3	protein_coding	-
ENSCHIG00000007941	81	62	101	62	97	15	12	7	10	6	3.29206	2.5879	4.63539	2.62247	3.84304	0.625838	0.551172	0.274527	0.407536	0.244921	3.02271	1.91564e-23	2.13469e-22	SPTLC3	protein_coding	PF00155:Aminotransferase class I and II
ENSCHIG00000025940	498	362	360	305	374	150	158	157	140	161	16.4984	12.3167	13.4678	10.5159	12.0782	5.10142	5.91551	5.01898	4.65076	5.35711	1.3183	2.04537e-23	2.27782e-22	-	protein_coding	-
ENSCHIG00000021595	145	150	114	126	134	42	50	43	32	35	1.59311	1.69255	1.41437	1.44073	1.43517	0.473712	0.620827	0.45588	0.352542	0.386223	1.73389	2.10932e-23	2.34755e-22	SLC6A17	protein_coding	-
ENSCHIG00000012181	569	406	466	439	509	226	207	268	232	233	14.6592	10.7423	13.5571	11.7706	12.7831	5.97715	6.02686	6.6625	5.99335	6.02902	1.04874	2.14e-23	2.38019e-22	IRX5	protein_coding	PF05920:Homeobox KN domain
ENSCHIG00000011033	645	695	631	612	728	1142	925	1129	1154	1163	40.8582	45.2144	45.1368	40.3466	44.9543	74.2632	66.2193	69.0109	73.3009	73.9933	-0.721099	2.2025e-23	2.44816e-22	CCNYL1	protein_coding	PF00134:Cyclin, N-terminal domain
ENSCHIG00000015756	9989	12027	9571	10176	10246	18622	18327	18092	17645	17608	241.179	298.227	260.95	255.7	241.153	461.564	500.071	421.511	427.192	426.993	-0.786352	2.207e-23	2.45162e-22	ACTN1	protein_coding	PF00307:Calponin homology (CH) domain|PF00435:Spectrin repeat|PF08726:Ca2+ insensitive EF hand
ENSCHIG00000021568	88	136	124	91	139	0	0	0	0	0	1.02983	1.63453	1.63864	1.1083	1.58568	0	0	0	0	0	9.30925	2.23139e-23	2.47715e-22	IBSP	protein_coding	-
ENSCHIG00000025175	96	112	90	101	103	237	213	215	264	251	5.90284	7.07262	6.24905	6.46319	6.17372	14.9598	14.801	12.7565	16.2771	15.5009	-1.22132	2.25456e-23	2.5013e-22	ST3GAL3	protein_coding	PF00777:Glycosyltransferase family 29 (sialyltransferase)
ENSCHIG00000013572	520	347	321	405	366	871	697	917	852	879	7.56476	5.18434	5.27325	6.13173	5.19031	13.0076	11.459	12.8726	12.4284	12.8432	-1.09305	2.34424e-23	2.59916e-22	ENDOD1	protein_coding	-
ENSCHIG00000019468	91	153	112	105	109	0	0	0	0	0	5.86111	10.1205	8.14588	7.03823	6.8436	0	0	0	0	0	9.2902	2.45437e-23	2.71955e-22	-	protein_coding	PF00129:Class I Histocompatibility antigen, domains alpha 1 and 2|PF07654:Immunoglobulin C1-set domain
ENSCHIG00000011294	123	96	69	87	84	18	23	14	11	16	4.65703	3.73291	2.95009	3.42814	3.1003	0.699623	0.984135	0.511489	0.417619	0.608438	2.48564	2.56615e-23	2.84163e-22	KLF11	protein_coding	-
ENSCHIG00000026183	626	545	535	637	615	1004	897	1347	1173	1257	7.19556	6.43368	6.94426	7.62019	6.89105	11.8471	11.6521	14.9404	13.5198	14.5117	-0.922475	2.58194e-23	2.85732e-22	ZNF507	protein_coding	-
ENSCHIG00000025578	317	336	274	275	292	119	129	137	159	142	22.5598	24.5577	22.0196	20.3678	20.2572	8.69382	10.375	9.40808	11.3464	10.1498	1.13543	2.58627e-23	2.86031e-22	OSGEP	protein_coding	PF00814:Glycoprotease family
ENSCHIG00000023797	1370	1610	1368	1446	1360	2468	2219	2618	2325	2414	36.2403	43.739	40.8638	39.8084	35.0695	67.0199	66.3363	66.8258	61.6705	64.1358	-0.73634	2.61963e-23	2.89539e-22	ADD1	protein_coding	PF00596:Class II Aldolase and Adducin N-terminal domain
ENSCHIG00000000176	73	47	72	81	74	4	3	1	0	1	1.01644	0.672096	1.13207	1.17377	1.00441	0.0571753	0.0472068	0.0134358	0	0.0139847	5.28094	2.69628e-23	2.97824e-22	C18orf63	protein_coding	PF15813:Domain of unknown function (DUF4708)
ENSCHIG00000010241	1701	1651	1421	1794	1791	1022	948	1116	1089	1164	8.1888	8.16273	7.72488	8.98823	8.40488	5.05073	5.15759	5.18423	5.25687	5.6281	0.658296	2.80507e-23	3.09646e-22	PDE4DIP	protein_coding	PF07989:Centrosomin N-terminal motif 1|PF06758:Repeat of unknown function (DUF1220)
ENSCHIG00000018872	12	17	7	7	15	92	57	88	71	74	0.464774	0.676211	0.306155	0.28216	0.566333	3.65794	2.49493	3.28888	2.75742	2.87863	-2.70721	2.87085e-23	3.1671e-22	TULP1	protein_coding	PF01167:Tub family
ENSCHIG00000015490	107	117	114	150	111	30	10	34	25	32	1.77157	1.98945	2.13138	2.58465	1.7915	0.509897	0.18711	0.543196	0.415047	0.532129	2.21921	2.99308e-23	3.29988e-22	TRPS1	protein_coding	PF00320:GATA zinc finger
ENSCHIG00000023255	3952	3644	2919	2917	3448	6747	5960	6211	6030	5792	155.063	146.839	129.332	119.114	131.88	271.762	264.277	235.156	237.242	228.25	-0.858008	3.06445e-23	3.37645e-22	AKT1	protein_coding	PF00069:Protein kinase domain|PF00169:PH domain|PF00433:Protein kinase C terminal domain
ENSCHIG00000007677	54	62	43	57	62	217	118	270	191	268	0.898147	1.05905	0.807614	0.986652	1.00523	3.70511	2.21798	4.33333	3.18545	4.47694	-1.9138	3.10806e-23	3.42236e-22	SLIT3	protein_coding	PF00008:EGF-like domain|PF01462:Leucine rich repeat N-terminal domain|PF02210:Laminin G domain|PF13855:Leucine rich repeat
ENSCHIG00000022683	68	91	85	97	110	17	21	8	9	17	3.90035	5.36054	5.50549	5.79032	6.15046	1.00099	1.36125	0.442781	0.517632	0.979347	2.65002	3.13385e-23	3.44861e-22	NIPAL1	protein_coding	PF05653:Magnesium transporter NIPA
ENSCHIG00000012486	510	666	535	465	596	1235	890	1221	1203	1169	23.582	31.627	27.9348	22.3769	26.8644	58.6226	46.5076	54.4792	55.7776	54.2898	-1.02702	3.20947e-23	3.52961e-22	CACNB3	protein_coding	PF12052:Voltage gated calcium channel subunit beta domain 4Aa N terminal|PF00625:Guanylate kinase
ENSCHIG00000026875	57	90	52	58	65	1	4	0	3	3	1.38737	2.24974	1.42923	1.4692	1.54224	0.0249865	0.110028	0	0.0732189	0.0733385	4.87854	3.4865e-23	3.83189e-22	CPNE6	protein_coding	PF00168:C2 domain|PF07002:Copine
ENSCHIG00000002804	84	61	50	54	96	6	1	6	3	11	5.48688	4.09212	3.68806	3.67093	6.11276	0.402333	0.0738192	0.378183	0.196495	0.721659	3.68406	3.53303e-23	3.88061e-22	BDKRB1	protein_coding	PF00001:7 transmembrane receptor (rhodopsin family)
ENSCHIG00000015398	237	185	196	231	210	97	65	72	77	93	20.315	16.2859	18.9717	20.6071	17.5472	8.53549	6.29659	5.95532	6.61825	8.00653	1.4037	3.55848e-23	3.90613e-22	THEM4	protein_coding	PF03061:Thioesterase superfamily
novel.779	13	13	8	9	16	80	50	88	71	91	0.217581	0.223456	0.151199	0.156767	0.261046	1.37453	0.945736	1.42123	1.19157	1.52972	-2.67158	3.80305e-23	4.17199e-22	-	-	- && - && -
ENSCHIG00000000037	5156	3868	3948	5409	5525	9516	8734	12534	13320	15216	5403.95	4163.49	4672.59	5899.99	5644.83	10238.6	10345.1	12676.3	13998.7	16017.4	-1.29513	3.82411e-23	4.19249e-22	-	Mt_tRNA	-
ENSCHIG00000013499	179	160	135	132	109	330	419	376	383	391	7.69077	7.06007	6.54986	5.90237	4.56523	14.5552	20.3448	15.5886	16.5006	16.8728	-1.40038	3.83893e-23	4.20612e-22	WARS2	protein_coding	PF00579:tRNA synthetases class I (W and Y)
ENSCHIG00000011256	118	83	102	86	105	0	2	2	1	0	10.67	7.70782	10.4151	8.09311	9.25529	0	0.204378	0.174508	0.0906702	0	6.63956	3.99562e-23	4.37508e-22	IL1A	protein_coding	PF02394:Interleukin-1 propeptide|PF00340:Interleukin-1 / 18
ENSCHIG00000014999	375	369	378	359	440	174	195	186	194	207	16.6284	16.8042	18.9274	16.5672	19.0191	7.92054	9.77182	7.95857	8.62587	9.21894	1.01723	4.02784e-23	4.40762e-22	BBS4	protein_coding	PF13414:TPR repeat
ENSCHIG00000025863	1030	1292	1197	1324	1255	3026	1834	3455	3028	3124	10.906	14.0496	14.3122	14.5899	12.9537	32.8917	21.9458	35.3006	32.1491	33.2226	-1.21925	4.18181e-23	4.57328e-22	SMARCA2	protein_coding	PF14619:Snf2-ATP coupling, chromatin remodelling complex|PF00439:Bromodomain|PF00176:SNF2 family N-terminal domain|PF07533:BRK domain|PF07529:HSA|PF00271:Helicase conserved C-terminal domain|PF08880:QLQ
ENSCHIG00000010522	72	81	100	77	94	2	4	0	0	0	1.35857	1.56967	2.13075	1.51209	1.72901	0.0387407	0.0852968	0	0	0	6.15671	4.61988e-23	5.04922e-22	CLSTN3	protein_coding	PF00028:Cadherin domain
ENSCHIG00000022641	92	166	118	160	116	493	275	607	455	498	1.02678	1.9027	1.48715	1.85843	1.26203	5.6484	3.46854	6.53708	5.09197	5.5823	-1.80631	4.72504e-23	5.16095e-22	ARNT2	protein_coding	-
ENSCHIG00000026336	1048	888	852	815	988	445	505	473	454	383	71.0728	61.8483	65.2475	57.5222	65.3159	30.9806	38.7041	30.9533	30.8732	26.0876	1.02775	4.83102e-23	5.27344e-22	DHRS7	protein_coding	PF00106:short chain dehydrogenase
ENSCHIG00000022447	5269	5942	5142	5386	5841	3081	3497	3395	3264	3328	121.25	140.43	133.619	128.99	131.027	72.7835	90.9436	75.3871	75.316	76.9183	0.743957	4.95251e-23	5.40271e-22	GANAB	protein_coding	PF13802:Galactose mutarotase-like|PF01055:Glycosyl hydrolases family 31
[truncated: 17,910 more rows]
