# Supplementary material for: In vitro transdifferentiated signatures of goat preadipocytes into mammary epithelial cells revealed by DNA methylation and transcriptome profiling
Source: J Biol Chem. 2022 Oct 17;298(12):102604. doi: 10.1016/j.jbc.2022.102604 (PMC9668736; doi:10.1016/j.jbc.2022.102604)
Supplement: Table S3 [file mmc3.xls]

## Sheet: Gpreadipocyte group
Table S3. KEGG enrichment analysis of stage-specific genes
KEGG pathway of Gpreadipocyte group-specific genes
#Term	Input number	P-Value	Corrected P-Value	Input
Amphetamine addiction	9	3.63889e-05	0.00866056	GRIA3|FOSB|CACNA1C|CAMK4|PRKCG|CREB3L3|GRIN3B|SLC18A2|CREB5
Glutamatergic synapse	9	0.001023	0.0697776	SLC38A3|GRIA3|CACNA1C|GRIK5|PRKCG|GRIN3B|CACNA1A|SHANK1|SLC1A3
MAPK signaling pathway	16	0.00106963	0.0697776	PGF|TGFA|NTF4|HSPA6|RASGRF2|CACNA1A|CACNA1C|EFNA2|PRKCG|CACNA1G|MAP2K6|ARRB1|HGF|IL1A|BDNF|FGF22
Cocaine addiction	6	0.00120029	0.0697776	FOSB|CREB3L3|GRIN3B|SLC18A2|BDNF|CREB5
PI3K-Akt signaling pathway	18	0.0017252	0.0697776	PGF|IL2RA|MYB|NTF4|CHAD|CREB3L3|FGF22|CREB5|ITGA4|EFNA2|PPP2R2C|HGF|SPP1|LPAR2|BCL2L11|BDNF|TGFA|IBSP
Calcium signaling pathway	12	0.00193714	0.0697776	BDKRB1|CAMK1D|CASQ2|PDE1B|CACNA1C|CAMK4|PRKCG|PHKA2|HTR2C|CACNA1A|PLN|CACNA1G
Taste transduction	7	0.0023348	0.0697776	PKD1L3|PDE1B|CACNA1C|SCN2A|CACNA1A|P2RY1|SCN3A
Aldosterone synthesis and secretion	8	0.00234546	0.0697776	DAGLA|CAMK1D|CREB5|CACNA1C|CAMK4|PRKCG|CACNA1G|CREB3L3
Dopaminergic synapse	9	0.00280391	0.0697865	GRIA3|CREB5|CACNA1C|PPP2R2C|CREB3L3|PRKCG|SCN1A|SLC18A2|CACNA1A
Cell adhesion molecules (CAMs)	10	0.00293221	0.0697865	CTLA4|CLDN16|NTNG2|CD274|SDC2|ITGA4|CD40|CLDN4|CADM3|F11R
Insulin secretion	7	0.00383011	0.0828696	KCNN1|CREB5|CACNA1C|PRKCG|CREB3L3|RAB3A|TRPM4
Neuroactive ligand-receptor interaction	16	0.00554116	0.102417	BDKRB1|S1PR1|GPR156|NPY5R|GRIA3|GLRB|NPY1R|GAL|LEPR|PTGDR|GRIN3B|HTR2C|LPAR2|P2RY1|GRIK5|OPRL1
Serotonergic synapse	8	0.00559419	0.102417	SLC6A4|CACNA1A|CACNA1C|PRKCG|TPH2|ALOX12|HTR2C|SLC18A2
Axon guidance	10	0.00825371	0.130592	EFNB2|EPHB3|EPHB6|SEMA3G|NTNG2|UNC5B|NTN1|EFNA2|WNT5A|PAK3
Synaptic vesicle cycle	6	0.00839443	0.130592	SLC6A2|SLC6A4|CACNA1A|RAB3A|SLC18A2|SLC1A3
cAMP signaling pathway	12	0.00877927	0.130592	GLI1|CACNA1C|GRIA3|CREB5|NPY1R|CAMK4|CREB3L3|GRIN3B|TNNI3|PLN|PDE4B|BDNF
Parathyroid hormone synthesis, secretion and action	7	0.00973667	0.136313	MMP16|MMP17|CREB5|PRKCG|CREB3L3|ARRB1|PDE4B
Basal cell carcinoma	5	0.0139462	0.1844	TCF7|FZD9|WNT5A|GLI1|AXIN2
Ras signaling pathway	11	0.0158973	0.199135	PGF|TGFA|NTF4|RASGRF2|EFNA2|PRKCG|REL|HGF|BDNF|FGF22|PAK3
Tight junction	9	0.017343	0.206382	DLG3|TUBAL3|LLGL2|BVES|PPP2R2C|MARVELD2|CLDN16|CLDN4|F11R
Prostate cancer	6	0.0186737	0.211635	TGFA|TCF7|CREB5|CREB3L3|ERG|AR
Regulation of actin cytoskeleton	10	0.0206647	0.223555	BDKRB1|NCKAP1L|WASF1|ARHGEF4|ITGA4|PFN4|LPAR2|FGF22|ITGAE|PAK3
Cushing syndrome	8	0.0224714	0.23253	TCF7|AXIN2|FZD9|CREB5|CACNA1C|CACNA1G|CREB3L3|WNT5A
Human papillomavirus infection	14	0.0253513	0.2514	DLG3|LLGL2|AXIN2|CHAD|FZD9|CREB5|ITGA4|TCF7|PPP2R2C|CREB3L3|SPP1|WNT5A|IBSP|HEY1
Malaria	4	0.0296338	0.282113	HBAI|HGF|SDC2|CD40
Cytokine-cytokine receptor interaction	13	0.0326334	0.298721	IL2RA|TNFRSF25|TNFSF15|IL1RN|CD40|LEPR|INHBE|TNFRSF11B|CCL20|IL36A|IL1A|CCL24|IL33
Inflammatory mediator regulation of TRP channels	6	0.0340862	0.300464	BDKRB1|PRKCG|ALOX12|HTR2C|TRPV4|MAP2K6
EGFR tyrosine kinase inhibitor resistance	5	0.0359634	0.300516	HGF|NRG1|TGFA|BCL2L11|PRKCG
Leukocyte transendothelial migration	6	0.0366175	0.300516	CLDN16|ITGA4|PRKCG|RHOH|CLDN4|F11R
Cholinergic synapse	6	0.0392662	0.309891	CACNA1A|CREB5|CACNA1C|CAMK4|PRKCG|CREB3L3
Rap1 signaling pathway	9	0.0427687	0.309891	PGF|EFNA2|PRKCG|HGF|PFN4|MAP2K6|LPAR2|P2RY1|FGF22
Pathways in cancer	18	0.0456267	0.309891	PGF|BDKRB1|TCF7|BCL2L11|AXIN2|IL2RA|FZD9|CEBPA|PRKCG|HGF|GLI1|LPAR2|WNT5A|TGFA|FGF22|PAX8|AR|HEY1
Long-term depression	4	0.047278	0.309891	GRIA3|CACNA1A|PRKCG|PRKG2
Gap junction	5	0.047564	0.309891	TUBB4A|TUBAL3|HTR2C|PRKCG|PRKG2
Breast cancer	7	0.0476259	0.309891	TCF7|AXIN2|FZD9|PGR|WNT5A|FGF22|HEY1
Hippo signaling pathway	7	0.0489795	0.309891	TCF7|LLGL2|AXIN2|FZD9|DLG3|PPP2R2C|WNT5A
GABAergic synapse	5	0.0493821	0.309891	CACNA1A|CACNA1C|SLC38A3|PRKCG|PLCL1
Sphingolipid signaling pathway	6	0.0494784	0.309891	ACER2|CERS4|S1PR1|PPP2R2C|PRKCG|SPTLC3

## Sheet: preadipocyte group
KEGG pathway of preadipocyte group-specific genes
#Term	Input number	P-Value	Corrected P-Value	Input
Platelet activation	9	0.000229773	0.0463561	APBB1IP|MYLK2|ITGA2|PIK3CD|PTGIR|PRKG1|F2RL3|ITPR3|LYN
Cytokine-cytokine receptor interaction	14	0.000492601	0.0463561	INHA|LIF|ACVRL1|IL1RL1|CCL5|CCL19|CCR10|CSF1R|IL15|LEP|IL17RE|TNFRSF13C|CCL27|GDF10
AMPK signaling pathway	8	0.000626434	0.0463561	CPT1B|PFKFB2|PIK3CD|CD36|LEP|PPARG|IGF1|CREB3L4
Insulin resistance	7	0.0016217	0.079207	PPP1R3E|CPT1B|PIK3CD|RPS6KA2|CD36|CREB3L4|SLC27A5
Chemokine signaling pathway	9	0.00178394	0.079207	NCF1|CCL5|CCL19|CCR10|PIK3CD|GNG3|LYN|ELMO1|CCL27
PPAR signaling pathway	6	0.00232225	0.0859232	SLC27A5|CPT1B|FABP7|CD36|PPARG|SORBS1
Pathways in cancer	16	0.00577621	0.182713	PDGFA|RARB|NOTCH4|CSF1R|ITGA2|PIK3CD|IL15|RET|WNT4|PPARG|IGF1|GNG3|WNT9A|F2RL3|DAPK1|BCL2
Taste transduction	5	0.00717947	0.182713	ITPR3|PDE1A|TAS2R40|SCNN1A|KCNK5
Transcriptional misregulation in cancer	8	0.00740728	0.182713	PDGFA|HHEX|FLI1|CSF1R|PPARG|IGF1|PTCRA|HPGD
Longevity regulating pathway	5	0.0108473	0.24081	PPARG|IGF1|PIK3CD|CREB3L4|SESN3
Prostate cancer	5	0.0133561	0.242503	PDGFA|IGF1|PIK3CD|CREB3L4|BCL2
Long-term depression	4	0.0135555	0.242503	ITPR3|LYN|IGF1|PRKG1
Nicotinate and nicotinamide metabolism	3	0.0142006	0.242503	NMNAT2|AOX1|NMNAT3
Viral protein interaction with cytokine and cytokine receptor	5	0.0162296	0.248233	CCL19|CCR10|CSF1R|CCL27|CCL5
Signaling pathways regulating pluripotency of stem cells	6	0.0173547	0.248233	LIF|IGF1|ID4|PIK3CD|WNT4|WNT9A
Vascular smooth muscle contraction	6	0.0178906	0.248233	KCNMB3|ADRA1B|MYLK2|PTGIR|PRKG1|ITPR3
Axon guidance	7	0.0198515	0.259238	PLXNB3|ROBO2|NTN3|PIK3CD|WNT4|SLIT3|SEMA4B
Aldosterone-regulated sodium reabsorption	3	0.021463	0.26471	IGF1|PIK3CD|SCNN1A
Cholinergic synapse	5	0.0263758	0.300535	ITPR3|PIK3CD|GNG3|CREB3L4|BCL2
Proteoglycans in cancer	7	0.0303986	0.300535	IGF1|ITGA2|PIK3CD|WNT4|ANK2|WNT9A|ITPR3
Jak-STAT signaling pathway	7	0.0317648	0.300535	PDGFA|LIF|AOX1|PIK3CD|IL15|LEP|BCL2
TNF signaling pathway	5	0.0326883	0.300535	LIF|PIK3CD|IL15|CREB3L4|CCL5
Wnt signaling pathway	6	0.0335075	0.300535	SFRP2|DAAM2|DKK1|BAMBI|WNT9A|WNT4
Intestinal immune network for IgA production	3	0.0337583	0.300535	CCR10|IL15|TNFRSF13C
EGFR tyrosine kinase inhibitor resistance	4	0.0338441	0.300535	PDGFA|IGF1|PIK3CD|BCL2
NOD-like receptor signaling pathway	6	0.0377912	0.319319	IRF7|CCL5|NLRP1|ITPR3|RNASEL|BCL2
Regulation of actin cytoskeleton	7	0.0392125	0.319319	PDGFA|FGD3|PIK3CD|ITGA2|MYLK2|IQGAP2|SCIN
Insulin secretion	4	0.041742	0.319319	ITPR3|KCNMB3|CREB3L4|RIMS2
cGMP-PKG signaling pathway	6	0.0424097	0.319319	KCNMB3|ADRA1B|MYLK2|PRKG1|CREB3L4|ITPR3
Progesterone-mediated oocyte maturation	4	0.0431512	0.319319	RPS6KA2|IGF1|PIK3CD|CPEB3
Endocrine resistance	4	0.049053	0.349701	NOTCH4|IGF1|PIK3CD|BCL2
