# Supplementary material for: In vitro transdifferentiated signatures of goat preadipocytes into mammary epithelial cells revealed by DNA methylation and transcriptome profiling
Source: J Biol Chem. 2022 Oct 17;298(12):102604. doi: 10.1016/j.jbc.2022.102604 (PMC9668736; doi:10.1016/j.jbc.2022.102604)
Supplement: Table S4 [file mmc4.xls]

## Sheet: Sheet1
Table S4. GSEA enrichment analysis of differentially expressed genes (DEGs)
GO ID	rankMat.Distinct.directional..dn.	rankMat.Distinct.directional..up.	pMat.Distinct.directional..dn.	pMat.Distinct.directional..up.
GO:0001725:stress fiber	55	555	0.0304695	0.96354
GO:0003677:DNA binding	1	601.5	0.000999	1
GO:0003713:transcription coactivator activity	1	601.5	0.000999	1
GO:0003824:catalytic activity	576	15	0.986515	0.0054945
GO:0005546:phosphatidylinositol-4,5-bisphosphate binding	1	601.5	0.000999	1
GO:0005654:nucleoplasm	51	503	0.048951	0.885115
GO:0005768:endosome	596.5	5	0.998	0.0014985
GO:0005783:endoplasmic reticulum	604.5	1	1	0.000999
GO:0005788:endoplasmic reticulum lumen	598.5	5	0.9985	0.0014985
GO:0005793:endoplasmic reticulum-Golgi intermediate compartment	604.5	1	1	0.000999
GO:0005794:Golgi apparatus	603	1	0.9995	0.000999
GO:0005829:cytosol	240.5	160	0.347154	0.180817
GO:0005925:focal adhesion	1	601.5	0.000999	1
GO:0009987:cellular process	168.5	394	0.181817	0.66933
GO:0016787:hydrolase activity	398.5	73.5	0.608395	0.0524475
GO:0019900:kinase binding	596.5	1	0.998	0.000999
GO:0030036:actin cytoskeleton organization	1	600	0.000999	0.9995
GO:0030335:positive regulation of cell migration	1	601.5	0.000999	1
GO:0030514:negative regulation of BMP signaling pathway	1	592.5	0.000999	0.996005
GO:0033138:positive regulation of peptidyl-serine phosphorylation	179.5	260.5	0.190811	0.376126
GO:0035091:phosphatidylinositol binding	1	595.5	0.000999	0.9975
GO:0045893:positive regulation of transcription, DNA-templated	1	601.5	0.000999	1
GO:0051213:dioxygenase activity	600.5	5	0.999	0.0014985
GO:0140297:DNA-binding transcription factor binding	1	600	0.000999	0.9995

## Sheet: upregulated DEGs
GSEA enrichment analysis of upregulated DEGs
gene_id	GO ID	gene_name
ENSCHIG00000000665	GO:0001725	DAAM1
ENSCHIG00000011646	GO:0001725	PDLIM4
ENSCHIG00000025688	GO:0001725	MST1R
ENSCHIG00000013962	GO:0001725	TEK
ENSCHIG00000017127	GO:0001725	MYH6
ENSCHIG00000014123	GO:0003677	RAD51AP1
ENSCHIG00000000409	GO:0003677	-
ENSCHIG00000011587	GO:0003677	CEBPA
ENSCHIG00000017476	GO:0003677	MCM6
ENSCHIG00000027207	GO:0003677	MEIS1
ENSCHIG00000012181	GO:0003677	IRX5
ENSCHIG00000023621	GO:0003677	CRY2
ENSCHIG00000006587	GO:0003677	-
ENSCHIG00000010948	GO:0003677	DLX4
ENSCHIG00000021372	GO:0003677	-
ENSCHIG00000016029	GO:0003677	CREB3L2
ENSCHIG00000021960	GO:0003677	MSH2
ENSCHIG00000024679	GO:0003677	TLX2
ENSCHIG00000016920	GO:0003677	CREBL2
ENSCHIG00000012369	GO:0003677	MXD3
ENSCHIG00000015367	GO:0003677	ATF3
ENSCHIG00000009155	GO:0003677	FEN1
ENSCHIG00000017949	GO:0003677	ETV3
ENSCHIG00000018868	GO:0003677	FOXF1
ENSCHIG00000010484	GO:0003677	PITX2
ENSCHIG00000013001	GO:0003677	EXO1
ENSCHIG00000012309	GO:0003677	SIX4
ENSCHIG00000023721	GO:0003677	FOXP2
ENSCHIG00000019933	GO:0003677	-
ENSCHIG00000014418	GO:0003677	TBX2
ENSCHIG00000009706	GO:0003677	POLD2
ENSCHIG00000002588	GO:0003677	TAF12
ENSCHIG00000007534	GO:0003677	-
ENSCHIG00000022343	GO:0003677	-
ENSCHIG00000002921	GO:0003677	H1F0
ENSCHIG00000011383	GO:0003677	ZNF711
ENSCHIG00000014903	GO:0003677	IRX3
ENSCHIG00000015540	GO:0003677	-
ENSCHIG00000024950	GO:0003677	FOXC2
ENSCHIG00000022674	GO:0003677	EGR3
ENSCHIG00000012328	GO:0003677	TBX3
ENSCHIG00000012617	GO:0003677	RELB
ENSCHIG00000018645	GO:0003677	ANKRD1
ENSCHIG00000007655	GO:0003677	-
ENSCHIG00000020616	GO:0003677	RFX5
ENSCHIG00000014545	GO:0003677	RAD51B
ENSCHIG00000014359	GO:0003677	-
ENSCHIG00000005050	GO:0003677	PITX3
ENSCHIG00000015568	GO:0003677	ISL2
ENSCHIG00000004171	GO:0003677	ZBED3
ENSCHIG00000021047	GO:0003677	-
ENSCHIG00000000623	GO:0003677	PLAG1
ENSCHIG00000014058	GO:0003677	ESR1
ENSCHIG00000018633	GO:0003677	-
ENSCHIG00000023939	GO:0003677	TBX5
ENSCHIG00000025384	GO:0003677	FOS
ENSCHIG00000010709	GO:0003677	DLX3
ENSCHIG00000012460	GO:0003677	ZKSCAN4
ENSCHIG00000021193	GO:0003677	IRF5
ENSCHIG00000013472	GO:0003677	MEIS3
ENSCHIG00000021515	GO:0003677	HEY1
ENSCHIG00000021765	GO:0003677	PGR
ENSCHIG00000013253	GO:0003677	BCL6B
ENSCHIG00000010743	GO:0003677	-
ENSCHIG00000022513	GO:0003677	ISL1
ENSCHIG00000011630	GO:0003677	MYRFL
ENSCHIG00000025283	GO:0003677	HES4
ENSCHIG00000017696	GO:0003677	CREB5
ENSCHIG00000004093	GO:0003677	JUN
ENSCHIG00000024108	GO:0003677	BHLHE41
ENSCHIG00000022370	GO:0003677	BACH2
ENSCHIG00000021461	GO:0003677	TNFAIP3
ENSCHIG00000019864	GO:0003677	PAX8
ENSCHIG00000013486	GO:0003677	NFATC2
ENSCHIG00000023056	GO:0003677	-
ENSCHIG00000022791	GO:0003677	HOXB9
ENSCHIG00000023363	GO:0003677	PAX6
ENSCHIG00000026965	GO:0003677	HEY2
ENSCHIG00000010459	GO:0003677	EHF
ENSCHIG00000015504	GO:0003677	HOXB8
ENSCHIG00000016519	GO:0003677	BEND6
ENSCHIG00000007287	GO:0003677	GLI1
ENSCHIG00000021567	GO:0003677	AR
ENSCHIG00000025139	GO:0003677	NRL
ENSCHIG00000019516	GO:0003677	-
ENSCHIG00000005408	GO:0003677	RORC
ENSCHIG00000022705	GO:0003677	EGR1
ENSCHIG00000006098	GO:0003677	CERS4
ENSCHIG00000021594	GO:0003677	GLIS1
ENSCHIG00000016625	GO:0003677	TLR8
ENSCHIG00000027172	GO:0003677	TCF7
ENSCHIG00000017353	GO:0003677	PAX9
ENSCHIG00000017111	GO:0003677	MYCL
ENSCHIG00000024868	GO:0003677	SOX11
ENSCHIG00000003296	GO:0003677	FOSB
ENSCHIG00000009758	GO:0003677	-
ENSCHIG00000023898	GO:0003677	ZIC2
ENSCHIG00000009914	GO:0003677	MYB
ENSCHIG00000023519	GO:0003677	FOXA1
ENSCHIG00000021670	GO:0003677	SOX9
ENSCHIG00000008366	GO:0003677	HDX
ENSCHIG00000010900	GO:0003677	SIM1
ENSCHIG00000011764	GO:0003677	ERG
ENSCHIG00000000171	GO:0003677	H2AFY2
ENSCHIG00000020490	GO:0003677	PBX4
ENSCHIG00000018088	GO:0003677	-
ENSCHIG00000020727	GO:0003677	LHX8
ENSCHIG00000001536	GO:0003677	VAX1
ENSCHIG00000017972	GO:0003713	-
ENSCHIG00000002588	GO:0003713	TAF12
ENSCHIG00000021408	GO:0003713	MAK
ENSCHIG00000018645	GO:0003713	ANKRD1
ENSCHIG00000020342	GO:0003713	MCIDAS
ENSCHIG00000011773	GO:0003824	-
ENSCHIG00000019727	GO:0003824	CTH
ENSCHIG00000018691	GO:0003824	INPP5D
ENSCHIG00000003073	GO:0003824	-
ENSCHIG00000012042	GO:0003824	MTHFD2L
ENSCHIG00000013476	GO:0003824	LDHC
ENSCHIG00000011975	GO:0003824	-
ENSCHIG00000010044	GO:0003824	PLD1
ENSCHIG00000009155	GO:0003824	FEN1
ENSCHIG00000016806	GO:0003824	GLA
ENSCHIG00000011431	GO:0003824	INPP5B
ENSCHIG00000013001	GO:0003824	EXO1
ENSCHIG00000022569	GO:0003824	PHYH
ENSCHIG00000009819	GO:0003824	ECI1
ENSCHIG00000013444	GO:0003824	PAPSS2
ENSCHIG00000023423	GO:0003824	PFKFB3
ENSCHIG00000017772	GO:0003824	SLC3A2
ENSCHIG00000024646	GO:0003824	NPL
ENSCHIG00000010979	GO:0003824	ARSJ
ENSCHIG00000012826	GO:0003824	EEF1AKMT4-ECE2
ENSCHIG00000022637	GO:0003824	PAK3
ENSCHIG00000015168	GO:0003824	GALM
ENSCHIG00000017850	GO:0003824	CKB
ENSCHIG00000018791	GO:0003824	GALC
ENSCHIG00000022560	GO:0003824	MDH1B
ENSCHIG00000025125	GO:0003824	BCAT1
ENSCHIG00000003071	GO:0003824	PAK1
ENSCHIG00000018749	GO:0003824	ENPP5
ENSCHIG00000022813	GO:0003824	ALOX12B
ENSCHIG00000005850	GO:0003824	HHIPL1
ENSCHIG00000020287	GO:0003824	ARSE
ENSCHIG00000026057	GO:0003824	-
ENSCHIG00000009042	GO:0003824	ALDOC
ENSCHIG00000023388	GO:0003824	PFKFB1
ENSCHIG00000027095	GO:0003824	GPT2
ENSCHIG00000010402	GO:0003824	-
ENSCHIG00000023367	GO:0003824	INPP5J
ENSCHIG00000020950	GO:0003824	METTL27
ENSCHIG00000000369	GO:0003824	YDJC
ENSCHIG00000027133	GO:0003824	CDA
ENSCHIG00000013689	GO:0003824	DDC
ENSCHIG00000006882	GO:0003824	ARSI
ENSCHIG00000023612	GO:0003824	NOCT
ENSCHIG00000025820	GO:0003824	PFKM
ENSCHIG00000007941	GO:0003824	SPTLC3
ENSCHIG00000019598	GO:0003824	ALDH1L2
ENSCHIG00000026729	GO:0003824	SULF1
ENSCHIG00000011725	GO:0003824	PCYT1B
ENSCHIG00000024167	GO:0003824	GMPR
ENSCHIG00000025507	GO:0003824	MEST
ENSCHIG00000014663	GO:0003824	UPP1
ENSCHIG00000023475	GO:0003824	PSAT1
ENSCHIG00000002956	GO:0005546	SYT5
ENSCHIG00000011587	GO:0005654	CEBPA
ENSCHIG00000014496	GO:0005654	SOD1
ENSCHIG00000017476	GO:0005654	MCM6
ENSCHIG00000020147	GO:0005654	RRAGD
ENSCHIG00000018130	GO:0005654	DTL
ENSCHIG00000015675	GO:0005654	UAP1
ENSCHIG00000011984	GO:0005654	ARL4A
ENSCHIG00000026682	GO:0005654	FBXO5
ENSCHIG00000015271	GO:0005654	ELL3
ENSCHIG00000010948	GO:0005654	DLX4
ENSCHIG00000016029	GO:0005654	CREB3L2
ENSCHIG00000021960	GO:0005654	MSH2
ENSCHIG00000025197	GO:0005654	GPC1
ENSCHIG00000024742	GO:0005654	CCNE1
ENSCHIG00000025578	GO:0005654	OSGEP
ENSCHIG00000023183	GO:0005654	SYCE2
ENSCHIG00000027267	GO:0005654	PALM
ENSCHIG00000017656	GO:0005654	TUBD1
ENSCHIG00000012000	GO:0005654	ARL3
ENSCHIG00000013177	GO:0005654	TACC2
ENSCHIG00000014423	GO:0005654	ANKRD61
ENSCHIG00000024347	GO:0005654	VSIG10L
ENSCHIG00000019603	GO:0005654	CBX2
ENSCHIG00000014026	GO:0005654	SLC26A11
ENSCHIG00000026613	GO:0005654	PTPDC1
ENSCHIG00000020033	GO:0005654	IQCB1
ENSCHIG00000015367	GO:0005654	ATF3
ENSCHIG00000014926	GO:0005654	RELT
ENSCHIG00000012152	GO:0005654	ZC3H8
ENSCHIG00000009155	GO:0005654	FEN1
ENSCHIG00000024114	GO:0005654	ANKRD37
ENSCHIG00000017702	GO:0005654	NSMF
ENSCHIG00000016703	GO:0005654	TCEA2
ENSCHIG00000024059	GO:0005654	HLTF
ENSCHIG00000013871	GO:0005654	CHD1L
ENSCHIG00000023123	GO:0005654	PYCARD
ENSCHIG00000006042	GO:0005654	CDKN1A
ENSCHIG00000016313	GO:0005654	SNRPA1
ENSCHIG00000011320	GO:0005654	DUSP6
ENSCHIG00000024230	GO:0005654	RASSF2
ENSCHIG00000017949	GO:0005654	ETV3
ENSCHIG00000026477	GO:0005654	BCL6
ENSCHIG00000026991	GO:0005654	TLE2
ENSCHIG00000023583	GO:0005654	CHEK2
ENSCHIG00000009989	GO:0005654	RPP25
ENSCHIG00000010484	GO:0005654	PITX2
ENSCHIG00000015593	GO:0005654	PM20D2
ENSCHIG00000013001	GO:0005654	EXO1
ENSCHIG00000012062	GO:0005654	MFAP3L
ENSCHIG00000016278	GO:0005654	PLEKHH2
ENSCHIG00000023423	GO:0005654	PFKFB3
ENSCHIG00000017772	GO:0005654	SLC3A2
ENSCHIG00000014036	GO:0005654	CENPH
ENSCHIG00000018201	GO:0005654	CAMK2N2
ENSCHIG00000026961	GO:0005654	SMOX
ENSCHIG00000014736	GO:0005654	MXI1
ENSCHIG00000011298	GO:0005654	P3H2
ENSCHIG00000026155	GO:0005654	RPAIN
ENSCHIG00000010250	GO:0005654	HAT1
ENSCHIG00000023095	GO:0005654	IER5
ENSCHIG00000009706	GO:0005654	POLD2
ENSCHIG00000024777	GO:0005654	NEIL2
ENSCHIG00000025781	GO:0005654	ZRANB3
ENSCHIG00000024182	GO:0005654	RBBP9
ENSCHIG00000010574	GO:0005654	CDKL5
ENSCHIG00000016952	GO:0005654	NOTCH3
ENSCHIG00000022259	GO:0005654	CDKL2
ENSCHIG00000023992	GO:0005654	DGKE
ENSCHIG00000016039	GO:0005654	EXTL2
ENSCHIG00000015062	GO:0005654	PPP2R3C
ENSCHIG00000009097	GO:0005654	CRABP2
ENSCHIG00000017569	GO:0005654	DENND1C
ENSCHIG00000002921	GO:0005654	H1F0
ENSCHIG00000011090	GO:0005654	MGLL
ENSCHIG00000022521	GO:0005654	FAM114A1
ENSCHIG00000022562	GO:0005654	STAG3
ENSCHIG00000026458	GO:0005654	APLP1
ENSCHIG00000024950	GO:0005654	FOXC2
ENSCHIG00000024538	GO:0005654	POGLUT2
ENSCHIG00000021220	GO:0005654	PRKD2
ENSCHIG00000013816	GO:0005654	DECR1
ENSCHIG00000012617	GO:0005654	RELB
ENSCHIG00000003901	GO:0005654	GJA1
ENSCHIG00000018645	GO:0005654	ANKRD1
ENSCHIG00000001510	GO:0005654	ATG16L2
ENSCHIG00000021007	GO:0005654	P4HA2
ENSCHIG00000003071	GO:0005654	PAK1
ENSCHIG00000009991	GO:0005654	HILPDA
ENSCHIG00000020330	GO:0005654	TRIB3
ENSCHIG00000025689	GO:0005654	NOL4L
ENSCHIG00000022954	GO:0005654	HERC6
ENSCHIG00000000623	GO:0005654	PLAG1
ENSCHIG00000010707	GO:0005654	CHST2
ENSCHIG00000025384	GO:0005654	FOS
ENSCHIG00000012460	GO:0005654	ZKSCAN4
ENSCHIG00000016971	GO:0005654	CFAP45
ENSCHIG00000024536	GO:0005654	FAM131B
ENSCHIG00000015239	GO:0005654	RPS6KA1
ENSCHIG00000010534	GO:0005654	CCND1
ENSCHIG00000026173	GO:0005654	EAF2
ENSCHIG00000017335	GO:0005654	CD274
ENSCHIG00000022795	GO:0005654	EPHB2
ENSCHIG00000008687	GO:0005654	RNF112
ENSCHIG00000015490	GO:0005654	TRPS1
ENSCHIG00000022818	GO:0005654	DENND2C
ENSCHIG00000021009	GO:0005654	TXNRD1
ENSCHIG00000022115	GO:0005654	SH3BGRL2
ENSCHIG00000024404	GO:0005654	MAP2K6
ENSCHIG00000010743	GO:0005654	-
ENSCHIG00000010651	GO:0005654	NT5E
ENSCHIG00000002861	GO:0005654	UBE2QL1
ENSCHIG00000024283	GO:0005654	TNFAIP8
ENSCHIG00000023727	GO:0005654	-
ENSCHIG00000008551	GO:0005654	FZD10
ENSCHIG00000011294	GO:0005654	KLF11
ENSCHIG00000016619	GO:0005654	CLIC2
ENSCHIG00000012039	GO:0005654	MPPE1
ENSCHIG00000004093	GO:0005654	JUN
ENSCHIG00000022370	GO:0005654	BACH2
ENSCHIG00000017496	GO:0005654	PDE9A
ENSCHIG00000018297	GO:0005654	DNM1
ENSCHIG00000013193	GO:0005654	PCDH1
ENSCHIG00000012316	GO:0005654	ANXA13
ENSCHIG00000011930	GO:0005654	CAMK4
ENSCHIG00000020932	GO:0005654	BMX
ENSCHIG00000019864	GO:0005654	PAX8
ENSCHIG00000013486	GO:0005654	NFATC2
ENSCHIG00000025699	GO:0005654	PRR7
ENSCHIG00000022791	GO:0005654	HOXB9
ENSCHIG00000018385	GO:0005654	TRIM45
ENSCHIG00000023363	GO:0005654	PAX6
ENSCHIG00000019598	GO:0005654	ALDH1L2
ENSCHIG00000016667	GO:0005654	MASP1
ENSCHIG00000021110	GO:0005654	PCBD1
ENSCHIG00000017260	GO:0005654	TRPM4
ENSCHIG00000015358	GO:0005654	LOXL2
ENSCHIG00000014649	GO:0005654	PKP2
ENSCHIG00000010459	GO:0005654	EHF
ENSCHIG00000022435	GO:0005654	CSPG4
ENSCHIG00000015504	GO:0005654	HOXB8
ENSCHIG00000007287	GO:0005654	GLI1
ENSCHIG00000025139	GO:0005654	NRL
ENSCHIG00000022705	GO:0005654	EGR1
ENSCHIG00000014663	GO:0005654	UPP1
ENSCHIG00000025914	GO:0005654	BRSK1
ENSCHIG00000015452	GO:0005654	CDH6
ENSCHIG00000010969	GO:0005654	DOCK10
ENSCHIG00000013060	GO:0005654	SNCAIP
ENSCHIG00000027172	GO:0005654	TCF7
ENSCHIG00000025382	GO:0005654	GRIK5
ENSCHIG00000017111	GO:0005654	MYCL
ENSCHIG00000021187	GO:0005654	AQP3
ENSCHIG00000011562	GO:0005654	OLR1
ENSCHIG00000004678	GO:0005654	TCIM
ENSCHIG00000024868	GO:0005654	SOX11
ENSCHIG00000017415	GO:0005654	SLC7A14
ENSCHIG00000010257	GO:0005654	PARM1
ENSCHIG00000018126	GO:0005654	C10orf90
ENSCHIG00000006701	GO:0005654	FRK
ENSCHIG00000003296	GO:0005654	FOSB
ENSCHIG00000026270	GO:0005654	SALL4
ENSCHIG00000023898	GO:0005654	ZIC2
ENSCHIG00000000522	GO:0005654	AGAP2
ENSCHIG00000006946	GO:0005654	BAALC
ENSCHIG00000009914	GO:0005654	MYB
ENSCHIG00000023519	GO:0005654	FOXA1
ENSCHIG00000021670	GO:0005654	SOX9
ENSCHIG00000008675	GO:0005654	S1PR1
ENSCHIG00000022557	GO:0005654	-
ENSCHIG00000018525	GO:0005654	SCNN1G
ENSCHIG00000013536	GO:0005654	RBM24
ENSCHIG00000000171	GO:0005654	H2AFY2
ENSCHIG00000016993	GO:0005654	PRKCB
ENSCHIG00000009216	GO:0005654	HPSE
ENSCHIG00000002290	GO:0005654	NRG1
ENSCHIG00000024980	GO:0005654	SCN1A
ENSCHIG00000000289	GO:0005768	-
ENSCHIG00000010046	GO:0005768	BET1L
ENSCHIG00000010044	GO:0005768	PLD1
ENSCHIG00000020739	GO:0005768	STEAP2
ENSCHIG00000011431	GO:0005768	INPP5B
ENSCHIG00000021183	GO:0005768	LPAR1
ENSCHIG00000019429	GO:0005768	ITGB8
ENSCHIG00000012569	GO:0005768	LRPAP1
ENSCHIG00000012139	GO:0005768	CLVS1
ENSCHIG00000014395	GO:0005768	CYBA
ENSCHIG00000026437	GO:0005768	ARRDC3
ENSCHIG00000021406	GO:0005768	SYT3
ENSCHIG00000013798	GO:0005768	CXCR4
ENSCHIG00000019839	GO:0005768	BACE2
ENSCHIG00000011091	GO:0005768	VPS37D
ENSCHIG00000007327	GO:0005768	RAB3A
ENSCHIG00000003163	GO:0005768	SLC6A4
ENSCHIG00000027016	GO:0005768	TFRC
ENSCHIG00000005671	GO:0005768	-
ENSCHIG00000008687	GO:0005768	RNF112
ENSCHIG00000014834	GO:0005768	TOM1L1
ENSCHIG00000007595	GO:0005768	DYSF
ENSCHIG00000023984	GO:0005768	ECE1
ENSCHIG00000019865	GO:0005768	SLC9A7
ENSCHIG00000021973	GO:0005768	ARRDC4
ENSCHIG00000024025	GO:0005768	ABCA2
ENSCHIG00000024146	GO:0005768	RASSF9
ENSCHIG00000007827	GO:0005768	MAGEL2
ENSCHIG00000026110	GO:0005768	KCNK1
ENSCHIG00000019722	GO:0005768	BDKRB2
ENSCHIG00000017768	GO:0005768	CFTR
ENSCHIG00000008294	GO:0005768	NSG1
ENSCHIG00000016115	GO:0005768	RAB27B
ENSCHIG00000014959	GO:0005783	TMTC4
ENSCHIG00000000289	GO:0005783	-
ENSCHIG00000022468	GO:0005783	TMED10
ENSCHIG00000016847	GO:0005783	SEMA4F
ENSCHIG00000013633	GO:0005783	LAMA3
ENSCHIG00000014242	GO:0005783	FMO5
ENSCHIG00000014466	GO:0005783	KDELR3
ENSCHIG00000000506	GO:0005783	ARV1
ENSCHIG00000014459	GO:0005783	MLEC
ENSCHIG00000022489	GO:0005783	ADPGK
ENSCHIG00000021354	GO:0005783	C18orf32
ENSCHIG00000026578	GO:0005783	SEC23A
ENSCHIG00000027073	GO:0005783	ASPH
ENSCHIG00000025626	GO:0005783	LMAN1
ENSCHIG00000005958	GO:0005783	AGA
ENSCHIG00000016029	GO:0005783	CREB3L2
ENSCHIG00000009721	GO:0005783	SHISA5
ENSCHIG00000014185	GO:0005783	-
ENSCHIG00000007761	GO:0005783	CPED1
ENSCHIG00000025496	GO:0005783	MTTP
ENSCHIG00000010826	GO:0005783	B3GALNT2
ENSCHIG00000019881	GO:0005783	RIC3
ENSCHIG00000012464	GO:0005783	GRAMD1B
ENSCHIG00000018924	GO:0005783	SPCS3
ENSCHIG00000006570	GO:0005783	UGGT2
ENSCHIG00000012751	GO:0005783	TMEM50B
ENSCHIG00000014026	GO:0005783	SLC26A11
ENSCHIG00000011423	GO:0005783	CTSZ
ENSCHIG00000027199	GO:0005783	SSR2
ENSCHIG00000026198	GO:0005783	PROM1
ENSCHIG00000019035	GO:0005783	ERO1B
ENSCHIG00000009477	GO:0005783	CCDC3
ENSCHIG00000006738	GO:0005783	-
ENSCHIG00000021386	GO:0005783	TXNDC12
ENSCHIG00000002757	GO:0005783	SERPINH1
ENSCHIG00000025647	GO:0005783	COL1A2
ENSCHIG00000019861	GO:0005783	DNAJB9
ENSCHIG00000021843	GO:0005783	FKBP10
ENSCHIG00000025549	GO:0005783	CALU
ENSCHIG00000021714	GO:0005783	LPCAT2
ENSCHIG00000009693	GO:0005783	HSP90B1
ENSCHIG00000012833	GO:0005783	CYP7B1
ENSCHIG00000011304	GO:0005783	PTGIS
ENSCHIG00000012569	GO:0005783	LRPAP1
ENSCHIG00000015388	GO:0005783	ALG8
ENSCHIG00000007838	GO:0005783	PDIA6
ENSCHIG00000016040	GO:0005783	PORCN
ENSCHIG00000011070	GO:0005783	CYP39A1
ENSCHIG00000023206	GO:0005783	MESD
ENSCHIG00000026438	GO:0005783	-
ENSCHIG00000019933	GO:0005783	-
ENSCHIG00000011298	GO:0005783	P3H2
ENSCHIG00000013121	GO:0005783	PRXL2B
ENSCHIG00000017259	GO:0005783	ELOVL4
ENSCHIG00000014195	GO:0005783	VKORC1
ENSCHIG00000024415	GO:0005783	NECAB3
ENSCHIG00000008788	GO:0005783	P3H1
ENSCHIG00000015460	GO:0005783	-
ENSCHIG00000022629	GO:0005783	PRDX4
ENSCHIG00000016039	GO:0005783	EXTL2
ENSCHIG00000025275	GO:0005783	CPT1C
ENSCHIG00000023446	GO:0005783	CALR
ENSCHIG00000009097	GO:0005783	CRABP2
ENSCHIG00000025078	GO:0005783	HSPA5
ENSCHIG00000019038	GO:0005783	HERPUD1
ENSCHIG00000026021	GO:0005783	ATL1
ENSCHIG00000019839	GO:0005783	BACE2
ENSCHIG00000009974	GO:0005783	DLG4
ENSCHIG00000007253	GO:0005783	FGFR3
ENSCHIG00000017918	GO:0005783	ADAMTS9
ENSCHIG00000021424	GO:0005783	SOAT1
ENSCHIG00000003901	GO:0005783	GJA1
ENSCHIG00000009767	GO:0005783	SIL1
ENSCHIG00000014488	GO:0005783	EBPL
ENSCHIG00000010966	GO:0005783	RCN3
ENSCHIG00000016700	GO:0005783	HMOX1
ENSCHIG00000021007	GO:0005783	P4HA2
ENSCHIG00000008301	GO:0005783	GHDC
ENSCHIG00000026987	GO:0005783	PTN
ENSCHIG00000025697	GO:0005783	MR1
ENSCHIG00000004836	GO:0005783	ERO1A
ENSCHIG00000026772	GO:0005783	BCHE
ENSCHIG00000019263	GO:0005783	EMID1
ENSCHIG00000023556	GO:0005783	TMC8
ENSCHIG00000025384	GO:0005783	FOS
ENSCHIG00000012730	GO:0005783	TMEM100
ENSCHIG00000018250	GO:0005783	GPC2
ENSCHIG00000017512	GO:0005783	ITGA8
ENSCHIG00000014570	GO:0005783	AGMO
ENSCHIG00000026282	GO:0005783	PLA2G4A
ENSCHIG00000003384	GO:0005783	CHI3L1
ENSCHIG00000017480	GO:0005783	FKBP7
ENSCHIG00000025469	GO:0005783	GPAT3
ENSCHIG00000006620	GO:0005783	HACD4
ENSCHIG00000021819	GO:0005783	RETREG1
ENSCHIG00000013957	GO:0005783	P4HA1
ENSCHIG00000013963	GO:0005783	MIP
ENSCHIG00000010320	GO:0005783	DGAT2
ENSCHIG00000021870	GO:0005783	TMEM35A
ENSCHIG00000017231	GO:0005783	SV2A
ENSCHIG00000026729	GO:0005783	SULF1
ENSCHIG00000017260	GO:0005783	TRPM4
ENSCHIG00000015358	GO:0005783	LOXL2
ENSCHIG00000013468	GO:0005783	BRSK2
ENSCHIG00000020567	GO:0005783	ELOVL3
ENSCHIG00000026228	GO:0005783	CREB3L3
ENSCHIG00000011725	GO:0005783	PCYT1B
ENSCHIG00000006685	GO:0005783	FIBIN
ENSCHIG00000011639	GO:0005783	GASK1A
ENSCHIG00000006098	GO:0005783	CERS4
ENSCHIG00000009412	GO:0005783	AQP5
ENSCHIG00000025382	GO:0005783	GRIK5
ENSCHIG00000005361	GO:0005783	STC2
ENSCHIG00000015080	GO:0005783	VASH1
ENSCHIG00000014044	GO:0005783	SEC16B
ENSCHIG00000020232	GO:0005783	TMCC3
ENSCHIG00000027015	GO:0005783	RYR2
ENSCHIG00000020694	GO:0005783	FMO3
ENSCHIG00000017768	GO:0005783	CFTR
ENSCHIG00000014013	GO:0005783	GRIA1
ENSCHIG00000023277	GO:0005783	PTGS2
ENSCHIG00000008294	GO:0005783	NSG1
ENSCHIG00000019310	GO:0005783	EPHB1
ENSCHIG00000012965	GO:0005783	RNF128
ENSCHIG00000006570	GO:0005788	UGGT2
ENSCHIG00000020320	GO:0005788	PDIA4
ENSCHIG00000021386	GO:0005788	TXNDC12
ENSCHIG00000009693	GO:0005788	HSP90B1
ENSCHIG00000018941	GO:0005788	MANF
ENSCHIG00000026438	GO:0005788	-
ENSCHIG00000023446	GO:0005788	CALR
ENSCHIG00000025078	GO:0005788	HSPA5
ENSCHIG00000024538	GO:0005788	POGLUT2
ENSCHIG00000021007	GO:0005788	P4HA2
ENSCHIG00000013957	GO:0005788	P4HA1
ENSCHIG00000002739	GO:0005789	PIGK
ENSCHIG00000022468	GO:0005789	TMED10
ENSCHIG00000014242	GO:0005789	FMO5
ENSCHIG00000014466	GO:0005789	KDELR3
ENSCHIG00000000506	GO:0005789	ARV1
ENSCHIG00000014459	GO:0005789	MLEC
ENSCHIG00000026578	GO:0005789	SEC23A
ENSCHIG00000016029	GO:0005789	CREB3L2
ENSCHIG00000014185	GO:0005789	-
ENSCHIG00000012464	GO:0005789	GRAMD1B
ENSCHIG00000018924	GO:0005789	SPCS3
ENSCHIG00000018513	GO:0005789	TMEM14A
ENSCHIG00000018567	GO:0005789	TMEM39A
ENSCHIG00000014792	GO:0005789	EIF2AK3
ENSCHIG00000027199	GO:0005789	SSR2
ENSCHIG00000019035	GO:0005789	ERO1B
ENSCHIG00000006738	GO:0005789	-
ENSCHIG00000017240	GO:0005789	FZD6
ENSCHIG00000021714	GO:0005789	LPCAT2
ENSCHIG00000020410	GO:0005789	EMC7
ENSCHIG00000009693	GO:0005789	HSP90B1
ENSCHIG00000012833	GO:0005789	CYP7B1
ENSCHIG00000011304	GO:0005789	PTGIS
ENSCHIG00000015388	GO:0005789	ALG8
ENSCHIG00000008695	GO:0005789	TRIQK
ENSCHIG00000011070	GO:0005789	CYP39A1
ENSCHIG00000019933	GO:0005789	-
ENSCHIG00000024415	GO:0005789	NECAB3
ENSCHIG00000015460	GO:0005789	-
ENSCHIG00000018932	GO:0005789	PIGB
ENSCHIG00000025078	GO:0005789	HSPA5
ENSCHIG00000019038	GO:0005789	HERPUD1
ENSCHIG00000021424	GO:0005789	SOAT1
ENSCHIG00000009497	GO:0005789	TM6SF2
ENSCHIG00000018266	GO:0005789	PLOD2
ENSCHIG00000025697	GO:0005789	MR1
ENSCHIG00000004836	GO:0005789	ERO1A
ENSCHIG00000022191	GO:0005789	ERN2
ENSCHIG00000025580	GO:0005789	PLOD1
ENSCHIG00000025469	GO:0005789	GPAT3
ENSCHIG00000006620	GO:0005789	HACD4
ENSCHIG00000010320	GO:0005789	DGAT2
ENSCHIG00000026315	GO:0005789	CYP46A1
ENSCHIG00000020567	GO:0005789	ELOVL3
ENSCHIG00000018012	GO:0005789	SCD5
ENSCHIG00000006098	GO:0005789	CERS4
ENSCHIG00000014044	GO:0005789	SEC16B
ENSCHIG00000020694	GO:0005789	FMO3
ENSCHIG00000017768	GO:0005789	CFTR
ENSCHIG00000023277	GO:0005789	PTGS2
ENSCHIG00000013776	GO:0005793	NUCB1
ENSCHIG00000022468	GO:0005793	TMED10
ENSCHIG00000025626	GO:0005793	LMAN1
ENSCHIG00000026198	GO:0005793	PROM1
ENSCHIG00000002757	GO:0005793	SERPINH1
ENSCHIG00000012569	GO:0005793	LRPAP1
ENSCHIG00000007838	GO:0005793	PDIA6
ENSCHIG00000025078	GO:0005793	HSPA5
ENSCHIG00000010436	GO:0005793	MAN1A1
ENSCHIG00000025278	GO:0005793	NUCB2
ENSCHIG00000012039	GO:0005793	MPPE1
ENSCHIG00000021438	GO:0005793	FN1
ENSCHIG00000010000	GO:0005793	ANPEP
ENSCHIG00000013422	GO:0005794	ST3GAL6
ENSCHIG00000013776	GO:0005794	NUCB1
ENSCHIG00000000289	GO:0005794	-
ENSCHIG00000013053	GO:0005794	GALNT12
ENSCHIG00000022468	GO:0005794	TMED10
ENSCHIG00000011350	GO:0005794	CD14
ENSCHIG00000012700	GO:0005794	ZDHHC15
ENSCHIG00000010160	GO:0005794	JAM3
ENSCHIG00000010046	GO:0005794	BET1L
ENSCHIG00000025626	GO:0005794	LMAN1
ENSCHIG00000011172	GO:0005794	AP1S1
ENSCHIG00000026717	GO:0005794	FAM3C
ENSCHIG00000018255	GO:0005794	IFT57
ENSCHIG00000025496	GO:0005794	MTTP
ENSCHIG00000012000	GO:0005794	ARL3
ENSCHIG00000015574	GO:0005794	FGF7
ENSCHIG00000014026	GO:0005794	SLC26A11
ENSCHIG00000010044	GO:0005794	PLD1
ENSCHIG00000004824	GO:0005794	ERGIC2
ENSCHIG00000016806	GO:0005794	GLA
ENSCHIG00000008590	GO:0005794	CEP85
ENSCHIG00000019713	GO:0005794	ITM2C
ENSCHIG00000024230	GO:0005794	RASSF2
ENSCHIG00000020664	GO:0005794	ATP8B4
ENSCHIG00000026477	GO:0005794	BCL6
ENSCHIG00000014228	GO:0005794	GLB1
ENSCHIG00000008278	GO:0005794	PLEKHM3
ENSCHIG00000023583	GO:0005794	CHEK2
ENSCHIG00000012569	GO:0005794	LRPAP1
ENSCHIG00000011298	GO:0005794	P3H2
ENSCHIG00000020555	GO:0005794	SLC50A1
ENSCHIG00000023132	GO:0005794	ACER2
ENSCHIG00000012734	GO:0005794	ITM2B
ENSCHIG00000024415	GO:0005794	NECAB3
ENSCHIG00000015062	GO:0005794	PPP2R3C
ENSCHIG00000002921	GO:0005794	H1F0
ENSCHIG00000022521	GO:0005794	FAM114A1
ENSCHIG00000000331	GO:0005794	FGFRL1
ENSCHIG00000026458	GO:0005794	APLP1
ENSCHIG00000019839	GO:0005794	BACE2
ENSCHIG00000011781	GO:0005794	EMP2
ENSCHIG00000001988	GO:0005794	ST8SIA4
ENSCHIG00000007253	GO:0005794	FGFR3
ENSCHIG00000016452	GO:0005794	RAB6B
ENSCHIG00000003901	GO:0005794	GJA1
ENSCHIG00000014789	GO:0005794	MMD
ENSCHIG00000017099	GO:0005794	MDGA1
ENSCHIG00000024893	GO:0005794	CSGALNACT1
ENSCHIG00000010436	GO:0005794	MAN1A1
ENSCHIG00000024048	GO:0005794	ATP7B
ENSCHIG00000015588	GO:0005794	IGFBP1
ENSCHIG00000010707	GO:0005794	CHST2
ENSCHIG00000019263	GO:0005794	EMID1
ENSCHIG00000023556	GO:0005794	TMC8
ENSCHIG00000009106	GO:0005794	CABP2
ENSCHIG00000012578	GO:0005794	SGCE
ENSCHIG00000015047	GO:0005794	PERP
ENSCHIG00000025899	GO:0005794	TLR2
ENSCHIG00000020287	GO:0005794	ARSE
ENSCHIG00000023727	GO:0005794	-
ENSCHIG00000026006	GO:0005794	ASIC1
ENSCHIG00000022922	GO:0005794	QSOX1
ENSCHIG00000024276	GO:0005794	RAB38
ENSCHIG00000026282	GO:0005794	PLA2G4A
ENSCHIG00000010906	GO:0005794	SLC35G2
ENSCHIG00000012039	GO:0005794	MPPE1
ENSCHIG00000021491	GO:0005794	CD44
ENSCHIG00000001864	GO:0005794	GALNT5
ENSCHIG00000015994	GO:0005794	LIPG
ENSCHIG00000026729	GO:0005794	SULF1
ENSCHIG00000017260	GO:0005794	TRPM4
ENSCHIG00000021775	GO:0005794	ST8SIA5
ENSCHIG00000024746	GO:0005794	NOD2
ENSCHIG00000010459	GO:0005794	EHF
ENSCHIG00000019049	GO:0005794	SLC16A13
ENSCHIG00000016240	GO:0005794	CSPG5
ENSCHIG00000011639	GO:0005794	GASK1A
ENSCHIG00000023768	GO:0005794	-
ENSCHIG00000017266	GO:0005794	GALNT6
ENSCHIG00000014640	GO:0005794	JAKMIP2
ENSCHIG00000014910	GO:0005794	SPP1
ENSCHIG00000014044	GO:0005794	SEC16B
ENSCHIG00000019722	GO:0005794	BDKRB2
ENSCHIG00000010257	GO:0005794	PARM1
ENSCHIG00000015748	GO:0005794	FEZ1
ENSCHIG00000008042	GO:0005794	CTLA4
ENSCHIG00000000139	GO:0005794	SRGN
ENSCHIG00000025090	GO:0005794	CPE
ENSCHIG00000016990	GO:0005794	GPR143
ENSCHIG00000010522	GO:0005794	CLSTN3
ENSCHIG00000016115	GO:0005794	RAB27B
ENSCHIG00000012965	GO:0005794	RNF128
ENSCHIG00000022996	GO:0005829	HSPA1L
ENSCHIG00000022063	GO:0005829	TPRKB
ENSCHIG00000014999	GO:0005829	BBS4
ENSCHIG00000024060	GO:0005829	PLIN1
ENSCHIG00000018691	GO:0005829	INPP5D
ENSCHIG00000014496	GO:0005829	SOD1
ENSCHIG00000000665	GO:0005829	DAAM1
ENSCHIG00000018130	GO:0005829	DTL
ENSCHIG00000014242	GO:0005829	FMO5
ENSCHIG00000027208	GO:0005829	HAUS1
ENSCHIG00000015675	GO:0005829	UAP1
ENSCHIG00000011984	GO:0005829	ARL4A
ENSCHIG00000023621	GO:0005829	CRY2
ENSCHIG00000026578	GO:0005829	SEC23A
ENSCHIG00000026706	GO:0005829	AFMID
ENSCHIG00000015271	GO:0005829	ELL3
ENSCHIG00000006587	GO:0005829	-
ENSCHIG00000015307	GO:0005829	GDA
ENSCHIG00000019518	GO:0005829	APBB3
ENSCHIG00000025197	GO:0005829	GPC1
ENSCHIG00000017656	GO:0005829	TUBD1
ENSCHIG00000013177	GO:0005829	TACC2
ENSCHIG00000012315	GO:0005829	CCN4
ENSCHIG00000012537	GO:0005829	PRICKLE1
ENSCHIG00000014635	GO:0005829	DOP1B
ENSCHIG00000017106	GO:0005829	OSBPL3
ENSCHIG00000014184	GO:0005829	PRNP
ENSCHIG00000024114	GO:0005829	ANKRD37
ENSCHIG00000011973	GO:0005829	NEURL1B
ENSCHIG00000007418	GO:0005829	PPIP5K1
ENSCHIG00000025520	GO:0005829	ALOX12
ENSCHIG00000005900	GO:0005829	AKR1A1
ENSCHIG00000020607	GO:0005829	RDM1
ENSCHIG00000020739	GO:0005829	STEAP2
ENSCHIG00000013871	GO:0005829	CHD1L
ENSCHIG00000016953	GO:0005829	EML1
ENSCHIG00000024174	GO:0005829	TUB
ENSCHIG00000008590	GO:0005829	CEP85
ENSCHIG00000023123	GO:0005829	PYCARD
ENSCHIG00000011431	GO:0005829	INPP5B
ENSCHIG00000006042	GO:0005829	CDKN1A
ENSCHIG00000011320	GO:0005829	DUSP6
ENSCHIG00000024230	GO:0005829	RASSF2
ENSCHIG00000007034	GO:0005829	PACSIN3
ENSCHIG00000016844	GO:0005829	-
ENSCHIG00000009693	GO:0005829	HSP90B1
ENSCHIG00000024473	GO:0005829	PMVK
ENSCHIG00000025297	GO:0005829	KPNA5
ENSCHIG00000011045	GO:0005829	RGS10
ENSCHIG00000017276	GO:0005829	XDH
ENSCHIG00000015852	GO:0005829	NDRG1
ENSCHIG00000025940	GO:0005829	-
ENSCHIG00000007838	GO:0005829	PDIA6
ENSCHIG00000019291	GO:0005829	PSTPIP2
ENSCHIG00000026482	GO:0005829	CEP97
ENSCHIG00000016278	GO:0005829	PLEKHH2
ENSCHIG00000008580	GO:0005829	FLRT3
ENSCHIG00000026961	GO:0005829	SMOX
ENSCHIG00000014736	GO:0005829	MXI1
ENSCHIG00000015398	GO:0005829	THEM4
ENSCHIG00000016592	GO:0005829	TRIM47
ENSCHIG00000011298	GO:0005829	P3H2
ENSCHIG00000013121	GO:0005829	PRXL2B
ENSCHIG00000013843	GO:0005829	STARD10
ENSCHIG00000023506	GO:0005829	CMBL
ENSCHIG00000013491	GO:0005829	DGKA
ENSCHIG00000017221	GO:0005829	TMEM266
ENSCHIG00000023322	GO:0005829	UNC13D
ENSCHIG00000016952	GO:0005829	NOTCH3
ENSCHIG00000025152	GO:0005829	DGUOK
ENSCHIG00000022629	GO:0005829	PRDX4
ENSCHIG00000023992	GO:0005829	DGKE
ENSCHIG00000016039	GO:0005829	EXTL2
ENSCHIG00000020199	GO:0005829	PIP5KL1
ENSCHIG00000015062	GO:0005829	PPP2R3C
ENSCHIG00000024367	GO:0005829	NBEA
ENSCHIG00000023446	GO:0005829	CALR
ENSCHIG00000009097	GO:0005829	CRABP2
ENSCHIG00000017569	GO:0005829	DENND1C
ENSCHIG00000024811	GO:0005829	NT5C
ENSCHIG00000025078	GO:0005829	HSPA5
ENSCHIG00000022521	GO:0005829	FAM114A1
ENSCHIG00000017850	GO:0005829	CKB
ENSCHIG00000022336	GO:0005829	SYNC
ENSCHIG00000024538	GO:0005829	POGLUT2
ENSCHIG00000021220	GO:0005829	PRKD2
ENSCHIG00000011781	GO:0005829	EMP2
ENSCHIG00000021055	GO:0005829	FLNC
ENSCHIG00000013816	GO:0005829	DECR1
ENSCHIG00000012617	GO:0005829	RELB
ENSCHIG00000021944	GO:0005829	TBC1D8B
ENSCHIG00000003901	GO:0005829	GJA1
ENSCHIG00000025878	GO:0005829	ARHGDIG
ENSCHIG00000018645	GO:0005829	ANKRD1
ENSCHIG00000014700	GO:0005829	SRXN1
ENSCHIG00000022769	GO:0005829	NOS2
ENSCHIG00000001510	GO:0005829	ATG16L2
ENSCHIG00000021007	GO:0005829	P4HA2
ENSCHIG00000021788	GO:0005829	NDRG4
ENSCHIG00000008409	GO:0005829	SSTR2
ENSCHIG00000017920	GO:0005829	TIAM1
ENSCHIG00000013481	GO:0005829	LLGL2
ENSCHIG00000003071	GO:0005829	PAK1
ENSCHIG00000017136	GO:0005829	RNF213
ENSCHIG00000021835	GO:0005829	CAMKK2
ENSCHIG00000010436	GO:0005829	MAN1A1
ENSCHIG00000025689	GO:0005829	NOL4L
ENSCHIG00000010981	GO:0005829	IQCG
ENSCHIG00000022954	GO:0005829	HERC6
ENSCHIG00000005544	GO:0005829	IFI30
ENSCHIG00000000623	GO:0005829	PLAG1
ENSCHIG00000014761	GO:0005829	SLC22A16
ENSCHIG00000018633	GO:0005829	-
ENSCHIG00000010707	GO:0005829	CHST2
ENSCHIG00000024536	GO:0005829	FAM131B
ENSCHIG00000015239	GO:0005829	RPS6KA1
ENSCHIG00000022813	GO:0005829	ALOX12B
ENSCHIG00000025722	GO:0005829	NQO1
ENSCHIG00000021009	GO:0005829	TXNRD1
ENSCHIG00000015394	GO:0005829	PPP4R4
ENSCHIG00000009071	GO:0005829	PACSIN1
ENSCHIG00000024404	GO:0005829	MAP2K6
ENSCHIG00000026255	GO:0005829	GM2A
ENSCHIG00000015391	GO:0005829	NIBAN1
ENSCHIG00000006681	GO:0005829	USH1C
ENSCHIG00000014834	GO:0005829	TOM1L1
ENSCHIG00000010651	GO:0005829	NT5E
ENSCHIG00000015971	GO:0005829	PMAIP1
ENSCHIG00000024716	GO:0005829	PLCH1
ENSCHIG00000026282	GO:0005829	PLA2G4A
ENSCHIG00000011294	GO:0005829	KLF11
ENSCHIG00000016619	GO:0005829	CLIC2
ENSCHIG00000012267	GO:0005829	CABP4
ENSCHIG00000001947	GO:0005829	DDO
ENSCHIG00000021491	GO:0005829	CD44
ENSCHIG00000014954	GO:0005829	WNK2
ENSCHIG00000022370	GO:0005829	BACH2
ENSCHIG00000025829	GO:0005829	IGF2BP3
ENSCHIG00000017496	GO:0005829	PDE9A
ENSCHIG00000013839	GO:0005829	PLIN2
ENSCHIG00000014480	GO:0005829	PRTN3
ENSCHIG00000021026	GO:0005829	CALB1
ENSCHIG00000026164	GO:0005829	TES
ENSCHIG00000025228	GO:0005829	IVNS1ABP
ENSCHIG00000013486	GO:0005829	NFATC2
ENSCHIG00000027133	GO:0005829	CDA
ENSCHIG00000025699	GO:0005829	PRR7
ENSCHIG00000010320	GO:0005829	DGAT2
ENSCHIG00000019454	GO:0005829	SULT4A1
ENSCHIG00000019674	GO:0005829	LPXN
ENSCHIG00000025820	GO:0005829	PFKM
ENSCHIG00000018385	GO:0005829	TRIM45
ENSCHIG00000023363	GO:0005829	PAX6
ENSCHIG00000016667	GO:0005829	MASP1
ENSCHIG00000021110	GO:0005829	PCBD1
ENSCHIG00000019354	GO:0005829	TSPAN15
ENSCHIG00000018278	GO:0005829	ENO2
ENSCHIG00000010529	GO:0005829	HSPA2
ENSCHIG00000024746	GO:0005829	NOD2
ENSCHIG00000007288	GO:0005829	PDE4B
ENSCHIG00000016288	GO:0005829	SERPINE2
ENSCHIG00000019049	GO:0005829	SLC16A13
ENSCHIG00000007287	GO:0005829	GLI1
ENSCHIG00000021567	GO:0005829	AR
ENSCHIG00000024133	GO:0005829	CHODL
ENSCHIG00000025139	GO:0005829	NRL
ENSCHIG00000017469	GO:0005829	CHAC1
ENSCHIG00000025411	GO:0005829	HSPA6
ENSCHIG00000012931	GO:0005829	C2CD4C
ENSCHIG00000013523	GO:0005829	FBXO2
ENSCHIG00000014663	GO:0005829	UPP1
ENSCHIG00000013038	GO:0005829	NCAM1
ENSCHIG00000010969	GO:0005829	DOCK10
ENSCHIG00000017513	GO:0005829	BLNK
ENSCHIG00000009799	GO:0005829	NCKAP1L
ENSCHIG00000024146	GO:0005829	RASSF9
ENSCHIG00000007827	GO:0005829	MAGEL2
ENSCHIG00000010017	GO:0005829	RASAL1
ENSCHIG00000026621	GO:0005829	S100A8
ENSCHIG00000004678	GO:0005829	TCIM
ENSCHIG00000017415	GO:0005829	SLC7A14
ENSCHIG00000010257	GO:0005829	PARM1
ENSCHIG00000018126	GO:0005829	C10orf90
ENSCHIG00000006701	GO:0005829	FRK
ENSCHIG00000014147	GO:0005829	HAAO
ENSCHIG00000000522	GO:0005829	AGAP2
ENSCHIG00000017768	GO:0005829	CFTR
ENSCHIG00000006946	GO:0005829	BAALC
ENSCHIG00000022880	GO:0005829	PTPRR
ENSCHIG00000009914	GO:0005829	MYB
ENSCHIG00000025668	GO:0005829	C1orf116
ENSCHIG00000009359	GO:0005829	GSTM3
ENSCHIG00000023475	GO:0005829	PSAT1
ENSCHIG00000013536	GO:0005829	RBM24
ENSCHIG00000016993	GO:0005829	PRKCB
ENSCHIG00000011256	GO:0005829	IL1A
ENSCHIG00000019310	GO:0005829	EPHB1
ENSCHIG00000009965	GO:0005829	LSAMP
ENSCHIG00000011793	GO:0005925	PRAG1
ENSCHIG00000026991	GO:0005925	TLE2
ENSCHIG00000008580	GO:0005925	FLRT3
ENSCHIG00000003163	GO:0005925	SLC6A4
ENSCHIG00000013756	GO:0005925	ACTN3
ENSCHIG00000011294	GO:0005925	KLF11
ENSCHIG00000026164	GO:0005925	TES
ENSCHIG00000019674	GO:0005925	LPXN
ENSCHIG00000025296	GO:0005925	ITGA11
ENSCHIG00000002020	GO:0005925	BCAR3
ENSCHIG00000027073	GO:0009987	ASPH
ENSCHIG00000008859	GO:0009987	GET1
ENSCHIG00000006570	GO:0009987	UGGT2
ENSCHIG00000004824	GO:0009987	ERGIC2
ENSCHIG00000018269	GO:0009987	FGF2
ENSCHIG00000020661	GO:0009987	OTUB2
ENSCHIG00000011320	GO:0009987	DUSP6
ENSCHIG00000008278	GO:0009987	PLEKHM3
ENSCHIG00000017668	GO:0009987	AK7
ENSCHIG00000022637	GO:0009987	PAK3
ENSCHIG00000018420	GO:0009987	SHROOM1
ENSCHIG00000015540	GO:0009987	-
ENSCHIG00000000437	GO:0009987	ANK3
ENSCHIG00000025824	GO:0009987	HDAC9
ENSCHIG00000003071	GO:0009987	PAK1
ENSCHIG00000002616	GO:0009987	TPH2
ENSCHIG00000018672	GO:0009987	FAM49A
ENSCHIG00000020719	GO:0009987	SLC52A3
ENSCHIG00000021193	GO:0009987	IRF5
ENSCHIG00000019789	GO:0009987	INPP4B
ENSCHIG00000011650	GO:0009987	BCAN
ENSCHIG00000016484	GO:0009987	PREX2
ENSCHIG00000006620	GO:0009987	HACD4
ENSCHIG00000009242	GO:0009987	VEGFA
ENSCHIG00000024661	GO:0009987	LRP4
ENSCHIG00000010860	GO:0009987	PRG4
ENSCHIG00000022578	GO:0009987	ADGRG6
ENSCHIG00000024600	GO:0009987	ICAM5
ENSCHIG00000002069	GO:0009987	SLC7A11
ENSCHIG00000010735	GO:0009987	MAP28
ENSCHIG00000026804	GO:0016787	ENTPD5
ENSCHIG00000018691	GO:0016787	INPP5D
ENSCHIG00000002739	GO:0016787	PIGK
ENSCHIG00000017476	GO:0016787	MCM6
ENSCHIG00000026706	GO:0016787	AFMID
ENSCHIG00000017608	GO:0016787	ENTPD4
ENSCHIG00000005958	GO:0016787	AGA
ENSCHIG00000015307	GO:0016787	GDA
ENSCHIG00000020502	GO:0016787	ADAMTS12
ENSCHIG00000026613	GO:0016787	PTPDC1
ENSCHIG00000009677	GO:0016787	PDE3B
ENSCHIG00000010044	GO:0016787	PLD1
ENSCHIG00000009155	GO:0016787	FEN1
ENSCHIG00000016806	GO:0016787	GLA
ENSCHIG00000022822	GO:0016787	PDE10A
ENSCHIG00000020661	GO:0016787	OTUB2
ENSCHIG00000006738	GO:0016787	-
ENSCHIG00000024059	GO:0016787	HLTF
ENSCHIG00000011431	GO:0016787	INPP5B
ENSCHIG00000014228	GO:0016787	GLB1
ENSCHIG00000015593	GO:0016787	PM20D2
ENSCHIG00000013001	GO:0016787	EXO1
ENSCHIG00000023423	GO:0016787	PFKFB3
ENSCHIG00000011190	GO:0016787	PRCP
ENSCHIG00000025426	GO:0016787	CTSB
ENSCHIG00000012210	GO:0016787	AIG1
ENSCHIG00000023506	GO:0016787	CMBL
ENSCHIG00000010979	GO:0016787	ARSJ
ENSCHIG00000025209	GO:0016787	NT5DC1
ENSCHIG00000024182	GO:0016787	RBBP9
ENSCHIG00000015088	GO:0016787	CTSO
ENSCHIG00000012826	GO:0016787	EEF1AKMT4-ECE2
ENSCHIG00000008890	GO:0016787	PSPH
ENSCHIG00000010544	GO:0016787	ENTPD7
ENSCHIG00000023934	GO:0016787	AMDHD1
ENSCHIG00000019839	GO:0016787	BACE2
ENSCHIG00000025816	GO:0016787	CEMIP2
ENSCHIG00000017918	GO:0016787	ADAMTS9
ENSCHIG00000022476	GO:0016787	ABHD2
ENSCHIG00000025824	GO:0016787	HDAC9
ENSCHIG00000014030	GO:0016787	PLA2G7
ENSCHIG00000010436	GO:0016787	MAN1A1
ENSCHIG00000022679	GO:0016787	MMP3
ENSCHIG00000025832	GO:0016787	ELANE
ENSCHIG00000026772	GO:0016787	BCHE
ENSCHIG00000016761	GO:0016787	PCSK6
ENSCHIG00000000147	GO:0016787	PLAT
ENSCHIG00000017922	GO:0016787	PDE6A
ENSCHIG00000020841	GO:0016787	MANBA
ENSCHIG00000012922	GO:0016787	DUSP5
ENSCHIG00000009335	GO:0016787	PCSK1
ENSCHIG00000010096	GO:0016787	NUDT13
ENSCHIG00000010567	GO:0016787	ENTPD2
ENSCHIG00000020852	GO:0016787	-
ENSCHIG00000020287	GO:0016787	ARSE
ENSCHIG00000010651	GO:0016787	NT5E
ENSCHIG00000024716	GO:0016787	PLCH1
ENSCHIG00000026282	GO:0016787	PLA2G4A
ENSCHIG00000024148	GO:0016787	PM20D1
ENSCHIG00000013331	GO:0016787	PLCL1
ENSCHIG00000012039	GO:0016787	MPPE1
ENSCHIG00000017496	GO:0016787	PDE9A
ENSCHIG00000018297	GO:0016787	DNM1
ENSCHIG00000014480	GO:0016787	PRTN3
ENSCHIG00000023388	GO:0016787	PFKFB1
ENSCHIG00000026815	GO:0016787	ADAMTS4
ENSCHIG00000023367	GO:0016787	INPP5J
ENSCHIG00000000327	GO:0016787	DPYSL4
ENSCHIG00000027133	GO:0016787	CDA
ENSCHIG00000006882	GO:0016787	ARSI
ENSCHIG00000007274	GO:0016787	TLL2
ENSCHIG00000013332	GO:0016787	AMPD3
ENSCHIG00000026729	GO:0016787	SULF1
ENSCHIG00000016667	GO:0016787	MASP1
ENSCHIG00000002248	GO:0016787	-
ENSCHIG00000007288	GO:0016787	PDE4B
ENSCHIG00000012869	GO:0016787	PNPLA3
ENSCHIG00000014109	GO:0016787	SMPDL3B
ENSCHIG00000025507	GO:0016787	MEST
ENSCHIG00000012217	GO:0016787	MMP17
ENSCHIG00000026649	GO:0016787	MMP12
ENSCHIG00000000133	GO:0016787	F10
ENSCHIG00000027074	GO:0016787	ADAMTS20
ENSCHIG00000010026	GO:0016787	PRSS33
ENSCHIG00000013290	GO:0016787	MMP16
ENSCHIG00000010000	GO:0016787	ANPEP
ENSCHIG00000021039	GO:0016787	MMP13
ENSCHIG00000025090	GO:0016787	CPE
ENSCHIG00000027070	GO:0016787	MMP28
ENSCHIG00000020369	GO:0016787	LIPM
ENSCHIG00000018324	GO:0016787	MME
ENSCHIG00000023900	GO:0016787	ENTPD3
ENSCHIG00000017746	GO:0016787	PDE1C
ENSCHIG00000012757	GO:0016787	PON1
ENSCHIG00000011587	GO:0019900	CEBPA
ENSCHIG00000023621	GO:0019900	CRY2
ENSCHIG00000024691	GO:0019900	DLG2
ENSCHIG00000016531	GO:0019900	JAKMIP3
ENSCHIG00000017006	GO:0019900	DLG3
ENSCHIG00000011781	GO:0019900	EMP2
ENSCHIG00000009974	GO:0019900	DLG4
ENSCHIG00000017920	GO:0019900	TIAM1
ENSCHIG00000011358	GO:0019900	STX1A
ENSCHIG00000021461	GO:0019900	TNFAIP3
ENSCHIG00000025820	GO:0019900	PFKM
ENSCHIG00000002020	GO:0019900	BCAR3
ENSCHIG00000014640	GO:0019900	JAKMIP2
ENSCHIG00000000665	GO:0030036	DAAM1
ENSCHIG00000026477	GO:0030036	BCL6
ENSCHIG00000022037	GO:0030036	-
ENSCHIG00000026623	GO:0030036	RFLNB
ENSCHIG00000021260	GO:0030335	CLDN1
ENSCHIG00000022689	GO:0030335	HBEGF
ENSCHIG00000018868	GO:0030335	FOXF1
ENSCHIG00000021782	GO:0030335	WNT11
ENSCHIG00000025078	GO:0030335	HSPA5
ENSCHIG00000017920	GO:0030335	TIAM1
ENSCHIG00000003071	GO:0030335	PAK1
ENSCHIG00000011245	GO:0030335	CDH13
ENSCHIG00000022795	GO:0030335	EPHB2
ENSCHIG00000009322	GO:0030335	HGF
ENSCHIG00000009947	GO:0030335	-
ENSCHIG00000019587	GO:0030335	FLT1
ENSCHIG00000004293	GO:0030335	CLDN4
ENSCHIG00000014378	GO:0030335	WNT5B
ENSCHIG00000024575	GO:0030514	NBL1
ENSCHIG00000016131	GO:0030514	WNT5A
ENSCHIG00000017180	GO:0033138	IL11
ENSCHIG00000021220	GO:0033138	PRKD2
ENSCHIG00000003071	GO:0033138	PAK1
ENSCHIG00000027016	GO:0033138	TFRC
ENSCHIG00000021491	GO:0033138	CD44
ENSCHIG00000002020	GO:0033138	BCAR3
ENSCHIG00000023277	GO:0033138	PTGS2
ENSCHIG00000016131	GO:0033138	WNT5A
ENSCHIG00000010044	GO:0035091	PLD1
ENSCHIG00000014834	GO:0035091	TOM1L1
ENSCHIG00000017972	GO:0045893	-
ENSCHIG00000011587	GO:0045893	CEBPA
ENSCHIG00000027214	GO:0045893	LGR4
ENSCHIG00000016029	GO:0045893	CREB3L2
ENSCHIG00000006945	GO:0045893	CDK2
ENSCHIG00000015574	GO:0045893	FGF7
ENSCHIG00000018269	GO:0045893	FGF2
ENSCHIG00000014990	GO:0045893	RRN3
ENSCHIG00000018868	GO:0045893	FOXF1
ENSCHIG00000023583	GO:0045893	CHEK2
ENSCHIG00000001922	GO:0045893	TGFB3
ENSCHIG00000012309	GO:0045893	SIX4
ENSCHIG00000021408	GO:0045893	MAK
ENSCHIG00000021782	GO:0045893	WNT11
ENSCHIG00000011383	GO:0045893	ZNF711
ENSCHIG00000024950	GO:0045893	FOXC2
ENSCHIG00000012328	GO:0045893	TBX3
ENSCHIG00000018645	GO:0045893	ANKRD1
ENSCHIG00000005050	GO:0045893	PITX3
ENSCHIG00000023410	GO:0045893	WNT6
ENSCHIG00000014058	GO:0045893	ESR1
ENSCHIG00000023939	GO:0045893	TBX5
ENSCHIG00000025384	GO:0045893	FOS
ENSCHIG00000026173	GO:0045893	EAF2
ENSCHIG00000019111	GO:0045893	KCNH2
ENSCHIG00000017696	GO:0045893	CREB5
ENSCHIG00000004093	GO:0045893	JUN
ENSCHIG00000020342	GO:0045893	MCIDAS
ENSCHIG00000011930	GO:0045893	CAMK4
ENSCHIG00000019864	GO:0045893	PAX8
ENSCHIG00000022964	GO:0045893	MSTN
ENSCHIG00000013486	GO:0045893	NFATC2
ENSCHIG00000023363	GO:0045893	PAX6
ENSCHIG00000007287	GO:0045893	GLI1
ENSCHIG00000021567	GO:0045893	AR
ENSCHIG00000022705	GO:0045893	EGR1
ENSCHIG00000014910	GO:0045893	SPP1
ENSCHIG00000021594	GO:0045893	GLIS1
ENSCHIG00000013245	GO:0045893	LBH
ENSCHIG00000009914	GO:0045893	MYB
ENSCHIG00000021670	GO:0045893	SOX9
ENSCHIG00000016131	GO:0045893	WNT5A
ENSCHIG00000027073	GO:0051213	ASPH
ENSCHIG00000025520	GO:0051213	ALOX12
ENSCHIG00000008788	GO:0051213	P3H1
ENSCHIG00000024929	GO:0051213	ASPHD2
ENSCHIG00000000989	GO:0051213	P3H3
ENSCHIG00000021007	GO:0051213	P4HA2
ENSCHIG00000018266	GO:0051213	PLOD2
ENSCHIG00000025580	GO:0051213	PLOD1
ENSCHIG00000013957	GO:0051213	P4HA1
ENSCHIG00000014147	GO:0051213	HAAO
ENSCHIG00000023277	GO:0051213	PTGS2
ENSCHIG00000011587	GO:0140297	CEBPA
ENSCHIG00000026477	GO:0140297	BCL6
ENSCHIG00000016109	GO:0140297	NAAA
ENSCHIG00000002588	GO:0140297	TAF12

## Sheet: downregulated DEGs
GSEA enrichment analysis of downregulated DEGs
gene_id	GO ID	gene_name
ENSCHIG00000001759	GO:0001725	FAM107A
ENSCHIG00000015809	GO:0001725	MYLK
ENSCHIG00000025985	GO:0001725	FHOD1
ENSCHIG00000018616	GO:0001725	MYH10
ENSCHIG00000022266	GO:0001725	SYNPO2
ENSCHIG00000017802	GO:0001725	FBLIM1
ENSCHIG00000021812	GO:0001725	ABLIM3
ENSCHIG00000013943	GO:0001725	PTK2
ENSCHIG00000021010	GO:0001725	MYL9
ENSCHIG00000011888	GO:0001725	PDLIM7
ENSCHIG00000020138	GO:0003677	DMRT2
ENSCHIG00000019616	GO:0003677	LEP
ENSCHIG00000005888	GO:0003677	ZNF467
ENSCHIG00000019164	GO:0003677	LMX1B
ENSCHIG00000002299	GO:0003677	FOXD1
ENSCHIG00000023729	GO:0003677	EBF2
ENSCHIG00000012775	GO:0003677	NR5A2
ENSCHIG00000015877	GO:0003677	PPARG
ENSCHIG00000023774	GO:0003677	NKX6-1
ENSCHIG00000022539	GO:0003677	FOXG1
ENSCHIG00000020104	GO:0003677	POU2AF1
ENSCHIG00000012036	GO:0003677	HMX1
ENSCHIG00000025250	GO:0003677	PAX1
ENSCHIG00000022285	GO:0003677	GSC
ENSCHIG00000019532	GO:0003677	ARNTL2
ENSCHIG00000025356	GO:0003677	MAEL
ENSCHIG00000000274	GO:0003677	-
ENSCHIG00000021756	GO:0003677	ZIC3
ENSCHIG00000006747	GO:0003677	-
ENSCHIG00000007346	GO:0003677	HOXC12
ENSCHIG00000012253	GO:0003677	NFIB
ENSCHIG00000010006	GO:0003677	-
ENSCHIG00000016506	GO:0003677	-
ENSCHIG00000011887	GO:0003677	RARB
ENSCHIG00000010274	GO:0003677	HIST1H2AI
ENSCHIG00000011208	GO:0003677	TBX20
ENSCHIG00000016901	GO:0003677	SOX8
ENSCHIG00000014211	GO:0003677	HLX
ENSCHIG00000017851	GO:0003677	IRX1
ENSCHIG00000016906	GO:0003677	OTUD7A
ENSCHIG00000017724	GO:0003677	GRHL2
ENSCHIG00000008505	GO:0003677	-
ENSCHIG00000006209	GO:0003677	HIST2H2AB
ENSCHIG00000013907	GO:0003677	TNP2
ENSCHIG00000017355	GO:0003677	EN1
ENSCHIG00000009173	GO:0003677	HIST1H2BN
ENSCHIG00000024622	GO:0003677	HSF5
ENSCHIG00000019232	GO:0003677	EBF3
ENSCHIG00000025883	GO:0003677	DDX58
ENSCHIG00000019699	GO:0003677	HOXA4
ENSCHIG00000005870	GO:0003677	ZNF529
ENSCHIG00000015260	GO:0003677	-
ENSCHIG00000011624	GO:0003677	HOXD3
ENSCHIG00000015761	GO:0003677	MEOX1
ENSCHIG00000008795	GO:0003677	KLF2
ENSCHIG00000019435	GO:0003677	-
ENSCHIG00000019848	GO:0003677	IFIH1
ENSCHIG00000024662	GO:0003677	LHX2
ENSCHIG00000009772	GO:0003677	ZNF41
ENSCHIG00000019702	GO:0003677	HOXD4
ENSCHIG00000012877	GO:0003677	GSC2
ENSCHIG00000010930	GO:0003677	ELF3
ENSCHIG00000011015	GO:0003677	VAX2
ENSCHIG00000015590	GO:0003677	-
ENSCHIG00000023586	GO:0003677	VDR
ENSCHIG00000025252	GO:0003677	NKX2-2
ENSCHIG00000015491	GO:0003677	ZFHX2
ENSCHIG00000022903	GO:0003677	POLM
ENSCHIG00000011284	GO:0003677	-
ENSCHIG00000006086	GO:0003677	HHEX
ENSCHIG00000027173	GO:0003677	POLR2A
ENSCHIG00000006004	GO:0003677	FOXE1
ENSCHIG00000025201	GO:0003677	HOXC13
ENSCHIG00000023531	GO:0003677	EBF1
ENSCHIG00000025199	GO:0003677	HOXC11
ENSCHIG00000015640	GO:0003677	FLI1
ENSCHIG00000012500	GO:0003677	NOSTRIN
ENSCHIG00000013369	GO:0003677	-
ENSCHIG00000023386	GO:0003677	ZNF514
ENSCHIG00000009681	GO:0003677	TCF7L2
ENSCHIG00000022588	GO:0003677	MAF
ENSCHIG00000015878	GO:0003677	IRF9
ENSCHIG00000010768	GO:0003677	TCF7L1
ENSCHIG00000025316	GO:0003677	LEF1
ENSCHIG00000015281	GO:0003677	ZFP1
ENSCHIG00000016397	GO:0003677	ZNF219
ENSCHIG00000022641	GO:0003677	ARNT2
ENSCHIG00000022193	GO:0003677	GLIS2
ENSCHIG00000015991	GO:0003677	PPARGC1A
ENSCHIG00000024488	GO:0003677	-
ENSCHIG00000000894	GO:0003677	PLAGL1
ENSCHIG00000022217	GO:0003677	-
ENSCHIG00000010020	GO:0003677	KLF16
ENSCHIG00000012955	GO:0003677	HIST2H2BE
ENSCHIG00000024682	GO:0003677	PRRX2
ENSCHIG00000006901	GO:0003677	FOXN3
ENSCHIG00000022075	GO:0003677	ZNF628
ENSCHIG00000010817	GO:0003677	HIST1H1D
ENSCHIG00000012714	GO:0003677	KLF12
ENSCHIG00000008305	GO:0003677	ZBTB16
ENSCHIG00000025732	GO:0003677	-
ENSCHIG00000020149	GO:0003677	-
ENSCHIG00000014553	GO:0003677	TEAD4
ENSCHIG00000010386	GO:0003677	-
ENSCHIG00000011345	GO:0003677	IRF7
ENSCHIG00000026191	GO:0003677	CERS6
ENSCHIG00000009383	GO:0003677	NCOR2
ENSCHIG00000015004	GO:0003677	TSHZ3
ENSCHIG00000000946	GO:0003677	HIST1H1B
ENSCHIG00000010392	GO:0003677	HIST2H2AC
ENSCHIG00000010728	GO:0003677	BEND3
ENSCHIG00000011923	GO:0003677	ZBED5
ENSCHIG00000024631	GO:0003677	TOX
ENSCHIG00000025324	GO:0003677	PHC1
ENSCHIG00000016128	GO:0003677	SHOX2
ENSCHIG00000017378	GO:0003677	NUPR1
ENSCHIG00000022111	GO:0003677	MITF
ENSCHIG00000021122	GO:0003677	NFYC
ENSCHIG00000021947	GO:0003677	HOXA7
ENSCHIG00000020540	GO:0003677	MNT
ENSCHIG00000014427	GO:0003677	TBX15
ENSCHIG00000016181	GO:0003677	ZKSCAN2
ENSCHIG00000009837	GO:0003677	SMARCA1
ENSCHIG00000015942	GO:0003677	GCFC2
ENSCHIG00000003424	GO:0003677	HMBOX1
ENSCHIG00000027084	GO:0003677	-
ENSCHIG00000014179	GO:0003677	HOXA3
ENSCHIG00000009735	GO:0003677	NCOR1
ENSCHIG00000020860	GO:0003677	ETV6
ENSCHIG00000011380	GO:0003677	NFIA
ENSCHIG00000012441	GO:0003677	TRIM28
ENSCHIG00000010396	GO:0003677	SIX2
ENSCHIG00000017600	GO:0003677	GLI2
ENSCHIG00000023245	GO:0003677	HOXD9
ENSCHIG00000015297	GO:0003677	GLI3
ENSCHIG00000016792	GO:0003677	RUNX1
ENSCHIG00000023002	GO:0003677	REV3L
ENSCHIG00000012361	GO:0003677	H2AFX
ENSCHIG00000017011	GO:0003677	DHX58
ENSCHIG00000026040	GO:0003677	HOXC4
ENSCHIG00000021111	GO:0003677	-
ENSCHIG00000018106	GO:0003677	BARX1
ENSCHIG00000016656	GO:0003677	NCOA1
ENSCHIG00000013751	GO:0003677	NR1H3
ENSCHIG00000006808	GO:0003677	HOXC10
ENSCHIG00000024062	GO:0003677	-
ENSCHIG00000017518	GO:0003677	IRF2
ENSCHIG00000024769	GO:0003677	-
ENSCHIG00000020886	GO:0003677	FOXK1
ENSCHIG00000022011	GO:0003677	-
ENSCHIG00000011921	GO:0003677	-
ENSCHIG00000021723	GO:0003677	STAT5B
ENSCHIG00000015644	GO:0003677	DEAF1
ENSCHIG00000018437	GO:0003677	HDAC4
ENSCHIG00000026474	GO:0003677	THAP8
ENSCHIG00000009431	GO:0003677	NSD2
ENSCHIG00000020104	GO:0003713	POU2AF1
ENSCHIG00000019258	GO:0003713	CITED1
ENSCHIG00000012830	GO:0003713	TGFB1I1
ENSCHIG00000016262	GO:0003713	BCL3
ENSCHIG00000015991	GO:0003713	PPARGC1A
ENSCHIG00000000282	GO:0003713	ZMIZ1
ENSCHIG00000021033	GO:0003713	NOTCH1
ENSCHIG00000015764	GO:0003713	ZFPM2
ENSCHIG00000017378	GO:0003713	NUPR1
ENSCHIG00000012123	GO:0003713	TRIM8
ENSCHIG00000017639	GO:0003713	CREBBP
ENSCHIG00000012441	GO:0003713	TRIM28
ENSCHIG00000025863	GO:0003713	SMARCA2
ENSCHIG00000016615	GO:0003713	SUPT3H
ENSCHIG00000025014	GO:0003713	RERE
ENSCHIG00000021206	GO:0003713	MYOCD
ENSCHIG00000016656	GO:0003713	NCOA1
ENSCHIG00000024558	GO:0003713	TRIM21
ENSCHIG00000024765	GO:0003713	MAML1
ENSCHIG00000013926	GO:0003713	DYRK1B
ENSCHIG00000021332	GO:0003713	DDX17
ENSCHIG00000011147	GO:0003713	PRMT2
ENSCHIG00000021832	GO:0003824	RSAD2
ENSCHIG00000026289	GO:0003824	NMNAT3
ENSCHIG00000015229	GO:0003824	ETNPPL
ENSCHIG00000022130	GO:0003824	DNASE1L3
ENSCHIG00000017504	GO:0003824	STS
ENSCHIG00000013738	GO:0003824	ST6GAL2
ENSCHIG00000012120	GO:0003824	ALPL
ENSCHIG00000016747	GO:0003824	-
ENSCHIG00000026349	GO:0003824	-
ENSCHIG00000007932	GO:0003824	ALDH1L1
ENSCHIG00000018203	GO:0003824	ENPP2
ENSCHIG00000011255	GO:0003824	PYGM
ENSCHIG00000020009	GO:0003824	-
ENSCHIG00000007917	GO:0003824	FAHD1
ENSCHIG00000014872	GO:0003824	SCLY
ENSCHIG00000001173	GO:0003824	-
ENSCHIG00000024664	GO:0003824	ENPP1
ENSCHIG00000015030	GO:0003824	-
ENSCHIG00000015704	GO:0003824	ASL
ENSCHIG00000011077	GO:0003824	SYNJ2
ENSCHIG00000022030	GO:0003824	NMNAT2
ENSCHIG00000001349	GO:0003824	ARSB
ENSCHIG00000007111	GO:0003824	EPHX2
ENSCHIG00000022161	GO:0003824	PC
ENSCHIG00000014461	GO:0003824	SULF2
ENSCHIG00000009653	GO:0003824	MOCS1
ENSCHIG00000016158	GO:0003824	INPP5A
ENSCHIG00000013034	GO:0003824	HACL1
ENSCHIG00000019978	GO:0003824	SMPD3
ENSCHIG00000022064	GO:0003824	GLDC
ENSCHIG00000017831	GO:0005546	SYT9
ENSCHIG00000020793	GO:0005546	KCNQ1
ENSCHIG00000026791	GO:0005546	GSDME
ENSCHIG00000018872	GO:0005546	TULP1
ENSCHIG00000012504	GO:0005546	PLCD1
ENSCHIG00000013383	GO:0005546	PHLDA3
ENSCHIG00000018100	GO:0005546	PLCB1
ENSCHIG00000010063	GO:0005546	ACTN2
ENSCHIG00000012241	GO:0005546	FCHO2
ENSCHIG00000003548	GO:0005546	LDLRAP1
ENSCHIG00000015775	GO:0005546	GRAMD2A
ENSCHIG00000009239	GO:0005654	CYP24A1
ENSCHIG00000024280	GO:0005654	LRRC32
ENSCHIG00000007661	GO:0005654	GPR1
ENSCHIG00000015638	GO:0005654	HSPB8
ENSCHIG00000015877	GO:0005654	PPARG
ENSCHIG00000023997	GO:0005654	AMOT
ENSCHIG00000017436	GO:0005654	MPO
ENSCHIG00000011933	GO:0005654	PLEKHG1
ENSCHIG00000019892	GO:0005654	OAS1
ENSCHIG00000019266	GO:0005654	LDOC1
ENSCHIG00000022291	GO:0005654	KLF15
ENSCHIG00000019532	GO:0005654	ARNTL2
ENSCHIG00000021611	GO:0005654	NOX4
ENSCHIG00000021756	GO:0005654	ZIC3
ENSCHIG00000017655	GO:0005654	PRDM16
ENSCHIG00000012253	GO:0005654	NFIB
ENSCHIG00000024739	GO:0005654	HPGD
ENSCHIG00000019258	GO:0005654	CITED1
ENSCHIG00000011887	GO:0005654	RARB
ENSCHIG00000013192	GO:0005654	DPEP1
ENSCHIG00000011453	GO:0005654	KLF8
ENSCHIG00000016322	GO:0005654	BCL2
ENSCHIG00000017724	GO:0005654	GRHL2
ENSCHIG00000008505	GO:0005654	-
ENSCHIG00000024482	GO:0005654	IL15
ENSCHIG00000009173	GO:0005654	HIST1H2BN
ENSCHIG00000018939	GO:0005654	HIF3A
ENSCHIG00000012416	GO:0005654	ATP8B1
ENSCHIG00000012790	GO:0005654	CMPK2
ENSCHIG00000019608	GO:0005654	NLRP1
ENSCHIG00000014084	GO:0005654	RUNX1T1
ENSCHIG00000000920	GO:0005654	NAV2
ENSCHIG00000019702	GO:0005654	HOXD4
ENSCHIG00000010930	GO:0005654	ELF3
ENSCHIG00000022581	GO:0005654	GPER1
ENSCHIG00000016479	GO:0005654	RPS6KA2
ENSCHIG00000026632	GO:0005654	ARMC5
ENSCHIG00000025012	GO:0005654	CYTH3
ENSCHIG00000013417	GO:0005654	SFMBT2
ENSCHIG00000023586	GO:0005654	VDR
ENSCHIG00000011289	GO:0005654	DUSP4
ENSCHIG00000020407	GO:0005654	XAF1
ENSCHIG00000014914	GO:0005654	NHEJ1
ENSCHIG00000021125	GO:0005654	RGCC
ENSCHIG00000004358	GO:0005654	HSD11B2
ENSCHIG00000014075	GO:0005654	STAG1
ENSCHIG00000010212	GO:0005654	HNMT
ENSCHIG00000025199	GO:0005654	HOXC11
ENSCHIG00000007636	GO:0005654	ZBTB12
ENSCHIG00000015640	GO:0005654	FLI1
ENSCHIG00000013369	GO:0005654	-
ENSCHIG00000025976	GO:0005654	DUSP2
ENSCHIG00000009681	GO:0005654	TCF7L2
ENSCHIG00000017822	GO:0005654	SESN1
ENSCHIG00000017691	GO:0005654	KAZN
ENSCHIG00000010768	GO:0005654	TCF7L1
ENSCHIG00000016397	GO:0005654	ZNF219
ENSCHIG00000000484	GO:0005654	JAZF1
ENSCHIG00000022641	GO:0005654	ARNT2
ENSCHIG00000016262	GO:0005654	BCL3
ENSCHIG00000025985	GO:0005654	FHOD1
ENSCHIG00000022193	GO:0005654	GLIS2
ENSCHIG00000024237	GO:0005654	IL17RB
ENSCHIG00000006724	GO:0005654	LTB4R2
ENSCHIG00000012961	GO:0005654	PPM1H
ENSCHIG00000007917	GO:0005654	FAHD1
ENSCHIG00000011756	GO:0005654	INCA1
ENSCHIG00000026174	GO:0005654	HSPB7
ENSCHIG00000011574	GO:0005654	CTSK
ENSCHIG00000002136	GO:0005654	ABHD16B
ENSCHIG00000015991	GO:0005654	PPARGC1A
ENSCHIG00000025926	GO:0005654	AJUBA
ENSCHIG00000027049	GO:0005654	SAMHD1
ENSCHIG00000014437	GO:0005654	SH3RF2
ENSCHIG00000000282	GO:0005654	ZMIZ1
ENSCHIG00000022820	GO:0005654	CADPS2
ENSCHIG00000019774	GO:0005654	CAVIN2
ENSCHIG00000018259	GO:0005654	ADARB1
ENSCHIG00000022266	GO:0005654	SYNPO2
ENSCHIG00000006949	GO:0005654	GTF3C4
ENSCHIG00000000346	GO:0005654	ADIRF
ENSCHIG00000011162	GO:0005654	PGBD5
ENSCHIG00000017337	GO:0005654	CPEB3
ENSCHIG00000012714	GO:0005654	KLF12
ENSCHIG00000016533	GO:0005654	KHDRBS3
ENSCHIG00000012671	GO:0005654	LUC7L3
ENSCHIG00000022405	GO:0005654	CTDSP1
ENSCHIG00000014553	GO:0005654	TEAD4
ENSCHIG00000010386	GO:0005654	-
ENSCHIG00000023090	GO:0005654	ZNF641
ENSCHIG00000023615	GO:0005654	PAK6
ENSCHIG00000011345	GO:0005654	IRF7
ENSCHIG00000009383	GO:0005654	NCOR2
ENSCHIG00000021112	GO:0005654	SAPCD2
ENSCHIG00000015004	GO:0005654	TSHZ3
ENSCHIG00000019949	GO:0005654	PTPN6
ENSCHIG00000010728	GO:0005654	BEND3
ENSCHIG00000013631	GO:0005654	THOC6
ENSCHIG00000025324	GO:0005654	PHC1
ENSCHIG00000015764	GO:0005654	ZFPM2
ENSCHIG00000017378	GO:0005654	NUPR1
ENSCHIG00000013499	GO:0005654	WARS2
ENSCHIG00000019778	GO:0005654	RGS12
ENSCHIG00000021122	GO:0005654	NFYC
ENSCHIG00000018648	GO:0005654	SP2
ENSCHIG00000021947	GO:0005654	HOXA7
ENSCHIG00000020540	GO:0005654	MNT
ENSCHIG00000026102	GO:0005654	IL17RD
ENSCHIG00000008883	GO:0005654	NEK11
ENSCHIG00000009837	GO:0005654	SMARCA1
ENSCHIG00000015942	GO:0005654	GCFC2
ENSCHIG00000003424	GO:0005654	HMBOX1
ENSCHIG00000024917	GO:0005654	SMARCD3
ENSCHIG00000017639	GO:0005654	CREBBP
ENSCHIG00000026582	GO:0005654	C12orf10
ENSCHIG00000026377	GO:0005654	SPATS2L
ENSCHIG00000014179	GO:0005654	HOXA3
ENSCHIG00000025244	GO:0005654	CTBP1
ENSCHIG00000020510	GO:0005654	CRTC1
ENSCHIG00000014450	GO:0005654	DUSP23
ENSCHIG00000024525	GO:0005654	MICAL3
ENSCHIG00000009735	GO:0005654	NCOR1
ENSCHIG00000011380	GO:0005654	NFIA
ENSCHIG00000012441	GO:0005654	TRIM28
ENSCHIG00000023245	GO:0005654	HOXD9
ENSCHIG00000005876	GO:0005654	NRDE2
ENSCHIG00000009707	GO:0005654	ING3
ENSCHIG00000016442	GO:0005654	LANCL2
ENSCHIG00000016272	GO:0005654	KDM8
ENSCHIG00000025863	GO:0005654	SMARCA2
ENSCHIG00000013844	GO:0005654	PTPN14
ENSCHIG00000015297	GO:0005654	GLI3
ENSCHIG00000010125	GO:0005654	FAM76A
ENSCHIG00000006532	GO:0005654	CRKL
ENSCHIG00000016792	GO:0005654	RUNX1
ENSCHIG00000016615	GO:0005654	SUPT3H
ENSCHIG00000015061	GO:0005654	TNRC18
ENSCHIG00000007515	GO:0005654	ZNF672
ENSCHIG00000019752	GO:0005654	PIMREG
ENSCHIG00000012361	GO:0005654	H2AFX
ENSCHIG00000026620	GO:0005654	SHFL
ENSCHIG00000000106	GO:0005654	MED15
ENSCHIG00000018026	GO:0005654	DAPK3
ENSCHIG00000019172	GO:0005654	MCRS1
ENSCHIG00000015072	GO:0005654	IKZF4
ENSCHIG00000026040	GO:0005654	HOXC4
ENSCHIG00000025216	GO:0005654	IP6K1
ENSCHIG00000020909	GO:0005654	RBP1
ENSCHIG00000013929	GO:0005654	MAPK7
ENSCHIG00000020331	GO:0005654	IL4R
ENSCHIG00000023469	GO:0005654	FAF1
ENSCHIG00000024329	GO:0005654	DCAF6
ENSCHIG00000019461	GO:0005654	SMAD7
ENSCHIG00000006555	GO:0005654	RNF169
ENSCHIG00000008989	GO:0005654	PML
ENSCHIG00000016656	GO:0005654	NCOA1
ENSCHIG00000010762	GO:0005654	PCIF1
ENSCHIG00000011476	GO:0005654	SKI
ENSCHIG00000024558	GO:0005654	TRIM21
ENSCHIG00000024083	GO:0005654	PNPLA2
ENSCHIG00000013751	GO:0005654	NR1H3
ENSCHIG00000022315	GO:0005654	MORC2
ENSCHIG00000013034	GO:0005654	HACL1
ENSCHIG00000006619	GO:0005654	KLF7
ENSCHIG00000006808	GO:0005654	HOXC10
ENSCHIG00000024765	GO:0005654	MAML1
ENSCHIG00000013926	GO:0005654	DYRK1B
ENSCHIG00000011027	GO:0005654	SIRT1
ENSCHIG00000000294	GO:0005654	PHF8
ENSCHIG00000017518	GO:0005654	IRF2
ENSCHIG00000022064	GO:0005654	GLDC
ENSCHIG00000023597	GO:0005654	DUSP3
ENSCHIG00000012170	GO:0005654	IRAK1
ENSCHIG00000015333	GO:0005654	PRKRA
ENSCHIG00000009314	GO:0005654	PCGF1
ENSCHIG00000019219	GO:0005654	-
ENSCHIG00000005919	GO:0005654	CREBZF
ENSCHIG00000021871	GO:0005654	MPLKIP
ENSCHIG00000011888	GO:0005654	PDLIM7
ENSCHIG00000013026	GO:0005654	ZNF207
ENSCHIG00000014917	GO:0005654	RBM19
ENSCHIG00000011147	GO:0005654	PRMT2
ENSCHIG00000013615	GO:0005654	LMNB1
ENSCHIG00000018367	GO:0005654	PPP1R13B
ENSCHIG00000018523	GO:0005654	CRTC3
ENSCHIG00000015644	GO:0005654	DEAF1
ENSCHIG00000009431	GO:0005654	NSD2
ENSCHIG00000016511	GO:0005768	AVPR1A
ENSCHIG00000007841	GO:0005768	-
ENSCHIG00000017050	GO:0005768	MLC1
ENSCHIG00000020405	GO:0005768	SLC2A4
ENSCHIG00000013091	GO:0005768	RFTN1
ENSCHIG00000012190	GO:0005768	CALCRL
ENSCHIG00000013327	GO:0005768	MVB12B
ENSCHIG00000024325	GO:0005768	TLR9
ENSCHIG00000024191	GO:0005768	TOM1
ENSCHIG00000024104	GO:0005768	ABCA1
ENSCHIG00000023122	GO:0005768	NTRK2
ENSCHIG00000025380	GO:0005768	RUFY1
ENSCHIG00000025215	GO:0005783	TGM2
ENSCHIG00000021832	GO:0005783	RSAD2
ENSCHIG00000001672	GO:0005783	SLC27A5
ENSCHIG00000020793	GO:0005783	KCNQ1
ENSCHIG00000014072	GO:0005783	MYOC
ENSCHIG00000024336	GO:0005783	THY1
ENSCHIG00000012002	GO:0005783	CDS1
ENSCHIG00000007182	GO:0005783	ATP10A
ENSCHIG00000022130	GO:0005783	DNASE1L3
ENSCHIG00000019663	GO:0005783	JPH3
ENSCHIG00000021773	GO:0005783	CEMIP
ENSCHIG00000021633	GO:0005783	-
ENSCHIG00000017050	GO:0005783	MLC1
ENSCHIG00000010960	GO:0005783	ZP2
ENSCHIG00000018453	GO:0005783	ATP2A3
ENSCHIG00000026736	GO:0005783	-
ENSCHIG00000016322	GO:0005783	BCL2
ENSCHIG00000004734	GO:0005783	FITM1
ENSCHIG00000012416	GO:0005783	ATP8B1
ENSCHIG00000003141	GO:0005783	PNLDC1
ENSCHIG00000021478	GO:0005783	SNX10
ENSCHIG00000023444	GO:0005783	FGFR4
ENSCHIG00000022581	GO:0005783	GPER1
ENSCHIG00000010450	GO:0005783	HHAT
ENSCHIG00000006150	GO:0005783	CCR10
ENSCHIG00000026970	GO:0005783	FAM20A
ENSCHIG00000021706	GO:0005783	RHBDF1
ENSCHIG00000008956	GO:0005783	TM7SF2
ENSCHIG00000025165	GO:0005783	SOAT2
ENSCHIG00000012190	GO:0005783	CALCRL
ENSCHIG00000010605	GO:0005783	SEZ6
ENSCHIG00000021033	GO:0005783	NOTCH1
ENSCHIG00000026191	GO:0005783	CERS6
ENSCHIG00000012262	GO:0005783	SLC36A1
ENSCHIG00000024325	GO:0005783	TLR9
ENSCHIG00000025804	GO:0005783	RTN4R
ENSCHIG00000010090	GO:0005783	RNF19B
ENSCHIG00000014461	GO:0005783	SULF2
ENSCHIG00000015678	GO:0005783	USP25
ENSCHIG00000010347	GO:0005783	-
ENSCHIG00000026786	GO:0005783	MACO1
ENSCHIG00000004257	GO:0005783	STIM2
ENSCHIG00000023216	GO:0005783	ESYT1
ENSCHIG00000017555	GO:0005783	STIM1
ENSCHIG00000021967	GO:0005783	CAVIN1
ENSCHIG00000014657	GO:0005783	RTN2
ENSCHIG00000011035	GO:0005788	FOXRED2
ENSCHIG00000021832	GO:0005789	RSAD2
ENSCHIG00000010851	GO:0005789	EDA
ENSCHIG00000025330	GO:0005789	OCA2
ENSCHIG00000019663	GO:0005789	JPH3
ENSCHIG00000013687	GO:0005789	-
ENSCHIG00000018453	GO:0005789	ATP2A3
ENSCHIG00000026736	GO:0005789	-
ENSCHIG00000022924	GO:0005789	-
ENSCHIG00000016322	GO:0005789	BCL2
ENSCHIG00000004734	GO:0005789	FITM1
ENSCHIG00000014246	GO:0005789	DIPK1B
ENSCHIG00000021706	GO:0005789	RHBDF1
ENSCHIG00000025165	GO:0005789	SOAT2
ENSCHIG00000026191	GO:0005789	CERS6
ENSCHIG00000024325	GO:0005789	TLR9
ENSCHIG00000024152	GO:0005789	ATP2A1
ENSCHIG00000026786	GO:0005789	MACO1
ENSCHIG00000004257	GO:0005789	STIM2
ENSCHIG00000009713	GO:0005789	ERAP1
ENSCHIG00000023216	GO:0005789	ESYT1
ENSCHIG00000017555	GO:0005789	STIM1
ENSCHIG00000013626	GO:0005789	DUOXA1
ENSCHIG00000026507	GO:0005793	CA4
ENSCHIG00000005128	GO:0005794	HS3ST2
ENSCHIG00000022240	GO:0005794	CLSTN2
ENSCHIG00000014072	GO:0005794	MYOC
ENSCHIG00000009870	GO:0005794	HS3ST3A1
ENSCHIG00000012986	GO:0005794	KCNS3
ENSCHIG00000026507	GO:0005794	CA4
ENSCHIG00000021633	GO:0005794	-
ENSCHIG00000022450	GO:0005794	LYN
ENSCHIG00000013738	GO:0005794	ST6GAL2
ENSCHIG00000012195	GO:0005794	PRKG1
ENSCHIG00000017785	GO:0005794	MGAT5B
ENSCHIG00000026082	GO:0005794	NTN3
ENSCHIG00000012416	GO:0005794	ATP8B1
ENSCHIG00000017371	GO:0005794	B3GAT1
ENSCHIG00000024456	GO:0005794	HS3ST3B1
ENSCHIG00000023444	GO:0005794	FGFR4
ENSCHIG00000010930	GO:0005794	ELF3
ENSCHIG00000022581	GO:0005794	GPER1
ENSCHIG00000010450	GO:0005794	HHAT
ENSCHIG00000010358	GO:0005794	-
ENSCHIG00000011788	GO:0005794	-
ENSCHIG00000026970	GO:0005794	FAM20A
ENSCHIG00000012568	GO:0005794	SEMA6D
ENSCHIG00000017289	GO:0005794	NDST1
ENSCHIG00000025926	GO:0005794	AJUBA
ENSCHIG00000025869	GO:0005794	GASK1B
ENSCHIG00000000894	GO:0005794	PLAGL1
ENSCHIG00000014872	GO:0005794	SCLY
ENSCHIG00000004272	GO:0005794	PAQR8
ENSCHIG00000020044	GO:0005794	DOCK4
ENSCHIG00000022030	GO:0005794	NMNAT2
ENSCHIG00000026102	GO:0005794	IL17RD
ENSCHIG00000020875	GO:0005794	CTSL
ENSCHIG00000025069	GO:0005794	CD36
ENSCHIG00000015038	GO:0005794	NHS
ENSCHIG00000022975	GO:0005794	LTBR
ENSCHIG00000024104	GO:0005794	ABCA1
ENSCHIG00000023577	GO:0005794	AP1G2
ENSCHIG00000011235	GO:0005794	SORT1
ENSCHIG00000025175	GO:0005794	ST3GAL3
ENSCHIG00000012324	GO:0005794	TRAPPC9
ENSCHIG00000014461	GO:0005794	SULF2
ENSCHIG00000019941	GO:0005794	TANGO2
ENSCHIG00000017644	GO:0005794	PRKD1
ENSCHIG00000025050	GO:0005794	FAM20C
ENSCHIG00000019978	GO:0005794	SMPD3
ENSCHIG00000014199	GO:0005794	CLEC16A
ENSCHIG00000021871	GO:0005794	MPLKIP
ENSCHIG00000025215	GO:0005829	TGM2
ENSCHIG00000017390	GO:0005829	IL1RL1
ENSCHIG00000015638	GO:0005829	HSPB8
ENSCHIG00000025447	GO:0005829	ASPA
ENSCHIG00000017958	GO:0005829	ALDH1A1
ENSCHIG00000026791	GO:0005829	GSDME
ENSCHIG00000015811	GO:0005829	ADRA2B
ENSCHIG00000017354	GO:0005829	CRMP1
ENSCHIG00000026072	GO:0005829	SAMSN1
ENSCHIG00000016612	GO:0005829	PTGIR
ENSCHIG00000012435	GO:0005829	CA3
ENSCHIG00000019892	GO:0005829	OAS1
ENSCHIG00000012986	GO:0005829	KCNS3
ENSCHIG00000005373	GO:0005829	APBB1IP
ENSCHIG00000012981	GO:0005829	TPPP
ENSCHIG00000012482	GO:0005829	ADGRG2
ENSCHIG00000017655	GO:0005829	PRDM16
ENSCHIG00000017050	GO:0005829	MLC1
ENSCHIG00000026841	GO:0005829	MYO7A
ENSCHIG00000024739	GO:0005829	HPGD
ENSCHIG00000019258	GO:0005829	CITED1
ENSCHIG00000020799	GO:0005829	FMNL1
ENSCHIG00000012387	GO:0005829	HRH1
ENSCHIG00000020405	GO:0005829	SLC2A4
ENSCHIG00000019391	GO:0005829	MLKL
ENSCHIG00000011453	GO:0005829	KLF8
ENSCHIG00000019052	GO:0005829	DMTN
ENSCHIG00000021911	GO:0005829	SDS
ENSCHIG00000016322	GO:0005829	BCL2
ENSCHIG00000010780	GO:0005829	EYA2
ENSCHIG00000011740	GO:0005829	ARHGDIB
ENSCHIG00000026610	GO:0005829	KANK4
ENSCHIG00000024482	GO:0005829	IL15
ENSCHIG00000009173	GO:0005829	HIST1H2BN
ENSCHIG00000019504	GO:0005829	ENO3
ENSCHIG00000025472	GO:0005829	CARD14
ENSCHIG00000015013	GO:0005829	PIP5K1B
ENSCHIG00000018939	GO:0005829	HIF3A
ENSCHIG00000012416	GO:0005829	ATP8B1
ENSCHIG00000018460	GO:0005829	RASGRP2
ENSCHIG00000018872	GO:0005829	TULP1
ENSCHIG00000019608	GO:0005829	NLRP1
ENSCHIG00000022927	GO:0005829	ACOT11
ENSCHIG00000020688	GO:0005829	S100A6
ENSCHIG00000002829	GO:0005829	ARHGAP10
ENSCHIG00000023978	GO:0005829	HSD17B14
ENSCHIG00000010930	GO:0005829	ELF3
ENSCHIG00000022178	GO:0005829	NCF1
ENSCHIG00000022581	GO:0005829	GPER1
ENSCHIG00000026632	GO:0005829	ARMC5
ENSCHIG00000025012	GO:0005829	CYTH3
ENSCHIG00000013417	GO:0005829	SFMBT2
ENSCHIG00000023586	GO:0005829	VDR
ENSCHIG00000010358	GO:0005829	-
ENSCHIG00000001865	GO:0005829	MX1
ENSCHIG00000017801	GO:0005829	ASS1
ENSCHIG00000018391	GO:0005829	PARP14
ENSCHIG00000010212	GO:0005829	HNMT
ENSCHIG00000021547	GO:0005829	LPP
ENSCHIG00000025199	GO:0005829	HOXC11
ENSCHIG00000015640	GO:0005829	FLI1
ENSCHIG00000025189	GO:0005829	FAM110B
ENSCHIG00000007683	GO:0005829	SAMD9
ENSCHIG00000015184	GO:0005829	RGS1
ENSCHIG00000024003	GO:0005829	SYNPO
ENSCHIG00000017691	GO:0005829	KAZN
ENSCHIG00000015878	GO:0005829	IRF9
ENSCHIG00000010768	GO:0005829	TCF7L1
ENSCHIG00000000484	GO:0005829	JAZF1
ENSCHIG00000024112	GO:0005829	CABLES1
ENSCHIG00000016262	GO:0005829	BCL3
ENSCHIG00000025985	GO:0005829	FHOD1
ENSCHIG00000018616	GO:0005829	MYH10
ENSCHIG00000007917	GO:0005829	FAHD1
ENSCHIG00000014176	GO:0005829	LIF
ENSCHIG00000014291	GO:0005829	SFRP1
ENSCHIG00000025926	GO:0005829	AJUBA
ENSCHIG00000006756	GO:0005829	GDAP1
ENSCHIG00000015249	GO:0005829	AHNAK
ENSCHIG00000000282	GO:0005829	ZMIZ1
ENSCHIG00000023929	GO:0005829	AIF1
ENSCHIG00000013493	GO:0005829	AKAP12
ENSCHIG00000019774	GO:0005829	CAVIN2
ENSCHIG00000018259	GO:0005829	ADARB1
ENSCHIG00000022266	GO:0005829	SYNPO2
ENSCHIG00000000346	GO:0005829	ADIRF
ENSCHIG00000017337	GO:0005829	CPEB3
ENSCHIG00000012714	GO:0005829	KLF12
ENSCHIG00000002945	GO:0005829	EPB41L4B
ENSCHIG00000023090	GO:0005829	ZNF641
ENSCHIG00000015995	GO:0005829	FLNB
ENSCHIG00000011345	GO:0005829	IRF7
ENSCHIG00000018803	GO:0005829	SH2D4A
ENSCHIG00000013327	GO:0005829	MVB12B
ENSCHIG00000021112	GO:0005829	SAPCD2
ENSCHIG00000012597	GO:0005829	HDAC7
ENSCHIG00000010797	GO:0005829	DENND1B
ENSCHIG00000020323	GO:0005829	ALPK1
ENSCHIG00000020044	GO:0005829	DOCK4
ENSCHIG00000006687	GO:0005829	-
ENSCHIG00000013439	GO:0005829	AOX1
ENSCHIG00000019778	GO:0005829	RGS12
ENSCHIG00000022312	GO:0005829	NLRC3
ENSCHIG00000022030	GO:0005829	NMNAT2
ENSCHIG00000012123	GO:0005829	TRIM8
ENSCHIG00000010749	GO:0005829	PXN
ENSCHIG00000014040	GO:0005829	GNA13
ENSCHIG00000024191	GO:0005829	TOM1
ENSCHIG00000016802	GO:0005829	PDE2A
ENSCHIG00000007208	GO:0005829	DNAAF1
ENSCHIG00000015942	GO:0005829	GCFC2
ENSCHIG00000003424	GO:0005829	HMBOX1
ENSCHIG00000015203	GO:0005829	TTC7B
ENSCHIG00000026377	GO:0005829	SPATS2L
ENSCHIG00000021402	GO:0005829	PLA2G6
ENSCHIG00000020510	GO:0005829	CRTC1
ENSCHIG00000010090	GO:0005829	RNF19B
ENSCHIG00000024525	GO:0005829	MICAL3
ENSCHIG00000009735	GO:0005829	NCOR1
ENSCHIG00000021158	GO:0005829	PIK3R1
ENSCHIG00000007111	GO:0005829	EPHX2
ENSCHIG00000000850	GO:0005829	ANO6
ENSCHIG00000011666	GO:0005829	STON2
ENSCHIG00000020860	GO:0005829	ETV6
ENSCHIG00000016442	GO:0005829	LANCL2
ENSCHIG00000011235	GO:0005829	SORT1
ENSCHIG00000016272	GO:0005829	KDM8
ENSCHIG00000026691	GO:0005829	CMYA5
ENSCHIG00000013991	GO:0005829	C16orf89
ENSCHIG00000015981	GO:0005829	PDGFC
ENSCHIG00000015297	GO:0005829	GLI3
ENSCHIG00000023014	GO:0005829	DENND2A
ENSCHIG00000006532	GO:0005829	CRKL
ENSCHIG00000017162	GO:0005829	TJP1
ENSCHIG00000022260	GO:0005829	PLEC
ENSCHIG00000015061	GO:0005829	TNRC18
ENSCHIG00000026620	GO:0005829	SHFL
ENSCHIG00000026775	GO:0005829	WDR81
ENSCHIG00000007211	GO:0005829	LMOD1
ENSCHIG00000015678	GO:0005829	USP25
ENSCHIG00000003548	GO:0005829	LDLRAP1
ENSCHIG00000009653	GO:0005829	MOCS1
ENSCHIG00000025216	GO:0005829	IP6K1
ENSCHIG00000020909	GO:0005829	RBP1
ENSCHIG00000013929	GO:0005829	MAPK7
ENSCHIG00000023469	GO:0005829	FAF1
ENSCHIG00000024329	GO:0005829	DCAF6
ENSCHIG00000011010	GO:0005829	MMP14
ENSCHIG00000019461	GO:0005829	SMAD7
ENSCHIG00000006555	GO:0005829	RNF169
ENSCHIG00000008989	GO:0005829	PML
ENSCHIG00000014455	GO:0005829	CTIF
ENSCHIG00000016656	GO:0005829	NCOA1
ENSCHIG00000024083	GO:0005829	PNPLA2
ENSCHIG00000013751	GO:0005829	NR1H3
ENSCHIG00000017644	GO:0005829	PRKD1
ENSCHIG00000022315	GO:0005829	MORC2
ENSCHIG00000006619	GO:0005829	KLF7
ENSCHIG00000011027	GO:0005829	SIRT1
ENSCHIG00000020419	GO:0005829	TBC1D4
ENSCHIG00000016155	GO:0005829	ALDH4A1
ENSCHIG00000017518	GO:0005829	IRF2
ENSCHIG00000013943	GO:0005829	PTK2
ENSCHIG00000014199	GO:0005829	CLEC16A
ENSCHIG00000014338	GO:0005829	EPB41
ENSCHIG00000023122	GO:0005829	NTRK2
ENSCHIG00000022526	GO:0005829	PIP4K2A
ENSCHIG00000023597	GO:0005829	DUSP3
ENSCHIG00000012170	GO:0005829	IRAK1
ENSCHIG00000015333	GO:0005829	PRKRA
ENSCHIG00000023471	GO:0005829	DOCK3
ENSCHIG00000025380	GO:0005829	RUFY1
ENSCHIG00000011147	GO:0005829	PRMT2
ENSCHIG00000018367	GO:0005829	PPP1R13B
ENSCHIG00000010857	GO:0005829	CDC42EP2
ENSCHIG00000018523	GO:0005829	CRTC3
ENSCHIG00000018437	GO:0005829	HDAC4
ENSCHIG00000013173	GO:0005829	ROCK2
ENSCHIG00000008538	GO:0005829	-
ENSCHIG00000017390	GO:0005925	IL1RL1
ENSCHIG00000001759	GO:0005925	FAM107A
ENSCHIG00000013526	GO:0005925	SORBS1
ENSCHIG00000018068	GO:0005925	SORBS2
ENSCHIG00000017089	GO:0005925	LIMS2
ENSCHIG00000012830	GO:0005925	TGFB1I1
ENSCHIG00000009001	GO:0005925	AIF1L
ENSCHIG00000008185	GO:0005925	FLRT2
ENSCHIG00000026632	GO:0005925	ARMC5
ENSCHIG00000021547	GO:0005925	LPP
ENSCHIG00000025926	GO:0005925	AJUBA
ENSCHIG00000022266	GO:0005925	SYNPO2
ENSCHIG00000024855	GO:0005925	PARVA
ENSCHIG00000026714	GO:0005925	ITGA2
ENSCHIG00000014628	GO:0005925	TNS1
ENSCHIG00000026234	GO:0005925	PTK2B
ENSCHIG00000006687	GO:0005925	-
ENSCHIG00000010749	GO:0005925	PXN
ENSCHIG00000005570	GO:0005925	TNS2
ENSCHIG00000019675	GO:0005925	LASP1
ENSCHIG00000026368	GO:0005925	BCAR1
ENSCHIG00000010063	GO:0005925	ACTN2
ENSCHIG00000017802	GO:0005925	FBLIM1
ENSCHIG00000022260	GO:0005925	PLEC
ENSCHIG00000006075	GO:0005925	TLN1
ENSCHIG00000024329	GO:0005925	DCAF6
ENSCHIG00000017518	GO:0005925	IRF2
ENSCHIG00000013943	GO:0005925	PTK2
ENSCHIG00000011888	GO:0005925	PDLIM7
ENSCHIG00000015379	GO:0009987	CELF2
ENSCHIG00000013526	GO:0009987	SORBS1
ENSCHIG00000020799	GO:0009987	FMNL1
ENSCHIG00000012863	GO:0009987	XKR4
ENSCHIG00000018068	GO:0009987	SORBS2
ENSCHIG00000004734	GO:0009987	FITM1
ENSCHIG00000018460	GO:0009987	RASGRP2
ENSCHIG00000003190	GO:0009987	XK
ENSCHIG00000002743	GO:0009987	SCARA5
ENSCHIG00000025875	GO:0009987	SLC44A3
ENSCHIG00000015878	GO:0009987	IRF9
ENSCHIG00000015658	GO:0009987	BSN
ENSCHIG00000014176	GO:0009987	LIF
ENSCHIG00000020175	GO:0009987	PIK3CD
ENSCHIG00000024664	GO:0009987	ENPP1
ENSCHIG00000024855	GO:0009987	PARVA
ENSCHIG00000012597	GO:0009987	HDAC7
ENSCHIG00000026234	GO:0009987	PTK2B
ENSCHIG00000020075	GO:0009987	ZZEF1
ENSCHIG00000020764	GO:0009987	NID1
ENSCHIG00000018205	GO:0009987	ANK2
ENSCHIG00000025069	GO:0009987	CD36
ENSCHIG00000027084	GO:0009987	-
ENSCHIG00000012324	GO:0009987	TRAPPC9
ENSCHIG00000013926	GO:0009987	DYRK1B
ENSCHIG00000019978	GO:0009987	SMPD3
ENSCHIG00000000294	GO:0009987	PHF8
ENSCHIG00000013943	GO:0009987	PTK2
ENSCHIG00000010417	GO:0009987	HDAC11
ENSCHIG00000011147	GO:0009987	PRMT2
ENSCHIG00000018437	GO:0009987	HDAC4
ENSCHIG00000025447	GO:0016787	ASPA
ENSCHIG00000024041	GO:0016787	PDE1A
ENSCHIG00000017354	GO:0016787	CRMP1
ENSCHIG00000023493	GO:0016787	PLCB4
ENSCHIG00000021420	GO:0016787	SMPDL3A
ENSCHIG00000022130	GO:0016787	DNASE1L3
ENSCHIG00000021889	GO:0016787	EYA4
ENSCHIG00000025623	GO:0016787	LPL
ENSCHIG00000017504	GO:0016787	STS
ENSCHIG00000023003	GO:0016787	HTRA3
ENSCHIG00000019043	GO:0016787	-
ENSCHIG00000012120	GO:0016787	ALPL
ENSCHIG00000020394	GO:0016787	PDE6B
ENSCHIG00000024247	GO:0016787	VNN2
ENSCHIG00000016863	GO:0016787	ADAMTS17
ENSCHIG00000018986	GO:0016787	ADAMTS5
ENSCHIG00000010780	GO:0016787	EYA2
ENSCHIG00000014396	GO:0016787	C2
ENSCHIG00000026186	GO:0016787	HGFAC
ENSCHIG00000010205	GO:0016787	PLCL2
ENSCHIG00000026535	GO:0016787	TRANK1
ENSCHIG00000025883	GO:0016787	DDX58
ENSCHIG00000022927	GO:0016787	ACOT11
ENSCHIG00000019848	GO:0016787	IFIH1
ENSCHIG00000012829	GO:0016787	PSMB8
ENSCHIG00000008470	GO:0016787	ADAMTS3
ENSCHIG00000018203	GO:0016787	ENPP2
ENSCHIG00000010175	GO:0016787	PADI3
ENSCHIG00000022192	GO:0016787	DIS3L2
ENSCHIG00000025976	GO:0016787	DUSP2
ENSCHIG00000017497	GO:0016787	PTPRG
ENSCHIG00000017325	GO:0016787	PTPRD
ENSCHIG00000020009	GO:0016787	-
ENSCHIG00000007829	GO:0016787	PDP2
ENSCHIG00000014322	GO:0016787	ACP5
ENSCHIG00000013872	GO:0016787	USP49
ENSCHIG00000017289	GO:0016787	NDST1
ENSCHIG00000025100	GO:0016787	PLCD3
ENSCHIG00000024749	GO:0016787	MMP23B
ENSCHIG00000014724	GO:0016787	PTPN21
ENSCHIG00000012504	GO:0016787	PLCD1
ENSCHIG00000024664	GO:0016787	ENPP1
ENSCHIG00000010789	GO:0016787	PTPRJ
ENSCHIG00000017004	GO:0016787	MAN1C1
ENSCHIG00000015030	GO:0016787	-
ENSCHIG00000012597	GO:0016787	HDAC7
ENSCHIG00000019949	GO:0016787	PTPN6
ENSCHIG00000012983	GO:0016787	MMP24
ENSCHIG00000016346	GO:0016787	TRABD2B
ENSCHIG00000011077	GO:0016787	SYNJ2
ENSCHIG00000016802	GO:0016787	PDE2A
ENSCHIG00000009837	GO:0016787	SMARCA1
ENSCHIG00000018100	GO:0016787	PLCB1
ENSCHIG00000007970	GO:0016787	RNPEPL1
ENSCHIG00000021402	GO:0016787	PLA2G6
ENSCHIG00000014450	GO:0016787	DUSP23
ENSCHIG00000001349	GO:0016787	ARSB
ENSCHIG00000007111	GO:0016787	EPHX2
ENSCHIG00000013510	GO:0016787	PNPLA4
ENSCHIG00000019250	GO:0016787	-
ENSCHIG00000002460	GO:0016787	USP2
ENSCHIG00000017011	GO:0016787	DHX58
ENSCHIG00000014461	GO:0016787	SULF2
ENSCHIG00000019547	GO:0016787	PLCB3
ENSCHIG00000016158	GO:0016787	INPP5A
ENSCHIG00000011010	GO:0016787	MMP14
ENSCHIG00000013572	GO:0016787	ENDOD1
ENSCHIG00000024083	GO:0016787	PNPLA2
ENSCHIG00000021332	GO:0016787	DDX17
ENSCHIG00000009713	GO:0016787	ERAP1
ENSCHIG00000010417	GO:0016787	HDAC11
ENSCHIG00000018437	GO:0016787	HDAC4
ENSCHIG00000005570	GO:0019900	TNS2
ENSCHIG00000014706	GO:0030036	DAAM2
ENSCHIG00000023997	GO:0030036	AMOT
ENSCHIG00000020799	GO:0030036	FMNL1
ENSCHIG00000019052	GO:0030036	DMTN
ENSCHIG00000020902	GO:0030036	ELMO1
ENSCHIG00000013817	GO:0030036	NUAK2
ENSCHIG00000021241	GO:0030036	RAC3
ENSCHIG00000013365	GO:0030036	RHOG
ENSCHIG00000015995	GO:0030036	FLNB
ENSCHIG00000020803	GO:0030036	DIAPH3
ENSCHIG00000021812	GO:0030036	ABLIM3
ENSCHIG00000001133	GO:0030036	ARHGEF17
ENSCHIG00000023897	GO:0030036	RAC1
ENSCHIG00000011888	GO:0030036	PDLIM7
ENSCHIG00000012822	GO:0030036	-
ENSCHIG00000025348	GO:0030036	CDC42BPB
ENSCHIG00000010857	GO:0030036	CDC42EP2
ENSCHIG00000013173	GO:0030036	ROCK2
ENSCHIG00000026574	GO:0030335	FAM110C
ENSCHIG00000014072	GO:0030335	MYOC
ENSCHIG00000026366	GO:0030335	F2RL1
ENSCHIG00000001759	GO:0030335	FAM107A
ENSCHIG00000011883	GO:0030335	EDN1
ENSCHIG00000015809	GO:0030335	MYLK
ENSCHIG00000021773	GO:0030335	CEMIP
ENSCHIG00000022450	GO:0030335	LYN
ENSCHIG00000010670	GO:0030335	NTRK3
ENSCHIG00000026624	GO:0030335	-
ENSCHIG00000024155	GO:0030335	FERMT3
ENSCHIG00000000480	GO:0030335	PLAU
ENSCHIG00000018863	GO:0030335	IGF1
ENSCHIG00000020969	GO:0030335	MDK
ENSCHIG00000021480	GO:0030335	RET
ENSCHIG00000025019	GO:0030335	EPHA4
ENSCHIG00000022581	GO:0030335	GPER1
ENSCHIG00000015262	GO:0030335	PDGFA
ENSCHIG00000000189	GO:0030335	FAM83H
ENSCHIG00000026211	GO:0030335	FZD4
ENSCHIG00000018960	GO:0030335	PECAM1
ENSCHIG00000025316	GO:0030335	LEF1
ENSCHIG00000021149	GO:0030335	BMP4
ENSCHIG00000020711	GO:0030335	MAZ
ENSCHIG00000014437	GO:0030335	SH3RF2
ENSCHIG00000023929	GO:0030335	AIF1
ENSCHIG00000020175	GO:0030335	PIK3CD
ENSCHIG00000021033	GO:0030335	NOTCH1
ENSCHIG00000022474	GO:0030335	F2R
ENSCHIG00000026234	GO:0030335	PTK2B
ENSCHIG00000026368	GO:0030335	BCAR1
ENSCHIG00000021158	GO:0030335	PIK3R1
ENSCHIG00000018026	GO:0030335	DAPK3
ENSCHIG00000011010	GO:0030335	MMP14
ENSCHIG00000026676	GO:0030335	ACTG1
ENSCHIG00000013943	GO:0030335	PTK2
ENSCHIG00000013173	GO:0030335	ROCK2
ENSCHIG00000022955	GO:0030514	SFRP2
ENSCHIG00000019903	GO:0030514	SOST
ENSCHIG00000014847	GO:0030514	DKK1
ENSCHIG00000023003	GO:0030514	HTRA3
ENSCHIG00000010643	GO:0030514	GREM1
ENSCHIG00000015150	GO:0030514	BAMBI
ENSCHIG00000010023	GO:0030514	CRIM1
ENSCHIG00000014291	GO:0030514	SFRP1
ENSCHIG00000021033	GO:0030514	NOTCH1
ENSCHIG00000019461	GO:0030514	SMAD7
ENSCHIG00000011476	GO:0030514	SKI
ENSCHIG00000022955	GO:0033138	SFRP2
ENSCHIG00000010670	GO:0033138	NTRK3
ENSCHIG00000016322	GO:0033138	BCL2
ENSCHIG00000010621	GO:0033138	RAPGEF3
ENSCHIG00000015637	GO:0033138	GAS6
ENSCHIG00000014176	GO:0033138	LIF
ENSCHIG00000022672	GO:0033138	ARAF
ENSCHIG00000017644	GO:0033138	PRKD1
ENSCHIG00000023122	GO:0033138	NTRK2
ENSCHIG00000021478	GO:0035091	SNX10
ENSCHIG00000022178	GO:0035091	NCF1
ENSCHIG00000022008	GO:0035091	SNX29
ENSCHIG00000007585	GO:0035091	-
ENSCHIG00000024191	GO:0035091	TOM1
ENSCHIG00000018341	GO:0035091	ARHGAP32
ENSCHIG00000006075	GO:0035091	TLN1
ENSCHIG00000012241	GO:0035091	FCHO2
ENSCHIG00000021403	GO:0035091	KIF16B
ENSCHIG00000019548	GO:0035091	SBF2
ENSCHIG00000015775	GO:0035091	GRAMD2A
ENSCHIG00000023729	GO:0045893	EBF2
ENSCHIG00000012528	GO:0045893	CDKN1C
ENSCHIG00000012775	GO:0045893	NR5A2
ENSCHIG00000027139	GO:0045893	ZNF423
ENSCHIG00000019903	GO:0045893	SOST
ENSCHIG00000021667	GO:0045893	MYF6
ENSCHIG00000019532	GO:0045893	ARNTL2
ENSCHIG00000021756	GO:0045893	ZIC3
ENSCHIG00000017655	GO:0045893	PRDM16
ENSCHIG00000026576	GO:0045893	WNT4
ENSCHIG00000012253	GO:0045893	NFIB
ENSCHIG00000019258	GO:0045893	CITED1
ENSCHIG00000027035	GO:0045893	ACVRL1
ENSCHIG00000011208	GO:0045893	TBX20
ENSCHIG00000016901	GO:0045893	SOX8
ENSCHIG00000010643	GO:0045893	GREM1
ENSCHIG00000018863	GO:0045893	IGF1
ENSCHIG00000015150	GO:0045893	BAMBI
ENSCHIG00000017724	GO:0045893	GRHL2
ENSCHIG00000020969	GO:0045893	MDK
ENSCHIG00000019450	GO:0045893	MT3
ENSCHIG00000019581	GO:0045893	GDF6
ENSCHIG00000019232	GO:0045893	EBF3
ENSCHIG00000008795	GO:0045893	KLF2
ENSCHIG00000021480	GO:0045893	RET
ENSCHIG00000012830	GO:0045893	TGFB1I1
ENSCHIG00000024662	GO:0045893	LHX2
ENSCHIG00000022178	GO:0045893	NCF1
ENSCHIG00000006086	GO:0045893	HHEX
ENSCHIG00000006004	GO:0045893	FOXE1
ENSCHIG00000025201	GO:0045893	HOXC13
ENSCHIG00000015640	GO:0045893	FLI1
ENSCHIG00000026211	GO:0045893	FZD4
ENSCHIG00000012433	GO:0045893	HAND2
ENSCHIG00000025316	GO:0045893	LEF1
ENSCHIG00000022641	GO:0045893	ARNT2
ENSCHIG00000021149	GO:0045893	BMP4
ENSCHIG00000016262	GO:0045893	BCL3
ENSCHIG00000022193	GO:0045893	GLIS2
ENSCHIG00000020711	GO:0045893	MAZ
ENSCHIG00000015991	GO:0045893	PPARGC1A
ENSCHIG00000014291	GO:0045893	SFRP1
ENSCHIG00000008305	GO:0045893	ZBTB16
ENSCHIG00000013365	GO:0045893	RHOG
ENSCHIG00000009982	GO:0045893	BMP7
ENSCHIG00000014553	GO:0045893	TEAD4
ENSCHIG00000021033	GO:0045893	NOTCH1
ENSCHIG00000011345	GO:0045893	IRF7
ENSCHIG00000022474	GO:0045893	F2R
ENSCHIG00000015764	GO:0045893	ZFPM2
ENSCHIG00000017378	GO:0045893	NUPR1
ENSCHIG00000022111	GO:0045893	MITF
ENSCHIG00000021122	GO:0045893	NFYC
ENSCHIG00000012123	GO:0045893	TRIM8
ENSCHIG00000003424	GO:0045893	HMBOX1
ENSCHIG00000024917	GO:0045893	SMARCD3
ENSCHIG00000017639	GO:0045893	CREBBP
ENSCHIG00000010063	GO:0045893	ACTN2
ENSCHIG00000011380	GO:0045893	NFIA
ENSCHIG00000012441	GO:0045893	TRIM28
ENSCHIG00000017600	GO:0045893	GLI2
ENSCHIG00000016272	GO:0045893	KDM8
ENSCHIG00000025863	GO:0045893	SMARCA2
ENSCHIG00000015297	GO:0045893	GLI3
ENSCHIG00000016792	GO:0045893	RUNX1
ENSCHIG00000016615	GO:0045893	SUPT3H
ENSCHIG00000025014	GO:0045893	RERE
ENSCHIG00000021206	GO:0045893	MYOCD
ENSCHIG00000016656	GO:0045893	NCOA1
ENSCHIG00000024558	GO:0045893	TRIM21
ENSCHIG00000013751	GO:0045893	NR1H3
ENSCHIG00000013926	GO:0045893	DYRK1B
ENSCHIG00000000294	GO:0045893	PHF8
ENSCHIG00000020886	GO:0045893	FOXK1
ENSCHIG00000024692	GO:0045893	NSD1
ENSCHIG00000016094	GO:0045893	YWHAH
ENSCHIG00000011147	GO:0045893	PRMT2
ENSCHIG00000015644	GO:0045893	DEAF1
ENSCHIG00000018437	GO:0045893	HDAC4
ENSCHIG00000000294	GO:0051213	PHF8
ENSCHIG00000019903	GO:0140297	SOST
ENSCHIG00000017655	GO:0140297	PRDM16
ENSCHIG00000016901	GO:0140297	SOX8
ENSCHIG00000016322	GO:0140297	BCL2
ENSCHIG00000014084	GO:0140297	RUNX1T1
ENSCHIG00000006086	GO:0140297	HHEX
ENSCHIG00000025201	GO:0140297	HOXC13
ENSCHIG00000016262	GO:0140297	BCL3
ENSCHIG00000012597	GO:0140297	HDAC7
ENSCHIG00000021947	GO:0140297	HOXA7
ENSCHIG00000024917	GO:0140297	SMARCD3
ENSCHIG00000017639	GO:0140297	CREBBP
ENSCHIG00000025244	GO:0140297	CTBP1
ENSCHIG00000011380	GO:0140297	NFIA
ENSCHIG00000021206	GO:0140297	MYOCD
ENSCHIG00000011476	GO:0140297	SKI
ENSCHIG00000011027	GO:0140297	SIRT1
ENSCHIG00000018437	GO:0140297	HDAC4
