# Supplementary material for: In vitro transdifferentiated signatures of goat preadipocytes into mammary epithelial cells revealed by DNA methylation and transcriptome profiling
Source: J Biol Chem. 2022 Oct 17;298(12):102604. doi: 10.1016/j.jbc.2022.102604 (PMC9668736; doi:10.1016/j.jbc.2022.102604)
Supplement: Table S5 [file mmc5.xls]

## Sheet: downregulated DEGs
Table S5. KEGG enrichment analysis of downregulated and upregulated DEGs
KEGG enrichment analysis of downregulated DEGs
KEGGID	Description	GeneRatio	BgRatio	pvalue	padj	geneID	geneName	keggID	Count
chx04060	Cytokine-cytokine receptor interaction	50/719	243/7232	3.43847e-07	7.90591e-05	ENSCHIG00000009915/ENSCHIG00000010998/ENSCHIG00000011175/ENSCHIG00000021149/ENSCHIG00000006667/ENSCHIG00000017390/ENSCHIG00000008163/ENSCHIG00000022975/ENSCHIG00000010153/ENSCHIG00000013024/ENSCHIG00000005122/ENSCHIG00000011473/ENSCHIG00000018403/novel.1050/ENSCHIG00000014349/ENSCHIG00000016428/ENSCHIG00000019616/ENSCHIG00000024086/ENSCHIG00000020331/ENSCHIG00000015572/ENSCHIG00000014176/ENSCHIG0…	IL18R1/CXCL12/CCL17/BMP4/-/IL1RL1/ACKR4/LTBR/GDF10/IL1R1/-/TGFBR2/CCL19/-/LIFR/-/LEP/IL1R2/IL4R/-/LIF/ACVRL1/-/-/CCL5/-/IL1RL2/TNFRSF1B/INHA/IL15/-/-/CTF1/-/IL6R/CCR10/TNFSF4/IL17RE/BMP7/TNFRSF13C/BMP6/CXCR6/-/EDA/INHBB/GDF6/IL22RA1/IL17RB/-/THPO	chx:100861236/chx:102169556/chx:102169211/chx:100860789/chx:108635488/chx:102188323/chx:102173693/chx:102189744/chx:102178514/chx:102187231/chx:108638473/chx:100861300/chx:102174844/chx:108634850/chx:102168488/chx:108635488/chx:100860794/chx:102186601/chx:102176382/chx:108638473/chx:102188524/chx:102186663/chx:108635411/chx:108635411/chx:102171272/chx:108634850/chx:102188053/chx:102191447/chx:100…	50
chx04015	Rap1 signaling pathway	45/719	212/7232	5.39653e-07	7.90591e-05	ENSCHIG00000023776/ENSCHIG00000022083/ENSCHIG00000023897/ENSCHIG00000011753/ENSCHIG00000010621/ENSCHIG00000006075/ENSCHIG00000018460/ENSCHIG00000015981/ENSCHIG00000024766/ENSCHIG00000019547/ENSCHIG00000017644/ENSCHIG00000017236/ENSCHIG00000022474/ENSCHIG00000006532/ENSCHIG00000026368/ENSCHIG00000021241/ENSCHIG00000026676/ENSCHIG00000016712/ENSCHIG00000021158/ENSCHIG00000018863/ENSCHIG00000005373/…	VEGFD/AFDN/RAC1/ADCY6/RAPGEF3/TLN1/RASGRP2/PDGFC/VEGFB/PLCB3/PRKD1/RAPGEF1/F2R/CRKL/BCAR1/RAC3/ACTG1/ADORA2B/PIK3R1/IGF1/APBB1IP/PDGFA/F2RL3/DOCK4/FGFR2/-/PIK3CD/PLCB1/PDGFD/ANGPT4/ADCY4/MAGI2/ITGB2/PLCB4/ADCY7/VAV1/GRIN1/-/-/MAPK13/-/ANGPT2/-/FGFR4/FGF8	chx:102185645/chx:106502495/chx:102173438/chx:102169557/chx:102178145/chx:102179669/chx:102168515/chx:102168934/chx:102189099/chx:102189653/chx:106503372/chx:102176334/chx:102187491/chx:102175206/chx:102176451/chx:102178569/chx:100860883/chx:102179134/chx:102188710/chx:100860838/chx:102174487/chx:102174268/chx:106502258/chx:102186655/chx:102170938/chx:102179343/chx:102177551/chx:102188148/chx:102…	45
chx04810	Regulation of actin cytoskeleton	42/719	215/7232	1.1988e-05	0.000501782	ENSCHIG00000015809/ENSCHIG00000010998/ENSCHIG00000023897/ENSCHIG00000018616/ENSCHIG00000022672/ENSCHIG00000013943/ENSCHIG00000015981/ENSCHIG00000021010/ENSCHIG00000010749/ENSCHIG00000022526/ENSCHIG00000014040/ENSCHIG00000022474/ENSCHIG00000006532/ENSCHIG00000026368/ENSCHIG00000013173/ENSCHIG00000014472/ENSCHIG00000021241/ENSCHIG00000026676/ENSCHIG00000017086/ENSCHIG00000021158/ENSCHIG00000020803/…	MYLK/CXCL12/RAC1/MYH10/ARAF/PTK2/PDGFC/MYL9/PXN/PIP4K2A/GNA13/F2R/CRKL/BCAR1/ROCK2/SCIN/RAC3/ACTG1/MYLK2/PIK3R1/DIAPH3/CYFIP2/FGD3/PDGFA/FGFR2/ITGB4/ITGA7/-/PIK3CD/-/ITGA2/PDGFD/PIP5K1B/ITGB2/-/PAK6/VAV1/-/-/-/FGFR4/FGF8	chx:102190641/chx:102169556/chx:102173438/chx:102177371/chx:102169370/chx:102177814/chx:102168934/chx:102178087/chx:102178097/chx:102169193/chx:102170818/chx:102187491/chx:102175206/chx:102176451/chx:102181692/chx:102187022/chx:102178569/chx:100860883/chx:102182147/chx:102188710/chx:102168917/chx:102177334/chx:102190516/chx:102174268/chx:102170938/chx:102191175/chx:102169839/chx:102179343/chx:102…	42
chx04510	Focal adhesion	40/719	200/7232	1.07953e-05	0.000501782	ENSCHIG00000015809/ENSCHIG00000023776/ENSCHIG00000024855/ENSCHIG00000023897/ENSCHIG00000013943/ENSCHIG00000006075/ENSCHIG00000016322/ENSCHIG00000015981/ENSCHIG00000021010/ENSCHIG00000010749/ENSCHIG00000015995/ENSCHIG00000024766/ENSCHIG00000017236/ENSCHIG00000006532/ENSCHIG00000011086/ENSCHIG00000026368/ENSCHIG00000013173/ENSCHIG00000021241/ENSCHIG00000026676/ENSCHIG00000017086/ENSCHIG00000011048/…	MYLK/VEGFD/PARVA/RAC1/PTK2/TLN1/BCL2/PDGFC/MYL9/PXN/FLNB/VEGFB/RAPGEF1/CRKL/LAMA2/BCAR1/ROCK2/RAC3/ACTG1/MYLK2/LAMA5/PIK3R1/IGF1/PDGFA/ITGB4/ITGA7/-/PIK3CD/-/ITGA2/PDGFD/PIP5K1B/COL6A6/PAK6/VAV1/-/-/TNR/-/SHC4	chx:102190641/chx:102185645/chx:102171628/chx:102173438/chx:102177814/chx:102179669/chx:100861254/chx:102168934/chx:102178087/chx:102178097/chx:102187630/chx:102189099/chx:102176334/chx:102175206/chx:102187050/chx:102176451/chx:102181692/chx:102178569/chx:100860883/chx:102182147/chx:102171801/chx:102188710/chx:100860838/chx:102174268/chx:102191175/chx:102169839/chx:102179343/chx:102177551/chx:102…	40
chx04270	Vascular smooth muscle contraction	30/719	129/7232	6.45657e-06	0.000501782	ENSCHIG00000015809/ENSCHIG00000007818/ENSCHIG00000011753/ENSCHIG00000018616/ENSCHIG00000016254/ENSCHIG00000022672/ENSCHIG00000012190/ENSCHIG00000021010/ENSCHIG00000017779/ENSCHIG00000012195/ENSCHIG00000014040/ENSCHIG00000019547/ENSCHIG00000013173/ENSCHIG00000016712/ENSCHIG00000017086/ENSCHIG00000016059/ENSCHIG00000016612/ENSCHIG00000011883/ENSCHIG00000021402/ENSCHIG00000022231/ENSCHIG00000018100/…	MYLK/ITPR3/ADCY6/MYH10/KCNMB1/ARAF/CALCRL/MYL9/ACTA2/PRKG1/GNA13/PLCB3/ROCK2/ADORA2B/MYLK2/PRKCQ/PTGIR/EDN1/PLA2G6/-/PLCB1/AVPR1A/ADCY4/-/ADRA1B/PLCB4/ADCY7/EDN2/-/KCNMB3	chx:102190641/chx:102184768/chx:102169557/chx:102177371/chx:102185781/chx:102169370/chx:100861156/chx:102178087/chx:102191486/chx:102182753/chx:102170818/chx:102189653/chx:102181692/chx:102179134/chx:102182147/chx:102170884/chx:102169991/chx:102175912/chx:102182111/chx:102182753/chx:102188148/chx:102184883/chx:102185469/chx:102168967/chx:102179850/chx:102180505/chx:102185858/chx:102181465/chx:102…	30
chx04611	Platelet activation	29/719	125/7232	9.6612e-06	0.000501782	ENSCHIG00000015809/ENSCHIG00000007818/ENSCHIG00000011753/ENSCHIG00000014747/ENSCHIG00000006075/ENSCHIG00000018460/ENSCHIG00000017555/ENSCHIG00000012195/ENSCHIG00000014040/ENSCHIG00000019547/ENSCHIG00000022474/ENSCHIG00000013173/ENSCHIG00000026676/ENSCHIG00000017086/ENSCHIG00000021158/ENSCHIG00000005373/ENSCHIG00000014315/ENSCHIG00000016612/ENSCHIG00000022450/ENSCHIG00000015779/ENSCHIG00000020175/…	MYLK/ITPR3/ADCY6/FGG/TLN1/RASGRP2/STIM1/PRKG1/GNA13/PLCB3/F2R/ROCK2/ACTG1/MYLK2/PIK3R1/APBB1IP/F2RL3/PTGIR/LYN/-/PIK3CD/-/ITGA2/PLCB1/ADCY4/PLCB4/ADCY7/MAPK13/FERMT3	chx:102190641/chx:102184768/chx:102169557/chx:102184178/chx:102179669/chx:102168515/chx:102189695/chx:102182753/chx:102170818/chx:102189653/chx:102187491/chx:102181692/chx:100860883/chx:102182147/chx:102188710/chx:102174487/chx:106502258/chx:102169991/chx:102184639/chx:102179343/chx:102177551/chx:102182753/chx:102172198/chx:102188148/chx:102185469/chx:102180505/chx:102185858/chx:100860996/chx:102…	29
chx04061	Viral protein interaction with cytokine and cytokine receptor	22/719	81/7232	8.1079e-06	0.000501782	ENSCHIG00000009915/ENSCHIG00000010998/ENSCHIG00000011175/ENSCHIG00000006667/ENSCHIG00000008163/ENSCHIG00000022975/ENSCHIG00000005122/ENSCHIG00000018403/novel.1050/ENSCHIG00000016428/ENSCHIG00000015572/ENSCHIG00000022311/ENSCHIG00000000153/ENSCHIG00000016688/novel.996/ENSCHIG00000020477/novel.1072/novel.1064/ENSCHIG00000012394/ENSCHIG00000006150/ENSCHIG00000025784/ENSCHIG00000015279	IL18R1/CXCL12/CCL17/-/ACKR4/LTBR/-/CCL19/-/-/-/-/-/CCL5/-/TNFRSF1B/-/-/IL6R/CCR10/IL22RA1/-	chx:100861236/chx:102169556/chx:102169211/chx:108635488/chx:102173693/chx:102189744/chx:108638473/chx:102174844/chx:108634850/chx:108635488/chx:108638473/chx:108635411/chx:108635411/chx:102171272/chx:108634850/chx:102191447/chx:108634850/chx:108635411/chx:102179824/chx:102184001/chx:102178497/chx:102175959	22
chx04610	Complement and coagulation cascades	18/719	67/7232	6.26959e-05	0.00229624	ENSCHIG00000000480/ENSCHIG00000014747/ENSCHIG00000014396/ENSCHIG00000010975/ENSCHIG00000016291/ENSCHIG00000022474/ENSCHIG00000020774/ENSCHIG00000008429/ENSCHIG00000023479/ENSCHIG00000017743/ENSCHIG00000014315/novel.955/ENSCHIG00000019484/ENSCHIG00000014136/ENSCHIG00000019405/ENSCHIG00000010653/ENSCHIG00000015810/ENSCHIG00000021633	PLAU/FGG/C2/THBD/C5AR1/F2R/-/-/C1R/MASP2/F2RL3/-/F8/ITGB2/SERPING1/SERPINC1/SERPIND1/-	chx:102188193/chx:102184178/chx:102176085/chx:102182609/chx:102178657/chx:102187491/chx:102188881/chx:102175833/chx:102188835/chx:102169785/chx:106502258/chx:102188881/chx:102185818/chx:100861185/chx:102181884/chx:102179120/chx:102176036/chx:102185401	18
chx04020	Calcium signaling pathway	33/719	175/7232	0.000206949	0.00551236	ENSCHIG00000015809/ENSCHIG00000007818/ENSCHIG00000025100/ENSCHIG00000009880/ENSCHIG00000014627/ENSCHIG00000017555/ENSCHIG00000026234/ENSCHIG00000019547/ENSCHIG00000007509/ENSCHIG00000022474/ENSCHIG00000012504/ENSCHIG00000016712/ENSCHIG00000017086/ENSCHIG00000024041/ENSCHIG00000004257/ENSCHIG00000006724/ENSCHIG00000007774/ENSCHIG00000018100/ENSCHIG00000016511/ENSCHIG00000020735/ENSCHIG00000018230/…	MYLK/ITPR3/PLCD3/-/ORAI3/STIM1/PTK2B/PLCB3/ADRB1/F2R/PLCD1/ADORA2B/MYLK2/PDE1A/STIM2/LTB4R2/OXTR/PLCB1/AVPR1A/ADCY4/ADRA1B/PLCB4/ADCY7/GNA14/ATP2A1/CACNA1B/GRIN1/-/ATP2A3/HRH1/GNA15/RYR3/CCKAR	chx:102190641/chx:102184768/chx:102190639/chx:102175934/chx:102175544/chx:102189695/chx:102184810/chx:102189653/chx:102187558/chx:102187491/chx:102184479/chx:102179134/chx:102182147/chx:102190998/chx:102186100/chx:108637010/chx:102185124/chx:102188148/chx:102184883/chx:102185469/chx:102179850/chx:102180505/chx:102185858/chx:106502411/chx:102187450/chx:102189138/chx:102181789/chx:102180890/chx:102…	33
chx04062	Chemokine signaling pathway	32/719	167/7232	0.00018945	0.00551236	ENSCHIG00000010998/ENSCHIG00000011175/ENSCHIG00000023897/ENSCHIG00000011753/ENSCHIG00000013943/ENSCHIG00000018460/ENSCHIG00000021723/ENSCHIG00000010749/ENSCHIG00000018403/ENSCHIG00000026234/ENSCHIG00000019547/ENSCHIG00000006532/ENSCHIG00000026368/ENSCHIG00000013173/ENSCHIG00000021241/ENSCHIG00000021158/ENSCHIG00000016688/ENSCHIG00000020902/ENSCHIG00000021914/ENSCHIG00000022450/ENSCHIG00000015779/…	CXCL12/CCL17/RAC1/ADCY6/PTK2/RASGRP2/STAT5B/PXN/CCL19/PTK2B/PLCB3/CRKL/BCAR1/ROCK2/RAC3/PIK3R1/CCL5/ELMO1/GRK4/LYN/-/PIK3CD/PLCB1/CCR10/ADCY4/NCF1/CXCR6/PLCB4/ADCY7/VAV1/-/SHC4	chx:102169556/chx:102169211/chx:102173438/chx:102169557/chx:102177814/chx:102168515/chx:102176415/chx:102178097/chx:102174844/chx:102184810/chx:102189653/chx:102175206/chx:102176451/chx:102181692/chx:102178569/chx:102188710/chx:102171272/chx:102188650/chx:102183500/chx:102184639/chx:102179343/chx:102177551/chx:102188148/chx:102184001/chx:102185469/chx:102176291/chx:102180710/chx:102180505/chx:102…	32
chx04670	Leukocyte transendothelial migration	23/719	104/7232	0.000172829	0.00551236	ENSCHIG00000010998/ENSCHIG00000022083/ENSCHIG00000023897/ENSCHIG00000024336/ENSCHIG00000013943/ENSCHIG00000010621/ENSCHIG00000021010/ENSCHIG00000010749/ENSCHIG00000026234/ENSCHIG00000026368/ENSCHIG00000013173/ENSCHIG00000026676/ENSCHIG00000021158/ENSCHIG00000015779/ENSCHIG00000020175/ENSCHIG00000022178/ENSCHIG00000014136/ENSCHIG00000011155/ENSCHIG00000009017/novel.356/ENSCHIG00000023563/ENSCHIG00…	CXCL12/AFDN/RAC1/THY1/PTK2/RAPGEF3/MYL9/PXN/PTK2B/BCAR1/ROCK2/ACTG1/PIK3R1/-/PIK3CD/NCF1/ITGB2/VAV1/-/-/MAPK13/CYBB/PECAM1	chx:102169556/chx:106502495/chx:102173438/chx:102178188/chx:102177814/chx:102178145/chx:102178087/chx:102178097/chx:102184810/chx:102176451/chx:102181692/chx:100860883/chx:102188710/chx:102179343/chx:102177551/chx:102176291/chx:100861185/chx:102177428/chx:102188638/chx:102180890/chx:100860996/chx:102175938/chx:102179808	23
chx05164	Influenza A	32/719	170/7232	0.000265998	0.00649478	ENSCHIG00000015878/ENSCHIG00000006667/ENSCHIG00000001865/ENSCHIG00000019892/ENSCHIG00000025883/ENSCHIG00000005122/ENSCHIG00000019848/novel.1050/ENSCHIG00000016428/ENSCHIG00000017639/ENSCHIG00000011290/ENSCHIG00000015572/ENSCHIG00000026676/ENSCHIG00000008989/ENSCHIG00000022311/ENSCHIG00000021158/ENSCHIG00000000153/ENSCHIG00000016688/ENSCHIG00000021530/novel.996/ENSCHIG00000015779/ENSCHIG0000002017…	IRF9/-/MX1/OAS1/DDX58/-/IFIH1/-/-/CREBBP/SOCS3/-/ACTG1/PML/-/PIK3R1/-/CCL5/RNASEL/-/-/PIK3CD/RSAD2/-/IRF7/-/-/-/-/-/MX2/-	chx:102190231/chx:108635488/chx:102188635/chx:102190983/chx:102183788/chx:108638473/chx:102183188/chx:108634850/chx:108635488/chx:102187824/chx:102187711/chx:108638473/chx:100860883/chx:102173973/chx:108635411/chx:102188710/chx:108635411/chx:102171272/chx:102191823/chx:108634850/chx:102179343/chx:102177551/chx:102190797/chx:108634850/chx:106503773/chx:102186893/chx:108635411/chx:102182757/chx:102…	32
chx04115	p53 signaling pathway	22/719	102/7232	0.000346421	0.00780779	ENSCHIG00000006667/ENSCHIG00000017410/ENSCHIG00000016322/ENSCHIG00000005122/novel.1050/ENSCHIG00000004699/ENSCHIG00000016428/ENSCHIG00000016621/ENSCHIG00000011819/ENSCHIG00000015572/ENSCHIG00000022311/ENSCHIG00000000153/ENSCHIG00000018863/novel.996/ENSCHIG00000017822/ENSCHIG00000018121/novel.1072/ENSCHIG00000025523/novel.1064/ENSCHIG00000010347/ENSCHIG00000015279/ENSCHIG00000003536	-/COP1/BCL2/-/-/CCNG1/-/GADD45G/GADD45B/-/-/-/IGF1/-/SESN1/-/-/SESN3/-/-/-/-	chx:108635488/chx:102182525/chx:100861254/chx:108638473/chx:108634850/chx:102184904/chx:108635488/chx:102188317/chx:102183684/chx:108638473/chx:108635411/chx:108635411/chx:100860838/chx:108634850/chx:102187135/chx:102183129/chx:108634850/chx:102182055/chx:108635411/chx:102171367/chx:102175959/chx:100860751	22
chx04919	Thyroid hormone signaling pathway	25/719	124/7232	0.000422249	0.00843723	ENSCHIG00000021149/ENSCHIG00000025100/ENSCHIG00000009735/ENSCHIG00000017300/ENSCHIG00000021033/ENSCHIG00000019547/ENSCHIG00000024110/novel.948/ENSCHIG00000017639/ENSCHIG00000012504/ENSCHIG00000026676/ENSCHIG00000016656/ENSCHIG00000021158/ENSCHIG00000020419/ENSCHIG00000020645/ENSCHIG00000026576/ENSCHIG00000015779/ENSCHIG00000020175/ENSCHIG00000004100/ENSCHIG00000014066/ENSCHIG00000018100/ENSCHIG00…	BMP4/PLCD3/NCOR1/MED13L/NOTCH1/PLCB3/-/-/CREBBP/PLCD1/ACTG1/NCOA1/PIK3R1/TBC1D4/NOTCH4/WNT4/-/PIK3CD/-/MED12L/PLCB1/PLCB4/ATP2A1/-/ATP2A3	chx:100860789/chx:102190639/chx:102188080/chx:102186038/chx:102172636/chx:102189653/chx:108634606/chx:108634606/chx:102187824/chx:102184479/chx:100860883/chx:102169302/chx:102188710/chx:102180863/chx:102173344/chx:102187819/chx:102179343/chx:102177551/chx:108633207/chx:102181438/chx:102188148/chx:102180505/chx:102187450/chx:102180890/chx:102180626	25
chx04750	Inflammatory mediator regulation of TRP channels	21/719	97/7232	0.000444624	0.00843723	ENSCHIG00000007818/ENSCHIG00000011753/ENSCHIG00000009880/ENSCHIG00000013024/ENSCHIG00000019547/ENSCHIG00000021158/ENSCHIG00000018863/ENSCHIG00000016059/ENSCHIG00000015779/ENSCHIG00000020175/ENSCHIG00000021402/ENSCHIG00000018100/ENSCHIG00000026366/ENSCHIG00000020735/ENSCHIG00000023493/ENSCHIG00000025184/ENSCHIG00000015676/novel.356/ENSCHIG00000023563/ENSCHIG00000002220/ENSCHIG00000012387	ITPR3/ADCY6/-/IL1R1/PLCB3/PIK3R1/IGF1/PRKCQ/-/PIK3CD/PLA2G6/PLCB1/F2RL1/ADCY4/PLCB4/ADCY7/ASIC3/-/MAPK13/-/HRH1	chx:102184768/chx:102169557/chx:102175934/chx:102187231/chx:102189653/chx:102188710/chx:100860838/chx:102170884/chx:102179343/chx:102177551/chx:102182111/chx:102188148/chx:102187771/chx:102185469/chx:102180505/chx:102185858/chx:102186183/chx:102180890/chx:100860996/chx:102180722/chx:108633284	21
chx05414	Dilated cardiomyopathy (DCM)	19/719	84/7232	0.000460736	0.00843723	ENSCHIG00000011753/ENSCHIG00000007509/ENSCHIG00000011086/ENSCHIG00000026676/ENSCHIG00000012486/ENSCHIG00000018863/ENSCHIG00000019457/ENSCHIG00000005571/ENSCHIG00000023587/ENSCHIG00000008416/ENSCHIG00000026714/ENSCHIG00000020735/ENSCHIG00000025184/ENSCHIG00000024152/ENSCHIG00000011712/ENSCHIG00000018453/ENSCHIG00000021976/ENSCHIG00000018472/ENSCHIG00000020704	ADCY6/ADRB1/LAMA2/ACTG1/CACNB3/IGF1/SGCD/ITGB4/ITGA7/DES/ITGA2/ADCY4/ADCY7/ATP2A1/-/ATP2A3/MYBPC3/-/TNNT2	chx:102169557/chx:102187558/chx:102187050/chx:100860883/chx:102182201/chx:100860838/chx:102174655/chx:102191175/chx:102169839/chx:102180712/chx:102172198/chx:102185469/chx:102185858/chx:102187450/chx:102170606/chx:102180626/chx:102186137/chx:102173234/chx:102185261	19
chx04971	Gastric acid secretion	17/719	75/7232	0.000881516	0.0143491	ENSCHIG00000015809/ENSCHIG00000007818/ENSCHIG00000011753/ENSCHIG00000009880/ENSCHIG00000019547/ENSCHIG00000020413/ENSCHIG00000026676/ENSCHIG00000017086/novel.683/ENSCHIG00000020793/ENSCHIG00000018100/ENSCHIG00000020735/ENSCHIG00000023493/ENSCHIG00000025184/novel.356/ENSCHIG00000006429/ENSCHIG00000016188	MYLK/ITPR3/ADCY6/-/PLCB3/-/ACTG1/MYLK2/-/KCNQ1/PLCB1/ADCY4/PLCB4/ADCY7/-/KCNE2/CA2	chx:102190641/chx:102184768/chx:102169557/chx:102175934/chx:102189653/chx:102186459/chx:100860883/chx:102182147/chx:106502068/chx:102174913/chx:102188148/chx:102185469/chx:102180505/chx:102185858/chx:102180890/chx:102169795/chx:102174762	17
chx04973	Carbohydrate digestion and absorption	11/719	38/7232	0.00084712	0.0143491	ENSCHIG00000019547/ENSCHIG00000021158/ENSCHIG00000015779/ENSCHIG00000020175/ENSCHIG00000018100/ENSCHIG00000023493/ENSCHIG00000021836/ENSCHIG00000010515/ENSCHIG00000015030/ENSCHIG00000024699/ENSCHIG00000018753	PLCB3/PIK3R1/-/PIK3CD/PLCB1/PLCB4/-/-/-/TAS1R3/-	chx:102189653/chx:102188710/chx:102179343/chx:102177551/chx:102188148/chx:102180505/chx:102185208/chx:102178379/chx:102169641/chx:102189978/chx:106501911	11
chx04360	Axon guidance	32/719	184/7232	0.00111286	0.0157897	ENSCHIG00000010998/ENSCHIG00000023897/ENSCHIG00000025019/ENSCHIG00000013943/ENSCHIG00000009880/ENSCHIG00000021010/ENSCHIG00000013180/ENSCHIG00000017078/ENSCHIG00000013173/ENSCHIG00000021241/ENSCHIG00000007677/ENSCHIG00000021158/ENSCHIG00000012568/ENSCHIG00000026576/ENSCHIG00000021812/ENSCHIG00000026082/ENSCHIG00000015779/ENSCHIG00000020175/ENSCHIG00000012230/ENSCHIG00000020049/ENSCHIG00000007694/…	CXCL12/RAC1/EPHA4/PTK2/-/MYL9/SEMA5A/SEMA3C/ROCK2/RAC3/SLIT3/PIK3R1/SEMA6D/WNT4/ABLIM3/NTN3/-/PIK3CD/ROBO2/NTNG1/UNC5C/BMP7/-/-/EPHA5/PAK6/-/-/EPHA7/SEMA3D/-/DCC	chx:102169556/chx:102173438/chx:102183467/chx:102177814/chx:102175934/chx:102178087/chx:102170636/chx:102183759/chx:102181692/chx:102178569/chx:102177280/chx:102188710/chx:102182313/chx:102187819/chx:102180124/chx:106503565/chx:102179343/chx:102177551/chx:102182257/chx:102190191/chx:102187927/chx:102177903/chx:102173812/chx:102173812/chx:102182393/chx:100860973/chx:102188638/chx:102180890/chx:102…	32
chx04310	Wnt signaling pathway	28/719	154/7232	0.00111142	0.0157897	ENSCHIG00000023897/ENSCHIG00000014847/ENSCHIG00000014706/ENSCHIG00000026211/ENSCHIG00000009880/ENSCHIG00000009681/ENSCHIG00000019547/ENSCHIG00000010768/ENSCHIG00000017639/ENSCHIG00000025244/ENSCHIG00000013173/ENSCHIG00000021241/ENSCHIG00000010654/ENSCHIG00000022955/ENSCHIG00000015150/ENSCHIG00000013682/ENSCHIG00000026576/ENSCHIG00000025316/ENSCHIG00000018100/ENSCHIG00000014291/ENSCHIG00000019903/…	RAC1/DKK1/DAAM2/FZD4/-/TCF7L2/PLCB3/TCF7L1/CREBBP/CTBP1/ROCK2/RAC3/PRICKLE2/SFRP2/BAMBI/RSPO3/WNT4/LEF1/PLCB1/SFRP1/SOST/SFRP5/PLCB4/DKK2/-/WNT9A/-/-	chx:102173438/chx:102182190/chx:102170565/chx:102184122/chx:102175934/chx:102180102/chx:102189653/chx:102187776/chx:102187824/chx:106502236/chx:102181692/chx:102178569/chx:102179895/chx:102169503/chx:102191347/chx:100860772/chx:102187819/chx:100860901/chx:102188148/chx:102176017/chx:102185686/chx:102173712/chx:102180505/chx:102188662/chx:102180890/chx:102184896/chx:102187799/chx:108634040	28
chx04972	Pancreatic secretion	19/719	90/7232	0.00113169	0.0157897	ENSCHIG00000007818/ENSCHIG00000023897/ENSCHIG00000011753/ENSCHIG00000014720/ENSCHIG00000019547/ENSCHIG00000020413/novel.683/ENSCHIG00000019612/ENSCHIG00000020793/ENSCHIG00000018100/ENSCHIG00000020735/ENSCHIG00000023493/ENSCHIG00000025184/ENSCHIG00000024152/novel.356/ENSCHIG00000015030/ENSCHIG00000018453/ENSCHIG00000016188/ENSCHIG00000024465	ITPR3/RAC1/ADCY6/RAB3D/PLCB3/-/-/SLC4A4/KCNQ1/PLCB1/ADCY4/PLCB4/ADCY7/ATP2A1/-/-/ATP2A3/CA2/CCKAR	chx:102184768/chx:102173438/chx:102169557/chx:102187671/chx:102189653/chx:102186459/chx:106502068/chx:102175283/chx:102174913/chx:102188148/chx:102185469/chx:102180505/chx:102185858/chx:102187450/chx:102180890/chx:102169641/chx:102180626/chx:102174762/chx:102185547	19
chx05202	Transcriptional misregulation in cancer	33/719	195/7232	0.00151032	0.0192402	ENSCHIG00000000480/ENSCHIG00000014084/ENSCHIG00000015877/ENSCHIG00000024739/ENSCHIG00000009735/ENSCHIG00000013943/ENSCHIG00000022588/ENSCHIG00000011473/ENSCHIG00000008305/ENSCHIG00000024110/novel.948/ENSCHIG00000010829/ENSCHIG00000024086/ENSCHIG00000016621/ENSCHIG00000017378/ENSCHIG00000011819/ENSCHIG00000022111/ENSCHIG00000015640/ENSCHIG00000020860/ENSCHIG00000008989/ENSCHIG00000022641/ENSCHIG00…	PLAU/RUNX1T1/PPARG/HPGD/NCOR1/PTK2/MAF/TGFBR2/ZBTB16/-/-/PTCRA/IL1R2/GADD45G/NUPR1/GADD45B/MITF/FLI1/ETV6/PML/ARNT2/IGF1/PDGFA/SUPT3H/NSD2/RUNX1/MPO/HHEX/-/-/-/-/BCL11B	chx:102188193/chx:102171993/chx:100861309/chx:102172997/chx:102188080/chx:102177814/chx:108637954/chx:100861300/chx:102178465/chx:108634606/chx:108634606/chx:102176652/chx:102186601/chx:102188317/chx:102183475/chx:102183684/chx:102173423/chx:102168980/chx:102178336/chx:102173973/chx:102174701/chx:100860838/chx:102174268/chx:100861008/chx:102186471/chx:102178020/chx:102185772/chx:102174536/chx:106…	33
chx04540	Gap junction	19/719	92/7232	0.00149069	0.0192402	ENSCHIG00000007818/ENSCHIG00000011753/ENSCHIG00000017162/ENSCHIG00000015981/ENSCHIG00000012195/ENSCHIG00000013929/ENSCHIG00000019547/ENSCHIG00000007509/ENSCHIG00000015262/ENSCHIG00000022231/ENSCHIG00000018100/ENSCHIG00000000336/ENSCHIG00000006770/ENSCHIG00000020735/ENSCHIG00000023493/ENSCHIG00000025184/ENSCHIG00000010476/novel.356/ENSCHIG00000023029	ITPR3/ADCY6/TJP1/PDGFC/PRKG1/MAPK7/PLCB3/ADRB1/PDGFA/-/PLCB1/-/PDGFD/ADCY4/PLCB4/ADCY7/MC1R/-/TUBA8	chx:102184768/chx:102169557/chx:102178667/chx:102168934/chx:102182753/chx:102180534/chx:102189653/chx:102187558/chx:102174268/chx:102182753/chx:102188148/chx:102173837/chx:102168651/chx:102185469/chx:102180505/chx:102185858/chx:102181148/chx:102180890/chx:102176404	19
chx05410	Hypertrophic cardiomyopathy (HCM)	17/719	79/7232	0.00162655	0.0198575	ENSCHIG00000011086/ENSCHIG00000026676/ENSCHIG00000012486/ENSCHIG00000018863/ENSCHIG00000019457/ENSCHIG00000005571/ENSCHIG00000011883/ENSCHIG00000023587/ENSCHIG00000008416/ENSCHIG00000026714/ENSCHIG00000023341/ENSCHIG00000024152/ENSCHIG00000011712/ENSCHIG00000018453/ENSCHIG00000021976/ENSCHIG00000018472/ENSCHIG00000020704	LAMA2/ACTG1/CACNB3/IGF1/SGCD/ITGB4/EDN1/ITGA7/DES/ITGA2/PRKAG3/ATP2A1/-/ATP2A3/MYBPC3/-/TNNT2	chx:102187050/chx:100860883/chx:102182201/chx:100860838/chx:102174655/chx:102191175/chx:102175912/chx:102169839/chx:102180712/chx:102172198/chx:100861301/chx:102187450/chx:102170606/chx:102180626/chx:102186137/chx:102173234/chx:102185261	17
chx05132	Salmonella infection	39/719	245/7232	0.00192351	0.0216765	ENSCHIG00000012025/ENSCHIG00000025012/ENSCHIG00000023897/ENSCHIG00000006667/ENSCHIG00000018616/ENSCHIG00000013305/ENSCHIG00000025985/ENSCHIG00000015249/ENSCHIG00000009681/ENSCHIG00000013365/ENSCHIG00000016322/ENSCHIG00000005122/ENSCHIG00000021010/ENSCHIG00000015995/novel.1050/ENSCHIG00000012713/ENSCHIG00000010768/ENSCHIG00000016428/ENSCHIG00000013173/ENSCHIG00000015572/ENSCHIG00000026676/ENSCHIG0…	-/CYTH3/RAC1/-/MYH10/EXOC2/FHOD1/AHNAK/TCF7L2/RHOG/BCL2/-/MYL9/FLNB/-/RHOB/TCF7L1/-/ROCK2/-/ACTG1/-/-/IRAK1/-/-/CYFIP2/LEF1/-/-/MLKL/-/-/-/MAPK13/-/-/TLR9/-	chx:102188806/chx:102173151/chx:102173438/chx:108635488/chx:102177371/chx:102179823/chx:102177651/chx:102181273/chx:102180102/chx:102191156/chx:100861254/chx:108638473/chx:102178087/chx:102187630/chx:108634850/chx:100860818/chx:102187776/chx:108635488/chx:102181692/chx:108638473/chx:100860883/chx:108635411/chx:108635411/chx:102177432/chx:102185184/chx:108634850/chx:102177334/chx:100860901/chx:108…	39
chx04931	Insulin resistance	21/719	108/7232	0.00191678	0.0216765	ENSCHIG00000016479/ENSCHIG00000001672/ENSCHIG00000023593/ENSCHIG00000011290/ENSCHIG00000013751/ENSCHIG00000017550/ENSCHIG00000021158/ENSCHIG00000024925/ENSCHIG00000025069/ENSCHIG00000014353/ENSCHIG00000020419/ENSCHIG00000012459/ENSCHIG00000016059/ENSCHIG00000024533/ENSCHIG00000015779/ENSCHIG00000020175/ENSCHIG00000020405/ENSCHIG00000019965/ENSCHIG00000011255/ENSCHIG00000023341/ENSCHIG00000015991	RPS6KA2/SLC27A5/CPT1B/SOCS3/NR1H3/GYS1/PIK3R1/-/CD36/-/TBC1D4/PPP1R3D/PRKCQ/SLC27A6/-/PIK3CD/SLC2A4/PPP1R3E/PYGM/PRKAG3/PPARGC1A	chx:102174475/chx:102172839/chx:102187210/chx:102187711/chx:100860906/chx:102188970/chx:102188710/chx:100860908/chx:100860958/chx:108635517/chx:102180863/chx:102174315/chx:102170884/chx:102184423/chx:102179343/chx:102177551/chx:102183003/chx:108637008/chx:102183771/chx:100861301/chx:100861288	21
chx05226	Gastric cancer	25/719	139/7232	0.00234409	0.0244528	ENSCHIG00000019932/ENSCHIG00000026211/ENSCHIG00000022672/ENSCHIG00000011887/ENSCHIG00000009681/ENSCHIG00000016322/ENSCHIG00000001102/ENSCHIG00000011473/ENSCHIG00000024110/ENSCHIG00000010768/novel.948/ENSCHIG00000016621/ENSCHIG00000011819/ENSCHIG00000021158/ENSCHIG00000026576/ENSCHIG00000017963/ENSCHIG00000025316/ENSCHIG00000015779/ENSCHIG00000020175/ENSCHIG00000022614/ENSCHIG00000009523/ENSCHIG00…	-/FZD4/ARAF/RARB/TCF7L2/BCL2/-/TGFBR2/-/TCF7L1/-/GADD45G/GADD45B/PIK3R1/WNT4/FGFR2/LEF1/-/PIK3CD/-/WNT9A/-/-/FGF8/SHC4	chx:102185649/chx:102184122/chx:102169370/chx:102171952/chx:102180102/chx:100861254/chx:102185649/chx:100861300/chx:108634606/chx:102187776/chx:108634606/chx:102188317/chx:102183684/chx:102188710/chx:102187819/chx:102170938/chx:100860901/chx:102179343/chx:102177551/chx:106502019/chx:102184896/chx:100860751/chx:108634040/chx:102179261/chx:102179773	25
chx04933	AGE-RAGE signaling pathway in diabetic complications	21/719	110/7232	0.00242553	0.0244528	ENSCHIG00000023776/ENSCHIG00000023897/ENSCHIG00000025100/ENSCHIG00000010975/ENSCHIG00000016322/ENSCHIG00000021723/ENSCHIG00000011473/ENSCHIG00000024766/ENSCHIG00000019547/ENSCHIG00000012504/ENSCHIG00000021158/ENSCHIG00000011883/ENSCHIG00000015779/ENSCHIG00000020175/ENSCHIG00000018100/ENSCHIG00000023493/ENSCHIG00000021611/ENSCHIG00000009017/novel.356/ENSCHIG00000023563/ENSCHIG00000012563	VEGFD/RAC1/PLCD3/THBD/BCL2/STAT5B/TGFBR2/VEGFB/PLCB3/PLCD1/PIK3R1/EDN1/-/PIK3CD/PLCB1/PLCB4/NOX4/-/-/MAPK13/CYBB	chx:102185645/chx:102173438/chx:102190639/chx:102182609/chx:100861254/chx:102176415/chx:100861300/chx:102189099/chx:102189653/chx:102184479/chx:102188710/chx:102175912/chx:102179343/chx:102177551/chx:102188148/chx:102180505/chx:102181655/chx:102188638/chx:102180890/chx:100860996/chx:102175938	21
chx04666	Fc gamma R-mediated phagocytosis	19/719	96/7232	0.0025037	0.0244528	ENSCHIG00000023897/ENSCHIG00000017530/ENSCHIG00000006532/ENSCHIG00000014472/ENSCHIG00000021158/ENSCHIG00000022450/ENSCHIG00000015779/ENSCHIG00000020175/ENSCHIG00000022600/ENSCHIG00000021402/ENSCHIG00000022178/ENSCHIG00000015013/ENSCHIG00000009722/ENSCHIG00000022655/ENSCHIG00000011155/ENSCHIG00000009017/novel.356/ENSCHIG00000014120/ENSCHIG00000008238	RAC1/GAB2/CRKL/SCIN/PIK3R1/LYN/-/PIK3CD/-/PLA2G6/NCF1/PIP5K1B/-/MARCKSL1/VAV1/-/-/-/-	chx:102173438/chx:102177137/chx:102175206/chx:102187022/chx:102188710/chx:102184639/chx:102179343/chx:102177551/chx:102171567/chx:102182111/chx:102176291/chx:102186592/chx:102172116/chx:102171472/chx:102177428/chx:102188638/chx:102180890/chx:102172116/chx:102185698	19
chx05150	Staphylococcus aureus infection	12/719	49/7232	0.00246845	0.0244528	ENSCHIG00000014747/ENSCHIG00000014396/ENSCHIG00000016291/ENSCHIG00000020774/ENSCHIG00000023479/ENSCHIG00000017743/ENSCHIG00000024513/novel.955/ENSCHIG00000014136/ENSCHIG00000024573/ENSCHIG00000025604/ENSCHIG00000008238	FGG/C2/C5AR1/-/C1R/MASP2/KRT19/-/ITGB2/SELP/-/-	chx:102184178/chx:102176085/chx:102178657/chx:102188881/chx:102188835/chx:102169785/chx:106501743/chx:102188881/chx:100861185/chx:102170076/chx:102180664/chx:102185698	12
chx04210	Apoptosis	27/719	156/7232	0.00283334	0.0246818	ENSCHIG00000007818/ENSCHIG00000024623/ENSCHIG00000011574/ENSCHIG00000006667/ENSCHIG00000013404/ENSCHIG00000016322/ENSCHIG00000005122/novel.1050/ENSCHIG00000016428/ENSCHIG00000016621/ENSCHIG00000011819/ENSCHIG00000013615/ENSCHIG00000015572/ENSCHIG00000026676/ENSCHIG00000022311/ENSCHIG00000021158/ENSCHIG00000020875/ENSCHIG00000000153/novel.996/ENSCHIG00000015779/ENSCHIG00000020175/novel.1072/ENSCHI…	ITPR3/-/CTSK/-/SPTAN1/BCL2/-/-/-/GADD45G/GADD45B/LMNB1/-/ACTG1/-/PIK3R1/CTSL/-/-/-/PIK3CD/-/-/-/-/TUBA8/-	chx:102184768/chx:102186627/chx:102183473/chx:108635488/chx:102176892/chx:100861254/chx:108638473/chx:108634850/chx:108635488/chx:102188317/chx:102183684/chx:102186582/chx:108638473/chx:100860883/chx:108635411/chx:102188710/chx:102185465/chx:108635411/chx:108634850/chx:102179343/chx:102177551/chx:108634850/chx:102173837/chx:108635411/chx:102171367/chx:102176404/chx:102175959	27
chx04650	Natural killer cell mediated cytotoxicity	25/719	141/7232	0.00286411	0.0246818	ENSCHIG00000023897/ENSCHIG00000006667/ENSCHIG00000022672/ENSCHIG00000005122/novel.1050/ENSCHIG00000026234/ENSCHIG00000016428/ENSCHIG00000015572/ENSCHIG00000021241/ENSCHIG00000022311/ENSCHIG00000021158/ENSCHIG00000000153/novel.996/ENSCHIG00000015779/ENSCHIG00000020175/ENSCHIG00000002860/novel.1072/novel.1064/ENSCHIG00000014136/ENSCHIG00000011155/novel.356/ENSCHIG00000015279/ENSCHIG00000019949/ENSC…	RAC1/-/ARAF/-/-/PTK2B/-/-/RAC3/-/PIK3R1/-/-/-/PIK3CD/-/-/-/ITGB2/VAV1/-/-/PTPN6/-/SHC4	chx:102173438/chx:108635488/chx:102169370/chx:108638473/chx:108634850/chx:102184810/chx:108635488/chx:108638473/chx:102178569/chx:108635411/chx:102188710/chx:108635411/chx:108634850/chx:102179343/chx:102177551/chx:108636739/chx:108634850/chx:108635411/chx:100861185/chx:102177428/chx:102180890/chx:102175959/chx:102190308/chx:102185698/chx:102179773	25
chx05100	Bacterial invasion of epithelial cells	16/719	76/7232	0.00279443	0.0246818	ENSCHIG00000002829/ENSCHIG00000023897/ENSCHIG00000013943/ENSCHIG00000013365/ENSCHIG00000010749/ENSCHIG00000006532/ENSCHIG00000026368/ENSCHIG00000026676/ENSCHIG00000021158/ENSCHIG00000020902/ENSCHIG00000015779/ENSCHIG00000020175/ENSCHIG00000009722/ENSCHIG00000009017/ENSCHIG00000014120/ENSCHIG00000013813	ARHGAP10/RAC1/PTK2/RHOG/PXN/CRKL/BCAR1/ACTG1/PIK3R1/ELMO1/-/PIK3CD/-/-/-/SHC4	chx:102173323/chx:102173438/chx:102177814/chx:102191156/chx:102178097/chx:102175206/chx:102176451/chx:100860883/chx:102188710/chx:102188650/chx:102179343/chx:102177551/chx:102172116/chx:102188638/chx:102172116/chx:102179773	16
chx05412	Arrhythmogenic right ventricular cardiomyopathy (ARVC)	15/719	69/7232	0.00269845	0.0246818	ENSCHIG00000009681/ENSCHIG00000010768/ENSCHIG00000011086/ENSCHIG00000026676/ENSCHIG00000012486/ENSCHIG00000010063/ENSCHIG00000025316/ENSCHIG00000019457/ENSCHIG00000005571/ENSCHIG00000023587/ENSCHIG00000008416/ENSCHIG00000016271/ENSCHIG00000026714/ENSCHIG00000024152/ENSCHIG00000018453	TCF7L2/TCF7L1/LAMA2/ACTG1/CACNB3/ACTN2/LEF1/SGCD/ITGB4/ITGA7/DES/DSG2/ITGA2/ATP2A1/ATP2A3	chx:102180102/chx:102187776/chx:102187050/chx:100860883/chx:102182201/chx:102172326/chx:100860901/chx:102174655/chx:102191175/chx:102169839/chx:102180712/chx:102187443/chx:102172198/chx:102187450/chx:102180626	15
chx04520	Adherens junction	15/719	70/7232	0.00312736	0.0261805	ENSCHIG00000013526/ENSCHIG00000022083/ENSCHIG00000023897/ENSCHIG00000017162/ENSCHIG00000009681/ENSCHIG00000011473/ENSCHIG00000010789/ENSCHIG00000010768/ENSCHIG00000017639/ENSCHIG00000021241/ENSCHIG00000026676/ENSCHIG00000025316/ENSCHIG00000025508/ENSCHIG00000009017/ENSCHIG00000019949	SORBS1/AFDN/RAC1/TJP1/TCF7L2/TGFBR2/PTPRJ/TCF7L1/CREBBP/RAC3/ACTG1/LEF1/NECTIN4/-/PTPN6	chx:102187289/chx:106502495/chx:102173438/chx:102178667/chx:102180102/chx:100861300/chx:102174768/chx:102187776/chx:102187824/chx:102178569/chx:100860883/chx:100860901/chx:102171560/chx:102188638/chx:102190308	15
chx04928	Parathyroid hormone synthesis, secretion and action	20/719	107/7232	0.00392412	0.031938	ENSCHIG00000023586/ENSCHIG00000007818/ENSCHIG00000011753/ENSCHIG00000011010/ENSCHIG00000022672/ENSCHIG00000016322/ENSCHIG00000014040/ENSCHIG00000019547/ENSCHIG00000024110/novel.948/ENSCHIG00000009239/ENSCHIG00000012983/ENSCHIG00000018100/ENSCHIG00000020735/ENSCHIG00000007490/ENSCHIG00000019903/ENSCHIG00000023493/ENSCHIG00000025184/novel.356/ENSCHIG00000025718	VDR/ITPR3/ADCY6/MMP14/ARAF/BCL2/GNA13/PLCB3/-/-/CYP24A1/MMP24/PLCB1/ADCY4/PTH1R/SOST/PLCB4/ADCY7/-/BGLAP	chx:102177594/chx:102184768/chx:102169557/chx:100861171/chx:102169370/chx:100861254/chx:102170818/chx:102189653/chx:108634606/chx:108634606/chx:102178921/chx:102176054/chx:102188148/chx:102185469/chx:102183924/chx:102185686/chx:102180505/chx:102185858/chx:102180890/chx:100861188	20
chx04970	Salivary secretion	17/719	86/7232	0.00418679	0.0331548	ENSCHIG00000007818/ENSCHIG00000011753/ENSCHIG00000012195/ENSCHIG00000019547/ENSCHIG00000007509/ENSCHIG00000020413/novel.683/ENSCHIG00000011979/ENSCHIG00000022231/ENSCHIG00000018100/ENSCHIG00000020735/ENSCHIG00000018230/ENSCHIG00000018108/ENSCHIG00000023493/ENSCHIG00000025184/novel.356/ENSCHIG00000023789	ITPR3/ADCY6/PRKG1/PLCB3/ADRB1/-/-/LPO/-/PLCB1/ADCY4/ADRA1B/KCNN4/PLCB4/ADCY7/-/RYR3	chx:102184768/chx:102169557/chx:102182753/chx:102189653/chx:102187558/chx:102186459/chx:106502068/chx:100860761/chx:102182753/chx:102188148/chx:102185469/chx:102179850/chx:102187889/chx:102180505/chx:102185858/chx:102180890/chx:102191052	17
chx05135	Yersinia infection	23/719	133/7232	0.00568147	0.0438071	ENSCHIG00000023897/ENSCHIG00000016479/ENSCHIG00000013943/ENSCHIG00000013365/ENSCHIG00000010749/ENSCHIG00000026234/ENSCHIG00000006532/ENSCHIG00000026368/ENSCHIG00000013173/ENSCHIG00000021241/ENSCHIG00000026676/ENSCHIG00000021158/ENSCHIG00000012170/ENSCHIG00000020902/ENSCHIG00000026843/ENSCHIG00000015779/ENSCHIG00000020175/ENSCHIG00000021584/ENSCHIG00000015013/ENSCHIG00000011155/ENSCHIG00000009017/…	RAC1/RPS6KA2/PTK2/RHOG/PXN/PTK2B/CRKL/BCAR1/ROCK2/RAC3/ACTG1/PIK3R1/IRAK1/ELMO1/-/-/PIK3CD/-/PIP5K1B/VAV1/-/-/MAPK13	chx:102173438/chx:102174475/chx:102177814/chx:102191156/chx:102178097/chx:102184810/chx:102175206/chx:102176451/chx:102181692/chx:102178569/chx:100860883/chx:102188710/chx:102177432/chx:102188650/chx:102182759/chx:102179343/chx:102177551/chx:102186453/chx:102186592/chx:102177428/chx:102188638/chx:108636384/chx:100860996	23

## Sheet: upregulated DEGs
KEGG enrichment analysis of upregulated DEGs
KEGGID	Description	GeneRatio	BgRatio	pvalue	padj	geneID	geneName	keggID	Count
chx04514	Cell adhesion molecules (CAMs)	43/863	134/7232	3.9472e-10	1.23942e-07	ENSCHIG00000021945/novel.503/ENSCHIG00000019467/ENSCHIG00000018153/ENSCHIG00000009614/ENSCHIG00000000101/ENSCHIG00000019338/ENSCHIG00000018365/ENSCHIG00000014877/ENSCHIG00000021162/ENSCHIG00000024296/ENSCHIG00000013031/ENSCHIG00000009485/ENSCHIG00000018662/ENSCHIG00000017512/ENSCHIG00000015573/ENSCHIG00000019429/ENSCHIG00000008042/ENSCHIG00000018782/ENSCHIG00000019468/ENSCHIG00000021280/ENSCHIG00…	-/-/-/-/-/L1CAM/ITGA4/SDC4/PTPRF/F11R/CD40/ITGA6/CADM3/CDH2/ITGA8/SDC2/ITGB8/CTLA4/SDC1/-/NLGN2/NRXN2/CNTN1/CLDN1/-/CLDN4/-/NCAM1/CLDN16/-/-/HLA-DMA/OCLN/ALCAM/DRB3/CD274/-/NRCAM/-/LRRC4B/-/-/LRRC4	chx:108633460/chx:102180584/chx:102181202/chx:108633505/chx:108633459/chx:102181196/chx:102183190/chx:102186321/chx:102180719/chx:102175451/chx:102183249/chx:102186530/chx:102169922/chx:102188004/chx:102181695/chx:102183082/chx:102191301/chx:102179425/chx:102185011/chx:102176782/chx:102190547/chx:102168238/chx:102186933/chx:102189710/chx:102180664/chx:102170379/chx:108633460/chx:102177818/chx:102…	43
chx04024	cAMP signaling pathway	49/863	204/7232	8.27461e-07	0.000110848	ENSCHIG00000004093/ENSCHIG00000007288/ENSCHIG00000009541/ENSCHIG00000012293/ENSCHIG00000015448/ENSCHIG00000003071/ENSCHIG00000025812/ENSCHIG00000019737/ENSCHIG00000026891/ENSCHIG00000011930/ENSCHIG00000025384/ENSCHIG00000022822/ENSCHIG00000023627/ENSCHIG00000009677/ENSCHIG00000007287/ENSCHIG00000000440/ENSCHIG00000020498/ENSCHIG00000016029/ENSCHIG00000017920/ENSCHIG00000001688/ENSCHIG00000021893/…	JUN/PDE4B/ARAP3/NPY1R/CACNA1C/PAK1/ADCY3/EDNRA/GRIN3B/CAMK4/FOS/PDE10A/ATP1B1/PDE3B/GLI1/ATP2B3/TNNI3/CREB3L2/TIAM1/-/HCN2/GRIA3/CREB5/PLD1/-/-/CREB3L3/CFTR/RYR2/BDNF/CAMK2A/-/SOX9/-/-/-/-/-/-/GRIA1/-/NFATC2/SST/-/PTGER2/CALML6/HCN4/SSTR2/-	chx:102185423/chx:102180558/chx:102184425/chx:102186285/chx:100861292/chx:102180827/chx:102169019/chx:102174144/chx:102174657/chx:102187484/chx:102171520/chx:102173660/chx:102168373/chx:102190893/chx:102175836/chx:102168898/chx:100860775/chx:102170199/chx:102170463/chx:100861292/chx:102171060/chx:102169266/chx:102190378/chx:102174434/chx:102174657/chx:108637249/chx:102174829/chx:102179446/chx:102…	49
chx05332	Graft-versus-host disease	16/863	36/7232	1.05906e-06	0.000110848	ENSCHIG00000021945/novel.503/ENSCHIG00000019467/ENSCHIG00000018153/ENSCHIG00000009614/ENSCHIG00000012291/ENSCHIG00000019468/ENSCHIG00000011256/ENSCHIG00000016214/ENSCHIG00000010779/ENSCHIG00000000395/ENSCHIG00000012657/ENSCHIG00000009464/ENSCHIG00000015976/ENSCHIG00000024246/ENSCHIG00000018894	-/-/-/-/-/IL6/-/IL1A/-/-/-/-/HLA-DMA/DRB3/-/-	chx:108633460/chx:102180584/chx:102181202/chx:108633505/chx:108633459/chx:100860785/chx:102176782/chx:100861289/chx:102180664/chx:108633460/chx:108633460/chx:102169753/chx:102188267/chx:102179660/chx:102185917/chx:102170045	16
chx05320	Autoimmune thyroid disease	17/863	41/7232	1.60615e-06	0.000126083	ENSCHIG00000021945/novel.503/ENSCHIG00000019467/ENSCHIG00000018153/ENSCHIG00000009614/ENSCHIG00000024296/ENSCHIG00000008042/ENSCHIG00000019468/ENSCHIG00000016214/ENSCHIG00000010779/ENSCHIG00000000395/ENSCHIG00000012657/ENSCHIG00000009464/ENSCHIG00000015976/ENSCHIG00000024246/ENSCHIG00000015822/ENSCHIG00000018894	-/-/-/-/-/CD40/CTLA4/-/-/-/-/-/HLA-DMA/DRB3/-/-/-	chx:108633460/chx:102180584/chx:102181202/chx:108633505/chx:108633459/chx:102183249/chx:102179425/chx:102176782/chx:102180664/chx:108633460/chx:108633460/chx:102169753/chx:102188267/chx:102179660/chx:102185917/chx:102180761/chx:102170045	17
chx04940	Type I diabetes mellitus	17/863	43/7232	3.53582e-06	0.000211438	ENSCHIG00000021945/ENSCHIG00000014039/ENSCHIG00000025090/novel.503/ENSCHIG00000019467/ENSCHIG00000018153/ENSCHIG00000009614/ENSCHIG00000019468/ENSCHIG00000011256/ENSCHIG00000016214/ENSCHIG00000010779/ENSCHIG00000000395/ENSCHIG00000012657/ENSCHIG00000009464/ENSCHIG00000015976/ENSCHIG00000024246/ENSCHIG00000018894	-/PTPRN/CPE/-/-/-/-/-/IL1A/-/-/-/-/HLA-DMA/DRB3/-/-	chx:108633460/chx:102179143/chx:102191726/chx:102180584/chx:102181202/chx:108633505/chx:108633459/chx:102176782/chx:100861289/chx:102180664/chx:108633460/chx:108633460/chx:102169753/chx:102188267/chx:102179660/chx:102185917/chx:102170045	17
chx05330	Allograft rejection	15/863	35/7232	4.04021e-06	0.000211438	ENSCHIG00000021945/novel.503/ENSCHIG00000019467/ENSCHIG00000018153/ENSCHIG00000009614/ENSCHIG00000024296/ENSCHIG00000019468/ENSCHIG00000016214/ENSCHIG00000010779/ENSCHIG00000000395/ENSCHIG00000012657/ENSCHIG00000009464/ENSCHIG00000015976/ENSCHIG00000024246/ENSCHIG00000018894	-/-/-/-/-/CD40/-/-/-/-/-/HLA-DMA/DRB3/-/-	chx:108633460/chx:102180584/chx:102181202/chx:108633505/chx:108633459/chx:102183249/chx:102176782/chx:102180664/chx:108633460/chx:108633460/chx:102169753/chx:102188267/chx:102179660/chx:102185917/chx:102170045	15
chx04612	Antigen processing and presentation	23/863	73/7232	6.98428e-06	0.000313295	ENSCHIG00000021945/novel.503/ENSCHIG00000010529/ENSCHIG00000019467/ENSCHIG00000018153/ENSCHIG00000009614/ENSCHIG00000023446/ENSCHIG00000025426/ENSCHIG00000005544/ENSCHIG00000025411/ENSCHIG00000020616/ENSCHIG00000025078/ENSCHIG00000019468/ENSCHIG00000015727/ENSCHIG00000016214/ENSCHIG00000010779/ENSCHIG00000000395/ENSCHIG00000012657/ENSCHIG00000022996/ENSCHIG00000009464/ENSCHIG00000015976/ENSCHIG00…	-/-/HSPA2/-/-/-/CALR/CTSB/IFI30/HSPA6/RFX5/HSPA5/-/HSP70.1/-/-/-/-/HSPA1L/HLA-DMA/DRB3/-/-	chx:108633460/chx:102180584/chx:102186695/chx:102181202/chx:108633505/chx:108633459/chx:102185733/chx:102173295/chx:106502275/chx:102185412/chx:102171562/chx:102185663/chx:102176782/chx:102178315/chx:102180664/chx:108633460/chx:108633460/chx:102169753/chx:102177850/chx:102188267/chx:102179660/chx:102185917/chx:102170045	23
chx05416	Viral myocarditis	21/863	67/7232	1.90537e-05	0.000747857	ENSCHIG00000021945/ENSCHIG00000022557/novel.503/ENSCHIG00000010534/ENSCHIG00000019467/ENSCHIG00000018153/ENSCHIG00000009614/ENSCHIG00000024296/ENSCHIG00000025853/ENSCHIG00000019468/ENSCHIG00000017205/ENSCHIG00000016214/ENSCHIG00000010779/ENSCHIG00000000395/ENSCHIG00000012657/ENSCHIG00000009464/ENSCHIG00000017127/ENSCHIG00000015976/ENSCHIG00000024246/ENSCHIG00000006056/ENSCHIG00000018894	-/-/-/CCND1/-/-/-/CD40/-/-/-/-/-/-/-/HLA-DMA/MYH6/DRB3/-/-/-	chx:108633460/chx:102180699/chx:102180584/chx:102169650/chx:102181202/chx:108633505/chx:108633459/chx:102183249/chx:102173997/chx:102176782/chx:102186326/chx:102180664/chx:108633460/chx:108633460/chx:102169753/chx:102188267/chx:106502520/chx:102179660/chx:102185917/chx:102173997/chx:102170045	21
chx05031	Amphetamine addiction	21/863	69/7232	3.13615e-05	0.00109417	ENSCHIG00000004093/ENSCHIG00000015448/ENSCHIG00000026891/ENSCHIG00000011930/ENSCHIG00000025384/novel.876/ENSCHIG00000016029/ENSCHIG00000001688/ENSCHIG00000003296/ENSCHIG00000026842/ENSCHIG00000017696/novel.1079/ENSCHIG00000026228/ENSCHIG00000016993/ENSCHIG00000025051/ENSCHIG00000027251/ENSCHIG00000011358/ENSCHIG00000014013/ENSCHIG00000013689/ENSCHIG00000024050/ENSCHIG00000017770	JUN/CACNA1C/GRIN3B/CAMK4/FOS/-/CREB3L2/-/FOSB/GRIA3/CREB5/-/CREB3L3/PRKCB/CAMK2A/-/STX1A/GRIA1/DDC/SLC18A2/CALML6	chx:102185423/chx:100861292/chx:102174657/chx:102187484/chx:102171520/chx:102180115/chx:102170199/chx:100861292/chx:100860839/chx:102169266/chx:102190378/chx:102174657/chx:102174829/chx:102172114/chx:102185084/chx:102180696/chx:102171480/chx:102171059/chx:102169726/chx:102187453/chx:102187248	21
chx05323	Rheumatoid arthritis	22/863	76/7232	4.83455e-05	0.00151805	ENSCHIG00000020142/ENSCHIG00000009242/ENSCHIG00000004093/ENSCHIG00000024071/ENSCHIG00000026175/ENSCHIG00000014217/ENSCHIG00000015458/ENSCHIG00000001922/ENSCHIG00000020991/ENSCHIG00000025384/ENSCHIG00000008042/ENSCHIG00000012291/ENSCHIG00000011256/ENSCHIG00000017180/ENSCHIG00000022679/ENSCHIG00000016214/ENSCHIG00000025899/ENSCHIG00000009464/ENSCHIG00000019587/ENSCHIG00000015976/ENSCHIG00000022236/…	CXCL8/VEGFA/JUN/-/-/-/CCL20/TGFB3/IL18/FOS/CTLA4/IL6/IL1A/IL11/MMP3/-/TLR2/HLA-DMA/FLT1/DRB3/ATP6V0D2/TEK	chx:102178438/chx:100860957/chx:102185423/chx:102182115/chx:102182115/chx:102182395/chx:102170644/chx:102189962/chx:100861190/chx:102171520/chx:102179425/chx:100860785/chx:100861289/chx:102184367/chx:102170893/chx:102180664/chx:100860747/chx:102188267/chx:100860837/chx:102179660/chx:102172556/chx:102169100	22
chx05144	Malaria	15/863	43/7232	7.48617e-05	0.00213696	ENSCHIG00000020142/ENSCHIG00000024998/ENSCHIG00000024296/ENSCHIG00000001922/ENSCHIG00000020991/ENSCHIG00000015573/ENSCHIG00000012291/ENSCHIG00000018782/ENSCHIG00000009322/ENSCHIG00000025899/ENSCHIG00000023338/ENSCHIG00000024483/ENSCHIG00000017796/ENSCHIG00000024771/ENSCHIG00000019220	CXCL8/MET/CD40/TGFB3/IL18/SDC2/IL6/SDC1/HGF/TLR2/-/THBS4/-/HBAI/-	chx:102178438/chx:102181186/chx:102183249/chx:102189962/chx:100861190/chx:102183082/chx:100860785/chx:102185011/chx:102183288/chx:100860747/chx:102176710/chx:102179675/chx:102175876/chx:102168680/chx:102168959	15
chx00982	Drug metabolism - cytochrome P450	15/863	49/7232	0.000390572	0.01022	ENSCHIG00000022816/ENSCHIG00000009359/ENSCHIG00000024688/ENSCHIG00000012768/novel.876/ENSCHIG00000023592/ENSCHIG00000008585/ENSCHIG00000017360/ENSCHIG00000014242/ENSCHIG00000020694/ENSCHIG00000010819/ENSCHIG00000012239/ENSCHIG00000020570/ENSCHIG00000002450/ENSCHIG00000026847	-/GSTM3/-/-/-/-/-/-/FMO5/FMO3/-/-/-/-/-	chx:102190288/chx:102188913/chx:108633298/chx:102185621/chx:102180115/chx:102189813/chx:102173702/chx:108637838/chx:102191095/chx:102173111/chx:102190481/chx:102173738/chx:102188176/chx:102183140/chx:100861222	15
chx04610	Complement and coagulation cascades	18/863	67/7232	0.000631504	0.0152532	ENSCHIG00000016667/ENSCHIG00000000147/ENSCHIG00000007459/ENSCHIG00000019946/ENSCHIG00000021641/ENSCHIG00000021894/ENSCHIG00000018353/ENSCHIG00000008320/ENSCHIG00000019722/ENSCHIG00000002804/ENSCHIG00000017205/ENSCHIG00000020633/ENSCHIG00000017433/ENSCHIG00000016536/ENSCHIG00000011373/ENSCHIG00000012131/ENSCHIG00000000133/ENSCHIG00000005559	MASP1/PLAT/TFPI/F3/-/-/PLAUR/C3/BDKRB2/BDKRB1/-/F13A1/-/C7/KNG1/C8B/F10/F12	chx:102171378/chx:102187371/chx:102185317/chx:102178131/chx:102169209/chx:102170373/chx:102186624/chx:100860826/chx:102187899/chx:108633196/chx:102186326/chx:102169238/chx:102181552/chx:102180259/chx:102174978/chx:102170749/chx:102174670/chx:102178999	18
chx00230	Purine metabolism	30/863	138/7232	0.000706548	0.0158469	ENSCHIG00000019664/ENSCHIG00000007288/ENSCHIG00000019259/ENSCHIG00000013444/ENSCHIG00000010651/ENSCHIG00000017276/ENSCHIG00000023900/ENSCHIG00000025812/ENSCHIG00000010402/ENSCHIG00000024167/ENSCHIG00000025152/ENSCHIG00000013332/ENSCHIG00000022822/ENSCHIG00000017496/ENSCHIG00000017608/ENSCHIG00000026804/ENSCHIG00000009677/ENSCHIG00000024811/ENSCHIG00000020916/ENSCHIG00000017746/ENSCHIG00000026374/…	-/PDE4B/-/PAPSS2/NT5E/XDH/ENTPD3/ADCY3/-/GMPR/DGUOK/AMPD3/PDE10A/PDE9A/ENTPD4/ENTPD5/PDE3B/NT5C/NME3/PDE1C/AK8/-/-/-/GUCY1A1/ENTPD2/AK7/-/GDA/PDE6A	chx:102169406/chx:102180558/chx:102169406/chx:102187555/chx:102189125/chx:100861280/chx:102190080/chx:102169019/chx:102176691/chx:102173350/chx:102177346/chx:102176807/chx:102173660/chx:102183369/chx:102177626/chx:102187956/chx:102190893/chx:102172480/chx:102190038/chx:102180455/chx:102179018/chx:102176963/chx:102183404/chx:102171320/chx:102169692/chx:102183153/chx:102177102/chx:102173923/chx:102…	30
chx04060	Cytokine-cytokine receptor interaction	46/863	243/7232	0.000871016	0.0182333	ENSCHIG00000020142/ENSCHIG00000023226/ENSCHIG00000024071/ENSCHIG00000026175/ENSCHIG00000014217/ENSCHIG00000015458/ENSCHIG00000024689/ENSCHIG00000024296/ENSCHIG00000019891/ENSCHIG00000001922/ENSCHIG00000020898/ENSCHIG00000007731/ENSCHIG00000020991/ENSCHIG00000010918/ENSCHIG00000020838/ENSCHIG00000012291/ENSCHIG00000019897/ENSCHIG00000020304/ENSCHIG00000026271/ENSCHIG00000011256/ENSCHIG00000023828/…	CXCL8/LEPR/-/-/-/CCL20/TNFRSF11B/CD40/IL10RB/TGFB3/IL36A/NGF/IL18/-/-/IL6/-/IL33/TNFRSF21/IL1A/TNFRSF6B/IL11/-/IL1RN/-/INHBE/-/RELT/-/TNFRSF25/PPBP/CNTFR/CSF2RA/-/TNFSF15/IL13RA2/-/CXCR4/CCL25/-/-/TNFSF14/IL25/-/MSTN/-	chx:102178438/chx:102180987/chx:102182115/chx:102182115/chx:102182395/chx:102170644/chx:100860896/chx:102183249/chx:102174776/chx:102189962/chx:102181965/chx:100862660/chx:100861190/chx:102182235/chx:102188811/chx:100860785/chx:102175057/chx:102176795/chx:102184104/chx:100861289/chx:102169607/chx:102184367/chx:106503997/chx:102182800/chx:102188582/chx:102176101/chx:102176445/chx:102191820/chx:102…	46
chx05134	Legionellosis	19/863	75/7232	0.0009898	0.0194248	ENSCHIG00000020142/ENSCHIG00000016589/ENSCHIG00000024071/ENSCHIG00000010529/ENSCHIG00000026175/ENSCHIG00000014217/ENSCHIG00000025411/ENSCHIG00000020991/ENSCHIG00000018493/ENSCHIG00000008320/ENSCHIG00000012291/ENSCHIG00000025853/ENSCHIG00000015727/ENSCHIG00000025899/ENSCHIG00000016843/ENSCHIG00000023123/ENSCHIG00000011350/ENSCHIG00000022996/ENSCHIG00000006056	CXCL8/EEF1A2/-/HSPA2/-/-/HSPA6/IL18/NAIP/C3/IL6/-/HSP70.1/TLR2/BNIP3/PYCARD/CD14/HSPA1L/-	chx:102178438/chx:102170440/chx:102182115/chx:102186695/chx:102182115/chx:102182395/chx:102185412/chx:100861190/chx:102185222/chx:100860826/chx:100860785/chx:102173997/chx:102178315/chx:100860747/chx:102178036/chx:100861338/chx:102177056/chx:102177850/chx:102173997	19
chx04010	MAPK signaling pathway	52/863	286/7232	0.00108576	0.0200547	ENSCHIG00000009242/ENSCHIG00000004093/ENSCHIG00000026282/ENSCHIG00000010529/ENSCHIG00000008392/ENSCHIG00000024998/ENSCHIG00000015448/ENSCHIG00000003071/ENSCHIG00000016788/ENSCHIG00000025411/ENSCHIG00000021055/ENSCHIG00000001922/ENSCHIG00000007731/ENSCHIG00000025211/ENSCHIG00000015239/ENSCHIG00000015574/ENSCHIG00000000483/ENSCHIG00000012617/ENSCHIG00000011320/ENSCHIG00000025384/ENSCHIG00000012922/…	VEGFA/JUN/PLA2G4A/HSPA2/CACNA1G/MET/CACNA1C/PAK1/CACNA1A/HSPA6/FLNC/TGFB3/NGF/KITLG/RPS6KA1/FGF7/EREG/RELB/DUSP6/FOS/DUSP5/IL1A/-/CACNB1/HSP70.1/-/EFNA2/FGF2/FGF5/HGF/TGFA/-/CD14/PRKCB/BDNF/PTPN5/EFNA4/HSPA1L/CACNB2/MAP2K6/FLT1/EFNA1/PTPRR/PGF/NTF4/-/NFATC2/FGF22/TEK/-/-/AREG	chx:100860957/chx:102185423/chx:102178930/chx:102186695/chx:102187163/chx:102181186/chx:100861292/chx:102180827/chx:102168441/chx:102185412/chx:102170485/chx:102189962/chx:100862660/chx:100860807/chx:102191283/chx:102178454/chx:102183226/chx:102171147/chx:102172327/chx:102171520/chx:102186181/chx:100861289/chx:108634353/chx:102178206/chx:102178315/chx:100861292/chx:106502352/chx:102186892/chx:102…	52
chx00980	Metabolism of xenobiotics by cytochrome P450	15/863	54/7232	0.00121021	0.0208363	ENSCHIG00000022816/ENSCHIG00000009359/ENSCHIG00000024688/ENSCHIG00000020562/ENSCHIG00000012768/ENSCHIG00000004827/ENSCHIG00000023592/ENSCHIG00000008585/ENSCHIG00000017360/ENSCHIG00000010819/ENSCHIG00000012239/ENSCHIG00000002450/ENSCHIG00000026847/ENSCHIG00000007290/ENSCHIG00000012382	-/GSTM3/-/-/-/-/-/-/-/-/-/-/-/-/CYP1B1	chx:102190288/chx:102188913/chx:108633298/chx:106503221/chx:102185621/chx:108633281/chx:102189813/chx:102173702/chx:108637838/chx:102190481/chx:102173738/chx:102183140/chx:100861222/chx:102172669/chx:102184252	15
chx04151	PI3K-Akt signaling pathway	62/863	357/7232	0.0012608	0.0208363	ENSCHIG00000009242/ENSCHIG00000025136/ENSCHIG00000021438/ENSCHIG00000024702/ENSCHIG00000025647/ENSCHIG00000010534/ENSCHIG00000020744/ENSCHIG00000024998/ENSCHIG00000019338/ENSCHIG00000019560/ENSCHIG00000010532/ENSCHIG00000014910/ENSCHIG00000018004/ENSCHIG00000013031/ENSCHIG00000007731/ENSCHIG00000015062/ENSCHIG00000025211/ENSCHIG00000006042/ENSCHIG00000009693/ENSCHIG00000017512/ENSCHIG00000015574/…	VEGFA/-/FN1/PCK2/COL1A2/CCND1/TNC/MET/ITGA4/LAMA4/GNG2/SPP1/COL6A2/ITGA6/NGF/PPP2R3C/KITLG/CDKN1A/HSP90B1/ITGA8/FGF7/CCNE1/EREG/ITGB8/LPAR2/IL6/-/CDK2/IBSP/THEM4/GNG4/CREB3L2/EFNA2/BCL2L11/CCNE2/MYB/FGF2/LPAR1/LPAR6/FGF5/HGF/TLR2/TGFA/CREB5/CREB3L3/BDNF/EFNA4/LAMB3/LAMA3/FLT1/EFNA1/PGF/NTF4/-/THBS4/FGF22/COL4A4/ITGA11/TEK/-/-/AREG	chx:100860957/chx:102180657/chx:102182645/chx:102179952/chx:100860940/chx:102169650/chx:102179198/chx:102181186/chx:102183190/chx:102177440/chx:102189312/chx:100860805/chx:102191378/chx:102186530/chx:100862660/chx:102182916/chx:100860807/chx:102179898/chx:102179454/chx:102181695/chx:102178454/chx:102184185/chx:102183226/chx:102191301/chx:102187119/chx:100860785/chx:102175057/chx:100860751/chx:102…	62
chx05165	Human papillomavirus infection	59/863	342/7232	0.00192983	0.0293335	ENSCHIG00000016131/ENSCHIG00000009242/ENSCHIG00000023277/ENSCHIG00000021945/ENSCHIG00000025136/ENSCHIG00000021438/ENSCHIG00000025647/novel.503/ENSCHIG00000010534/ENSCHIG00000020744/ENSCHIG00000019467/ENSCHIG00000018153/ENSCHIG00000020996/ENSCHIG00000009614/ENSCHIG00000019338/ENSCHIG00000019560/ENSCHIG00000014910/ENSCHIG00000018004/ENSCHIG00000013031/ENSCHIG00000015062/ENSCHIG00000014378/ENSCHIG00…	WNT5A/VEGFA/PTGS2/-/-/FN1/COL1A2/-/CCND1/TNC/-/-/JAG1/-/ITGA4/LAMA4/SPP1/COL6A2/ITGA6/PPP2R3C/WNT5B/CDKN1A/ITGA8/CCNE1/ITGB8/-/CDK2/IBSP/-/NOTCH3/FZD10/AXIN2/TCF7/CREB3L2/LLGL2/HEY1/CCNE2/FZD6/-/CREB5/CREB3L3/DLG3/FZD9/-/-/LAMB3/LAMA3/THBS4/-/ATP6V0D2/DLG2/WNT11/COL4A4/ITGA11/HEY2/-/HES4/-/WNT6	chx:102170921/chx:100860957/chx:100860905/chx:108633460/chx:102180657/chx:102182645/chx:100860940/chx:102180584/chx:102169650/chx:102179198/chx:102181202/chx:108633505/chx:102189768/chx:108633459/chx:102183190/chx:102177440/chx:100860805/chx:102191378/chx:102186530/chx:102182916/chx:102176310/chx:102179898/chx:102181695/chx:102184185/chx:102191301/chx:102175057/chx:100860751/chx:102175843/chx:102…	59
chx04512	ECM-receptor interaction	20/863	85/7232	0.0019618	0.0293335	ENSCHIG00000021438/ENSCHIG00000025647/ENSCHIG00000020744/ENSCHIG00000019338/ENSCHIG00000018365/ENSCHIG00000021491/ENSCHIG00000019560/ENSCHIG00000014910/ENSCHIG00000018004/ENSCHIG00000013031/ENSCHIG00000017512/ENSCHIG00000019429/ENSCHIG00000018782/ENSCHIG00000021568/ENSCHIG00000000495/ENSCHIG00000013633/ENSCHIG00000017231/ENSCHIG00000024483/ENSCHIG00000025629/ENSCHIG00000025296	FN1/COL1A2/TNC/ITGA4/SDC4/CD44/LAMA4/SPP1/COL6A2/ITGA6/ITGA8/ITGB8/SDC1/IBSP/LAMB3/LAMA3/SV2A/THBS4/COL4A4/ITGA11	chx:102182645/chx:100860940/chx:102179198/chx:102183190/chx:102186321/chx:102182426/chx:102177440/chx:100860805/chx:102191378/chx:102186530/chx:102181695/chx:102191301/chx:102185011/chx:102175843/chx:102168376/chx:102190835/chx:102170928/chx:102179675/chx:102190083/chx:102171074	20
chx05204	Chemical carcinogenesis	15/863	58/7232	0.00263584	0.0376206	ENSCHIG00000023277/ENSCHIG00000022816/ENSCHIG00000009359/ENSCHIG00000024688/ENSCHIG00000012768/ENSCHIG00000004827/ENSCHIG00000023592/ENSCHIG00000008585/ENSCHIG00000017360/ENSCHIG00000010819/ENSCHIG00000012239/ENSCHIG00000002450/ENSCHIG00000026847/ENSCHIG00000007290/ENSCHIG00000012382	PTGS2/-/GSTM3/-/-/-/-/-/-/-/-/-/-/-/CYP1B1	chx:100860905/chx:102190288/chx:102188913/chx:108633298/chx:102185621/chx:108633281/chx:102189813/chx:102173702/chx:108637838/chx:102190481/chx:102173738/chx:102183140/chx:100861222/chx:102172669/chx:102184252	15
chx00983	Drug metabolism - other enzymes	16/863	64/7232	0.00280306	0.0382679	ENSCHIG00000022816/ENSCHIG00000009359/ENSCHIG00000024688/ENSCHIG00000017276/ENSCHIG00000027133/ENSCHIG00000012768/ENSCHIG00000005780/ENSCHIG00000023592/ENSCHIG00000014663/ENSCHIG00000008585/ENSCHIG00000020916/ENSCHIG00000017360/ENSCHIG00000003432/ENSCHIG00000010819/ENSCHIG00000002450/ENSCHIG00000026847	-/GSTM3/-/XDH/CDA/-/TPMT/-/UPP1/-/NME3/-/-/-/-/-	chx:102190288/chx:102188913/chx:108633298/chx:100861280/chx:102191092/chx:102185621/chx:100860988/chx:102189813/chx:102174717/chx:102173702/chx:102190038/chx:108637838/chx:102183404/chx:102190481/chx:102183140/chx:100861222	16
chx04657	IL-17 signaling pathway	19/863	82/7232	0.00303122	0.0396585	ENSCHIG00000020142/ENSCHIG00000023277/ENSCHIG00000004093/ENSCHIG00000024071/ENSCHIG00000026175/ENSCHIG00000014217/ENSCHIG00000015458/ENSCHIG00000016845/ENSCHIG00000021461/ENSCHIG00000026621/ENSCHIG00000009693/ENSCHIG00000025384/ENSCHIG00000012291/ENSCHIG00000013396/ENSCHIG00000022679/ENSCHIG00000003296/ENSCHIG00000021039/ENSCHIG00000016925/ENSCHIG00000013424	CXCL8/PTGS2/JUN/-/-/-/CCL20/-/TNFAIP3/S100A8/HSP90B1/FOS/IL6/MAPK4/MMP3/FOSB/MMP13/IL25/-	chx:102178438/chx:100860905/chx:102185423/chx:102182115/chx:102182115/chx:102182395/chx:102170644/chx:102182273/chx:102182977/chx:102168876/chx:102179454/chx:102171520/chx:100860785/chx:102184020/chx:102170893/chx:100860839/chx:102170069/chx:102171712/chx:102191570	19
chx05030	Cocaine addiction	13/863	48/7232	0.00322171	0.0404646	ENSCHIG00000004093/ENSCHIG00000026891/ENSCHIG00000009974/novel.876/ENSCHIG00000016029/ENSCHIG00000003296/ENSCHIG00000017696/novel.1079/ENSCHIG00000026228/ENSCHIG00000006804/ENSCHIG00000027251/ENSCHIG00000013689/ENSCHIG00000024050	JUN/GRIN3B/DLG4/-/CREB3L2/FOSB/CREB5/-/CREB3L3/BDNF/-/DDC/SLC18A2	chx:102185423/chx:102174657/chx:102187803/chx:102180115/chx:102170199/chx:100860839/chx:102190378/chx:102174657/chx:102174829/chx:102180782/chx:102180696/chx:102169726/chx:102187453	13
chx04640	Hematopoietic cell lineage	16/863	66/7232	0.00390591	0.0459139	ENSCHIG00000010000/ENSCHIG00000027016/ENSCHIG00000019338/ENSCHIG00000021491/ENSCHIG00000013031/ENSCHIG00000025211/ENSCHIG00000012291/ENSCHIG00000011256/ENSCHIG00000017205/ENSCHIG00000017180/ENSCHIG00000016214/ENSCHIG00000011350/ENSCHIG00000018324/ENSCHIG00000009464/ENSCHIG00000000328/ENSCHIG00000015976	ANPEP/TFRC/ITGA4/CD44/ITGA6/KITLG/IL6/IL1A/-/IL11/-/CD14/MME/HLA-DMA/CSF2RA/DRB3	chx:102185784/chx:102172197/chx:102183190/chx:102182426/chx:102186530/chx:100860807/chx:100860785/chx:100861289/chx:102186326/chx:102184367/chx:102180664/chx:102177056/chx:102184949/chx:102188267/chx:102175201/chx:102179660	16
chx05020	Prion diseases	9/863	28/7232	0.00394801	0.0459139	ENSCHIG00000014184/ENSCHIG00000025078/ENSCHIG00000012291/ENSCHIG00000011256/ENSCHIG00000022705/ENSCHIG00000013038/ENSCHIG00000014496/ENSCHIG00000016536/ENSCHIG00000012131	PRNP/HSPA5/IL6/IL1A/EGR1/NCAM1/SOD1/C7/C8B	chx:102169975/chx:102185663/chx:100860785/chx:100861289/chx:102188309/chx:102177818/chx:100861196/chx:102180259/chx:102170749	9
chx04724	Glutamatergic synapse	23/863	109/7232	0.00422637	0.046623	ENSCHIG00000026282/ENSCHIG00000015448/ENSCHIG00000010532/ENSCHIG00000025812/ENSCHIG00000016788/ENSCHIG00000025382/ENSCHIG00000023089/ENSCHIG00000026891/ENSCHIG00000017045/ENSCHIG00000009974/ENSCHIG00000018841/ENSCHIG00000022830/ENSCHIG00000000426/ENSCHIG00000001688/ENSCHIG00000026842/ENSCHIG00000020690/ENSCHIG00000010044/novel.1079/ENSCHIG00000016993/ENSCHIG00000026938/ENSCHIG00000016894/ENSCHIG0…	PLA2G4A/CACNA1C/GNG2/ADCY3/CACNA1A/GRIK5/SLC38A3/GRIN3B/SLC1A3/DLG4/KCNJ3/SHANK1/GNG4/-/GRIA3/TRPC1/PLD1/-/PRKCB/SLC1A2/SLC17A7/GRIA1/GRIK2	chx:102178930/chx:100861292/chx:102189312/chx:102169019/chx:102168441/chx:102179313/chx:102174074/chx:102174657/chx:102171550/chx:102187803/chx:102176650/chx:102190985/chx:102170665/chx:100861292/chx:102169266/chx:102177932/chx:102174434/chx:102174657/chx:102172114/chx:102172085/chx:102169042/chx:102171059/chx:102184433	23
chx05321	Inflammatory bowel disease (IBD)	12/863	44/7232	0.00430595	0.046623	ENSCHIG00000004093/ENSCHIG00000001922/ENSCHIG00000020991/ENSCHIG00000012291/ENSCHIG00000011256/ENSCHIG00000024746/ENSCHIG00000016214/ENSCHIG00000025899/ENSCHIG00000009464/ENSCHIG00000015976/ENSCHIG00000013486/ENSCHIG00000005408	JUN/TGFB3/IL18/IL6/IL1A/NOD2/-/TLR2/HLA-DMA/DRB3/NFATC2/RORC	chx:102185423/chx:102189962/chx:100861190/chx:100860785/chx:100861289/chx:102186424/chx:102180664/chx:100860747/chx:102188267/chx:102179660/chx:102188180/chx:100860876	12
chx04911	Insulin secretion	18/863	79/7232	0.00466204	0.0472899	ENSCHIG00000017260/ENSCHIG00000015448/ENSCHIG00000020293/ENSCHIG00000025812/ENSCHIG00000023627/ENSCHIG00000008910/ENSCHIG00000016029/ENSCHIG00000007327/ENSCHIG00000001688/ENSCHIG00000017696/ENSCHIG00000026228/ENSCHIG00000016993/ENSCHIG00000027015/ENSCHIG00000025051/ENSCHIG00000014377/ENSCHIG00000011358/ENSCHIG00000025127/ENSCHIG00000020539	TRPM4/CACNA1C/SNAP25/ADCY3/ATP1B1/KCNMB4/CREB3L2/RAB3A/-/CREB5/CREB3L3/PRKCB/RYR2/CAMK2A/KCNN1/STX1A/KCNMA1/-	chx:102182435/chx:100861292/chx:102182144/chx:102169019/chx:102168373/chx:102184787/chx:102170199/chx:102169575/chx:100861292/chx:102190378/chx:102174829/chx:102172114/chx:102180565/chx:102185084/chx:102170962/chx:102171480/chx:102186276/chx:102179588	18
chx01523	Antifolate resistance	11/863	39/7232	0.00466875	0.0472899	ENSCHIG00000012291/ENSCHIG00000014984/novel.1010/novel.134/novel.1034/novel.1008/ENSCHIG00000005530/novel.978/novel.148/ENSCHIG00000025520/novel.957	IL6/ABCC3/-/-/-/-/-/-/-/ALOX12/-	chx:100860785/chx:102181156/chx:108637249/chx:108637259/chx:108637248/chx:108637259/chx:102185549/chx:108637259/chx:108637259/chx:102187263/chx:102179751	11
