# Supplementary material for: In vitro transdifferentiated signatures of goat preadipocytes into mammary epithelial cells revealed by DNA methylation and transcriptome profiling
Source: J Biol Chem. 2022 Oct 17;298(12):102604. doi: 10.1016/j.jbc.2022.102604 (PMC9668736; doi:10.1016/j.jbc.2022.102604)
Supplement: Table S6 [file mmc6.xls]

## Sheet: downregulated DEGs
Table S6. TF motif enrichment analysis of DEGs
TF motif enrichment analysis of downregulated DEGs
Motif Name	Consensus	P-value	Log P-value	q-value (Benjamini)	# of Target Sequences with Motif(of 1957)	% of Target Sequences with Motif	# of Background Sequences with Motif(of 44725)	% of Background Sequences with Motif
SeqBias: CG bias	SSSSSSSSSS	1e-11	-26.44	0	1744	0.8912	37403.6	0.8363
SUT1?/SacCer-Promoters/Homer	CCCCGCGC	1e-10	-24.48	0	1597	0.816	33707.6	0.7537
NFY(CCAAT)/Promoter/Homer	RGCCAATSRG	1e-07	-17.21	0	145	0.0741	2065.2	0.0462
Klf9(Zf)/GBM-Klf9-ChIP-Seq(GSE62211)/Homer	GCCACRCCCACY	1e-07	-16.7	0	224	0.1145	3571	0.0798
At2g33710(AP2EREBP)/colamp-At2g33710-DAP-Seq(GSE60143)/Homer	WTKGCGGCKR	1e-05	-13.8	0.0002	747	0.3817	14776.6	0.3304
RAP212(AP2EREBP)/col-RAP212-DAP-Seq(GSE60143)/Homer	CGCCGCCATTTT	1e-05	-13.34	0.0003	445	0.2274	8282.1	0.1852
E2FA(E2FDP)/colamp-E2FA-DAP-Seq(GSE60143)/Homer	WWTGGCGCCAWWWNN	1e-05	-12.86	0.0004	127	0.0649	1897.9	0.0424
ABR1(AP2EREBP)/colamp-ABR1-DAP-Seq(GSE60143)/Homer	AAATGGCGGCGG	1e-05	-12.57	0.0004	488	0.2494	9259.1	0.207
ERF4(AP2EREBP)/colamp-ERF4-DAP-Seq(GSE60143)/Homer	WDWTGGCGGCGG	1e-05	-12.2	0.0006	549	0.2805	10601.4	0.237
SeqBias: GA-repeat	GAGAGAGAGA	1e-05	-12.19	0.0006	1368	0.699	29149.3	0.6518
AT1G71450(AP2EREBP)/col-AT1G71450-DAP-Seq(GSE60143)/Homer	DHDWTGTCGGTG	1e-05	-12.03	0.0006	582	0.2974	11331.8	0.2534
RRTF1(AP2EREBP)/colamp-RRTF1-DAP-Seq(GSE60143)/Homer	CCGCCGCHATTT	1e-05	-11.73	0.0007	92	0.047	1299.8	0.0291
AT5G23930(mTERF)/col-AT5G23930-DAP-Seq(GSE60143)/Homer	GGCGGCTG	1e-05	-11.53	0.0008	818	0.418	16583.7	0.3708
RAP26(AP2EREBP)/colamp-RAP26-DAP-Seq(GSE60143)/Homer	HDATGGCGGCGG	0.0001	-11.3	0.0009	603	0.3081	11860	0.2652
DEAR2(AP2EREBP)/colamp-DEAR2-DAP-Seq(GSE60143)/Homer	HCACCGACAWHD	0.0001	-11.3	0.0009	291	0.1487	5223.6	0.1168
DREB19(AP2EREBP)/colamp-DREB19-DAP-Seq(GSE60143)/Homer	AATGTCGGTK	0.0001	-11.27	0.0009	143	0.0731	2268.2	0.0507
TATA-Box(TBP)/Promoter/Homer	CCTTTTAWAGSC	0.0001	-11.2	0.0009	188	0.0961	3148.9	0.0704
ERF15(AP2EREBP)/colamp-ERF15-DAP-Seq(GSE60143)/Homer	WDHAGCMGCCAT	0.0001	-10.93	0.001	817	0.4175	16626.2	0.3718
GAGA-repeat/SacCer-Promoters/Homer	CTYTCTYTCTCTCTC	0.0001	-10.8	0.0011	749	0.3827	15125.6	0.3382
DREB2(AP2EREBP)/col-DREB2-DAP-Seq(GSE60143)/Homer	TMACCGACATWA	0.0001	-10.69	0.0011	118	0.0603	1819.6	0.0407
SeqBias: polyA-repeat	AAAAAAAAAA	0.0001	-10.29	0.0016	1680	0.8585	36890.3	0.8248
BMYB(HTH)/Hela-BMYB-ChIP-Seq(GSE27030)/Homer	NHAACBGYYV	0.0001	-10.07	0.0019	252	0.1288	4509.3	0.1008
AMYB(HTH)/Testes-AMYB-ChIP-Seq(GSE44588)/Homer	TGGCAGTTGG	0.0001	-10.03	0.0019	260	0.1329	4676.5	0.1046
MYB(HTH)/ERMYB-Myb-ChIPSeq(GSE22A28:A37	GGCVGTTR	0.0001	-9.992	0.0019	327	0.1671	6069.9	0.1357
ERF8(AP2EREBP)/colamp-ERF8-DAP-Seq(GSE60143)/Homer	CGCCGYCATW	0.0001	-9.985	0.0019	536	0.2739	10533.7	0.2355
ERF105(AP2EREBP)/colamp-ERF105-DAP-Seq(GSE60143)/Homer	TGGCGGCT	0.0001	-9.925	0.0019	724	0.37	14668.5	0.328
MYB77(MYB)/col-MYB77-DAP-Seq(GSE60143)/Homer	NYAACBGYMC	0.0001	-9.791	0.0021	225	0.115	3977.6	0.0889
SeqBias: A/T bias	WWWWWWWWWW	0.0001	-9.79	0.0021	1026	0.5243	21484.5	0.4804
ERF115(AP2EREBP)/colamp-ERF115-DAP-Seq(GSE60143)/Homer	WTKRCGGCGB	0.0001	-9.766	0.0021	718	0.3669	14553.8	0.3254
KLF10(Zf)/HEK293-KLF10.GFP-ChIP-Seq(GSE58341)/Homer	GGGGGTGTGTCC	0.0001	-9.585	0.0023	186	0.095	3203.1	0.0716
ERF13(AP2EREBP)/colamp-ERF13-DAP-Seq(GSE60143)/Homer	TYAGCCGCCATT	0.0001	-9.559	0.0023	532	0.2718	10490.7	0.2346
At5g18450(AP2EREBP)/col-At5g18450-DAP-Seq(GSE60143)/Homer	CACCGCTT	0.0001	-9.47	0.0024	677	0.3459	13679.4	0.3059
At5g65130(AP2EREBP)/colamp-At5g65130-DAP-Seq(GSE60143)/Homer	CCRCCGACAWTN	0.0001	-9.354	0.0026	119	0.0608	1899.5	0.0425
MYB73(MYB)/col-MYB73-DAP-Seq(GSE60143)/Homer	NNNNHAACNGHHDHN	0.0001	-9.302	0.0027	271	0.1385	4957.7	0.1109
YY1(Zf)/Promoter/Homer	CAAGATGGCGGC	0.0001	-9.224	0.0028	29	0.0148	301	0.0067
ERF11(AP2EREBP)/col-ERF11-DAP-Seq(GSE60143)/Homer	RTGGCGGCGG	0.001	-9.153	0.003	516	0.2637	10185.5	0.2277
Sp5(Zf)/mES-Sp5.Flag-ChIP-Seq(GSE72989)/Homer	RGKGGGCGGAGC	0.001	-9.145	0.003	496	0.2534	9752.8	0.2181
ERF3(AP2EREBP)/colamp-ERF3-DAP-Seq(GSE60143)/Homer	ATGGCGGCGG	0.001	-8.855	0.0038	450	0.2299	8788.1	0.1965
KLF3(Zf)/MEF-Klf3-ChIP-Seq(GSE44748)/Homer	NRGCCCCRCCCHBNN	0.001	-8.817	0.0038	252	0.1288	4601.5	0.1029
Elf4(ETS)/BMDM-Elf4-ChIP-Seq(GSE88699)/Homer	ACTTCCKGKT	0.001	-8.735	0.004	219	0.1119	3928.1	0.0878
Unknown4/Arabidopsis-Promoters/Homer	CKTCKTCTTY	0.001	-8.024	0.008	251	0.1283	4643.6	0.1038
Klf4(Zf)/mES-Klf4-ChIP-Seq(GSE11431)/Homer	GCCACACCCA	0.001	-7.897	0.0089	132	0.0675	2229.9	0.0499
NRF(NRF)/Promoter/Homer	STGCGCATGCGC	0.001	-7.777	0.0098	88	0.045	1381.1	0.0309
Znf263(Zf)/K562-Znf263-ChIP-Seq(GSE31477)/Homer	CVGTSCTCCC	0.001	-7.644	0.011	560	0.2862	11317.5	0.2531
ERF10(AP2EREBP)/col-ERF10-DAP-Seq(GSE60143)/Homer	RTGGCGGCGG	0.001	-7.279	0.0154	457	0.2335	9110.4	0.2037
Sp1(Zf)/Promoter/Homer	GGCCCCGCCCCC	0.001	-7.216	0.0161	240	0.1226	4481.9	0.1002
AT4G18450(AP2EREBP)/col-AT4G18450-DAP-Seq(GSE60143)/Homer	ATGGCGGCKG	0.001	-6.965	0.0202	355	0.1814	6942.1	0.1552
ERF7(AP2EREBP)/col-ERF7-DAP-Seq(GSE60143)/Homer	ATGRCGGCGG	0.01	-6.903	0.021	585	0.2989	11961.4	0.2674
bZIP50(bZIP)/colamp-bZIP50-DAP-Seq(GSE60143)/Homer	GATGACGTCA	0.01	-6.896	0.021	154	0.0787	2733.1	0.0611
KLF1(Zf)/HUDEP2-KLF1-CutnRun(GSE136251)/Homer	VDGGGYGGGGCY	0.01	-6.88	0.021	417	0.2131	8288.9	0.1853
ESE3(AP2EREBP)/col-ESE3-DAP-Seq(GSE60143)/Homer	GACGGTGG	0.01	-6.816	0.0216	658	0.3362	13591	0.3039
CRF4(AP2EREBP)/colamp-CRF4-DAP-Seq(GSE60143)/Homer	CGCCGCCA	0.01	-6.791	0.0217	446	0.2279	8928.9	0.1996
CDM1(C3H)/colamp-CDM1-DAP-Seq(GSE60143)/Homer	CCGAWAWTWTCGGAN	0.01	-6.738	0.0225	28	0.0143	335.4	0.0075
KLF5(Zf)/LoVo-KLF5-ChIP-Seq(GSE49402)/Homer	DGGGYGKGGC	0.01	-6.669	0.0236	543	0.2775	11066.2	0.2474
X-box(HTH)/NPC-H3K4me1-ChIP-Seq(GSE16256)/Homer	GGTTGCCATGGCAA	0.01	-6.593	0.0251	27	0.0138	322.7	0.0072
AT3G58630(Trihelix)/col-AT3G58630-DAP-Seq(GSE60143)/Homer	TCTCCGGCGA	0.01	-6.536	0.026	90	0.046	1480.1	0.0331
STAT1(Stat)/HelaS3-STAT1-ChIP-Seq(GSE12782)/Homer	NATTTCCNGGAAAT	0.01	-6.512	0.0262	51	0.0261	743.5	0.0166
Zfp281(Zf)/ES-Zfp281-ChIP-Seq(GSE81042)/Homer	CCCCTCCCCCAC	0.01	-6.487	0.0264	98	0.0501	1639.9	0.0367
GAGA-repeat/Arabidopsis-Promoters/Homer	CTCTCTCTCY	0.01	-6.315	0.0308	224	0.1145	4225.5	0.0945
ASL18(LOBAS2)/colamp-ASL18-DAP-Seq(GSE60143)/Homer	CCGGAAAWTCMGGAR	0.01	-6.269	0.0318	391	0.1998	7796.1	0.1743
AIL7(AP2EREBP)/colamp-AIL7-DAP-Seq(GSE60143)/Homer	KCACRAWTYYCGAGG	0.01	-6.122	0.0362	84	0.0429	1385.6	0.031
MYB101(MYB)/colamp-MYB101-DAP-Seq(GSE60143)/Homer	TAACNRMY	0.01	-6.096	0.0365	287	0.1467	5579.2	0.1247
LBD2(LOBAS2)/colamp-LBD2-DAP-Seq(GSE60143)/Homer	TCCGAWTTTTTCGGN	0.01	-6.003	0.0395	66	0.0337	1044.8	0.0234
TGA6(bZIP)/colamp-TGA6-DAP-Seq(GSE60143)/Homer	TGACGTCABC	0.01	-5.905	0.0429	95	0.0485	1613.1	0.0361
ERF1(AP2EREBP)/colamp-ERF1-DAP-Seq(GSE60143)/Homer	GGCGGCTR	0.01	-5.898	0.0429	509	0.2601	10421.2	0.233
ERF2(AP2EREBP)/colamp-ERF2-DAP-Seq(GSE60143)/Homer	GGCGGCTG	0.01	-5.75	0.0485	566	0.2892	11700.1	0.2616
ERF9(AP2EREBP)/colamp-ERF9-DAP-Seq(GSE60143)/Homer	AWATGGCGGCGG	0.01	-5.723	0.0491	245	0.1252	4724.5	0.1056
AT1G28160(AP2EREBP)/colamp-AT1G28160-DAP-Seq(GSE60143)/Homer	GGCGGCGG	0.01	-5.7	0.0495	856	0.4374	18200.2	0.4069
ARF2(ARF)/col-ARF2-DAP-Seq(GSE60143)/Homer	TTGTCGGMWN	0.01	-5.626	0.0525	515	0.2632	10591.8	0.2368
RLR1?/SacCer-Promoters/Homer	WTTTTCYYTTTT	0.01	-5.455	0.0615	127	0.0649	2286.7	0.0511
bHLH130(bHLH)/col-bHLH130-DAP-Seq(GSE60143)/Homer	GCAACTTG	0.01	-5.421	0.0626	96	0.0491	1662.2	0.0372
GFY-Staf(?,Zf)/Promoter/Homer	RACTACAATTCCCAGAAKGC	0.01	-5.365	0.0653	16	0.0082	172.2	0.0038
KLF6(Zf)/PDAC-KLF6-ChIP-Seq(GSE64557)/Homer	MKGGGYGTGGCC	0.01	-5.319	0.0675	461	0.2356	9446.7	0.2112
LEP(AP2EREBP)/col-LEP-DAP-Seq(GSE60143)/Homer	CDCCGCCGTC	0.01	-5.202	0.0749	310	0.1584	6172.2	0.138
AT3G57600(AP2EREBP)/col-AT3G57600-DAP-Seq(GSE60143)/Homer	GGCGGTGG	0.01	-5.2	0.0749	541	0.2764	11228.2	0.2511
Trl(Zf)/S2-GAGAfactor-ChIP-Seq(GSE40646)/Homer	RGAGAGAG	0.01	-5.193	0.0749	675	0.3449	14212.6	0.3178
ESE1(AP2EREBP)/col-ESE1-DAP-Seq(GSE60143)/Homer	GGCGGCGG	0.01	-5.144	0.0762	594	0.3035	12413.3	0.2776
Smad3(MAD)/NPC-Smad3-ChIP-Seq(GSE36673)/Homer	TWGTCTGV	0.01	-5.135	0.0762	509	0.2601	10530.3	0.2355
SPDEF(ETS)/VCaP-SPDEF-ChIP-Seq(SRA014231)/Homer	ASWTCCTGBT	0.01	-5.078	0.0794	189	0.0966	3604.3	0.0806
MYB113(MYB)/col-MYB113-DAP-Seq(GSE60143)/Homer	HNDAWTCMGTTAYWN	0.01	-4.995	0.0852	70	0.0358	1172.5	0.0262
TATA-box/Drosophila-Promoters/Homer	CTATAAAAGCSV	0.01	-4.965	0.0867	15	0.0077	164.3	0.0037
AT3G25990(Trihelix)/colamp-AT3G25990-DAP-Seq(GSE60143)/Homer	TTAACCATAG	0.01	-4.965	0.0867	81	0.0414	1391.3	0.0311
ZNF652/HepG2-ZNF652.Flag-ChIP-Seq(Encode)/Homer	TTAACCCTTTVNKKN	0.01	-4.924	0.0881	38	0.0194	564.8	0.0126
TF3A(C2H2)/col-TF3A-DAP-Seq(GSE60143)/Homer	NNDDGAGGAGGWNNN	0.01	-4.922	0.0881	348	0.1778	7030.6	0.1572
CRF10(AP2EREBP)/col100-CRF10-DAP-Seq(GSE60143)/Homer	DCCGCCGYHA	0.01	-4.913	0.0881	691	0.3531	14617.1	0.3268
GATA20(C2C2gata)/colamp-GATA20-DAP-Seq(GSE60143)/Homer	TNGATCNDNM	0.01	-4.86	0.0907	304	0.1553	6084.9	0.1361
KLF14(Zf)/HEK293-KLF14.GFP-ChIP-Seq(GSE58341)/Homer	RGKGGGCGKGGC	0.01	-4.776	0.0974	719	0.3674	15269.4	0.3414
VRN1(ABI3VP1)/col-VRN1-DAP-Seq(GSE60143)/Homer	TTTTTTTTTT	0.01	-4.763	0.0977	48	0.0245	758.4	0.017
ERF104(AP2EREBP)/col-ERF104-DAP-Seq(GSE60143)/Homer	GGCGGCGG	0.01	-4.738	0.099	666	0.3403	14087.3	0.315
bHLH122(bHLH)/col100-bHLH122-DAP-Seq(GSE60143)/Homer	NDDCAASTTGHHNWW	0.01	-4.7	0.1017	107	0.0547	1933	0.0432
At2g44940(AP2EREBP)/colamp-At2g44940-DAP-Seq(GSE60143)/Homer	NYACCGACAHNNNNN	0.1	-4.561	0.1155	44	0.0225	691.3	0.0155
CEJ1(AP2EREBP)/col-CEJ1-DAP-Seq(GSE60143)/Homer	WWTGTCGGTG	0.1	-4.468	0.1254	227	0.116	4474.7	0.1001
AT3G16280(AP2EREBP)/colamp-AT3G16280-DAP-Seq(GSE60143)/Homer	HCACCGACAHHDHHN	0.1	-4.463	0.1254	76	0.0388	1322.8	0.0296
At5g08750(C3H)/col-At5g08750-DAP-Seq(GSE60143)/Homer	NWDTTGCGGCTR	0.1	-4.388	0.133	100	0.0511	1813.6	0.0406
ERF73(AP2EREBP)/col-ERF73-DAP-Seq(GSE60143)/Homer	CCGCCGCC	0.1	-4.379	0.133	532	0.2718	11159.9	0.2495
E2F6(E2F)/Hela-E2F6-ChIP-Seq(GSE31477)/Homer	GGCGGGAARN	0.1	-4.364	0.1334	263	0.1344	5260.7	0.1176
CBF3(AP2EREBP)/colamp-CBF3-DAP-Seq(GSE60143)/Homer	YNRCCGACATNN	0.1	-4.351	0.1337	110	0.0562	2021.9	0.0452
ANAC075(NAC)/col-ANAC075-DAP-Seq(GSE60143)/Homer	CTTSWWNWWSAAGYT	0.1	-4.307	0.1383	50	0.0255	818	0.0183
At1g75490(AP2EREBP)/colamp-At1g75490-DAP-Seq(GSE60143)/Homer	CACCGMCT	0.1	-4.299	0.1383	499	0.255	10440.2	0.2334
DDF1(AP2EREBP)/col-DDF1-DAP-Seq(GSE60143)/Homer	GCCGACAT	0.1	-4.266	0.1413	84	0.0429	1496.9	0.0335
FoxD3(forkhead)/ZebrafishEmbryo-Foxd3.biotin-ChIP-seq(GSE106676)/Homer	TGTTTAYTTAGC	0.1	-4.199	0.1495	105	0.0537	1930.5	0.0432
Ronin(THAP)/ES-Thap11-ChIP-Seq(GSE51522)/Homer	RACTACAACTCCCAGVAKGC	0.1	-4.187	0.1498	10	0.0051	101.2	0.0023
TEAD2(TEA)/Py2T-Tead2-ChIP-Seq(GSE55709)/Homer	CCWGGAATGY	0.1	-4.184	0.1498	77	0.0393	1360	0.0304
AT5G05550(Trihelix)/col-AT5G05550-DAP-Seq(GSE60143)/Homer	HDNHDTCKCCGGMGA	0.1	-4.132	0.1552	431	0.2202	8963.6	0.2004
NF1(CTF)/LNCAP-NF1-ChIP-Seq(Unpublished)/Homer	CYTGGCABNSTGCCAR	0.1	-4.122	0.1553	98	0.0501	1793	0.0401
MYB81(MYB)/col-MYB81-DAP-Seq(GSE60143)/Homer	NWAACSGWTWNN	0.1	-4.116	0.1553	199	0.1017	3915.8	0.0876
PUCHI(AP2EREBP)/colamp-PUCHI-DAP-Seq(GSE60143)/Homer	GCGCCGTY	0.1	-4.084	0.1583	534	0.2729	11254.3	0.2516
MYB33(MYB)/col-MYB33-DAP-Seq(GSE60143)/Homer	DDTYNGTTAN	0.1	-4.049	0.1624	223	0.1139	4438	0.0992
TGA2(bZIP)/colamp-TGA2-DAP-Seq(GSE60143)/Homer	ACGTCAYCHH	0.1	-3.998	0.1693	97	0.0496	1781.9	0.0398
DEL2(E2FDP)/col-DEL2-DAP-Seq(GSE60143)/Homer	WTTTCSCGCC	0.1	-3.991	0.1693	96	0.0491	1761.6	0.0394
ERF5(AP2EREBP)/colamp-ERF5-DAP-Seq(GSE60143)/Homer	DCMGCCGCCA	0.1	-3.921	0.1797	374	0.1911	7741.3	0.1731
MYB105(MYB)/colamp-MYB105-DAP-Seq(GSE60143)/Homer	RATWCCGTTA	0.1	-3.9	0.1818	82	0.0419	1481.9	0.0331
Sp2(Zf)/HEK293-Sp2.eGFP-ChIP-Seq(Encode)/Homer	YGGCCCCGCCCC	0.1	-3.889	0.1823	632	0.3229	13479.5	0.3014
NRF1(NRF)/MCF7-NRF1-ChIP-Seq(Unpublished)/Homer	CTGCGCATGCGC	0.1	-3.813	0.1949	96	0.0491	1775.3	0.0397
AT1G77200(AP2EREBP)/colamp-AT1G77200-DAP-Seq(GSE60143)/Homer	ACCGACAHWD	0.1	-3.748	0.2061	176	0.0899	3465.7	0.0775
SND2(NAC)/colamp-SND2-DAP-Seq(GSE60143)/Homer	CTTVWNNNWBAAGNW	0.1	-3.739	0.2062	78	0.0399	1411.1	0.0316
bZIP69(bZIP)/col-bZIP69-DAP-Seq(GSE60143)/Homer	GACAGCTGKCAW	0.1	-3.708	0.2109	21	0.0107	297.3	0.0066
HuR(?)/HEK293-HuR-CLIP-Seq(GSE87887)/Homer	BTTTGGTTTG	0.1	-3.707	0.2109	485	0.2478	10231.7	0.2288
ATHB6(Homeobox)/Arabidopsis-HB6-ChIP-Seq(GSE80564)/Homer	CAATNATTBN	0.1	-3.696	0.2109	84	0.0429	1537.9	0.0344
ETV1(ETS)/GIST48-ETV1-ChIP-Seq(GSE22441)/Homer	AACCGGAAGT	0.1	-3.673	0.2129	286	0.1461	5851.4	0.1308
bHLH80(bHLH)/col-bHLH80-DAP-Seq(GSE60143)/Homer	NNNNDCAASTTGHNN	0.1	-3.652	0.2157	130	0.0664	2499.9	0.0559
SeqBias: CG-repeat	CGCGCGCGCG	0.1	-3.558	0.2349	936	0.4783	20420.2	0.4566
Isl1(Homeobox)/Neuron-Isl1-ChIP-Seq(GSE31456)/Homer	CTAATKGV	0.1	-3.557	0.2349	227	0.116	4585.4	0.1025
At3g60580(C2H2)/col-At3g60580-DAP-Seq(GSE60143)/Homer	WTTYTACT	0.1	-3.514	0.2416	792	0.4047	17160.4	0.3837
HOXB13(Homeobox)/ProstateTumor-HOXB13-ChIP-Seq(GSE56288)/Homer	TTTTATKRGG	0.1	-3.51	0.2416	130	0.0664	2513.7	0.0562
MYB70(MYB)/col-MYB70-DAP-Seq(GSE60143)/Homer	WTAACNGTTA	0.1	-3.504	0.2416	191	0.0976	3815.7	0.0853
MYB118(MYB)/colamp-MYB118-DAP-Seq(GSE60143)/Homer	TAWCCGTTAC	0.1	-3.441	0.2537	35	0.0179	571	0.0128
MYB3R1(MYB)/col-MYB3R1-DAP-Seq(GSE60143)/Homer	WWDTDACCGTTR	0.1	-3.407	0.2603	33	0.0169	533.7	0.0119
E-box/Drosophila-Promoters/Homer	AACAGCTGTTHN	0.1	-3.359	0.2712	39	0.0199	652.4	0.0146
Nkx3.1(Homeobox)/LNCaP-Nkx3.1-ChIP-Seq(GSE28264)/Homer	AAGCACTTAA	0.1	-3.347	0.2724	326	0.1666	6777.7	0.1515
CTCF-SatelliteElement(Zf?)/CD4+-CTCF-ChIP-Seq(Barski_et_al.)/Homer	TGCAGTTCCMVNWRTGGCCA	0.1	-3.326	0.276	4	0.002	28	0.0006
CEBP(bZIP)/ThioMac-CEBPb-ChIP-Seq(GSE21512)/Homer	ATTGCGCAAC	0.1	-3.321	0.276	74	0.0378	1360.8	0.0304
At1g36060(AP2EREBP)/colamp-At1g36060-DAP-Seq(GSE60143)/Homer	NNWWKGTCGGTG	0.1	-3.321	0.276	156	0.0797	3086.2	0.069
AT3G10030(Trihelix)/colamp-AT3G10030-DAP-Seq(GSE60143)/Homer	GCCGTTAA	0.1	-3.303	0.2761	75	0.0383	1382.4	0.0309
MyoD(bHLH)/Myotube-MyoD-ChIP-Seq(GSE21614)/Homer	RRCAGCTGYTSY	0.1	-3.285	0.2789	199	0.1017	4015.5	0.0898
MYB3(MYB)/Arabidopsis-MYB3-ChIP-Seq(GSE80564)/Homer	GKTAGGTRGG	0.1	-3.284	0.2789	278	0.1421	5734.2	0.1282
ANAC038(NAC)/col-ANAC038-DAP-Seq(GSE60143)/Homer	ACACGTWAYC	0.1	-3.267	0.28	267	0.1364	5496.3	0.1229
MYB62(MYB)/colamp-MYB62-DAP-Seq(GSE60143)/Homer	NTACCTAACT	0.1	-3.253	0.2817	174	0.0889	3480.7	0.0778
ATY13(MYB)/col-ATY13-DAP-Seq(GSE60143)/Homer	YYYAACYRHH	0.1	-3.249	0.2817	515	0.2632	10986.6	0.2457
Stat3+il21(Stat)/CD4-Stat3-ChIP-Seq(GSE19198)/Homer	SVYTTCCNGGAARB	0.1	-3.249	0.2817	131	0.0669	2562	0.0573
At4g16750(AP2EREBP)/col-At4g16750-DAP-Seq(GSE60143)/Homer	HACCGACAHA	0.1	-3.201	0.2906	163	0.0833	3250.7	0.0727
LBD13(LOBAS2)/colamp-LBD13-DAP-Seq(GSE60143)/Homer	KCCGTNWTTTBCGGC	0.1	-3.201	0.2906	325	0.1661	6779.2	0.1516
En1(Homeobox)/SUM149-EN1-ChIP-Seq(GSE120957)/Homer	NDCTAATTAS	0.1	-3.2	0.2906	234	0.1196	4786.4	0.107
AT1G10720(BSD)/col-AT1G10720-DAP-Seq(GSE60143)/Homer	TTCTAGAAKCTTCTA	0.1	-3.181	0.2906	7	0.0036	73	0.0016
GABPA(ETS)/Jurkat-GABPa-ChIP-Seq(GSE17954)/Homer	RACCGGAAGT	0.1	-3.175	0.2906	187	0.0956	3770.8	0.0843
Stat3(Stat)/mES-Stat3-ChIP-Seq(GSE11431)/Homer	CTTCCGGGAA	0.1	-3.174	0.2906	111	0.0567	2145.8	0.048
ATHB21(HB)/colamp-ATHB21-DAP-Seq(GSE60143)/Homer	YCAATWAT	0.1	-3.16	0.2906	60	0.0307	1085.6	0.0243
PRDM9(Zf)/Testis-DMC1-ChIP-Seq(GSE35498)/Homer	ADGGYAGYAGCATCT	0.1	-3.157	0.2906	101	0.0516	1936.9	0.0433
Smad4(MAD)/ESC-SMAD4-ChIP-Seq(GSE29422)/Homer	VBSYGTCTGG	0.1	-3.145	0.2908	339	0.1732	7097.3	0.1587
c-Jun-CRE(bZIP)/K562-cJun-ChIP-Seq(GSE31477)/Homer	ATGACGTCATCY	0.1	-3.141	0.2908	44	0.0225	763.6	0.0171
RUNX1(Runt)/Jurkat-RUNX1-ChIP-Seq(GSE29180)/Homer	AAACCACARM	0.1	-3.133	0.2908	139	0.071	2744.1	0.0614
PRDM14(Zf)/H1-PRDM14-ChIP-Seq(GSE22767)/Homer	RGGTCTCTAACY	0.1	-3.128	0.2908	41	0.021	704.8	0.0158
PU.1-IRF(ETS:IRF)/Bcell-PU.1-ChIP-Seq(GSE21512)/Homer	MGGAAGTGAAAC	0.1	-3.126	0.2908	242	0.1237	4971.5	0.1112
Smad2(MAD)/ES-SMAD2-ChIP-Seq(GSE29422)/Homer	CTGTCTGG	0.1	-3.116	0.2908	338	0.1727	7080.7	0.1583
ANAC045(NAC)/col-ANAC045-DAP-Seq(GSE60143)/Homer	DNCKTVNNNNNNAMG	0.1	-3.111	0.2908	321	0.164	6706.6	0.15
TEAD1(TEAD)/HepG2-TEAD1-ChIP-Seq(Encode)/Homer	CYRCATTCCA	0.1	-3.107	0.2908	142	0.0726	2811.1	0.0629
MYB44(MYB)/colamp-MYB44-DAP-Seq(GSE60143)/Homer	CVGTTWWKTCNGTTA	0.1	-3.088	0.2921	10	0.0051	122.4	0.0027
SCL(bHLH)/HPC7-Scl-ChIP-Seq(GSE13511)/Homer	AVCAGCTG	0.1	-3.079	0.293	918	0.4691	20120.2	0.4499
CRE(bZIP)/Promoter/Homer	CSGTGACGTCAC	0.1	-3.073	0.293	51	0.0261	908.7	0.0203
Rfx2(HTH)/LoVo-RFX2-ChIP-Seq(GSE49402)/Homer	GTTGCCATGGCAACM	0.1	-3.019	0.3073	22	0.0112	340.7	0.0076
Zfp57(Zf)/H1-ZFP57.HA-ChIP-Seq(GSE115387)/Homer	NANTGCSGCA	0.1	-3.009	0.3084	181	0.0925	3662.9	0.0819
p53(p53)/mES-cMyc-ChIP-Seq(GSE11431)/Homer	ACATGCCCGGGCAT	0.1	-3.003	0.3084	7	0.0036	75.4	0.0017
Atf2(bZIP)/3T3L1-Atf2-ChIP-Seq(GSE56872)/Homer	NRRTGACGTCAT	0.1	-2.967	0.3177	51	0.0261	915.3	0.0205
Maz(Zf)/HepG2-Maz-ChIP-Seq(GSE31477)/Homer	GGGGGGGG	0.1	-2.95	0.3211	642	0.3281	13899.1	0.3108
bZIP18(bZIP)/colamp-bZIP18-DAP-Seq(GSE60143)/Homer	KGMCAGCTND	0.1	-2.936	0.3237	1031	0.5268	22734.4	0.5083
MYB98(MYB)/col-MYB98-DAP-Seq(GSE60143)/Homer	NWDCCGTTAC	0.1	-2.934	0.3237	34	0.0174	576.5	0.0129
Lhx2(Homeobox)/HFSC-Lhx2-ChIP-Seq(GSE48068)/Homer	TAATTAGN	0.1	-2.916	0.3263	121	0.0618	2384.7	0.0533
SeqBias: CA-repeat	CACACACACA	0.1	-2.907	0.3272	868	0.4435	19024.6	0.4254
TGA9(bZIP)/colamp-TGA9-DAP-Seq(GSE60143)/Homer	VTGACGTC	0.1	-2.895	0.3292	158	0.0807	3180.1	0.0711
Meis1(Homeobox)/MastCells-Meis1-ChIP-Seq(GSE48085)/Homer	VGCTGWCAVB	0.1	-2.884	0.331	251	0.1283	5205.5	0.1164
HSFA6A(HSF)/col-HSFA6A-DAP-Seq(GSE60143)/Homer	RGAAGNTTCTAGAAN	0.1	-2.876	0.3316	9	0.0046	110.1	0.0025
MYB3R4(MYB)/col-MYB3R4-DAP-Seq(GSE60143)/Homer	AWWTAACCGTTR	0.1	-2.874	0.3316	20	0.0102	308.6	0.0069
E-box(bHLH)/Promoter/Homer	SSGGTCACGTGA	0.1	-2.858	0.3338	25	0.0128	404.5	0.009
AT5G02460(C2C2dof)/col-AT5G02460-DAP-Seq(GSE60143)/Homer	CHCCTTTT	0.1	-2.852	0.3338	331	0.1691	6972.7	0.1559
At4g28140(AP2EREBP)/colamp-At4g28140-DAP-Seq(GSE60143)/Homer	DCCACCGACCAW	0.1	-2.833	0.3383	89	0.0455	1714.2	0.0383
Six2(Homeobox)/NephronProgenitor-Six2-ChIP-Seq(GSE39837)/Homer	GWAAYHTGAKMC	0.1	-2.827	0.3383	136	0.0695	2715.5	0.0607
dof42(C2C2dof)/col-dof42-DAP-Seq(GSE60143)/Homer	AAAAAGGC	0.1	-2.822	0.3383	97	0.0496	1884.5	0.0421
Hoxa9(Homeobox)/ChickenMSG-Hoxa9.Flag-ChIP-Seq(GSE86088)/Homer	RGCAATNAAA	0.1	-2.812	0.3396	373	0.1906	7910.5	0.1769
SHN3(AP2EREBP)/col-SHN3-DAP-Seq(GSE60143)/Homer	CCGCCGCC	0.1	-2.811	0.3396	386	0.1972	8199.8	0.1833
TOD6?/SacCer-Promoters/Homer	GCGATGAGMT	0.1	-2.784	0.3454	36	0.0184	624.3	0.014
FoxL2(Forkhead)/Ovary-FoxL2-ChIP-Seq(GSE60858)/Homer	WWTRTAAACAVG	0.1	-2.708	0.3707	103	0.0526	2023.3	0.0452
BPC1(BBRBPC)/colamp-BPC1-DAP-Seq(GSE60143)/Homer	GARGAGAGAGAA	0.1	-2.701	0.3712	104	0.0531	2045.6	0.0457
Oct11(POU,Homeobox)/NCIH1048-POU2F3-ChIP-seq(GSE115123)/Homer	GATTTGCATA	0.1	-2.682	0.376	42	0.0215	751.1	0.0168
Six1(Homeobox)/Myoblast-Six1-ChIP-Chip(GSE20150)/Homer	GKVTCADRTTWC	0.1	-2.682	0.376	32	0.0164	550.1	0.0123
ETS:RUNX(ETS,Runt)/Jurkat-RUNX1-ChIP-Seq(GSE17954)/Homer	RCAGGATGTGGT	0.1	-2.682	0.376	22	0.0112	354.3	0.0079
bHLH10(bHLH)/colamp-bHLH10-DAP-Seq(GSE60143)/Homer	YACCGACA	0.1	-2.68	0.376	59	0.0301	1100.6	0.0246
At1g19210(AP2EREBP)/colamp-At1g19210-DAP-Seq(GSE60143)/Homer	HCACCGACCAHN	0.1	-2.671	0.376	334	0.1707	7072.5	0.1581
Tgif1(Homeobox)/mES-Tgif1-ChIP-Seq(GSE55404)/Homer	YTGWCADY	0.1	-2.659	0.376	408	0.2085	8719.5	0.195
CEBP:CEBP(bZIP)/MEF-Chop-ChIP-Seq(GSE35681)/Homer	NTNATGCAAYMNNHTGMAAY	0.1	-2.65	0.376	20	0.0102	317.5	0.0071
GATA11(C2C2gata)/col-GATA11-DAP-Seq(GSE60143)/Homer	DDHYYAGATCTR	0.1	-2.638	0.3786	51	0.0261	938.9	0.021
Fli1(ETS)/CD8-FLI-ChIP-Seq(GSE20898)/Homer	NRYTTCCGGH	0.1	-2.627	0.3809	258	0.1318	5401.2	0.1208
EHF(ETS)/LoVo-EHF-ChIP-Seq(GSE49402)/Homer	AVCAGGAAGT	0.1	-2.615	0.3834	252	0.1288	5271.2	0.1179
BIM3(bHLH)/col-BIM3-DAP-Seq(GSE60143)/Homer	TWVTCACGTGAB	0.1	-2.607	0.3846	27	0.0138	455.4	0.0102
Nkx6.1(Homeobox)/Islet-Nkx6.1-ChIP-Seq(GSE40975)/Homer	GKTAATGR	0.1	-2.597	0.3864	299	0.1528	6311.7	0.1411
TRP2(MYBrelated)/colamp-TRP2-DAP-Seq(GSE60143)/Homer	TAAACCCT	0.1	-2.584	0.3892	21	0.0107	339.7	0.0076
FOXK2(Forkhead)/U2OS-FOXK2-ChIP-Seq(E-MTAB-2204)/Homer	SCHTGTTTACAT	0.1	-2.581	0.3892	78	0.0399	1506.8	0.0337
NTM1(NAC)/col-NTM1-DAP-Seq(GSE60143)/Homer	ACTTRTARAASAAGT	0.1	-2.577	0.3892	72	0.0368	1380.3	0.0309
TFE3(bHLH)/MEF-TFE3-ChIP-Seq(GSE75757)/Homer	GTCACGTGACYV	0.1	-2.575	0.3892	17	0.0087	263.4	0.0059
DDF2(AP2EREBP)/col-DDF2-DAP-Seq(GSE60143)/Homer	GATGTCGRCR	0.1	-2.571	0.3892	8	0.0041	100.6	0.0023
Zic3(Zf)/mES-Zic3-ChIP-Seq(GSE37889)/Homer	GGCCYCCTGCTGDGH	0.1	-2.567	0.3892	208	0.1063	4313.2	0.0964
DREB26(AP2EREBP)/col-DREB26-DAP-Seq(GSE60143)/Homer	CCACCGACAH	0.1	-2.551	0.3903	80	0.0409	1551.2	0.0347
VIP1(bZIP)/col-VIP1-DAP-Seq(GSE60143)/Homer	NTTGACAGCTGTCAN	0.1	-2.544	0.3911	28	0.0143	478.6	0.0107
MYB96(MYB)/colamp-MYB96-DAP-Seq(GSE60143)/Homer	WGGTRGTTGG	0.1	-2.54	0.3911	119	0.0608	2384.5	0.0533
MYB94(MYB)/col-MYB94-DAP-Seq(GSE60143)/Homer	WGGTRGTTGGKA	0.1	-2.531	0.3926	59	0.0301	1112.7	0.0249
TINY(AP2EREBP)/col-TINY-DAP-Seq(GSE60143)/Homer	NNCACCGACA	0.1	-2.522	0.3939	53	0.0271	988.9	0.0221
AT1G12630(AP2EREBP)/colamp-AT1G12630-DAP-Seq(GSE60143)/Homer	TGTCGGCA	0.1	-2.514	0.3952	108	0.0552	2151.9	0.0481
O2(bZIP)/Corn-O2-ChIP-Seq(GSE63991)/Homer	GCTGACGTGGCA	0.1	-2.507	0.3962	33	0.0169	580.7	0.013
p63(p53)/Keratinocyte-p63-ChIP-Seq(GSE17611)/Homer	NNDRCATGYCYNRRCATGYH	0.1	-2.466	0.4109	55	0.0281	1034.6	0.0231
E2F(E2F)/Hela-CellCycle-Expression/Homer	TTSGCGCGAAAA	0.1	-2.441	0.4191	20	0.0102	327	0.0073
AT2G01818(PLATZ)/col-AT2G01818-DAP-Seq(GSE60143)/Homer	TCTAGAABSTTC	0.1	-2.434	0.4199	27	0.0138	464.2	0.0104
ZNF143|STAF(Zf)/CUTLL-ZNF143-ChIP-Seq(GSE29600)/Homer	ATTTCCCAGVAKSCY	0.1	-2.42	0.4238	65	0.0332	1247.5	0.0279
AT5G22990(C2H2)/col-AT5G22990-DAP-Seq(GSE60143)/Homer	WCGAHDTCGWHN	0.1	-2.419	0.4238	20	0.0102	327.3	0.0073
GATA12(C2C2gata)/col-GATA12-DAP-Seq(GSE60143)/Homer	YAGATCTRAW	0.1	-2.401	0.4281	69	0.0353	1333.8	0.0298
WT1(Zf)/Kidney-WT1-ChIP-Seq(GSE90016)/Homer	MCTCCCMCRCAB	0.1	-2.397	0.4281	220	0.1124	4604.1	0.1029
TGA4(bZIP)/colamp-TGA4-DAP-Seq(GSE60143)/Homer	RTGACGTCAKCW	0.1	-2.378	0.4338	39	0.0199	710.8	0.0159
CArG(MADS)/PUER-Srf-ChIP-Seq(Sullivan_et_al.)/Homer	CCATATATGGNM	0.1	-2.364	0.4382	39	0.0199	712	0.0159
RUNX(Runt)/HPC7-Runx1-ChIP-Seq(GSE22178)/Homer	SAAACCACAG	0.1	-2.356	0.4393	94	0.048	1869.4	0.0418
DEAR3(AP2EREBP)/colamp-DEAR3-DAP-Seq(GSE60143)/Homer	BCACCGACAWNNNNN	0.1	-2.355	0.4393	66	0.0337	1274.6	0.0285
TEAD4(TEA)/Tropoblast-Tead4-ChIP-Seq(GSE37350)/Homer	CCWGGAATGY	0.1	-2.339	0.443	129	0.0659	2625.1	0.0587
Ets1-distal(ETS)/CD4+-PolII-ChIP-Seq(Barski_et_al.)/Homer	MACAGGAAGT	0.1	-2.33	0.4448	42	0.0215	775.2	0.0173
FOXK1(Forkhead)/HEK293-FOXK1-ChIP-Seq(GSE51673)/Homer	NVWTGTTTAC	0.1	-2.324	0.4456	129	0.0659	2627.2	0.0587
GATA19(C2C2gata)/colamp-GATA19-DAP-Seq(GSE60143)/Homer	ATCSGATCVG	0.1	-2.321	0.4456	11	0.0056	160.9	0.0036
ATHB20(Homeobox)/colamp-ATHB20-DAP-Seq(GSE60143)/Homer	CAATHATT	0.1	-2.317	0.4456	49	0.025	921.2	0.0206
WRKY46(WRKY)/colamp-WRKY46-DAP-Seq(GSE60143)/Homer	AAAGTCAACGSN	0.1	-2.311	0.4456	9	0.0046	124.1	0.0028
Myf5(bHLH)/GM-Myf5-ChIP-Seq(GSE24852)/Homer	BAACAGCTGT	0.1	-2.307	0.4456	133	0.068	2716.1	0.0607
REM19(REM)/colamp-REM19-DAP-Seq(GSE60143)/Homer	AAAAAAAA	1	-2.285	0.4532	106	0.0542	2135.6	0.0478
BOS1(MYB)/col-BOS1-DAP-Seq(GSE60143)/Homer	NNRCCTAACT	1	-2.284	0.4532	113	0.0577	2286.7	0.0511
SeqBias: G/A bias	RRRRRRRRRR	1	-2.277	0.4532	1957	1	44672.7	0.9989
SpiB(ETS)/OCILY3-SPIB-ChIP-Seq(GSE56857)/Homer	AAAGRGGAAGTG	1	-2.261	0.458	37	0.0189	677.8	0.0152
LBD19(LOBAS2)/colamp-LBD19-DAP-Seq(GSE60143)/Homer	CCKGAAWTTCMGGAW	1	-2.251	0.4603	301	0.1538	6422.5	0.1436
At1g77640(AP2EREBP)/col-At1g77640-DAP-Seq(GSE60143)/Homer	TGTCGGTGGA	1	-2.246	0.461	47	0.024	885.8	0.0198
AT1G23810(Orphan)/col-AT1G23810-DAP-Seq(GSE60143)/Homer	TTCTAGAAGSTTCTA	1	-2.244	0.461	8	0.0041	108.6	0.0024
HLF(bZIP)/HSC-HLF.Flag-ChIP-Seq(GSE69817)/Homer	RTTATGYAAB	1	-2.233	0.4628	85	0.0434	1690.8	0.0378
ANAC062(NAC)/colamp-ANAC062-DAP-Seq(GSE60143)/Homer	TACTTANTNWNYAAG	1	-2.229	0.4629	60	0.0307	1159.3	0.0259
TGA3(bZIP)/colamp-TGA3-DAP-Seq(GSE60143)/Homer	WTGATGACGTCATCW	1	-2.228	0.4629	11	0.0056	163.1	0.0036
TEAD3(TEA)/HepG2-TEAD3-ChIP-Seq(Encode)/Homer	TRCATTCCAG	1	-2.218	0.4641	160	0.0818	3317.7	0.0742
Unknown3/Drosophila-Promoters/Homer	ACVAKCTGGCAGCGC	1	-2.217	0.4641	22	0.0112	376.3	0.0084
ARF16(ARF)/col-ARF16-DAP-Seq(GSE60143)/Homer	ATTTTACGAT	1	-2.176	0.4795	16	0.0082	260.1	0.0058
TATA-box/SacCer-Promoters/Homer	BBHWTATATA	1	-2.16	0.4853	64	0.0327	1250.2	0.028
TGA10(bZIP)/colamp-TGA10-DAP-Seq(GSE60143)/Homer	ATGACGTC	1	-2.153	0.4868	83	0.0424	1656.2	0.037
DLX5(Homeobox)/BasalGanglia-Dlx5-ChIP-seq(GSE124936)/Homer	SSTAATTA	1	-2.148	0.4872	84	0.0429	1678.2	0.0375
CAMTA1(CAMTA)/col-CAMTA1-DAP-Seq(GSE60143)/Homer	WWAACGCGTT	1	-2.138	0.4899	122	0.0623	2500.6	0.0559
ELF1(ETS)/Jurkat-ELF1-ChIP-Seq(SRA014231)/Homer	AVCCGGAAGT	1	-2.129	0.4925	142	0.0726	2937.1	0.0657
ANAC046(NAC)/colamp-ANAC046-DAP-Seq(GSE60143)/Homer	ACACGYWAYC	1	-2.127	0.4925	227	0.116	4806.1	0.1075
AtGRF6(GRF)/col-AtGRF6-DAP-Seq(GSE60143)/Homer	NTGTCAGADNNNNNN	1	-2.114	0.4959	187	0.0956	3926.2	0.0878
Ap4(bHLH)/AML-Tfap4-ChIP-Seq(GSE45738)/Homer	NAHCAGCTGD	1	-2.112	0.4959	250	0.1277	5318.7	0.1189
GATA1(C2C2gata)/colamp-GATA1-DAP-Seq(GSE60143)/Homer	DDWWYYAGATCTRRW	1	-2.105	0.4961	41	0.021	771.2	0.0172
ETS1(ETS)/Jurkat-ETS1-ChIP-Seq(GSE17954)/Homer	ACAGGAAGTG	1	-2.1	0.4969	226	0.1155	4789.3	0.1071
Rfx1(HTH)/NPC-H3K4me1-ChIP-Seq(GSE16256)/Homer	KGTTGCCATGGCAA	1	-2.098	0.4969	39	0.0199	730.4	0.0163
TGA5(bZIP)/col-TGA5-DAP-Seq(GSE60143)/Homer	NNGATGACGTCATCN	1	-2.096	0.4969	15	0.0077	244.6	0.0055
ERF38(AP2EREBP)/col-ERF38-DAP-Seq(GSE60143)/Homer	CACCGACA	1	-2.077	0.5022	109	0.0557	2226.1	0.0498
E2F4(E2F)/K562-E2F4-ChIP-Seq(GSE31477)/Homer	GGCGGGAAAH	1	-2.073	0.5024	185	0.0945	3889.1	0.087
bZIP42(bZIP)/colamp-bZIP42-DAP-Seq(GSE60143)/Homer	GCCACGTCAGCA	1	-2.071	0.5024	2	0.001	14.5	0.0003
STOP1(C2H2)/colamp-STOP1-DAP-Seq(GSE60143)/Homer	DTATCTGGKGRAGGT	1	-2.064	0.5026	69	0.0353	1366.9	0.0306
BAM8(BES1)/col-BAM8-DAP-Seq(GSE60143)/Homer	NNWSACACGTGTSWN	1	-2.062	0.5026	26	0.0133	465.2	0.0104
Elk4(ETS)/Hela-Elk4-ChIP-Seq(GSE31477)/Homer	NRYTTCCGGY	1	-2.053	0.5045	156	0.0797	3255.4	0.0728
BIM1(bHLH)/colamp-BIM1-DAP-Seq(GSE60143)/Homer	NNNNNNVTCACGTGM	1	-2.05	0.5045	23	0.0118	405.6	0.0091
Hoxb4(Homeobox)/ES-Hoxb4-ChIP-Seq(GSE34014)/Homer	TGATTRATGGCY	1	-2.045	0.5045	21	0.0107	365.9	0.0082
Unknown3/Arabidopsis-Promoters/Homer	AYTAAACCGG	1	-2.036	0.5072	24	0.0123	426.9	0.0095
HY5(bZIP)/colamp-HY5-DAP-Seq(GSE60143)/Homer	RRTSACGTSD	1	-2.034	0.5072	136	0.0695	2820.8	0.0631
GFX(?)/Promoter/Homer	ATTCTCGCGAGA	1	-2.022	0.5104	5	0.0026	61.6	0.0014
ETS(ETS)/Promoter/Homer	AACCGGAAGT	1	-2.012	0.5136	77	0.0393	1543.7	0.0345
WRKY20(WRKY)/col-WRKY20-DAP-Seq(GSE60143)/Homer	CKTTGACYWD	1	-2.012	0.5136	79	0.0404	1586.4	0.0355
CEBP:AP1(bZIP)/ThioMac-CEBPb-ChIP-Seq(GSE21512)/Homer	DRTGTTGCAA	1	-2.007	0.5136	89	0.0455	1802.2	0.0403
AT3G60490(AP2EREBP)/colamp-AT3G60490-DAP-Seq(GSE60143)/Homer	NNRCCGACANNNNNN	1	-2.004	0.5136	55	0.0281	1074.6	0.024
MYB65(MYB)/colamp-MYB65-DAP-Seq(GSE60143)/Homer	RACNGTTA	1	-2.003	0.5136	142	0.0726	2956.1	0.0661
Eomes(T-box)/H9-Eomes-ChIP-Seq(GSE26097)/Homer	ATTAACACCT	1	-1.999	0.5136	270	0.138	5785.2	0.1294
At4g32800(AP2EREBP)/colamp-At4g32800-DAP-Seq(GSE60143)/Homer	DYCACCGACAHWWWH	1	-1.987	0.5145	19	0.0097	328.5	0.0073
RKD2(RWPRK)/colamp-RKD2-DAP-Seq(GSE60143)/Homer	GACKTTTCRDCTTCC	1	-1.975	0.5188	116	0.0593	2392.1	0.0535
JunD(bZIP)/K562-JunD-ChIP-Seq/Homer	ATGACGTCATCN	1	-1.975	0.5188	16	0.0082	269.3	0.006
ZNF341(Zf)/EBV-ZNF341-ChIP-Seq(GSE113194)/Homer	GGAACAGCCG	1	-1.974	0.5188	148	0.0756	3092.3	0.0691
RFX(HTH)/K562-RFX3-ChIP-Seq(SRA012198)/Homer	CGGTTGCCATGGCAAC	1	-1.968	0.5188	19	0.0097	329.3	0.0074
EWS:FLI1-fusion(ETS)/SK_N_MC-EWS:FLI1-ChIP-Seq(SRA014231)/Homer	VACAGGAAAT	1	-1.963	0.5188	106	0.0542	2176.6	0.0487
Foxo1(Forkhead)/RAW-Foxo1-ChIP-Seq(Fan_et_al.)/Homer	CTGTTTAC	1	-1.956	0.5192	274	0.14	5883.2	0.1315
REB1/SacCer-Promoters/Homer	KCCGGGTAAYRR	1	-1.948	0.5217	31	0.0158	575.5	0.0129
Nanog(Homeobox)/mES-Nanog-ChIP-Seq(GSE11724)/Homer	RGCCATTAAC	1	-1.94	0.5236	628	0.3209	13843.1	0.3095
ATHB13(Homeobox)/col-ATHB13-DAP-Seq(GSE60143)/Homer	CAATAATT	1	-1.94	0.5236	129	0.0659	2681.8	0.06
dof45(C2C2dof)/col-dof45-DAP-Seq(GSE60143)/Homer	NVAWAAAGTN	1	-1.921	0.5298	373	0.1906	8103	0.1812
ANAC047(NAC)/colamp-ANAC047-DAP-Seq(GSE60143)/Homer	WACACGTAACTT	1	-1.921	0.5298	80	0.0409	1618.8	0.0362
SPL5(SBP)/colamp-SPL5-DAP-Seq(GSE60143)/Homer	NNHGTACGGHNN	1	-1.92	0.5298	55	0.0281	1082.7	0.0242
HSFB4(HSF)/col-HSFB4-DAP-Seq(GSE60143)/Homer	TTCTAGAAGCTTCTA	1	-1.912	0.5298	7	0.0036	99.7	0.0022
DLX2(Homeobox)/BasalGanglia-Dlx2-ChIP-seq(GSE124936)/Homer	NNNTAATTAS	1	-1.872	0.5488	166	0.0848	3505.9	0.0784
GRE(NR),IR3/RAW264.7-GRE-ChIP-Seq(Unpublished)/Homer	VAGRACAKWCTGTYC	1	-1.87	0.5488	29	0.0148	539	0.0121
TGA1(bZIP)/colamp-TGA1-DAP-Seq(GSE60143)/Homer	TGACGTCAKC	1	-1.859	0.552	52	0.0266	1024.7	0.0229
CBF4(AP2EREBP)/colamp-CBF4-DAP-Seq(GSE60143)/Homer	NRCCGACDWNNNNNN	1	-1.845	0.5578	150	0.0766	3157.6	0.0706
Tcf12(bHLH)/GM12878-Tcf12-ChIP-Seq(GSE32465)/Homer	VCAGCTGYTG	1	-1.844	0.5578	217	0.1109	4639.4	0.1037
IRF:BATF(IRF:bZIP)/pDC-Irf8-ChIP-Seq(GSE66899)/Homer	CTTTCANTATGACTV	1	-1.819	0.5687	19	0.0097	337.6	0.0075
MITF(bHLH)/MastCells-MITF-ChIP-Seq(GSE48085)/Homer	RTCATGTGAC	1	-1.802	0.5761	142	0.0726	2988.8	0.0668
AGL6(MADS)/col-AGL6-DAP-Seq(GSE60143)/Homer	TTWCCWWAWWDGGWA	1	-1.789	0.5816	16	0.0082	278.2	0.0062
At1g64620(C2C2dof)/colamp-At1g64620-DAP-Seq(GSE60143)/Homer	CACTTTTT	1	-1.787	0.5816	219	0.1119	4695.9	0.105
At3g45610(C2C2dof)/col-At3g45610-DAP-Seq(GSE60143)/Homer	TWACTTTTTS	1	-1.778	0.5843	232	0.1185	4986.7	0.1115
PHV(HB)/col-PHV-DAP-Seq(GSE60143)/Homer	RTAATSATTA	1	-1.775	0.5843	41	0.021	798.5	0.0179
At5g04390(C2H2)/col200-At5g04390-DAP-Seq(GSE60143)/Homer	AGTGANDN	1	-1.775	0.5843	860	0.4394	19164	0.4285
HAT1(Homeobox)/col-HAT1-DAP-Seq(GSE60143)/Homer	SCAATCATTGNN	1	-1.773	0.5843	17	0.0087	299.7	0.0067
SEP3(MADS)/Arabidoposis-Flower-Sep3-ChIP-Seq/Homer	CCAAAAAGGG	1	-1.772	0.5843	159	0.0812	3368.1	0.0753
DMRT6(DM)/Testis-DMRT6-ChIP-Seq(GSE60440)/Homer	YDGHTACAWTGTADC	1	-1.772	0.5843	20	0.0102	360.3	0.0081
AT2G31460(REMB3)/col-AT2G31460-DAP-Seq(GSE60143)/Homer	WNWARWDGAAATGAT	1	-1.763	0.5843	48	0.0245	948.9	0.0212
SND3(NAC)/col-SND3-DAP-Seq(GSE60143)/Homer	CTTNHNNNDNAAGNH	1	-1.756	0.5843	99	0.0506	2052.3	0.0459
At5g47390(MYBrelated)/col-At5g47390-DAP-Seq(GSE60143)/Homer	CTTATCCA	1	-1.754	0.5843	141	0.072	2974.6	0.0665
Unknown(Homeobox)/Limb-p300-ChIP-Seq/Homer	SSCMATWAAA	1	-1.754	0.5843	75	0.0383	1530.2	0.0342
n-Myc(bHLH)/mES-nMyc-ChIP-Seq(GSE11431)/Homer	VRCCACGTGG	1	-1.753	0.5843	154	0.0787	3261.2	0.0729
CDX4(Homeobox)/ZebrafishEmbryos-Cdx4.Myc-ChIP-Seq(GSE48254)/Homer	NGYCATAAAWCH	1	-1.744	0.5843	104	0.0531	2163.3	0.0484
ZSCAN22(Zf)/HEK293-ZSCAN22.GFP-ChIP-Seq(GSE58341)/Homer	SMCAGTCWGAKGGAGGAGGC	1	-1.738	0.5843	20	0.0102	362.6	0.0081
Hoxa11(Homeobox)/ChickenMSG-Hoxa11.Flag-ChIP-Seq(GSE86088)/Homer	TTTTATGGCM	1	-1.738	0.5843	300	0.1533	6513.7	0.1456
Brn1(POU,Homeobox)/NPC-Brn1-ChIP-Seq(GSE35496)/Homer	TATGCWAATBAV	1	-1.73	0.5846	41	0.021	802.9	0.018
STAT4(Stat)/CD4-Stat4-ChIP-Seq(GSE22104)/Homer	NYTTCCWGGAAR	1	-1.722	0.5878	148	0.0756	3134.4	0.0701
AT1G44830(AP2EREBP)/col-AT1G44830-DAP-Seq(GSE60143)/Homer	NCCACCGACA	1	-1.717	0.5883	95	0.0485	1970	0.044
MYB56(MYB)/colamp-MYB56-DAP-Seq(GSE60143)/Homer	HTAACGRMHY	1	-1.714	0.5886	92	0.047	1905	0.0426
E2F1(E2F)/Hela-E2F1-ChIP-Seq(GSE22478)/Homer	CWGGCGGGAA	1	-1.711	0.5886	116	0.0593	2431.3	0.0544
STAT5(Stat)/mCD4+-Stat5-ChIP-Seq(GSE12346)/Homer	RTTTCTNAGAAA	1	-1.71	0.5886	45	0.023	889.5	0.0199
Six4(Homeobox)/MCF7-SIX4-ChIP-Seq(Encode)/Homer	TGWAAYCTGABACCB	1	-1.709	0.5886	7	0.0036	105.9	0.0024
ZBTB33(Zf)/GM12878-ZBTB33-ChIP-Seq(GSE32465)/Homer	GGVTCTCGCGAGAAC	1	-1.708	0.5886	22	0.0112	405.2	0.0091
AT1G01250(AP2EREBP)/col-AT1G01250-DAP-Seq(GSE60143)/Homer	YCACCGACAHTW	1	-1.699	0.5886	17	0.0087	303.8	0.0068
ZNF415(Zf)/HEK293-ZNF415.GFP-ChIP-Seq(GSE58341)/Homer	GRTGMTRGAGCC	1	-1.695	0.5886	140	0.0715	2962.5	0.0662
bHLHE41(bHLH)/proB-Bhlhe41-ChIP-Seq(GSE93764)/Homer	KCACGTGMCN	1	-1.663	0.6052	274	0.14	5949.7	0.133
Pax7(Paired,Homeobox)/Myoblast-Pax7-ChIP-Seq(GSE25064)/Homer	TAATCAATTA	1	-1.663	0.6052	13	0.0066	225	0.005
THRb(NR)/Liver-NR1A2-ChIP-Seq(GSE52613)/Homer	TRAGGTCA	1	-1.661	0.6052	681	0.348	15132.2	0.3383
GT2(Trihelix)/colamp-GT2-DAP-Seq(GSE60143)/Homer	AMGGTAAAWWWN	1	-1.655	0.6052	128	0.0654	2704.3	0.0605
ATHB7(Homeobox)/col-ATHB7-DAP-Seq(GSE60143)/Homer	AATGATTG	1	-1.65	0.6059	71	0.0363	1456.1	0.0326
At1g22810(AP2EREBP)/colamp-At1g22810-DAP-Seq(GSE60143)/Homer	BCACCGACANNN	1	-1.634	0.6136	94	0.048	1960.4	0.0438
AT5G59990(C2C2COlike)/colamp-AT5G59990-DAP-Seq(GSE60143)/Homer	TCTCAACCGTTCATT	1	-1.632	0.6136	4	0.002	52.8	0.0012
TEAD(TEA)/Fibroblast-PU.1-ChIP-Seq(Unpublished)/Homer	YCWGGAATGY	1	-1.63	0.6136	90	0.046	1873.6	0.0419
MYB40(MYB)/col-MYB40-DAP-Seq(GSE60143)/Homer	TGGTAGGTRARA	1	-1.621	0.616	38	0.0194	748.9	0.0167
VND6(NAC)/col-VND6-DAP-Seq(GSE60143)/Homer	DCTTNHTTTTYAMGY	1	-1.616	0.6168	156	0.0797	3330.8	0.0745
FXR(NR),IR1/Liver-FXR-ChIP-Seq(Chong_et_al.)/Homer	AGGTCANTGACCTB	1	-1.608	0.6202	77	0.0393	1592.5	0.0356
VND4(NAC)/colamp-VND4-DAP-Seq(GSE60143)/Homer	WRCTTGWANWWCAAG	1	-1.604	0.6205	100	0.0511	2096.9	0.0469
PU.1(ETS)/ThioMac-PU.1-ChIP-Seq(GSE21512)/Homer	AGAGGAAGTG	1	-1.589	0.628	74	0.0378	1529.1	0.0342
GRF9(GRF)/colamp-GRF9-DAP-Seq(GSE60143)/Homer	NWCTGACANNNNNNN	1	-1.589	0.628	124	0.0634	2627	0.0587
bZIP:IRF(bZIP,IRF)/Th17-BatF-ChIP-Seq(GSE39756)/Homer	NAGTTTCABTHTGACTNW	1	-1.585	0.628	57	0.0291	1160.5	0.0259
WRKY43(WRKY)/colamp-WRKY43-DAP-Seq(GSE60143)/Homer	NCGTTGACTTTT	1	-1.585	0.628	34	0.0174	667	0.0149
Cdx2(Homeobox)/mES-Cdx2-ChIP-Seq(GSE14586)/Homer	GYMATAAAAH	1	-1.577	0.628	77	0.0393	1596.3	0.0357
WRKY26(WRKY)/colamp-WRKY26-DAP-Seq(GSE60143)/Homer	CGTTGACTWDKN	1	-1.565	0.6335	55	0.0281	1119.6	0.025
Rap210(AP2EREBP)/col-Rap210-DAP-Seq(GSE60143)/Homer	TGTCGGCA	1	-1.564	0.6335	131	0.0669	2787	0.0623
ZNF317(Zf)/HEK293-ZNF317.GFP-ChIP-Seq(GSE58341)/Homer	GTCWGCTGTYYCTCT	1	-1.557	0.6351	15	0.0077	270.5	0.006
GATA4(C2C2gata)/col-GATA4-DAP-Seq(GSE60143)/Homer	DDWTYAGATCTR	1	-1.555	0.6351	86	0.0439	1796.1	0.0402
SRS7(SRS)/colamp-SRS7-DAP-Seq(GSE60143)/Homer	HATAGGTTTH	1	-1.55	0.6353	449	0.2294	9915.9	0.2217
LHX9(Homeobox)/Hct116-LHX9.V5-ChIP-Seq(GSE116822)/Homer	NGCTAATTAG	1	-1.547	0.6354	169	0.0864	3632.1	0.0812
ATHB6(Homeobox)/col-ATHB6-DAP-Seq(GSE60143)/Homer	AATGATTG	1	-1.542	0.6365	133	0.068	2834.8	0.0634
HNF1b(Homeobox)/PDAC-HNF1B-ChIP-Seq(GSE64557)/Homer	GTTAATNATTAA	1	-1.541	0.6365	17	0.0087	312.1	0.007
PSE(SNAPc)/K562-mStart-Seq/Homer	WAVTCACCMTAASYDAAAAG	1	-1.539	0.6365	58	0.0296	1187.9	0.0266
KAN2(G2like)/colamp-KAN2-DAP-Seq(GSE60143)/Homer	ATATTCTY	1	-1.527	0.641	160	0.0818	3436.5	0.0768
ZML2(C2C2gata)/col-ZML2-DAP-Seq(GSE60143)/Homer	CATCATCATC	1	-1.523	0.6414	38	0.0194	757.9	0.0169
ZNF41(Zf)/HEK293-ZNF41.GFP-ChIP-Seq(GSE58341)/Homer	CCTCATGGTGYCYTWYTCCCTTGTG	1	-1.522	0.6414	5	0.0026	73.5	0.0016
RAP21(AP2EREBP)/colamp-RAP21-DAP-Seq(GSE60143)/Homer	BCACCGACAHNN	1	-1.516	0.6419	34	0.0174	672.1	0.015
WUS1(Homeobox)/colamp-WUS1-DAP-Seq(GSE60143)/Homer	CAWTCATTCA	1	-1.514	0.6419	46	0.0235	930.8	0.0208
Twist(bHLH)/HMLE-TWIST1-ChIP-Seq(Chang_et_al)/Homer	VCAKCTGGNNNCCAGMTGBN	1	-1.513	0.6419	23	0.0118	439.6	0.0098
AT5G61620(MYBrelated)/colamp-AT5G61620-DAP-Seq(GSE60143)/Homer	CTTATCCA	1	-1.505	0.6435	159	0.0812	3418.4	0.0764
ZNF519(Zf)/HEK293-ZNF519.GFP-ChIP-Seq(GSE58341)/Homer	GAGSCCGAGC	1	-1.492	0.6501	119	0.0608	2533.5	0.0566
SPL1(SBP)/colamp-SPL1-DAP-Seq(GSE60143)/Homer	HYGTACDTWH	1	-1.487	0.6514	207	0.1058	4492.7	0.1005
OCT:OCT-short(POU,Homeobox)/NPC-OCT6-ChIP-Seq(GSE43916)/Homer	ATGCATWATGCATRW	1	-1.475	0.6578	78	0.0399	1632.6	0.0365
Unknown2/Arabidopsis-Promoters/Homer	AAACGACGTCGTTTT	1	-1.466	0.6618	1	0.0005	6.8	0.0002
MYB30(MYB)/colamp-MYB30-DAP-Seq(GSE60143)/Homer	AGGTAGTTGG	1	-1.449	0.6711	154	0.0787	3318.1	0.0742
DLX1(Homeobox)/BasalGanglia-Dlx1-ChIP-seq(GSE124936)/Homer	NSNNTAATTA	1	-1.441	0.6743	144	0.0736	3097.1	0.0692
GATA14(C2C2gata)/col-GATA14-DAP-Seq(GSE60143)/Homer	AYCAGATCTG	1	-1.439	0.6743	79	0.0404	1659.8	0.0371
EKLF(Zf)/Erythrocyte-Klf1-ChIP-Seq(GSE20478)/Homer	NWGGGTGTGGCY	1	-1.434	0.6754	35	0.0179	701.2	0.0157
FEA4(bZIP)/Corn-FEA4-ChIP-Seq(GSE61954)/Homer	TGACGTCACS	1	-1.428	0.6773	177	0.0904	3835.9	0.0858
PGR(NR)/EndoStromal-PGR-ChIP-Seq(GSE69539)/Homer	AAGAACATWHTGTTC	1	-1.416	0.6841	22	0.0112	425.9	0.0095
CUC1(NAC)/col-CUC1-DAP-Seq(GSE60143)/Homer	TACTTGTNNNACAAG	1	-1.411	0.6853	62	0.0317	1290.5	0.0289
HOXA2(Homeobox)/mES-Hoxa2-ChIP-Seq(Donaldson_et_al.)/Homer	GYCATCMATCAT	1	-1.407	0.6859	11	0.0056	196.5	0.0044
GATA6(C2C2gata)/col200-GATA6-DAP-Seq(GSE60143)/Homer	TAGATCTARAHH	1	-1.4	0.6892	15	0.0077	279.5	0.0063
AGL95(ND)/col-AGL95-DAP-Seq(GSE60143)/Homer	TTCTAGAAGCTTCTA	1	-1.398	0.6892	16	0.0082	300.3	0.0067
GRHL2(CP2)/HBE-GRHL2-ChIP-Seq(GSE46194)/Homer	AAACYKGTTWDACMRGTTTB	1	-1.393	0.6904	40	0.0204	813.3	0.0182
Pho2(bHLH)/Yeast-Pho2-ChIP-Seq(GSE29506)/Homer	CCCACGTGCT	1	-1.39	0.6904	113	0.0577	2418.4	0.0541
bHLH74(bHLH)/col-bHLH74-DAP-Seq(GSE60143)/Homer	DRATCACGTGAB	1	-1.389	0.6904	61	0.0312	1271.4	0.0284
NAP(NAC)/col-NAP-DAP-Seq(GSE60143)/Homer	ARGTTACGTRTN	1	-1.385	0.6904	101	0.0516	2154	0.0482
ATHB40(HB)/col-ATHB40-DAP-Seq(GSE60143)/Homer	HCAATWATTG	1	-1.377	0.6938	90	0.046	1911.2	0.0427
CAMTA5(CAMTA)/col-CAMTA5-DAP-Seq(GSE60143)/Homer	ACGCGTTTTANACRC	1	-1.374	0.6941	40	0.0204	815.1	0.0182
ANAC058(NAC)/col-ANAC058-DAP-Seq(GSE60143)/Homer	TWCTTGTDNNACAAG	1	-1.358	0.7029	79	0.0404	1671.8	0.0374
Tgif2(Homeobox)/mES-Tgif2-ChIP-Seq(GSE55404)/Homer	TGTCANYT	1	-1.354	0.7038	443	0.2264	9842.8	0.2201
CREB5(bZIP)/LNCaP-CREB5.V5-ChIP-Seq(GSE137775)/Homer	VVATGACGTCAT	1	-1.354	0.7038	44	0.0225	904.2	0.0202
HLH-1(bHLH)/cElegans-Embryo-HLH1-ChIP-Seq(modEncode)/Homer	RACAGCTGTTBH	1	-1.348	0.7046	105	0.0537	2248.1	0.0503
Pax7(Paired,Homeobox),longest/Myoblast-Pax7-ChIP-Seq(GSE25064)/Homer	NTAATTDGCYAATTANNWWD	1	-1.347	0.7046	4	0.002	59.3	0.0013
ANAC042(NAC)/col-ANAC042-DAP-Seq(GSE60143)/Homer	CGTNDHNDHNACGKY	1	-1.347	0.7046	284	0.1451	6255.6	0.1399
TBP3(MYBrelated)/col-TBP3-DAP-Seq(GSE60143)/Homer	VYTAGGGCAN	1	-1.344	0.7046	88	0.045	1872.7	0.0419
SPL9(SBP)/colamp-SPL9-DAP-Seq(GSE60143)/Homer	BTGTACTT	1	-1.34	0.7046	286	0.1461	6302.8	0.1409
bZIP52(bZIP)/colamp-bZIP52-DAP-Seq(GSE60143)/Homer	NDNHCAGCTGTCANN	1	-1.338	0.7046	187	0.0956	4079.4	0.0912
WRKY11(WRKY)/col-WRKY11-DAP-Seq(GSE60143)/Homer	SCGTTGACTTTN	1	-1.321	0.7122	13	0.0066	242.4	0.0054
GATA(Zf),IR4/iTreg-Gata3-ChIP-Seq(GSE20898)/Homer	NAGATWNBNATCTNN	1	-1.32	0.7122	8	0.0041	139.8	0.0031
ZEB2(Zf)/SNU398-ZEB2-ChIP-Seq(GSE103048)/Homer	GNMCAGGTGTGC	1	-1.305	0.7196	220	0.1124	4828	0.108
OCT:OCT(POU,Homeobox)/NPC-OCT6-ChIP-Seq(GSE43916)/Homer	YATGCATATRCATRT	1	-1.303	0.7196	14	0.0072	264.3	0.0059
ATAF1(NAC)/col-ATAF1-DAP-Seq(GSE60143)/Homer	YACGTMAY	1	-1.3	0.7197	422	0.2156	9385.3	0.2098
ERE(NR),IR3/MCF7-ERa-ChIP-Seq(Unpublished)/Homer	VAGGTCACNSTGACC	1	-1.299	0.7197	40	0.0204	823.7	0.0184
ZNF7(Zf)/HepG2-ZNF7.Flag-ChIP-Seq(Encode)/Homer	CTGCCWVCTTTTRTA	1	-1.299	0.7197	63	0.0322	1327.1	0.0297
LOB(LOBAS2)/col-LOB-DAP-Seq(GSE60143)/Homer	CGCCGKAWWTTHCGS	1	-1.296	0.7197	120	0.0613	2591.8	0.058
AT2G33550(Trihelix)/colamp-AT2G33550-DAP-Seq(GSE60143)/Homer	TTTAAGGGCAYTTTT	1	-1.294	0.7197	241	0.1231	5303	0.1186
MYB121(MYB)/col-MYB121-DAP-Seq(GSE60143)/Homer	YNTACCTAACWW	1	-1.292	0.7197	35	0.0179	715.1	0.016
SPL11(SBP)/col100-SPL11-DAP-Seq(GSE60143)/Homer	YTGTACTTBH	1	-1.288	0.7197	72	0.0368	1527.3	0.0341
MYB119(MYB)/colamp-MYB119-DAP-Seq(GSE60143)/Homer	YRACCGTTACDD	1	-1.288	0.7197	30	0.0153	607.9	0.0136
Unknown4/Drosophila-Promoters/Homer	AAAAATACCRMA	1	-1.288	0.7197	15	0.0077	286.8	0.0064
Usf2(bHLH)/C2C12-Usf2-ChIP-Seq(GSE36030)/Homer	GTCACGTGGT	1	-1.284	0.7197	57	0.0291	1197.9	0.0268
CCA(Myb)/Arabidopsis-CCA.GFP-ChIP-Seq(GSE70533)/Homer	AGATATYTTT	1	-1.284	0.7197	94	0.048	2015.4	0.0451
ATHB18(Homeobox)/colamp-ATHB18-DAP-Seq(GSE60143)/Homer	YCAATSATTG	1	-1.267	0.7228	18	0.0092	351.1	0.0079
ZNF264(Zf)/HEK293-ZNF264.GFP-ChIP-Seq(GSE58341)/Homer	RGGGCACTAACY	1	-1.255	0.7295	117	0.0598	2532.5	0.0566
CBF2(AP2EREBP)/colamp-CBF2-DAP-Seq(GSE60143)/Homer	YBRCCGACATNNNNN	1	-1.25	0.7313	95	0.0485	2043.5	0.0457
TSO1(CPP)/col-TSO1-DAP-Seq(GSE60143)/Homer	RAATTTRAAW	1	-1.25	0.7313	20	0.0102	395.8	0.0089
ATHB33(ZFHD)/col-ATHB33-DAP-Seq(GSE60143)/Homer	NGTRATTAAK	1	-1.241	0.7347	138	0.0705	3004.1	0.0672
Lhx3(Homeobox)/Neuron-Lhx3-ChIP-Seq(GSE31456)/Homer	ADBTAATTAR	1	-1.236	0.7361	182	0.093	3991.2	0.0892
AT2G15740(C2H2)/col-AT2G15740-DAP-Seq(GSE60143)/Homer	DHNDWATCGATD	1	-1.226	0.7415	94	0.048	2025.9	0.0453
FRS9(ND)/col-FRS9-DAP-Seq(GSE60143)/Homer	RGAGAGAGAAAG	1	-1.224	0.7417	52	0.0266	1095.6	0.0245
SeqBias: polyC-repeat	CCCCCCCCCC	1	-1.214	0.7468	1939	0.9908	44243.8	0.9893
Mouse_Recombination_Hotspot(Zf)/Testis-DMC1-ChIP-Seq(GSE24438)/Homer	ACTYKNATTCGTGNTACTTC	1	-1.205	0.7521	9	0.0046	165.1	0.0037
Brachyury(T-box)/Mesoendoderm-Brachyury-ChIP-exo(GSE54963)/Homer	ANTTMRCASBNNNGTGYKAAN	1	-1.198	0.7551	29	0.0148	594.2	0.0133
Gata2(Zf)/K562-GATA2-ChIP-Seq(GSE18829)/Homer	BBCTTATCTS	1	-1.19	0.7595	71	0.0363	1520	0.034
ZNF189(Zf)/HEK293-ZNF189.GFP-ChIP-Seq(GSE58341)/Homer	TGGAACAGMA	1	-1.186	0.7605	131	0.0669	2859.2	0.0639
E2F3(E2F)/MEF-E2F3-ChIP-Seq(GSE71376)/Homer	BTKGGCGGGAAA	1	-1.182	0.7621	280	0.1431	6213.9	0.1389
AGL15(MADS)/col-AGL15-DAP-Seq(GSE60143)/Homer	TTTCCHWATWDGGAA	1	-1.18	0.7621	17	0.0087	336.2	0.0075
HSF21(HSF)/col-HSF21-DAP-Seq(GSE60143)/Homer	CTTCTAGAAGMTTYW	1	-1.174	0.7641	13	0.0066	251.5	0.0056
bHLHE40(bHLH)/HepG2-BHLHE40-ChIP-Seq(GSE31477)/Homer	KCACGTGMCN	1	-1.172	0.7641	67	0.0342	1434.9	0.0321
Oct6(POU,Homeobox)/NPC-Pou3f1-ChIP-Seq(GSE35496)/Homer	WATGCAAATGAG	1	-1.169	0.7645	47	0.024	992.4	0.0222
AtHB32(ZFHD)/col200-AtHB32-DAP-Seq(GSE60143)/Homer	CGAATTAT	1	-1.165	0.7656	127	0.0649	2774.1	0.062
AGL13(MADS)/col-AGL13-DAP-Seq(GSE60143)/Homer	TWCCAWWTWTGGWAA	1	-1.152	0.7734	7	0.0036	126.1	0.0028
bHLH157(bHLH)/col-bHLH157-DAP-Seq(GSE60143)/Homer	KACACGTCTCTY	1	-1.148	0.7745	29	0.0148	599.5	0.0134
Rfx5(HTH)/GM12878-Rfx5-ChIP-Seq(GSE31477)/Homer	SCCTAGCAACAG	1	-1.148	0.7745	50	0.0255	1061.5	0.0237
bZIP44(bZIP)/colamp-bZIP44-DAP-Seq(GSE60143)/Homer	NDTGCCACGTCAGCH	1	-1.146	0.7745	4	0.002	65.2	0.0015
LBD23(LOBAS2)/colamp-LBD23-DAP-Seq(GSE60143)/Homer	GCGNAWWWTNCGCYW	1	-1.145	0.7745	266	0.1359	5908.7	0.1321
RORg(NR)/Liver-Rorc-ChIP-Seq(GSE101115)/Homer	WAABTAGGTCAV	1	-1.134	0.778	11	0.0056	211	0.0047
SPL15(SBP)/colamp-SPL15-DAP-Seq(GSE60143)/Homer	WDWMMGTACADW	1	-1.132	0.778	164	0.0838	3612.7	0.0808
DMRT1(DM)/Testis-DMRT1-ChIP-Seq(GSE64892)/Homer	TWGHWACAWTGTWDC	1	-1.132	0.778	22	0.0112	448.2	0.01
ETV4(ETS)/HepG2-ETV4-ChIP-Seq(ENCODE)/Homer	ACCGGAAGTG	1	-1.123	0.7808	265	0.1354	5892	0.1317
Tcf3(HMG)/mES-Tcf3-ChIP-Seq(GSE11724)/Homer	ASWTCAAAGG	1	-1.12	0.7815	28	0.0143	580.2	0.013
Tcf21(bHLH)/ArterySmoothMuscle-Tcf21-ChIP-Seq(GSE61369)/Homer	NAACAGCTGG	1	-1.119	0.7815	200	0.1022	4426.9	0.099
TR4(NR),DR1/Hela-TR4-ChIP-Seq(GSE24685)/Homer	GAGGTCAAAGGTCA	1	-1.11	0.7853	18	0.0092	363.4	0.0081
Erra(NR)/HepG2-Erra-ChIP-Seq(GSE31477)/Homer	CAAAGGTCAG	1	-1.107	0.786	401	0.2049	8977.3	0.2007
Tbet(T-box)/CD8-Tbet-ChIP-Seq(GSE33802)/Homer	AGGTGTGAAM	1	-1.1	0.7894	111	0.0567	2429.9	0.0543
Atf4(bZIP)/MEF-Atf4-ChIP-Seq(GSE35681)/Homer	MTGATGCAAT	1	-1.099	0.7894	34	0.0174	714.3	0.016
GATA15(C2C2gata)/col-GATA15-DAP-Seq(GSE60143)/Homer	KATGATCA	1	-1.089	0.7951	168	0.0858	3713.3	0.083
Cbf1(bHLH)/Yeast-Cbf1-ChIP-Seq(GSE29506)/Homer	TCACGTGAYH	1	-1.086	0.7954	47	0.024	1003.1	0.0224
LBD18(LOBAS2)/colamp-LBD18-DAP-Seq(GSE60143)/Homer	CKGAWWTTCHGS	1	-1.079	0.7992	371	0.1896	8307.8	0.1858
VND1(NAC)/col-VND1-DAP-Seq(GSE60143)/Homer	CTTRWDNHWYAAGYW	1	-1.077	0.7992	104	0.0531	2277.8	0.0509
E2F7(E2F)/Hela-E2F7-ChIP-Seq(GSE32673)/Homer	VDTTTCCCGCCA	1	-1.076	0.7992	45	0.023	960.6	0.0215
STZ(C2H2)/colamp-STZ-DAP-Seq(GSE60143)/Homer	HNBTCACT	1	-1.065	0.8048	881	0.4502	19922.4	0.4455
AT3G52440(C2C2dof)/colamp-AT3G52440-DAP-Seq(GSE60143)/Homer	DTHACTTTTT	1	-1.052	0.8134	333	0.1702	7455.8	0.1667
RORgt(NR)/EL4-RORgt.Flag-ChIP-Seq(GSE56019)/Homer	AAYTAGGTCA	1	-1.046	0.8141	15	0.0077	303.9	0.0068
RORgt(NR)/EL4-RORgt.Flag-ChIP-Seq(GSE56019)/Homer	AAYTAGGTCA	1	-1.046	0.8141	15	0.0077	303.9	0.0068
Hoxd13(Homeobox)/ChickenMSG-Hoxd13.Flag-ChIP-Seq(GSE86088)/Homer	NCYAATAAAA	1	-1.046	0.8141	189	0.0966	4198.8	0.0939
LEF1(HMG)/H1-LEF1-ChIP-Seq(GSE64758)/Homer	CCTTTGATST	1	-1.044	0.8141	86	0.0439	1880.5	0.042
DUX(Homeobox)/C2C12-Dux-ChIP-Seq(GSE87279)/Homer	BCWGATTCAATCAAN	1	-1.037	0.8159	1	0.0005	10.7	0.0002
LCL1(MYBrelated)/colamp-LCL1-DAP-Seq(GSE60143)/Homer	NAAAATATCTWHWWN	1	-1.033	0.8172	15	0.0077	304.4	0.0068
Unknown-ESC-element(?)/mES-Nanog-ChIP-Seq(GSE11724)/Homer	CACAGCAGGGGG	1	-1.03	0.818	127	0.0649	2804.5	0.0627
ATHB15(HB)/col-ATHB15-DAP-Seq(GSE60143)/Homer	GYAATSATTA	1	-1.029	0.818	32	0.0164	678.4	0.0152
Zfp809(Zf)/ES-Zfp809-ChIP-Seq(GSE70799)/Homer	GGGGCTYGKCTGGGA	1	-1.027	0.818	88	0.045	1928.3	0.0431
MYB116(MYB)/colamp-MYB116-DAP-Seq(GSE60143)/Homer	AGTTAGGCAN	1	-1.026	0.818	73	0.0373	1592.4	0.0356
CUC2(NAC)/colamp-CUC2-DAP-Seq(GSE60143)/Homer	TRCKTGTNNNWCAMG	1	-1.02	0.8191	46	0.0235	990.6	0.0221
ANAC087(NAC)/col-ANAC087-DAP-Seq(GSE60143)/Homer	WVCKTGHNNNWCAMG	1	-1.011	0.8246	45	0.023	969.3	0.0217
Oct2(POU,Homeobox)/Bcell-Oct2-ChIP-Seq(GSE21512)/Homer	ATATGCAAAT	1	-1.005	0.8274	38	0.0194	814.9	0.0182
CUC3(NAC)/col-CUC3-DAP-Seq(GSE60143)/Homer	TRCKTGWNNNACAMG	1	-1.004	0.8274	45	0.023	970.5	0.0217
ELF3(ETS)/PDAC-ELF3-ChIP-Seq(GSE64557)/Homer	ANCAGGAAGT	1	-0.9925	0.8342	129	0.0659	2858.1	0.0639
FOXA1(Forkhead)/LNCAP-FOXA1-ChIP-Seq(GSE27824)/Homer	WAAGTAAACA	1	-0.9865	0.8373	130	0.0664	2882.1	0.0644
At5g62940(C2C2dof)/col-At5g62940-DAP-Seq(GSE60143)/Homer	WHWHHACTTTTT	1	-0.9845	0.8373	506	0.2586	11412.7	0.2552
Foxf1(Forkhead)/Lung-Foxf1-ChIP-Seq(GSE77951)/Homer	WWATRTAAACAN	1	-0.9844	0.8373	103	0.0526	2274.7	0.0509
MNT(bHLH)/HepG2-MNT-ChIP-Seq(Encode)/Homer	DGCACACGTG	1	-0.981	0.8373	152	0.0777	3380.4	0.0756
E2A(bHLH)/proBcell-E2A-ChIP-Seq(GSE21978)/Homer	DNRCAGCTGY	1	-0.9765	0.8383	331	0.1691	7437.9	0.1663
ATHB23(ZFHD)/col-ATHB23-DAP-Seq(GSE60143)/Homer	HTAATTARNN	1	-0.9674	0.8441	92	0.047	2030.6	0.0454
NTM2(NAC)/col-NTM2-DAP-Seq(GSE60143)/Homer	CTTRTNNNAYAAGBH	1	-0.9624	0.8464	82	0.0419	1806.8	0.0404
CBF1(AP2EREBP)/colamp-CBF1-DAP-Seq(GSE60143)/Homer	YRCCGACATN	1	-0.9614	0.8464	150	0.0766	3340.9	0.0747
GBF3(bZIP)/Arabidopsis-GBF3-ChIP-Seq(GSE80564)/Homer	TGCCACGTSAYC	1	-0.9589	0.8464	59	0.0301	1290.3	0.0289
ANAC092(NAC)/colamp-ANAC092-DAP-Seq(GSE60143)/Homer	WRCKTGWNNNWCAMG	1	-0.953	0.8488	59	0.0301	1291.3	0.0289
THRa(NR)/C17.2-THRa-ChIP-Seq(GSE38347)/Homer	GGTCANYTGAGGWCA	1	-0.953	0.8488	70	0.0358	1538.8	0.0344
SOC1(MADS)/Seedling-SOC1-ChIP-Seq(GSE45846)/Homer	TWCCAWWTWTGG	1	-0.9525	0.8488	41	0.021	888.2	0.0199
bHLH18(bHLH)/col-bHLH18-DAP-Seq(GSE60143)/Homer	CACGTGTTYCACGTG	1	-0.9507	0.8488	4	0.002	72.9	0.0016
SCRT1(Zf)/HEK293-SCRT1.eGFP-ChIP-Seq(Encode)/Homer	GCAACAGGTG	1	-0.9486	0.8488	45	0.023	978.2	0.0219
LMI1(HB)/colamp-LMI1-DAP-Seq(GSE60143)/Homer	AATTATTG	1	-0.9472	0.8488	78	0.0399	1719.3	0.0384
ERG(ETS)/VCaP-ERG-ChIP-Seq(GSE14097)/Homer	ACAGGAAGTG	1	-0.9373	0.8511	316	0.1615	7111.2	0.159
PHA-4(Forkhead)/cElegans-Embryos-PHA4-ChIP-Seq(modEncode)/Homer	KTGTTTGC	1	-0.9317	0.854	372	0.1901	8386.1	0.1875
Mef2c(MADS)/GM12878-Mef2c-ChIP-Seq(GSE32465)/Homer	DCYAAAAATAGM	1	-0.9293	0.8542	50	0.0255	1093	0.0244
ANAC016(NAC)/col-ANAC016-DAP-Seq(GSE60143)/Homer	WNCTTGNNNNNCAMG	1	-0.9278	0.8542	114	0.0583	2535.9	0.0567
ZNF382(Zf)/HEK293-ZNF382.GFP-ChIP-Seq(GSE58341)/Homer	GNCTGTASTRNTGBCTCHTT	1	-0.9227	0.8562	3	0.0015	52.4	0.0012
WRKY18(WRKY)/col-WRKY18-DAP-Seq(GSE60143)/Homer	NNNTTGACYWNNNNN	1	-0.9221	0.8562	198	0.1012	4438.1	0.0992
ATHB53(HB)/col-ATHB53-DAP-Seq(GSE60143)/Homer	CAATAATT	1	-0.9186	0.8562	55	0.0281	1207.6	0.027
Tbx5(T-box)/HL1-Tbx5.biotin-ChIP-Seq(GSE21529)/Homer	AGGTGTCA	1	-0.8978	0.8721	487	0.2489	11018.2	0.2464
AGL63(MADS)/col-AGL63-DAP-Seq(GSE60143)/Homer	TTCCAAWWWTGG	1	-0.8967	0.8721	90	0.046	2000.4	0.0447
GFY(?)/Promoter/Homer	ACTACAATTCCC	1	-0.8965	0.8721	8	0.0041	161.6	0.0036
ATHB24(ZFHD)/colamp-ATHB24-DAP-Seq(GSE60143)/Homer	TAATTAAS	1	-0.8959	0.8721	74	0.0378	1639.5	0.0367
Gata1(Zf)/K562-GATA1-ChIP-Seq(GSE18829)/Homer	SAGATAAGRV	1	-0.8956	0.8721	61	0.0312	1347	0.0301
PAX6(Paired,Homeobox)/Forebrain-Pax6-ChIP-Seq(GSE66961)/Homer	NGTGTTCAVTSAAGCGKAAA	1	-0.8952	0.8721	11	0.0056	228	0.0051
AS2(LOBAS2)/col-AS2-DAP-Seq(GSE60143)/Homer	CCGDAAWWHMCGSCG	1	-0.8923	0.8721	48	0.0245	1054.3	0.0236
HIF2a(bHLH)/785_O-HIF2a-ChIP-Seq(GSE34871)/Homer	GCACGTACCC	1	-0.8861	0.8721	81	0.0414	1799.5	0.0402
CLOCK(bHLH)/Liver-Clock-ChIP-Seq(GSE39860)/Homer	GHCACGTG	1	-0.8835	0.8721	100	0.0511	2229.4	0.0498
Max(bHLH)/K562-Max-ChIP-Seq(GSE31477)/Homer	RCCACGTGGYYN	1	-0.8815	0.8721	112	0.0572	2501.2	0.0559
SeqBias: TA-repeat	TATATATATA	1	-0.8806	0.8721	327	0.1671	7383.9	0.1651
Dlx3(Homeobox)/Kerainocytes-Dlx3-ChIP-Seq(GSE89884)/Homer	NDGTAATTAC	1	-0.8803	0.8721	65	0.0332	1439	0.0322
SeqBias: GCW-triplet	GCWGCWGCWGCW	1	-0.8753	0.8721	1957	1	44704.9	0.9996
HSFA1E(HSF)/col-HSFA1E-DAP-Seq(GSE60143)/Homer	TTCTAGAAGCTTCTA	1	-0.875	0.8721	14	0.0072	295.1	0.0066
BMAL1(bHLH)/Liver-Bmal1-ChIP-Seq(GSE39860)/Homer	GNCACGTG	1	-0.872	0.8721	266	0.1359	5999.1	0.1341
AT1G47655(C2C2dof)/colamp-AT1G47655-DAP-Seq(GSE60143)/Homer	YHACTTTTTS	1	-0.87	0.8721	510	0.2606	11555.3	0.2584
Tbx21(T-box)/GM12878-TBX21-ChIP-Seq(Encode)/Homer	AGGTGTGAAA	1	-0.8697	0.8721	109	0.0557	2436.3	0.0545
DPL-1(E2F)/cElegans-Adult-ChIP-Seq(modEncode)/Homer	TAGCGCGC	1	-0.868	0.8721	382	0.1952	8640.8	0.1932
CRC(C2C2YABBY)/col-CRC-DAP-Seq(GSE60143)/Homer	TWATSATA	1	-0.8625	0.8721	123	0.0629	2755.7	0.0616
RUNX2(Runt)/PCa-RUNX2-ChIP-Seq(GSE33889)/Homer	NWAACCACADNN	1	-0.8568	0.8734	98	0.0501	2190.2	0.049
Etv2(ETS)/ES-ER71-ChIP-Seq(GSE59402)/Homer	NNAYTTCCTGHN	1	-0.8548	0.8734	182	0.093	4096.3	0.0916
VND2(NAC)/col-VND2-DAP-Seq(GSE60143)/Homer	DNCKTNNNNNNNAAG	1	-0.8535	0.8734	121	0.0618	2712.2	0.0606
ZNF675(Zf)/HEK293-ZNF675.GFP-ChIP-Seq(GSE58341)/Homer	ARGAGGMCAAAATGW	1	-0.8412	0.8817	17	0.0087	365.6	0.0082
Foxa3(Forkhead)/Liver-Foxa3-ChIP-Seq(GSE77670)/Homer	BSNTGTTTACWYWGN	1	-0.8391	0.8817	32	0.0164	702.2	0.0157
FUS3(ABI3VP1)/col-FUS3-DAP-Seq(GSE60143)/Homer	DNNWTNTGCATGKNN	1	-0.836	0.8827	123	0.0629	2763	0.0618
Adof1(C2C2dof)/col-Adof1-DAP-Seq(GSE60143)/Homer	NRWAAAGYDV	1	-0.8358	0.8827	405	0.2069	9178.7	0.2052
WRKY42(WRKY)/colamp-WRKY42-DAP-Seq(GSE60143)/Homer	NAAAGTCAACGN	1	-0.8271	0.887	45	0.023	997	0.0223
AZF1(C2H2)/colamp-AZF1-DAP-Seq(GSE60143)/Homer	DKSWCACT	1	-0.8083	0.902	837	0.4277	19049.4	0.4259
Hnf1(Homeobox)/Liver-Foxa2-Chip-Seq(GSE25694)/Homer	GGTTAAWCATTAA	1	-0.8079	0.902	14	0.0072	301.7	0.0067
ATHB34(ZFHD)/colamp-ATHB34-DAP-Seq(GSE60143)/Homer	TRATTARS	1	-0.806	0.902	79	0.0404	1771.3	0.0396
STAT6(Stat)/Macrophage-Stat6-ChIP-Seq(GSE38377)/Homer	TTCCKNAGAA	1	-0.801	0.9032	86	0.0439	1931.3	0.0432
Elk1(ETS)/Hela-Elk1-ChIP-Seq(GSE31477)/Homer	HACTTCCGGY	1	-0.8	0.9032	145	0.0741	3272.3	0.0732
p73(p53)/Trachea-p73-ChIP-Seq(PRJNA310161)/Homer	NRRRCAWGTCCDGRCATGYY	1	-0.7966	0.9035	6	0.0031	123.4	0.0028
caudal(Homeobox)/Drosophila-Embryos-ChIP-Chip(modEncode)/Homer	GGYCATAAAW	1	-0.7949	0.9035	84	0.0429	1887.2	0.0422
CTCF(Zf)/CD4+-CTCF-ChIP-Seq(Barski_et_al.)/Homer	AYAGTGCCMYCTRGTGGCCA	1	-0.7948	0.9035	30	0.0153	663	0.0148
PR(NR)/T47D-PR-ChIP-Seq(GSE31130)/Homer	VAGRACAKNCTGTBC	1	-0.7938	0.9035	293	0.1497	6644.3	0.1486
Gata6(Zf)/HUG1N-GATA6-ChIP-Seq(GSE51936)/Homer	YCTTATCTBN	1	-0.7902	0.9035	95	0.0485	2138.6	0.0478
WRKY15(WRKY)/col-WRKY15-DAP-Seq(GSE60143)/Homer	VGTTGACTWW	1	-0.7816	0.9081	103	0.0526	2322.2	0.0519
GT1(Trihelix)/col-GT1-DAP-Seq(GSE60143)/Homer	TTAACCATGGTTAAD	1	-0.7806	0.9081	1	0.0005	14.9	0.0003
WRKY17(WRKY)/colamp-WRKY17-DAP-Seq(GSE60143)/Homer	GCGTTGACTTTT	1	-0.7806	0.9081	1	0.0005	14.5	0.0003
SeqBias: C/A-bias	MMMMMMMMMM	1	-0.7791	0.9081	1955	0.999	44659.2	0.9986
ATHB5(HB)/colamp-ATHB5-DAP-Seq(GSE60143)/Homer	AATGATTG	1	-0.7761	0.9081	93	0.0475	2096.6	0.0469
Barx1(Homeobox)/Stomach-Barx1.3xFlag-ChIP-Seq(GSE69483)/Homer	AAACMATTAN	1	-0.7687	0.9109	48	0.0245	1075.9	0.0241
OBP1(C2C2dof)/col-OBP1-DAP-Seq(GSE60143)/Homer	NHHACTTTWT	1	-0.7658	0.9118	402	0.2054	9142.3	0.2044
Zic(Zf)/Cerebellum-ZIC1.2-ChIP-Seq(GSE60731)/Homer	CCTGCTGAGH	1	-0.7648	0.9118	180	0.092	4080.7	0.0912
At2g45680(TCP)/colamp-At2g45680-DAP-Seq(GSE60143)/Homer	GTGGGNCCCACNDND	1	-0.7641	0.9118	12	0.0061	260	0.0058
HEB(bHLH)/mES-Heb-ChIP-Seq(GSE53233)/Homer	VCAGCTGBNN	1	-0.7557	0.9157	429	0.2192	9763.1	0.2183
At5g66730(C2H2)/colamp-At5g66730-DAP-Seq(GSE60143)/Homer	TTTGTCKTTTTK	1	-0.7476	0.9213	29	0.0148	647.2	0.0145
RIN(MADS)/Tomato-RIN-ChIP-Seq(GSE116581)/Homer	CYAAAAWWGG	1	-0.7464	0.9213	142	0.0726	3220	0.072
ATY19(MYB)/col-ATY19-DAP-Seq(GSE60143)/Homer	YYCACCWACCAT	1	-0.7448	0.9213	79	0.0404	1785.4	0.0399
Cux2(Homeobox)/Liver-Cux2-ChIP-Seq(GSE35985)/Homer	HNRAATCAAT	1	-0.7399	0.9231	45	0.023	1012.9	0.0226
Bcl11a(Zf)/HSPC-BCL11A-ChIP-Seq(GSE104676)/Homer	TYTGACCASWRG	1	-0.7374	0.9237	126	0.0644	2858.1	0.0639
HIF-1b(HLH)/T47D-HIF1b-ChIP-Seq(GSE59937)/Homer	RTACGTGC	1	-0.7358	0.9237	245	0.1252	5573.1	0.1246
Tbx20(T-box)/Heart-Tbx20-ChIP-Seq(GSE29636)/Homer	GGTGYTGACAGS	1	-0.7355	0.9237	28	0.0143	626.5	0.014
OCT4-SOX2-TCF-NANOG(POU,Homeobox,HMG)/mES-Oct4-ChIP-Seq(GSE11431)/Homer	ATTTGCATAACAATG	1	-0.7334	0.9237	18	0.0092	399.8	0.0089
CDF3(C2C2dof)/colamp-CDF3-DAP-Seq(GSE60143)/Homer	AAAAGTRM	1	-0.7281	0.9252	240	0.1226	5462.2	0.1221
Egr1(Zf)/K562-Egr1-ChIP-Seq(GSE32465)/Homer	TGCGTGGGYG	1	-0.7274	0.9252	276	0.141	6284.9	0.1405
HAT5(Homeobox)/colamp-HAT5-DAP-Seq(GSE60143)/Homer	DCAATWATTG	1	-0.7252	0.9252	14	0.0072	309.1	0.0069
PIF4(bHLH)/Seedling-PIF4-ChIP-Seq(GSE35315)/Homer	NNBCACGTGN	1	-0.7207	0.9268	182	0.093	4141.5	0.0926
ANAC004(NAC)/colamp-ANAC004-DAP-Seq(GSE60143)/Homer	WNCTTVYNNNRBAAG	1	-0.719	0.9268	54	0.0276	1221.4	0.0273
ETS:E-box(ETS,bHLH)/HPC7-Scl-ChIP-Seq(GSE22178)/Homer	AGGAARCAGCTG	1	-0.7178	0.9268	13	0.0066	287.3	0.0064
Nrf2(bZIP)/Lymphoblast-Nrf2-ChIP-Seq(GSE37589)/Homer	HTGCTGAGTCAT	1	-0.7165	0.9268	6	0.0031	128.2	0.0029
Pitx1(Homeobox)/Chicken-Pitx1-ChIP-Seq(GSE38910)/Homer	TAATCCCN	1	-0.7152	0.9268	551	0.2816	12570.2	0.2811
PLT1(AP2EREBP)/colamp-PLT1-DAP-Seq(GSE60143)/Homer	GCACGAWTYCCGAGG	1	-0.7099	0.928	12	0.0061	266	0.0059
WRKY25(WRKY)/colamp-WRKY25-DAP-Seq(GSE60143)/Homer	NNNNHRGTCAAMNNN	1	-0.7075	0.9285	120	0.0613	2730.3	0.061
Rfx6(HTH)/Min6b1-Rfx6.HA-ChIP-Seq(GSE62844)/Homer	TGTTKCCTAGCAACM	1	-0.7072	0.9285	212	0.1083	4831.3	0.108
FOXA1(Forkhead)/MCF7-FOXA1-ChIP-Seq(GSE26831)/Homer	WAAGTAAACA	1	-0.7004	0.9316	102	0.0521	2321.9	0.0519
bHLH28(bHLH)/col-bHLH28-DAP-Seq(GSE60143)/Homer	NHHTGTACGGAH	1	-0.6954	0.9345	27	0.0138	609	0.0136
REST-NRSF(Zf)/Jurkat-NRSF-ChIP-Seq/Homer	GGMGCTGTCCATGGTGCTGA	1	-0.6953	0.9345	3	0.0015	61.2	0.0014
At4g31060(AP2EREBP)/colamp-At4g31060-DAP-Seq(GSE60143)/Homer	CACCGACAAW	1	-0.6938	0.9345	68	0.0347	1546.1	0.0346
AGL16(MADS)/col-AGL16-DAP-Seq(GSE60143)/Homer	TWCCHWATWDGGAAA	1	-0.6923	0.9345	10	0.0051	221.7	0.005
Tcf7(HMG)/GM12878-TCF7-ChIP-Seq(Encode)/Homer	CTTTGATGTGSB	1	-0.6871	0.9354	36	0.0184	816.3	0.0183
MYB17(MYB)/colamp-MYB17-DAP-Seq(GSE60143)/Homer	GGTAGGTGRG	1	-0.6852	0.9354	68	0.0347	1548.3	0.0346
HSFB3(HSF)/colamp-HSFB3-DAP-Seq(GSE60143)/Homer	TTCTAGAAGMTTHTW	1	-0.685	0.9354	7	0.0036	153.5	0.0034
WRKY24(WRKY)/colamp-WRKY24-DAP-Seq(GSE60143)/Homer	CGTTGACTWW	1	-0.684	0.9354	92	0.047	2097.7	0.0469
ZNF322(Zf)/HEK293-ZNF322.GFP-ChIP-Seq(GSE58341)/Homer	GAGCCTGGTACTGWGCCTGR	1	-0.6794	0.9357	63	0.0322	1436	0.0321
WRKY6(WRKY)/colamp-WRKY6-DAP-Seq(GSE60143)/Homer	NCGTTGACTWWD	1	-0.6793	0.9357	94	0.048	2144.6	0.048
MyoG(bHLH)/C2C12-MyoG-ChIP-Seq(GSE36024)/Homer	AACAGCTG	1	-0.677	0.9357	211	0.1078	4820.7	0.1078
ANAC070(NAC)/colamp-ANAC070-DAP-Seq(GSE60143)/Homer	CTTRHDNHNBAAGHW	1	-0.6759	0.9357	140	0.0715	3197.7	0.0715
AT1G24250(Orphan)/col-AT1G24250-DAP-Seq(GSE60143)/Homer	KTDGTTGGTDGTTGG	1	-0.6732	0.9357	30	0.0153	681.4	0.0152
TAGL1(MADS)/Tomato-TAGL1-ChIP-Seq(GSE116581)/Homer	CCAAAAATRG	1	-0.6714	0.9357	120	0.0613	2741.5	0.0613
Tlx?(NR)/NPC-H3K4me1-ChIP-Seq(GSE16256)/Homer	CTGGCAGSCTGCCA	1	-0.6708	0.9357	80	0.0409	1826.4	0.0408
Reverb(NR),DR2/RAW-Reverba.biotin-ChIP-Seq(GSE45914)/Homer	GTRGGTCASTGGGTCA	1	-0.6651	0.9372	20	0.0102	453.6	0.0101
RBFox2(?)/Heart-RBFox2-CLIP-Seq(GSE57926)/Homer	TGCATGCA	1	-0.6648	0.9372	280	0.1431	6403.3	0.1432
Gata4(Zf)/Heart-Gata4-ChIP-Seq(GSE35151)/Homer	NBWGATAAGR	1	-0.6641	0.9372	105	0.0537	2400.6	0.0537
WRKY8(WRKY)/colamp-WRKY8-DAP-Seq(GSE60143)/Homer	CGTTGACTTT	1	-0.6591	0.9377	9	0.0046	201	0.0045
Zelda(Zf)/Embryo-zld-ChIP-Seq(GSE65441)/Homer	KBCTACCTGW	1	-0.6568	0.9381	76	0.0388	1738.9	0.0389
AP-1(bZIP)/ThioMac-PU.1-ChIP-Seq(GSE21512)/Homer	VTGACTCATC	1	-0.6536	0.9395	106	0.0542	2426.6	0.0543
COG1(C2C2dof)/col-COG1-DAP-Seq(GSE60143)/Homer	DAAAAAGTGA	1	-0.6529	0.9395	209	0.1068	4784.1	0.107
ANAC053(NAC)/colamp-ANAC053-DAP-Seq(GSE60143)/Homer	TDCTTGNNNNNCAAG	1	-0.6499	0.9396	73	0.0373	1672	0.0374
ANAC096(NAC)/colamp-ANAC096-DAP-Seq(GSE60143)/Homer	TACTTGWNNNWCAAG	1	-0.6493	0.9396	87	0.0445	1992.5	0.0446
AT2G20110(CPP)/colamp-AT2G20110-DAP-Seq(GSE60143)/Homer	ATTYAAATHY	1	-0.6485	0.9396	180	0.092	4122	0.0922
PQM-1(?)/cElegans-L3-ChIP-Seq(modEncode)/Homer	ACTGATAAGA	1	-0.6468	0.9396	37	0.0189	846.2	0.0189
HOXD13(Homeobox)/Chicken-Hoxd13-ChIP-Seq(GSE38910)/Homer	NCYAATAAAA	1	-0.646	0.9396	109	0.0557	2497.2	0.0558
At1g74840(MYBrelated)/col100-At1g74840-DAP-Seq(GSE60143)/Homer	YHTTATCCAWWT	1	-0.6448	0.9396	77	0.0393	1764.4	0.0394
ZML1(C2C2gata)/colamp-ZML1-DAP-Seq(GSE60143)/Homer	ATCWYRACCGTTSRW	1	-0.6447	0.9396	1	0.0005	17.7	0.0004
NPAS2(bHLH)/Liver-NPAS2-ChIP-Seq(GSE39860)/Homer	KCCACGTGAC	1	-0.6435	0.9396	189	0.0966	4330.3	0.0968
WRKY33(WRKY)/col-WRKY33-DAP-Seq(GSE60143)/Homer	CGTTGACYAW	1	-0.6426	0.9396	85	0.0434	1948.5	0.0436
VND3(NAC)/colamp-VND3-DAP-Seq(GSE60143)/Homer	TRCTTGWDNHWCAAG	1	-0.6384	0.9396	87	0.0445	1995.9	0.0446
Hoxd11(Homeobox)/ChickenMSG-Hoxd11.Flag-ChIP-Seq(GSE86088)/Homer	VGCCATAAAA	1	-0.6332	0.9396	313	0.1599	7173.5	0.1604
ANAC071(NAC)/col-ANAC071-DAP-Seq(GSE60143)/Homer	DNCKTNDNNNHNAAG	1	-0.6301	0.9399	108	0.0552	2479.7	0.0554
HINFP(Zf)/K562-HINFP.eGFP-ChIP-Seq(Encode)/Homer	TWVGGTCCGC	1	-0.6296	0.9399	173	0.0884	3969.8	0.0888
HIF-1a(bHLH)/MCF7-HIF1a-ChIP-Seq(GSE28352)/Homer	TACGTGCV	1	-0.6285	0.9399	59	0.0301	1356	0.0303
IRF8(IRF)/BMDM-IRF8-ChIP-Seq(GSE77884)/Homer	GRAASTGAAAST	1	-0.6192	0.9452	68	0.0347	1564.4	0.035
ARE(NR)/LNCAP-AR-ChIP-Seq(GSE27824)/Homer	RGRACASNSTGTYCYB	1	-0.6172	0.9454	27	0.0138	621.9	0.0139
ANAC083(NAC)/col-ANAC083-DAP-Seq(GSE60143)/Homer	CKTRWNNNWYAMGTA	1	-0.6172	0.9454	86	0.0439	1978.8	0.0442
GATA(Zf),IR3/iTreg-Gata3-ChIP-Seq(GSE20898)/Homer	NNNNNBAGATAWYATCTVHN	1	-0.6147	0.9454	14	0.0072	321.8	0.0072
Brn2(POU,Homeobox)/NPC-Brn2-ChIP-Seq(GSE35496)/Homer	ATGAATATTC	1	-0.6132	0.9454	13	0.0066	298.7	0.0067
ANAC005(NAC)/col-ANAC005-DAP-Seq(GSE60143)/Homer	WVCTTVTWNHABAAG	1	-0.6035	0.9518	70	0.0358	1614.3	0.0361
USF1(bHLH)/GM12878-Usf1-ChIP-Seq(GSE32465)/Homer	SGTCACGTGR	1	-0.5996	0.9539	87	0.0445	2006.2	0.0449
AtIDD11(C2H2)/colamp-AtIDD11-DAP-Seq(GSE60143)/Homer	TTTGTCGTTT	1	-0.5951	0.9566	41	0.021	948.4	0.0212
HNF6(Homeobox)/Liver-Hnf6-ChIP-Seq(ERP000394)/Homer	NTATYGATCH	1	-0.5945	0.9566	57	0.0291	1317.9	0.0295
PAX5(Paired,Homeobox)/GM12878-PAX5-ChIP-Seq(GSE32465)/Homer	GCAGCCAAGCRTGACH	1	-0.586	0.962	88	0.045	2033	0.0455
BZR1(BZR)/col-BZR1-DAP-Seq(GSE60143)/Homer	NNCRCACGTGCG	1	-0.5835	0.9627	19	0.0097	441.9	0.0099
MYB61(MYB)/colamp-MYB61-DAP-Seq(GSE60143)/Homer	HCYACCTACC	1	-0.5803	0.9642	187	0.0956	4310	0.0964
NFkB-p50,p52(RHD)/Monocyte-p50-ChIP-Chip(Schreiber_et_al.)/Homer	GGGGGAATCCCC	1	-0.58	0.9642	40	0.0204	928.7	0.0208
Hoxa13(Homeobox)/ChickenMSG-Hoxa13.Flag-ChIP-Seq(GSE86088)/Homer	CYHATAAAAN	1	-0.5782	0.9642	315	0.161	7247.9	0.1621
SGR5(C2H2)/colamp-SGR5-DAP-Seq(GSE60143)/Homer	TTTGTCTTTTTT	1	-0.5776	0.9642	73	0.0373	1690.5	0.0378
GSC(Homeobox)/FrogEmbryos-GSC-ChIP-Seq(DRA000576)/Homer	RGGATTAR	1	-0.5771	0.9642	116	0.0593	2680.9	0.0599
AT1G76870(Trihelix)/col-AT1G76870-DAP-Seq(GSE60143)/Homer	AAAACCRGWW	1	-0.5757	0.9642	41	0.021	952.1	0.0213
MYB10(MYB)/col-MYB10-DAP-Seq(GSE60143)/Homer	YCCACCTACCHH	1	-0.5745	0.9642	39	0.0199	906.1	0.0203
AT5G47660(Trihelix)/colamp-AT5G47660-DAP-Seq(GSE60143)/Homer	AWTTTTACCG	1	-0.5708	0.9642	148	0.0756	3418.6	0.0764
ATHB25(ZFHD)/colamp-ATHB25-DAP-Seq(GSE60143)/Homer	TAATTAVB	1	-0.5654	0.9654	115	0.0588	2661.2	0.0595
Zic2(Zf)/ESC-Zic2-ChIP-Seq(SRP197560)/Homer	CHCAGCRGGRGG	1	-0.5654	0.9654	159	0.0812	3673.8	0.0821
EBF(EBF)/proBcell-EBF-ChIP-Seq(GSE21978)/Homer	DGTCCCYRGGGA	1	-0.5618	0.9657	57	0.0291	1326	0.0296
OCT:OCT(POU,Homeobox)/NPC-Brn1-ChIP-Seq(GSE35496)/Homer	ATGAATATTCATGAG	1	-0.5591	0.9667	4	0.002	92.4	0.0021
MS188(MYB)/colamp-MS188-DAP-Seq(GSE60143)/Homer	WARKTAGGTRRA	1	-0.5579	0.9667	67	0.0342	1557.9	0.0348
ELT-3(Gata)/cElegans-L1-ELT3-ChIP-Seq(modEncode)/Homer	AWTGATAAGA	1	-0.5537	0.9686	43	0.022	1003.6	0.0224
FOXP1(Forkhead)/H9-FOXP1-ChIP-Seq(GSE31006)/Homer	NYYTGTTTACHN	1	-0.5515	0.9691	46	0.0235	1073.1	0.024
MYB41(MYB)/col-MYB41-DAP-Seq(GSE60143)/Homer	BYTYACCTAA	1	-0.5491	0.9699	33	0.0169	772.1	0.0173
ZNF136(Zf)/HEK293-ZNF136.GFP-ChIP-Seq(GSE58341)/Homer	YTKGATAHAGTATTCTWGGTNGGCA	1	-0.5473	0.97	8	0.0041	188.1	0.0042
PPARE(NR),DR1/3T3L1-Pparg-ChIP-Seq(GSE13511)/Homer	TGACCTTTGCCCCA	1	-0.5455	0.9701	150	0.0766	3474.6	0.0777
SPL3(SBP)/colamp-SPL3-DAP-Seq(GSE60143)/Homer	WDTTGTACGGAH	1	-0.5444	0.9701	4	0.002	93	0.0021
PIF7(bHLH)/col-PIF7-DAP-Seq(GSE60143)/Homer	CCACGTGGNH	1	-0.5439	0.9701	42	0.0215	983	0.022
Nur77(NR)/K562-NR4A1-ChIP-Seq(GSE31363)/Homer	TGACCTTTNCNT	1	-0.5425	0.9701	19	0.0097	447.5	0.01
M1BP(Zf)/S2R+-M1BP-ChIP-Seq(GSE49842)/Homer	CAGTGTGACCGT	1	-0.5414	0.9701	31	0.0158	727.4	0.0163
ANAC079(NAC)/colamp-ANAC079-DAP-Seq(GSE60143)/Homer	TACACGCAACCT	1	-0.541	0.9701	39	0.0199	913.8	0.0204
E-box/Arabidopsis-Promoters/Homer	GCCACGTG	1	-0.5386	0.9701	93	0.0475	2163.4	0.0484
ANAC094(NAC)/col-ANAC094-DAP-Seq(GSE60143)/Homer	DVCGTRNNNNNYACG	1	-0.537	0.9701	99	0.0506	2302.3	0.0515
IDD7(C2H2)/col-IDD7-DAP-Seq(GSE60143)/Homer	TTTGTCKTTTTN	1	-0.5317	0.9706	39	0.0199	915.4	0.0205
ZNF768(Zf)/Rajj-ZNF768-ChIP-Seq(GSE111879)/Homer	RHHCAGAGAGGB	1	-0.5306	0.9706	6	0.0031	142.7	0.0032
MYB107(MYB)/col-MYB107-DAP-Seq(GSE60143)/Homer	RGTWGGTRRR	1	-0.5301	0.9706	212	0.1083	4907.9	0.1097
PLT3(AP2EREBP)/col-PLT3-DAP-Seq(GSE60143)/Homer	GCACGNWTHYCGAGG	1	-0.5291	0.9706	7	0.0036	166.6	0.0037
Lhx1(Homeobox)/EmbryoCarcinoma-Lhx1-ChIP-Seq(GSE70957)/Homer	NNYTAATTAR	1	-0.5288	0.9706	115	0.0588	2674.4	0.0598
REF6(Zf)/Arabidopsis-REF6-ChIP-Seq(GSE106942)/Homer	TVCTCTGTTT	1	-0.5244	0.9706	87	0.0445	2029.3	0.0454
HNF4a(NR),DR1/HepG2-HNF4a-ChIP-Seq(GSE25021)/Homer	CARRGKBCAAAGTYCA	1	-0.5242	0.9706	59	0.0301	1381.2	0.0309
MYB57(MYB)/col-MYB57-DAP-Seq(GSE60143)/Homer	TTACCTAACT	1	-0.5205	0.9706	41	0.021	964	0.0216
SMB(NAC)/colamp-SMB-DAP-Seq(GSE60143)/Homer	CTTVNNNNDBAAGHW	1	-0.5204	0.9706	114	0.0583	2654.7	0.0594
MYB3R5(MYB)/col-MYB3R5-DAP-Seq(GSE60143)/Homer	THYAACGGTHAWAWT	1	-0.5192	0.9706	6	0.0031	143.3	0.0032
GT3a(Trihelix)/col-GT3a-DAP-Seq(GSE60143)/Homer	WNACACGTGTYWWAW	1	-0.5157	0.9706	15	0.0077	357.6	0.008
TCX2(CPP)/colamp-TCX2-DAP-Seq(GSE60143)/Homer	NNWWTTYRAAHN	1	-0.5148	0.9706	188	0.0961	4362.6	0.0975
ANAC028(NAC)/col-ANAC028-DAP-Seq(GSE60143)/Homer	WRCTTGNNNNNCAAG	1	-0.514	0.9706	92	0.047	2148.1	0.048
TCP17(TCP)/col-TCP17-DAP-Seq(GSE60143)/Homer	GTGGTCCCCA	1	-0.5135	0.9706	10	0.0051	239	0.0053
LHY(Myb)/Seedling-LHY-ChIP-Seq(GSE52175)/Homer	ADAAATATCT	1	-0.512	0.9706	103	0.0526	2403.2	0.0537
At1g19000(MYBrelated)/colamp-At1g19000-DAP-Seq(GSE60143)/Homer	WWTGGATAADDT	1	-0.5098	0.9706	82	0.0419	1919	0.0429
AARE(HLH)/mES-cMyc-ChIP-Seq/Homer	GATTGCATCA	1	-0.5076	0.9706	8	0.0041	192.1	0.0043
WRKY31(WRKY)/colamp-WRKY31-DAP-Seq(GSE60143)/Homer	NCGTTGACTWWK	1	-0.5062	0.9706	75	0.0383	1757.1	0.0393
NAM(NAC)/col-NAM-DAP-Seq(GSE60143)/Homer	RGTTRCGTRW	1	-0.5054	0.9706	142	0.0726	3306.9	0.0739
NF1-halfsite(CTF)/LNCaP-NF1-ChIP-Seq(Unpublished)/Homer	YTGCCAAG	1	-0.5047	0.9706	313	0.1599	7242.3	0.1619
Egr2(Zf)/Thymocytes-Egr2-ChIP-Seq(GSE34254)/Homer	NGCGTGGGCGGR	1	-0.5034	0.9706	88	0.045	2059.1	0.046
IRF2(IRF)/Erythroblas-IRF2-ChIP-Seq(GSE36985)/Homer	GAAASYGAAASY	1	-0.5027	0.9706	32	0.0164	758.3	0.017
ANAC057(NAC)/colamp-ANAC057-DAP-Seq(GSE60143)/Homer	DVCKTGNNNNNCAMG	1	-0.5013	0.9706	97	0.0496	2268.7	0.0507
GBF5(bZIP)/colamp-GBF5-DAP-Seq(GSE60143)/Homer	WKNWSACGTGGCAWN	1	-0.4987	0.9706	41	0.021	969.7	0.0217
AT2G28810(C2C2dof)/colamp-AT2G28810-DAP-Seq(GSE60143)/Homer	VAAAAAGTWA	1	-0.4918	0.9718	341	0.1742	7893.5	0.1765
DEAR5(AP2EREBP)/col-DEAR5-DAP-Seq(GSE60143)/Homer	NDWTGTCGGTGRWDN	1	-0.4883	0.9737	32	0.0164	762	0.017
MYB92(MYB)/colamp-MYB92-DAP-Seq(GSE60143)/Homer	GGTAGGTR	1	-0.4883	0.9737	140	0.0715	3267.2	0.0731
ZNF467(Zf)/HEK293-ZNF467.GFP-ChIP-Seq(GSE58341)/Homer	TGGGGAAGGGCM	1	-0.4842	0.9746	258	0.1318	5989	0.1339
Mef2d(MADS)/Retina-Mef2d-ChIP-Seq(GSE61391)/Homer	GCTATTTTTAGC	1	-0.483	0.9746	20	0.0102	480.6	0.0107
SOL1(CPP)/colamp-SOL1-DAP-Seq(GSE60143)/Homer	ATTTAAATHN	1	-0.4828	0.9746	184	0.094	4285.6	0.0958
ZNF165(Zf)/WHIM12-ZNF165-ChIP-Seq(GSE65937)/Homer	AAGGKGRCGCAGGCA	1	-0.4807	0.9746	52	0.0266	1230.6	0.0275
KANADI1(Myb)/Seedling-KAN1-ChIP-Seq(GSE48081)/Homer	ARGAATAWWN	1	-0.4801	0.9746	127	0.0649	2971	0.0664
NUC(C2H2)/col-NUC-DAP-Seq(GSE60143)/Homer	HAVAAAACGACAAAA	1	-0.4798	0.9746	10	0.0051	243.6	0.0054
MGP(C2H2)/colamp-MGP-DAP-Seq(GSE60143)/Homer	TTTTGTCGTTTW	1	-0.4738	0.9757	24	0.0123	576.8	0.0129
BORIS(Zf)/K562-CTCFL-ChIP-Seq(GSE32465)/Homer	CNNBRGCGCCCCCTGSTGGC	1	-0.4678	0.98	87	0.0445	2048.9	0.0458
SF1(NR)/H295R-Nr5a1-ChIP-Seq(GSE44220)/Homer	CAAGGHCANV	1	-0.4667	0.98	62	0.0317	1467.4	0.0328
ELF5(ETS)/T47D-ELF5-ChIP-Seq(GSE30407)/Homer	ACVAGGAAGT	1	-0.4619	0.9827	130	0.0664	3047.8	0.0681
At1g78700(BZR)/col-At1g78700-DAP-Seq(GSE60143)/Homer	NNNNCACGTGNNNNN	1	-0.4601	0.983	53	0.0271	1259.2	0.0282
NST1(NAC)/colamp-NST1-DAP-Seq(GSE60143)/Homer	WRCTTRWWNWWYAAG	1	-0.4487	0.9927	105	0.0537	2473.7	0.0553
Unknown1/Arabidopsis-Promoters/Homer	RGGGTAWWWTHGTAA	1	-0.4455	0.9944	6	0.0031	150.1	0.0034
HAT2(Homeobox)/colamp-HAT2-DAP-Seq(GSE60143)/Homer	CYAATSATTR	1	-0.4442	0.9944	78	0.0399	1848	0.0413
RBPJ:Ebox(?,bHLH)/Panc1-Rbpj1-ChIP-Seq(GSE47459)/Homer	GGGRAARRGRMCAGMTG	1	-0.4436	0.9944	59	0.0301	1404.9	0.0314
At1g14580(C2H2)/colamp-At1g14580-DAP-Seq(GSE60143)/Homer	CASAAAAMGACAAAA	1	-0.4399	0.9954	18	0.0092	440.1	0.0098
GRE(NR),IR3/A549-GR-ChIP-Seq(GSE32465)/Homer	NRGVACABNVTGTYCY	1	-0.4357	0.9979	13	0.0066	321.3	0.0072
Mef2b(MADS)/HEK293-Mef2b.V5-ChIP-Seq(GSE67450)/Homer	GCTATTTTTGGM	1	-0.4315	1	83	0.0424	1968.4	0.044
AT3G12130(C3H)/colamp-AT3G12130-DAP-Seq(GSE60143)/Homer	TMACTTTTTV	1	-0.4244	1	350	0.1788	8144.6	0.1821
GLI3(Zf)/Limb-GLI3-ChIP-Chip(GSE11077)/Homer	CGTGGGTGGTCC	1	-0.4231	1	24	0.0123	586.4	0.0131
MYB27(MYB)/colamp-MYB27-DAP-Seq(GSE60143)/Homer	TACCTAACWT	1	-0.4226	1	13	0.0066	323.1	0.0072
WRKY75(WRKY)/col-WRKY75-DAP-Seq(GSE60143)/Homer	CGTTGACTWW	1	-0.4137	1	97	0.0496	2301.8	0.0515
bZIP68(bZIP)/col-bZIP68-DAP-Seq(GSE60143)/Homer	WGCCACGTGK	1	-0.4126	1	51	0.0261	1226.7	0.0274
PABPC1(?)/MEL-PABC1-CLIP-Seq(GSE69755)/Homer	HAATAAAGNN	1	-0.4094	1	225	0.115	5271.5	0.1179
At1g13300(G2like)/col-At1g13300-DAP-Seq(GSE60143)/Homer	GAATCTWAGATTCYN	1	-0.4077	1	1	0.0005	25.5	0.0006
Foxa2(Forkhead)/Liver-Foxa2-ChIP-Seq(GSE25694)/Homer	CYTGTTTACWYW	1	-0.4072	1	80	0.0409	1907.8	0.0427
E2A(bHLH),near_PU.1/Bcell-PU.1-ChIP-Seq(GSE21512)/Homer	NVCACCTGBN	1	-0.4069	1	318	0.1625	7419	0.1659
Fra1(bZIP)/BT549-Fra1-ChIP-Seq(GSE46166)/Homer	NNATGASTCATH	1	-0.4059	1	76	0.0388	1814.2	0.0406
EPR1(MYBrelated)/colamp-EPR1-DAP-Seq(GSE60143)/Homer	AAATATCT	1	-0.4056	1	40	0.0204	969.9	0.0217
LHY1(MYBrelated)/col-LHY1-DAP-Seq(GSE60143)/Homer	AAATATCT	1	-0.4056	1	40	0.0204	969.9	0.0217
GATA3(Zf)/iTreg-Gata3-ChIP-Seq(GSE20898)/Homer	AGATAASR	1	-0.4029	1	155	0.0792	3654.4	0.0817
PAX3:FKHR-fusion(Paired,Homeobox)/Rh4-PAX3:FKHR-ChIP-Seq(GSE19063)/Homer	ACCRTGACTAATTNN	1	-0.3999	1	15	0.0077	375.2	0.0084
Jun-AP1(bZIP)/K562-cJun-ChIP-Seq(GSE31477)/Homer	GATGASTCATCN	1	-0.3978	1	31	0.0158	758.6	0.017
ABF1(bZIP)/Arabidopsis-ABF1-ChIP-Seq(GSE80564)/Homer	CACGTGGC	1	-0.3959	1	167	0.0853	3936.8	0.088
At3g09600(MYBrelated)/colamp-At3g09600-DAP-Seq(GSE60143)/Homer	AAAATATCTT	1	-0.3927	1	49	0.025	1185.4	0.0265
MafA(bZIP)/Islet-MafA-ChIP-Seq(GSE30298)/Homer	TGCTGACTCA	1	-0.3918	1	123	0.0629	2916.3	0.0652
IRF4(IRF)/GM12878-IRF4-ChIP-Seq(GSE32465)/Homer	ACTGAAACCA	1	-0.3908	1	48	0.0245	1162.7	0.026
AR-halfsite(NR)/LNCaP-AR-ChIP-Seq(GSE27824)/Homer	CCAGGAACAG	1	-0.3891	1	592	0.3025	13734	0.3071
AGL25(MADS)/colamp-AGL25-DAP-Seq(GSE60143)/Homer	TTTCCATWTWTGGAA	1	-0.3888	1	5	0.0026	131.6	0.0029
Gli2(Zf)/GM2-Gli2-ChIP-Chip(GSE112702)/Homer	YSTGGGTGGTCT	1	-0.3875	1	57	0.0291	1375.4	0.0308
Otx2(Homeobox)/EpiLC-Otx2-ChIP-Seq(GSE56098)/Homer	NYTAATCCYB	1	-0.3872	1	76	0.0388	1821.8	0.0407
ZEB1(Zf)/PDAC-ZEB1-ChIP-Seq(GSE64557)/Homer	VCAGGTRDRY	1	-0.3871	1	355	0.1814	8286	0.1853
AT4G00250(GeBP)/col-AT4G00250-DAP-Seq(GSE60143)/Homer	WDTGGATAAKRT	1	-0.3871	1	53	0.0271	1281.9	0.0287
DUX4(Homeobox)/Myoblasts-DUX4.V5-ChIP-Seq(GSE75791)/Homer	NWTAAYCYAATCAWN	1	-0.3864	1	3	0.0015	80.8	0.0018
STAT6(Stat)/CD4-Stat6-ChIP-Seq(GSE22104)/Homer	ABTTCYYRRGAA	1	-0.3859	1	82	0.0419	1962.4	0.0439
At4g36780(BZR)/col-At4g36780-DAP-Seq(GSE60143)/Homer	NNNNNNCACGTGNNN	1	-0.3836	1	51	0.0261	1235	0.0276
At5g52660(MYBrelated)/colamp-At5g52660-DAP-Seq(GSE60143)/Homer	HAAAAATATCTW	1	-0.3826	1	54	0.0276	1306.3	0.0292
TCP7(TCP)/col-TCP7-DAP-Seq(GSE60143)/Homer	GTGGGSCCCACHHNN	1	-0.3821	1	147	0.0751	3479.3	0.0778
Srebp1a(bHLH)/HepG2-Srebp1a-ChIP-Seq(GSE31477)/Homer	RTCACSCCAY	1	-0.3803	1	27	0.0138	667.1	0.0149
Zac1(Zf)/Neuro2A-Plagl1-ChIP-Seq(GSE75942)/Homer	HAWGRGGCCM	1	-0.3764	1	733	0.3746	16980	0.3797
GATA:SCL(Zf,bHLH)/Ter119-SCL-ChIP-Seq(GSE18720)/Homer	CRGCTGBNGNSNNSAGATAA	1	-0.372	1	9	0.0046	233.6	0.0052
NPAS(bHLH)/Liver-NPAS-ChIP-Seq(GSE39860)/Homer	NVCACGTG	1	-0.3693	1	226	0.1155	5319	0.1189
BIM2(bHLH)/col-BIM2-DAP-Seq(GSE60143)/Homer	NNNNCACGTGNN	1	-0.3676	1	124	0.0634	2951.2	0.066
EBNA1(EBV-virus)/Raji-EBNA1-ChIP-Seq(GSE30709)/Homer	GGYAGCAYDTGCTDCCCNNN	1	-0.3664	1	2	0.001	55.5	0.0012
NAC2(NAC)/colamp-NAC2-DAP-Seq(GSE60143)/Homer	TDCTTGNNNNNCAAG	1	-0.3658	1	84	0.0429	2017.8	0.0451
NFIL3(bZIP)/HepG2-NFIL3-ChIP-Seq(Encode)/Homer	VTTACGTAAYNNNNN	1	-0.3653	1	56	0.0286	1359.1	0.0304
MYB74(MYB)/colamp-MYB74-DAP-Seq(GSE60143)/Homer	YYYACCTACCWH	1	-0.3647	1	54	0.0276	1312.1	0.0293
ANAC050(NAC)/colamp-ANAC050-DAP-Seq(GSE60143)/Homer	WNCTTGNNNNNCAAG	1	-0.3642	1	76	0.0388	1830.8	0.0409
Tcf4(HMG)/Hct116-Tcf4-ChIP-Seq(SRA012054)/Homer	ASATCAAAGGVA	1	-0.3641	1	57	0.0291	1383.6	0.0309
PBX1(Homeobox)/MCF7-PBX1-ChIP-Seq(GSE28007)/Homer	GSCTGTCACTCA	1	-0.3586	1	7	0.0036	185.8	0.0042
CELF2(RRM)/JSL1-CELF2-CLIP-Seq(GSE71264)/Homer	RGTGTCAG	1	-0.3536	1	44	0.0225	1079.8	0.0241
CRX(Homeobox)/Retina-Crx-ChIP-Seq(GSE20012)/Homer	GCTAATCC	1	-0.353	1	266	0.1359	6256.3	0.1399
IDD5(C2H2)/colamp-IDD5-DAP-Seq(GSE60143)/Homer	TTTTGTCTTTTTBTK	1	-0.3529	1	71	0.0363	1717.2	0.0384
MafK(bZIP)/C2C12-MafK-ChIP-Seq(GSE36030)/Homer	GCTGASTCAGCA	1	-0.3518	1	28	0.0143	698.3	0.0156
HIC1(Zf)/Treg-ZBTB29-ChIP-Seq(GSE99889)/Homer	TGCCAGCB	1	-0.3492	1	500	0.2555	11657	0.2606
LXRE(NR),DR4/RAW-LXRb.biotin-ChIP-Seq(GSE21512)/Homer	RGGTTACTANAGGTCA	1	-0.3489	1	6	0.0031	161.2	0.0036
MafF(bZIP)/HepG2-MafF-ChIP-Seq(GSE31477)/Homer	HWWGTCAGCAWWTTT	1	-0.3467	1	23	0.0118	579.1	0.0129
MYB67(MYB)/col-MYB67-DAP-Seq(GSE60143)/Homer	YYYACCTAAC	1	-0.3399	1	108	0.0552	2591.1	0.0579
GATA3(Zf),DR4/iTreg-Gata3-ChIP-Seq(GSE20898)/Homer	AGATGKDGAGATAAG	1	-0.3368	1	7	0.0036	188.4	0.0042
At4g01280(MYBrelated)/colamp-At4g01280-DAP-Seq(GSE60143)/Homer	AAATATCT	1	-0.3345	1	62	0.0317	1512.1	0.0338
AT5G60130(ABI3VP1)/col-AT5G60130-DAP-Seq(GSE60143)/Homer	WTTYTAAGVAAA	1	-0.3329	1	234	0.1196	5529.5	0.1236
RXR(NR),DR1/3T3L1-RXR-ChIP-Seq(GSE13511)/Homer	TAGGGCAAAGGTCA	1	-0.3322	1	191	0.0976	4532	0.1013
c-Myc(bHLH)/LNCAP-cMyc-ChIP-Seq(Unpublished)/Homer	VCCACGTG	1	-0.3311	1	127	0.0649	3041	0.068
GTL1(Trihelix)/colamp-GTL1-DAP-Seq(GSE60143)/Homer	WWTTTACCKY	1	-0.3241	1	108	0.0552	2599.7	0.0581
JGL(C2H2)/col-JGL-DAP-Seq(GSE60143)/Homer	ACYTTCAGTT	1	-0.3218	1	216	0.1104	5119.1	0.1145
RUNX-AML(Runt)/CD4+-PolII-ChIP-Seq(Barski_et_al.)/Homer	GCTGTGGTTW	1	-0.3201	1	82	0.0419	1990.3	0.0445
bHLH34(bHLH)/colamp-bHLH34-DAP-Seq(GSE60143)/Homer	HGWGRHWGACACGTG	1	-0.317	1	45	0.023	1115.7	0.0249
ANAC020(NAC)/col-ANAC020-DAP-Seq(GSE60143)/Homer	DVCKTGHNNNDCAAG	1	-0.3098	1	79	0.0404	1924.8	0.043
Unknown1(NR/Ini-like)/Drosophila-Promoters/Homer	MYGGTCACACTG	1	-0.3069	1	23	0.0118	589.5	0.0132
Pax8(Paired,Homeobox)/Thyroid-Pax8-ChIP-Seq(GSE26938)/Homer	GTCATGCHTGRCTGS	1	-0.3001	1	62	0.0317	1526.6	0.0341
Ascl2(bHLH)/ESC-Ascl2-ChIP-Seq(GSE97712)/Homer	SSRGCAGCTGCH	1	-0.2994	1	244	0.1247	5786.3	0.1294
AT3G10580(MYBrelated)/colamp-AT3G10580-DAP-Seq(GSE60143)/Homer	TACCTAACWNHW	1	-0.2979	1	36	0.0184	906.9	0.0203
ZNF16(Zf)/HEK293-ZNF16.GFP-ChIP-Seq(GSE58341)/Homer	MACCTTCYATGGCTCCCTAKTGCCY	1	-0.2977	1	1	0.0005	31.2	0.0007
SVP(MADS)/col-SVP-DAP-Seq(GSE60143)/Homer	ANTTWCCHAATTTGG	1	-0.2975	1	53	0.0271	1313.3	0.0294
EWS:ERG-fusion(ETS)/CADO_ES1-EWS:ERG-ChIP-Seq(SRA014231)/Homer	ATTTCCTGTN	1	-0.2967	1	117	0.0598	2825.5	0.0632
OBP4(C2C2dof)/col-OBP4-DAP-Seq(GSE60143)/Homer	WTTHACTTTTTB	1	-0.2935	1	193	0.0986	4604.2	0.1029
Gfi1b(Zf)/HPC7-Gfi1b-ChIP-Seq(GSE22178)/Homer	MAATCACTGC	1	-0.293	1	73	0.0373	1790.7	0.04
PPARa(NR),DR1/Liver-Ppara-ChIP-Seq(GSE47954)/Homer	VNAGGKCAAAGGTCA	1	-0.2912	1	151	0.0772	3625	0.0811
CHR(?)/Hela-CellCycle-Expression/Homer	SRGTTTCAAA	1	-0.287	1	65	0.0332	1603.7	0.0359
MYB55(MYB)/colamp-MYB55-DAP-Seq(GSE60143)/Homer	YACCWAMC	1	-0.2821	1	122	0.0623	2951.4	0.066
At4g18890(BZR)/col-At4g18890-DAP-Seq(GSE60143)/Homer	NDBRCACGTGYR	1	-0.2819	1	33	0.0169	839.7	0.0188
HSF7(HSF)/colamp-HSF7-DAP-Seq(GSE60143)/Homer	TTCTAGAAGCTTCTA	1	-0.2796	1	22	0.0112	572.3	0.0128
AT3G10113(MYBrelated)/col-AT3G10113-DAP-Seq(GSE60143)/Homer	WNAAATATCWWN	1	-0.2791	1	46	0.0235	1153.4	0.0258
Fosl2(bZIP)/3T3L1-Fosl2-ChIP-Seq(GSE56872)/Homer	NATGASTCABNN	1	-0.2786	1	50	0.0255	1249.1	0.0279
AT5G56840(MYBrelated)/colamp-AT5G56840-DAP-Seq(GSE60143)/Homer	TGGATAAGGT	1	-0.2772	1	122	0.0623	2954.1	0.0661
Foxo3(Forkhead)/U2OS-Foxo3-ChIP-Seq(E-MTAB-2701)/Homer	DGTAAACA	1	-0.2762	1	73	0.0373	1798.7	0.0402
JunB(bZIP)/DendriticCells-Junb-ChIP-Seq(GSE36099)/Homer	RATGASTCAT	1	-0.2706	1	76	0.0388	1872.8	0.0419
AT1G69570(C2C2dof)/col-AT1G69570-DAP-Seq(GSE60143)/Homer	WAAAAGTGHH	1	-0.267	1	172	0.0879	4133.7	0.0924
Atf3(bZIP)/GBM-ATF3-ChIP-Seq(GSE33912)/Homer	DATGASTCATHN	1	-0.2627	1	90	0.046	2208.5	0.0494
AT2G28920(ND)/col-AT2G28920-DAP-Seq(GSE60143)/Homer	WAGATATTTWTW	1	-0.2606	1	29	0.0148	749.4	0.0168
Pho4(bHLH)/Yeast-Pho4-ChIP-Seq(GSE29506)/Homer	AAGCACGTGBGD	1	-0.2587	1	43	0.022	1089.9	0.0244
At5g22890(C2H2)/col-At5g22890-DAP-Seq(GSE60143)/Homer	NSAGGTKWTATCTGD	1	-0.2585	1	3	0.0015	93	0.0021
BBX31(Orphan)/col-BBX31-DAP-Seq(GSE60143)/Homer	NAAAAAGTDA	1	-0.2585	1	212	0.1083	5074.4	0.1135
ANAC013(NAC)/col-ANAC013-DAP-Seq(GSE60143)/Homer	CTTGNNNNNCAAGNA	1	-0.258	1	62	0.0317	1545.4	0.0346
Mef2a(MADS)/HL1-Mef2a.biotin-ChIP-Seq(GSE21529)/Homer	CYAAAAATAG	1	-0.2568	1	38	0.0194	969.3	0.0217
Fos(bZIP)/TSC-Fos-ChIP-Seq(GSE110950)/Homer	NDATGASTCAYN	1	-0.2557	1	79	0.0404	1951.2	0.0436
MafB(bZIP)/BMM-Mafb-ChIP-Seq(GSE75722)/Homer	WNTGCTGASTCAGCANWTTY	1	-0.2534	1	42	0.0215	1067.3	0.0239
ANAC017(NAC)/colamp-ANAC017-DAP-Seq(GSE60143)/Homer	TMCTTGNNNNNCAAG	1	-0.2518	1	25	0.0128	654.2	0.0146
BATF(bZIP)/Th17-BATF-ChIP-Seq(GSE39756)/Homer	DATGASTCAT	1	-0.2428	1	88	0.045	2173	0.0486
ANAC011(NAC)/col-ANAC011-DAP-Seq(GSE60143)/Homer	TDCTTGYRNNDCAAG	1	-0.2419	1	43	0.022	1096.6	0.0245
ASHR1(ND)/col-ASHR1-DAP-Seq(GSE60143)/Homer	NTGGTGAN	1	-0.2418	1	188	0.0961	4527.5	0.1012
RVE1(MYBrelated)/col-RVE1-DAP-Seq(GSE60143)/Homer	AAATATCT	1	-0.24	1	57	0.0291	1434.2	0.0321
BHLHA15(bHLH)/NIH3T3-BHLHB8.HA-ChIP-Seq(GSE119782)/Homer	NAMCAGCTGK	1	-0.2377	1	242	0.1237	5792.3	0.1295
IDD2(C2H2)/colamp-IDD2-DAP-Seq(GSE60143)/Homer	HAVAAAAMGACAAAA	1	-0.2365	1	12	0.0061	334.1	0.0075
AT5G25475(ABI3VP1)/col-AT5G25475-DAP-Seq(GSE60143)/Homer	RNNRNCAAGCADNDB	1	-0.2355	1	139	0.071	3382.9	0.0756
Bach2(bZIP)/OCILy7-Bach2-ChIP-Seq(GSE44420)/Homer	TGCTGAGTCA	1	-0.2347	1	24	0.0123	635.3	0.0142
At3g11280(MYBrelated)/col-At3g11280-DAP-Seq(GSE60143)/Homer	GATAAGRT	1	-0.2316	1	82	0.0419	2036	0.0455
PRDM15(Zf)/ESC-Prdm15-ChIP-Seq(GSE73694)/Homer	YCCDNTCCAGGTTTT	1	-0.2301	1	158	0.0807	3833.7	0.0857
p53(p53)/Saos-p53-ChIP-Seq(GSE15780)/Homer	RRCATGYCYRGRCATGYYYN	1	-0.2293	1	7	0.0036	206.7	0.0046
p53(p53)/Saos-p53-ChIP-Seq/Homer	RRCATGYCYRGRCATGYYYN	1	-0.2293	1	7	0.0036	206.7	0.0046
dof43(C2C2dof)/colamp-dof43-DAP-Seq(GSE60143)/Homer	NAAAAAGTDA	1	-0.2289	1	193	0.0986	4655.5	0.1041
AP-2alpha(AP2)/Hela-AP2alpha-ChIP-Seq(GSE31477)/Homer	ATGCCCTGAGGC	1	-0.2262	1	316	0.1615	7526.6	0.1683
FOXA1:AR(Forkhead,NR)/LNCAP-AR-ChIP-Seq(GSE27824)/Homer	AGTAAACAAAAAAGAACAND	1	-0.2259	1	5	0.0026	154	0.0034
Knotted(Homeobox)/Corn-KN1-ChIP-Seq(GSE39161)/Homer	GAYGNGACRGGN	1	-0.2254	1	325	0.1661	7736.8	0.173
At4g38000(C2C2dof)/col-At4g38000-DAP-Seq(GSE60143)/Homer	WWWTWACTTTTT	1	-0.2231	1	151	0.0772	3674.5	0.0822
HOXA9(Homeobox)/HSC-Hoxa9-ChIP-Seq(GSE33509)/Homer	GGCCATAAATCA	1	-0.2226	1	62	0.0317	1563.1	0.0349
Tbx6(T-box)/ESC-Tbx6-ChIP-Seq(GSE93524)/Homer	DAGGTGTBAA	1	-0.2211	1	129	0.0659	3157.3	0.0706
PTF1(TCP)/colamp-PTF1-DAP-Seq(GSE60143)/Homer	RDDGGGACCACA	1	-0.2207	1	17	0.0087	465.7	0.0104
T1ISRE(IRF)/ThioMac-Ifnb-Expression/Homer	ACTTTCGTTTCT	1	-0.2206	1	1	0.0005	37.4	0.0008
RAR:RXR(NR),DR0/ES-RAR-ChIP-Seq(GSE56893)/Homer	AGGTCAAGGTCA	1	-0.22	1	16	0.0082	440.7	0.0099
Srebp2(bHLH)/HepG2-Srebp2-ChIP-Seq(GSE31477)/Homer	CGGTCACSCCAC	1	-0.22	1	16	0.0082	440.1	0.0098
IRF3(IRF)/BMDM-Irf3-ChIP-Seq(GSE67343)/Homer	AGTTTCAKTTTC	1	-0.2197	1	54	0.0276	1372.1	0.0307
Sox6(HMG)/Myotubes-Sox6-ChIP-Seq(GSE32627)/Homer	CCATTGTTNY	1	-0.2189	1	180	0.092	4359.4	0.0975
WRKY29(WRKY)/colamp-WRKY29-DAP-Seq(GSE60143)/Homer	MGTTGACTTT	1	-0.2186	1	101	0.0516	2496.9	0.0558
Pit1(Homeobox)/GCrat-Pit1-ChIP-Seq(GSE58009)/Homer	ATGMATATDC	1	-0.2176	1	107	0.0547	2639.4	0.059
At5g08520(MYBrelated)/colamp-At5g08520-DAP-Seq(GSE60143)/Homer	ADBSTTATCY	1	-0.2163	1	103	0.0526	2545.7	0.0569
ZNF416(Zf)/HEK293-ZNF416.GFP-ChIP-Seq(GSE58341)/Homer	WDNCTGGGCA	1	-0.2157	1	250	0.1277	6000.6	0.1342
HRE(HSF)/HepG2-HSF1-ChIP-Seq(GSE31477)/Homer	BSTTCTRGAABVTTCYAGAA	1	-0.2142	1	25	0.0128	667.5	0.0149
AT4G26030(C2H2)/col-AT4G26030-DAP-Seq(GSE60143)/Homer	BYYACCWACY	1	-0.214	1	109	0.0557	2689.2	0.0601
Atf1(bZIP)/K562-ATF1-ChIP-Seq(GSE31477)/Homer	GATGACGTCA	1	-0.2127	1	86	0.0439	2143.2	0.0479
AT1G19040(NAC)/col-AT1G19040-DAP-Seq(GSE60143)/Homer	CTTGNDNHNCAAGYW	1	-0.2123	1	23	0.0118	618.6	0.0138
Hoxc9(Homeobox)/Ainv15-Hoxc9-ChIP-Seq(GSE21812)/Homer	GGCCATAAATCA	1	-0.2112	1	47	0.024	1207.2	0.027
ZBTB12(Zf)/HEK293-ZBTB12.GFP-ChIP-Seq(GSE58341)/Homer	NGNTCTAGAACCNGV	1	-0.2095	1	52	0.0266	1329.6	0.0297
MYB93(MYB)/colamp-MYB93-DAP-Seq(GSE60143)/Homer	GGTAGGTGRD	1	-0.2092	1	140	0.0715	3426.3	0.0766
AT1G72740(MYBrelated)/colamp-AT1G72740-DAP-Seq(GSE60143)/Homer	NNWWAMCCTAAHWNN	1	-0.2092	1	94	0.048	2336.4	0.0522
EBF1(EBF)/Near-E2A-ChIP-Seq(GSE21512)/Homer	GTCCCCWGGGGA	1	-0.2091	1	320	0.1635	7639	0.1708
Arnt:Ahr(bHLH)/MCF7-Arnt-ChIP-Seq(Lo_et_al.)/Homer	TBGCACGCAA	1	-0.2066	1	135	0.069	3310.8	0.074
bcd(Homeobox)/Embryo-Bcd-ChIP-Seq(GSE86966)/Homer	VNNGGATTADNN	1	-0.2055	1	117	0.0598	2885.9	0.0645
WRKY71(WRKY)/col-WRKY71-DAP-Seq(GSE60143)/Homer	CKTTGACYWW	1	-0.2051	1	75	0.0383	1885.9	0.0422
AT5G66940(C2C2dof)/col-AT5G66940-DAP-Seq(GSE60143)/Homer	NNHACTTTWT	1	-0.2023	1	267	0.1364	6411.6	0.1434
Fra2(bZIP)/Striatum-Fra2-ChIP-Seq(GSE43429)/Homer	GGATGACTCATC	1	-0.2016	1	65	0.0332	1647.3	0.0368
IRF1(IRF)/PBMC-IRF1-ChIP-Seq(GSE43036)/Homer	GAAAGTGAAAGT	1	-0.2013	1	35	0.0179	919.8	0.0206
Sox2(HMG)/mES-Sox2-ChIP-Seq(GSE11431)/Homer	BCCATTGTTC	1	-0.201	1	98	0.0501	2437.2	0.0545
EGL-5(Homeobox)/cElegans-L3-EGL5-ChIP-Seq(modEncode)/Homer	ATTTAATGGG	1	-0.1998	1	157	0.0802	3836	0.0858
Esrrb(NR)/mES-Esrrb-ChIP-Seq(GSE11431)/Homer	KTGACCTTGA	1	-0.1979	1	85	0.0434	2129.7	0.0476
PCF/Arabidopsis-Promoters/Homer	NNWWWTGGGCYTDDN	1	-0.1976	1	19	0.0097	523.8	0.0117
Bapx1(Homeobox)/VertebralCol-Bapx1-ChIP-Seq(GSE36672)/Homer	TTRAGTGSYK	1	-0.195	1	307	0.1569	7352.1	0.1644
Pit1+1bp(Homeobox)/GCrat-Pit1-ChIP-Seq(GSE58009)/Homer	ATGCATAATTCA	1	-0.1946	1	29	0.0148	774.6	0.0173
NLP7(RWPRK)/col-NLP7-DAP-Seq(GSE60143)/Homer	TGRCCYTTCR	1	-0.1916	1	317	0.162	7590	0.1697
RARa(NR)/K562-RARa-ChIP-Seq(Encode)/Homer	TTGAMCTTTG	1	-0.1906	1	420	0.2146	9983.1	0.2232
RAR:RXR(NR),DR5/ES-RAR-ChIP-Seq(GSE56893)/Homer	RGGTCADNNAGAGGTCAV	1	-0.1893	1	3	0.0015	103.9	0.0023
FOXM1(Forkhead)/MCF7-FOXM1-ChIP-Seq(GSE72977)/Homer	TRTTTACTTW	1	-0.1863	1	97	0.0496	2424.4	0.0542
PIF5ox(bHLH)/Arabidopsis-PIF5ox-ChIP-Seq(GSE35062)/Homer	BCACGTGVDN	1	-0.1845	1	149	0.0761	3660.8	0.0819
Bcl6(Zf)/Liver-Bcl6-ChIP-Seq(GSE31578)/Homer	NNNCTTTCCAGGAAA	1	-0.183	1	232	0.1185	5614.8	0.1255
NFE2L2(bZIP)/HepG2-NFE2L2-ChIP-Seq(Encode)/Homer	AWWWTGCTGAGTCAT	1	-0.1799	1	7	0.0036	217.7	0.0049
At5g05790(MYBrelated)/col-At5g05790-DAP-Seq(GSE60143)/Homer	AYCTTATC	1	-0.1797	1	84	0.0429	2118	0.0474
Phox2a(Homeobox)/Neuron-Phox2a-ChIP-Seq(GSE31456)/Homer	YTAATYNRATTA	1	-0.1776	1	36	0.0184	955.4	0.0214
Oct4(POU,Homeobox)/mES-Oct4-ChIP-Seq(GSE11431)/Homer	ATTTGCATAW	1	-0.1757	1	52	0.0266	1348.3	0.0301
Hnf6b(Homeobox)/LNCaP-Hnf6b-ChIP-Seq(GSE106305)/Homer	TATTGAYY	1	-0.1752	1	93	0.0475	2337.5	0.0523
bZIP28(bZIP)/col-bZIP28-DAP-Seq(GSE60143)/Homer	TGCCACGTSABH	1	-0.1731	1	37	0.0189	982.6	0.022
Unknown5/Drosophila-Promoters/Homer	GCTGATAASV	1	-0.1723	1	58	0.0296	1496.1	0.0335
TCFL2(HMG)/K562-TCF7L2-ChIP-Seq(GSE29196)/Homer	ACWTCAAAGG	1	-0.1722	1	15	0.0077	430.3	0.0096
Chop(bZIP)/MEF-Chop-ChIP-Seq(GSE35681)/Homer	ATTGCATCAT	1	-0.1703	1	21	0.0107	584.7	0.0131
MYB4(MYB)/col200-MYB4-DAP-Seq(GSE60143)/Homer	WAGKTAGGTARR	1	-0.1693	1	55	0.0281	1425.9	0.0319
GEI-11(Myb?)/cElegans-L4-GEI11-ChIP-Seq(modEncode)/Homer	CCGACAYYTYACGGG	1	-0.1669	1	13	0.0066	380.9	0.0085
HOXA1(Homeobox)/mES-Hoxa1-ChIP-Seq(SRP084292)/Homer	TGATKGATGR	1	-0.1656	1	21	0.0107	586.1	0.0131
At1g49010(MYBrelated)/col-At1g49010-DAP-Seq(GSE60143)/Homer	RGATAASNTT	1	-0.1654	1	183	0.0935	4482.3	0.1002
PU.1:IRF8(ETS:IRF)/pDC-Irf8-ChIP-Seq(GSE66899)/Homer	GGAAGTGAAAST	1	-0.1651	1	38	0.0194	1011.5	0.0226
ABI5(bZIP)/col-ABI5-DAP-Seq(GSE60143)/Homer	GCCACGTG	1	-0.1639	1	73	0.0373	1865.8	0.0417
RAP211(AP2EREBP)/colamp-RAP211-DAP-Seq(GSE60143)/Homer	RGCCGGCYWW	1	-0.1635	1	745	0.3807	17524.8	0.3918
DAG2(C2C2dof)/col-DAG2-DAP-Seq(GSE60143)/Homer	WWTTHACTTTTT	1	-0.1618	1	232	0.1185	5639.6	0.1261
PRDM1(Zf)/Hela-PRDM1-ChIP-Seq(GSE31477)/Homer	ACTTTCACTTTC	1	-0.1615	1	86	0.0439	2180.8	0.0488
SPL13(SBP)/col-SPL13-DAP-Seq(GSE60143)/Homer	WAHTGTACGGAH	1	-0.1585	1	6	0.0031	195.7	0.0044
Sox7(HMG)/ESC-Sox7-ChIP-Seq(GSE133899)/Homer	VVRRAACAATGG	1	-0.1582	1	30	0.0153	816.6	0.0183
Sox3(HMG)/NPC-Sox3-ChIP-Seq(GSE33059)/Homer	CCWTTGTY	1	-0.1564	1	200	0.1022	4893	0.1094
Foxh1(Forkhead)/hESC-FOXH1-ChIP-Seq(GSE29422)/Homer	NNTGTGGATTSS	1	-0.1551	1	59	0.0301	1532.1	0.0343
MYB88(MYB)/col-MYB88-DAP-Seq(GSE60143)/Homer	HNACGCTCCT	1	-0.1539	1	712	0.3638	16784	0.3753
HRE(HSF)/Striatum-HSF1-ChIP-Seq(GSE38000)/Homer	TTCTAGAABNTTCTA	1	-0.1535	1	26	0.0133	718.9	0.0161
CUX1(Homeobox)/K562-CUX1-ChIP-Seq(GSE92882)/Homer	TATCGATNAN	1	-0.1492	1	61	0.0312	1585.3	0.0354
Pitx1:Ebox(Homeobox,bHLH)/Hindlimb-Pitx1-ChIP-Seq(GSE41591)/Homer	YTAATTRAWWCCAGATGT	1	-0.1462	1	16	0.0082	466.5	0.0104
SFP1/SacCer-Promoters/Homer	DDAAAAATTTTY	1	-0.143	1	9	0.0046	282	0.0063
bZIP3(bZIP)/col-bZIP3-DAP-Seq(GSE60143)/Homer	DWKNHSACGTGGCAD	1	-0.1416	1	57	0.0291	1493.8	0.0334
MYB83(MYB)/colamp-MYB83-DAP-Seq(GSE60143)/Homer	CACCAACCWH	1	-0.1415	1	199	0.1017	4888.4	0.1093
NF-E2(bZIP)/K562-NFE2-ChIP-Seq(GSE31477)/Homer	GATGACTCAGCA	1	-0.1388	1	12	0.0061	364.3	0.0081
HSFC1(HSF)/col-HSFC1-DAP-Seq(GSE60143)/Homer	HTTCTAGAADCTTCT	1	-0.1386	1	24	0.0123	675.4	0.0151
AT3G51470(DBP)/col-AT3G51470-DAP-Seq(GSE60143)/Homer	TTWHGGTGCACC	1	-0.1381	1	187	0.0956	4609.7	0.1031
MYB58(MYB)/colamp-MYB58-DAP-Seq(GSE60143)/Homer	YYYACCWACC	1	-0.1366	1	103	0.0526	2611.5	0.0584
AREB3(bZIP)/col-AREB3-DAP-Seq(GSE60143)/Homer	NKGMCACGTGDCMNN	1	-0.1351	1	39	0.0199	1054.8	0.0236
IDD4(C2H2)/col-IDD4-DAP-Seq(GSE60143)/Homer	TTTGTCTTTWTB	1	-0.126	1	87	0.0445	2236.4	0.05
MYB13(MYB)/col-MYB13-DAP-Seq(GSE60143)/Homer	HYCACCWACCHH	1	-0.1247	1	81	0.0414	2092.6	0.0468
AT5G63260(C3H)/col-AT5G63260-DAP-Seq(GSE60143)/Homer	RAAAAAGTRA	1	-0.1235	1	323	0.165	7828.8	0.175
Fox:Ebox(Forkhead,bHLH)/Panc1-Foxa2-ChIP-Seq(GSE47459)/Homer	NNNVCTGWGYAAACASN	1	-0.1233	1	94	0.048	2408.6	0.0539
RORa(NR)/Liver-Rora-ChIP-Seq(GSE101115)/Homer	AAWCTAGGTCARDNN	1	-0.1197	1	12	0.0061	372.7	0.0083
PAX5(Paired,Homeobox),condensed/GM12878-PAX5-ChIP-Seq(GSE32465)/Homer	GTCACGCTCSCTGM	1	-0.1194	1	15	0.0077	452.8	0.0101
LIN-39(Homeobox)/cElegans.L3-LIN39-ChIP-Seq(modEncode)/Homer	ATGATTRATG	1	-0.1184	1	111	0.0567	2823.2	0.0631
ZKSCAN1(Zf)/HepG2-ZKSCAN1-ChIP-Seq(Encode)/Homer	GCACAYAGTAGGKCY	1	-0.1169	1	2	0.001	86.5	0.0019
Sox15(HMG)/CPA-Sox15-ChIP-Seq(GSE62909)/Homer	RAACAATGGN	1	-0.1135	1	115	0.0588	2925.4	0.0654
WRKY3(WRKY)/col-WRKY3-DAP-Seq(GSE60143)/Homer	NCKTTGACYDDN	1	-0.1133	1	58	0.0296	1541.4	0.0345
Twist2(bHLH)/Myoblast-Twist2.Ty1-ChIP-Seq(GSE127998)/Homer	MCAGCTGBYH	1	-0.1125	1	296	0.1513	7215.1	0.1613
WRKY40(WRKY)/colamp-WRKY40-DAP-Seq(GSE60143)/Homer	AHWAGTCAAC	1	-0.1123	1	55	0.0281	1468.2	0.0328
TRPS1(Zf)/MCF7-TRPS1-ChIP-Seq(GSE107013)/Homer	AGATAAGANN	1	-0.1088	1	199	0.1017	4935	0.1103
MYB99(MYB)/colamp-MYB99-DAP-Seq(GSE60143)/Homer	GGTAGGTG	1	-0.1065	1	107	0.0547	2741	0.0613
Ptf1a(bHLH)/Panc1-Ptf1a-ChIP-Seq(GSE47459)/Homer	ACAGCTGTTN	1	-0.1061	1	535	0.2734	12798.4	0.2862
WRKY30(WRKY)/colamp-WRKY30-DAP-Seq(GSE60143)/Homer	CGTTGACTTN	1	-0.1044	1	30	0.0153	849.5	0.019
TCP20(TCP)/col-TCP20-DAP-Seq(GSE60143)/Homer	GGDCCCAC	1	-0.1039	1	95	0.0485	2454.6	0.0549
BPC6(BBRBPC)/col-BPC6-DAP-Seq(GSE60143)/Homer	YTYTCTCTCTCTCTA	1	-0.1038	1	3	0.0015	122.1	0.0027
TCP16(TCP)/colamp-TCP16-DAP-Seq(GSE60143)/Homer	GTGGDCCYNNNNNNN	1	-0.1021	1	143	0.0731	3612.6	0.0808
Hoxa10(Homeobox)/ChickenMSG-Hoxa10.Flag-ChIP-Seq(GSE86088)/Homer	GGYAATGAAA	1	-0.1019	1	66	0.0337	1750	0.0391
WRKY45(WRKY)/col-WRKY45-DAP-Seq(GSE60143)/Homer	HNNNKTTGACTWWNH	1	-0.1011	1	31	0.0158	877.4	0.0196
Sox17(HMG)/Endoderm-Sox17-ChIP-Seq(GSE61475)/Homer	CCATTGTTYB	1	-0.1006	1	67	0.0342	1775.6	0.0397
TCP3(TCP)/colamp-TCP3-DAP-Seq(GSE60143)/Homer	WGTGGTCCCAAHWWW	1	-0.1004	1	39	0.0199	1080.5	0.0242
WRKY47(WRKY)/colamp-WRKY47-DAP-Seq(GSE60143)/Homer	WAAGTCAACGBT	1	-0.1003	1	28	0.0143	801.4	0.0179
c-Myc(bHLH)/mES-cMyc-ChIP-Seq(GSE11431)/Homer	VVCCACGTGG	1	-0.09858	1	81	0.0414	2120.8	0.0474
GATA3(Zf),DR8/iTreg-Gata3-ChIP-Seq(GSE20898)/Homer	AGATSTNDNNDSAGATAASN	1	-0.09811	1	4	0.002	155.1	0.0035
Olig2(bHLH)/Neuron-Olig2-ChIP-Seq(GSE30882)/Homer	RCCATMTGTT	1	-0.09486	1	278	0.1421	6826.1	0.1526
ANAC103(NAC)/col-ANAC103-DAP-Seq(GSE60143)/Homer	AACTTGNWNWNCAAG	1	-0.0944	1	49	0.025	1336	0.0299
Tcfcp2l1(CP2)/mES-Tcfcp2l1-ChIP-Seq(GSE11431)/Homer	NRAACCRGTTYRAACCRGYT	1	-0.0919	1	18	0.0092	547.4	0.0122
HSF6(HSF)/col-HSF6-DAP-Seq(GSE60143)/Homer	TTYTAGAAGCTTCTA	1	-0.09179	1	26	0.0133	756.7	0.0169
ZNF692(Zf)/HEK293-ZNF692.GFP-ChIP-Seq(GSE58341)/Homer	GTGGGCCCCA	1	-0.09055	1	40	0.0204	1114.9	0.0249
JKD(C2H2)/col-JKD-DAP-Seq(GSE60143)/Homer	TTTTGTCGTTTT	1	-0.08858	1	16	0.0082	496.9	0.0111
Hoxd12(Homeobox)/ChickenMSG-Hoxd12.Flag-ChIP-Seq(GSE86088)/Homer	HDGYAATGAAAN	1	-0.08813	1	199	0.1017	4971.4	0.1112
At5g58900(MYBrelated)/colamp-At5g58900-DAP-Seq(GSE60143)/Homer	WWWTYTTATCTWWWW	1	-0.08371	1	136	0.0695	3473.9	0.0777
AT3G42860(zfGRF)/col-AT3G42860-DAP-Seq(GSE60143)/Homer	CGTTGACTTN	1	-0.08314	1	26	0.0133	763.6	0.0171
OBP3(C2C2dof)/col-OBP3-DAP-Seq(GSE60143)/Homer	NYWACTTTTT	1	-0.083	1	407	0.208	9878.7	0.2209
IBL1(bHLH)/Seedling-IBL1-ChIP-Seq(GSE51120)/Homer	CACGTGCC	1	-0.08094	1	490	0.2504	11818.8	0.2643
dHNF4(NR)/Fly-HNF4-ChIP-Seq(GSE73675)/Homer	GGTCCAAAGTCCAMT	1	-0.0809	1	2	0.001	96.9	0.0022
bZIP16(bZIP)/colamp-bZIP16-DAP-Seq(GSE60143)/Homer	TGCCACGTGD	1	-0.08084	1	36	0.0184	1022.6	0.0229
VDR(NR),DR3/GM10855-VDR+vitD-ChIP-Seq(GSE22484)/Homer	ARAGGTCANWGAGTTCANNN	1	-0.08055	1	23	0.0118	687.3	0.0154
WRKY21(WRKY)/colamp-WRKY21-DAP-Seq(GSE60143)/Homer	DCGTTGACTTTT	1	-0.07946	1	5	0.0026	193.3	0.0043
ZNF711(Zf)/SHSY5Y-ZNF711-ChIP-Seq(GSE20673)/Homer	AGGCCTAG	1	-0.07934	1	571	0.2918	13703.5	0.3064
WRKY55(WRKY)/col-WRKY55-DAP-Seq(GSE60143)/Homer	NCGTTGACTT	1	-0.07889	1	119	0.0608	3071.6	0.0687
TCP1(TCP)/col-TCP1-DAP-Seq(GSE60143)/Homer	GGGGGCCCMMCN	1	-0.07532	1	107	0.0547	2786.1	0.0623
At2g03500(G2like)/col-At2g03500-DAP-Seq(GSE60143)/Homer	WWAGAATATTCT	1	-0.07512	1	25	0.0128	744.4	0.0166
Nkx2.1(Homeobox)/LungAC-Nkx2.1-ChIP-Seq(GSE43252)/Homer	RSCACTYRAG	1	-0.0746	1	441	0.2253	10695.9	0.2392
TCF4(bHLH)/SHSY5Y-TCF4-ChIP-Seq(GSE96915)/Homer	SMCATCTGKH	1	-0.07431	1	235	0.1201	5856	0.1309
ZNF669(Zf)/HEK293-ZNF669.GFP-ChIP-Seq(GSE58341)/Homer	GARTGGTCATCGCCC	1	-0.07405	1	14	0.0072	452.3	0.0101
FHY3(FAR1)/Arabidopsis-FHY3-ChIP-Seq(GSE30711)/Homer	HHCACGCGCBTN	1	-0.07304	1	99	0.0506	2595.8	0.058
WRKY28(WRKY)/col-WRKY28-DAP-Seq(GSE60143)/Homer	BGTTGACTWH	1	-0.07301	1	118	0.0603	3057.9	0.0684
Prop1(Homeobox)/GHFT1-PROP1.biotin-ChIP-Seq(GSE77302)/Homer	NTAATBNAATTA	1	-0.07229	1	56	0.0286	1536.8	0.0344
COUP-TFII(NR)/Artia-Nr2f2-ChIP-Seq(GSE46497)/Homer	AGRGGTCA	1	-0.07081	1	294	0.1502	7259.3	0.1623
AT2G38300(G2like)/col-AT2G38300-DAP-Seq(GSE60143)/Homer	ADRGAATGTT	1	-0.07038	1	163	0.0833	4147.8	0.0927
WRKY14(WRKY)/colamp-WRKY14-DAP-Seq(GSE60143)/Homer	NCGTTGACTTTN	1	-0.06899	1	43	0.022	1213.6	0.0271
Unknown6/Drosophila-Promoters/Homer	AATTTTAAAA	1	-0.06779	1	99	0.0506	2604.4	0.0582
Atoh1(bHLH)/Cerebellum-Atoh1-ChIP-Seq(GSE22111)/Homer	VNRVCAGCTGGY	1	-0.06732	1	182	0.093	4609	0.1031
ANL2(HB)/col-ANL2-DAP-Seq(GSE60143)/Homer	CATTAATTGC	1	-0.06662	1	46	0.0235	1292.8	0.0289
At1g76110(ARID)/colamp-At1g76110-DAP-Seq(GSE60143)/Homer	ATTTAATG	1	-0.06481	1	53	0.0271	1471.3	0.0329
SPL14(SBP)/col-SPL14-DAP-Seq(GSE60143)/Homer	NNWHTGTACGGAHNH	1	-0.06447	1	11	0.0056	376.9	0.0084
ABF2(bZIP)/col-ABF2-DAP-Seq(GSE60143)/Homer	KGMCACGTGDCMHHH	1	-0.06333	1	27	0.0138	808.6	0.0181
ERRg(NR)/Kidney-ESRRG-ChIP-Seq(GSE104905)/Homer	GTGACCTTGRVN	1	-0.06289	1	117	0.0598	3052.9	0.0683
Snail1(Zf)/LS174T-SNAIL1.HA-ChIP-Seq(GSE127183)/Homer	TRCACCTGCY	1	-0.06275	1	165	0.0843	4212.8	0.0942
NFkB-p65-Rel(RHD)/ThioMac-LPS-Expression(GSE23622)/Homer	GGAAATTCCC	1	-0.06192	1	8	0.0041	292.1	0.0065
MYB39(MYB)/col-MYB39-DAP-Seq(GSE60143)/Homer	WWAARKTAGGTGRAA	1	-0.05909	1	8	0.0041	294.4	0.0066
RAV1(RAV)/colamp-RAV1-DAP-Seq(GSE60143)/Homer	TWWTTTCTGTTG	1	-0.05861	1	67	0.0342	1831.7	0.041
MYB49(MYB)/col-MYB49-DAP-Seq(GSE60143)/Homer	ARKTAGGTRR	1	-0.05724	1	112	0.0572	2943	0.0658
THRb(NR)/HepG2-THRb.Flag-ChIP-Seq(Encode)/Homer	GGTCACCTGAGGTCA	1	-0.05696	1	113	0.0577	2967.7	0.0664
RARg(NR)/ES-RARg-ChIP-Seq(GSE30538)/Homer	AGGTCAAGGTCA	1	-0.05609	1	3	0.0015	141.6	0.0032
AT3G09735(S1Falike)/col-AT3G09735-DAP-Seq(GSE60143)/Homer	TTCTAGAANMTTCTA	1	-0.0556	1	45	0.023	1282.8	0.0287
bZIP53(bZIP)/colamp-bZIP53-DAP-Seq(GSE60143)/Homer	NDNHSACGTGKMNNN	1	-0.05406	1	38	0.0194	1105.2	0.0247
Hand2(bHLH)/Mesoderm-Hand2-ChIP-Seq(GSE61475)/Homer	TGACANARRCCAGRC	1	-0.05259	1	58	0.0296	1616.8	0.0362
GBF6(bZIP)/colamp-GBF6-DAP-Seq(GSE60143)/Homer	WWTGMCACGTCABCW	1	-0.05228	1	23	0.0118	715.7	0.016
NGA4(ABI3VP1)/col-NGA4-DAP-Seq(GSE60143)/Homer	TKNTCAGGTG	1	-0.05174	1	469	0.2397	11427.3	0.2555
WRKY50(WRKY)/col-WRKY50-DAP-Seq(GSE60143)/Homer	NNTTGACTWNNGNNN	1	-0.05137	1	93	0.0475	2489.2	0.0557
Tbr1(T-box)/Cortex-Tbr1-ChIP-Seq(GSE71384)/Homer	AAGGTGTKAA	1	-0.05031	1	138	0.0705	3591.1	0.0803
Nkx2.5(Homeobox)/HL1-Nkx2.5.biotin-ChIP-Seq(GSE21529)/Homer	RRSCACTYAA	1	-0.0498	1	337	0.1722	8339.8	0.1865
NeuroD1(bHLH)/Islet-NeuroD1-ChIP-Seq(GSE30298)/Homer	GCCATCTGTT	1	-0.04827	1	130	0.0664	3402.4	0.0761
At2g01060(G2like)/colamp-At2g01060-DAP-Seq(GSE60143)/Homer	AGATKCBNWW	1	-0.04775	1	433	0.2213	10602.4	0.2371
At1g72010(TCP)/colamp-At1g72010-DAP-Seq(GSE60143)/Homer	GGDCCCAC	1	-0.0469	1	118	0.0603	3113.7	0.0696
ZBTB18(Zf)/HEK293-ZBTB18.GFP-ChIP-Seq(GSE58341)/Homer	AACATCTGGA	1	-0.04676	1	59	0.0301	1652.6	0.037
Pbx3(Homeobox)/GM12878-PBX3-ChIP-Seq(GSE32465)/Homer	SCTGTCAMTCAN	1	-0.04573	1	35	0.0179	1040.9	0.0233
At1g68670(G2like)/colamp-At1g68670-DAP-Seq(GSE60143)/Homer	WNWWHNRAAGATTCT	1	-0.04498	1	54	0.0276	1529.4	0.0342
AT2G20400(G2like)/colamp-AT2G20400-DAP-Seq(GSE60143)/Homer	DNVGAATATTCBNHN	1	-0.04416	1	11	0.0056	394.4	0.0088
HDG7(HB)/col-HDG7-DAP-Seq(GSE60143)/Homer	WGCATTTAATGC	1	-0.04416	1	11	0.0056	394.2	0.0088
Ik-1	NHTTGGGAATRCC	1	-0.04376	1	1957	1	44724.1	1
Bach1(bZIP)/K562-Bach1-ChIP-Seq(GSE31477)/Homer	AWWNTGCTGAGTCAT	1	-0.04369	1	6	0.0031	246.1	0.0055
dof24(C2C2dof)/col-dof24-DAP-Seq(GSE60143)/Homer	TWMCTTTTTG	1	-0.04298	1	281	0.1436	7041.6	0.1574
Ascl1(bHLH)/NeuralTubes-Ascl1-ChIP-Seq(GSE55840)/Homer	NNVVCAGCTGBN	1	-0.04243	1	320	0.1635	7967.9	0.1782
Pknox1(Homeobox)/ES-Prep1-ChIP-Seq(GSE63282)/Homer	SCTGTCAVTCAV	1	-0.04163	1	37	0.0189	1099.5	0.0246
Sox21(HMG)/ESC-SOX21-ChIP-Seq(GSE110505)/Homer	BCCWTTGTBYKV	1	-0.04035	1	196	0.1002	5022.3	0.1123
EAR2(NR)/K562-NR2F6-ChIP-Seq(Encode)/Homer	NRBCARRGGTCA	1	-0.03903	1	214	0.1094	5459.2	0.1221
WRKY27(WRKY)/colamp-WRKY27-DAP-Seq(GSE60143)/Homer	NHGTTGACYTWD	1	-0.03864	1	82	0.0419	2247.4	0.0502
ISRE(IRF)/ThioMac-LPS-Expression(GSE23622)/Homer	AGTTTCASTTTC	1	-0.03859	1	19	0.0097	625.5	0.014
COUP-TFII(NR)/K562-NR2F1-ChIP-Seq(Encode)/Homer	GKBCARAGGTCA	1	-0.03853	1	211	0.1078	5389.2	0.1205
At1g69690(TCP)/colamp-At1g69690-DAP-Seq(GSE60143)/Homer	NHGTGGGGCCCACHW	1	-0.03546	1	39	0.0199	1163.8	0.026
Sox4(HMG)/proB-Sox4-ChIP-Seq(GSE50066)/Homer	YCTTTGTTCC	1	-0.03512	1	96	0.0491	2605.4	0.0583
Atf7(bZIP)/3T3L1-Atf7-ChIP-Seq(GSE56872)/Homer	NGRTGACGTCAY	1	-0.03501	1	69	0.0353	1931.1	0.0432
Duxbl(Homeobox)/NIH3T3-Duxbl.HA-ChIP-Seq(GSE119782)/Homer	TAAYCYAATCAA	1	-0.03413	1	3	0.0015	156.5	0.0035
MYB51(MYB)/col-MYB51-DAP-Seq(GSE60143)/Homer	GGTAGGTG	1	-0.03301	1	94	0.048	2562.5	0.0573
At2g41835(C2H2)/col-At2g41835-DAP-Seq(GSE60143)/Homer	TTTGAAAA	1	-0.03213	1	51	0.0261	1481.4	0.0331
Pdx1(Homeobox)/Islet-Pdx1-ChIP-Seq(SRA008281)/Homer	YCATYAATCA	1	-0.03171	1	84	0.0429	2317.1	0.0518
At5g29000(G2like)/col-At5g29000-DAP-Seq(GSE60143)/Homer	RGAATATTCYHH	1	-0.03043	1	29	0.0148	910.5	0.0204
NFAT(RHD)/Jurkat-NFATC1-ChIP-Seq(Jolma_et_al.)/Homer	ATTTTCCATT	1	-0.02934	1	122	0.0623	3267.1	0.0731
EMB1789(C3H)/col-EMB1789-DAP-Seq(GSE60143)/Homer	TWTTTACCGYND	1	-0.02737	1	28	0.0143	890.6	0.0199
Npas4(bHLH)/Neuron-Npas4-ChIP-Seq(GSE127793)/Homer	NHRTCACGACDN	1	-0.02723	1	161	0.0823	4230.3	0.0946
At5g08330(TCP)/col-At5g08330-DAP-Seq(GSE60143)/Homer	GGRCCCAC	1	-0.0269	1	136	0.0695	3621.4	0.081
Hoxd10(Homeobox)/ChickenMSG-Hoxd10.Flag-ChIP-Seq(GSE86088)/Homer	GGCMATGAAA	1	-0.02633	1	126	0.0644	3378.3	0.0755
LRF(Zf)/Erythroblasts-ZBTB7A-ChIP-Seq(GSE74977)/Homer	AAGACCCYYN	1	-0.0258	1	590	0.3015	14390.7	0.3218
Slug(Zf)/Mesoderm-Snai2-ChIP-Seq(GSE61475)/Homer	SNGCACCTGCHS	1	-0.02509	1	112	0.0572	3038.5	0.0679
AT5G45580(G2like)/colamp-AT5G45580-DAP-Seq(GSE60143)/Homer	ADRGAATCTH	1	-0.025	1	195	0.0996	5066.1	0.1133
WRKY65(WRKY)/colamp-WRKY65-DAP-Seq(GSE60143)/Homer	AWWWAGTCAACG	1	-0.02436	1	41	0.021	1243.5	0.0278
AP-2gamma(AP2)/MCF7-TFAP2C-ChIP-Seq(GSE21234)/Homer	SCCTSAGGSCAW	1	-0.02413	1	389	0.1988	9697.9	0.2168
EBF2(EBF)/BrownAdipose-EBF2-ChIP-Seq(GSE97114)/Homer	NABTCCCWDGGGAVH	1	-0.02154	1	210	0.1073	5449.2	0.1218
HSFA6B(HSF)/colamp-HSFA6B-DAP-Seq(GSE60143)/Homer	NTTCTAGAANHTTCT	1	-0.02128	1	61	0.0312	1773	0.0396
Rbpj1(?)/Panc1-Rbpj1-ChIP-Seq(GSE47459)/Homer	HTTTCCCASG	1	-0.02116	1	207	0.1058	5379.3	0.1203
Sox10(HMG)/SciaticNerve-Sox3-ChIP-Seq(GSE35132)/Homer	CCWTTGTYYB	1	-0.02022	1	188	0.0961	4925	0.1101
Replumless(BLH)/Arabidopsis-RPL.GFP-ChIP-Seq(GSE78727)/Homer	HGTCWHATCA	1	-0.01993	1	137	0.07	3681.8	0.0823
AT1G76880(Trihelix)/col-AT1G76880-DAP-Seq(GSE60143)/Homer	ACGGTAAAAW	1	-0.01981	1	27	0.0138	883.8	0.0198
SPCH(bHLH)/Seedling-SPCH-ChIP-Seq(GSE57497)/Homer	WNBCACGTGA	1	-0.01923	1	159	0.0812	4225.6	0.0945
AT2G40260(G2like)/colamp-AT2G40260-DAP-Seq(GSE60143)/Homer	WAAAYATTCTTT	1	-0.01916	1	195	0.0996	5102.5	0.1141
Sox9(HMG)/Limb-SOX9-ChIP-Seq(GSE73225)/Homer	AGGVNCCTTTGT	1	-0.01872	1	109	0.0557	2995.6	0.067
FAR1(FAR1)/col-FAR1-DAP-Seq(GSE60143)/Homer	TKNNNYYCACGCGCY	1	-0.0184	1	33	0.0169	1050.1	0.0235
EIN3(EIL)/col-EIN3-DAP-Seq(GSE60143)/Homer	ARATTCAATGWATYT	1	-0.01825	1	6	0.0031	278.7	0.0062
ABF1/SacCer-Promoters/Homer	CGTRNAAARTGA	1	-0.01809	1	29	0.0148	944	0.0211
Nr5a2(NR)/mES-Nr5a2-ChIP-Seq(GSE19019)/Homer	BTCAAGGTCA	1	-0.0169	1	68	0.0347	1971.4	0.0441
Unknown2/Drosophila-Promoters/Homer	CATCMCTA	1	-0.01687	1	186	0.095	4900.1	0.1096
Nr5a2(NR)/Pancreas-LRH1-ChIP-Seq(GSE34295)/Homer	BTCAAGGTCA	1	-0.01534	1	91	0.0465	2565	0.0574
NF1:FOXA1(CTF,Forkhead)/LNCAP-FOXA1-ChIP-Seq(GSE27824)/Homer	WNTGTTTRYTTTGGCA	1	-0.015	1	2	0.001	141.7	0.0032
AT1G04880(ARID)/colamp-AT1G04880-DAP-Seq(GSE60143)/Homer	AAACTATATADTATA	1	-0.01482	1	8	0.0041	350.8	0.0078
Phox2b(Homeobox)/CLBGA-PHOX2B-ChIP-Seq(GSE90683)/Homer	TTAATTNAATTA	1	-0.01479	1	12	0.0061	473	0.0106
bZIP48(bZIP)/colamp-bZIP48-DAP-Seq(GSE60143)/Homer	DDWWKVTSACGTGGC	1	-0.01383	1	31	0.0158	1014.8	0.0227
HSF3(HSF)/colamp-HSF3-DAP-Seq(GSE60143)/Homer	NTTCTAGAAKCTTCT	1	-0.0136	1	108	0.0552	3003.9	0.0672
MYNN(Zf)/HEK293-MYNN.eGFP-ChIP-Seq(Encode)/Homer	TTCAAAWTAAAAGTC	1	-0.01216	1	19	0.0097	687.8	0.0154
NeuroG2(bHLH)/Fibroblast-NeuroG2-ChIP-Seq(GSE75910)/Homer	ACCATCTGTT	1	-0.01167	1	230	0.1175	6016	0.1345
WIP5(C2H2)/colamp-WIP5-DAP-Seq(GSE60143)/Homer	TDTTCTCMAGGT	1	-0.01044	1	203	0.1037	5375.6	0.1202
PBX2(Homeobox)/K562-PBX2-ChIP-Seq(Encode)/Homer	RTGATTKATRGN	1	-0.01006	1	80	0.0409	2323.4	0.0519
Tbox:Smad(T-box,MAD)/ESCd5-Smad2_3-ChIP-Seq(GSE29422)/Homer	AGGTGHCAGACA	1	-0.00953	1	25	0.0128	870.5	0.0195
AT1G20910(ARID)/col-AT1G20910-DAP-Seq(GSE60143)/Homer	THAATTRAWN	1	-0.009435	1	144	0.0736	3938.6	0.0881
At3g12730(G2like)/colamp-At3g12730-DAP-Seq(GSE60143)/Homer	AAGATTCT	1	-0.008995	1	188	0.0961	5027.7	0.1124
CES-1(Homeobox)/cElegans-L1-CES1-ChIP-Seq(modEncode)/Homer	AAATTSAATTTN	1	-0.007739	1	42	0.0215	1349.6	0.0302
MYB63(MYB)/col-MYB63-DAP-Seq(GSE60143)/Homer	BHYACCWACCHH	1	-0.00749	1	48	0.0245	1512.7	0.0338
At3g04030(G2like)/col-At3g04030-DAP-Seq(GSE60143)/Homer	DRGAATCT	1	-0.006914	1	112	0.0572	3170.5	0.0709
EIL4(EIL)/Tomato-EIL4-ChIP-Seq(GSE116581)/Homer	GATTCAWTGAAT	1	-0.006321	1	3	0.0015	205.2	0.0046
WRKY22(WRKY)/colamp-WRKY22-DAP-Seq(GSE60143)/Homer	WWAAAGTCAACK	1	-0.005687	1	47	0.024	1504.6	0.0336
Tal1	CATCTG	1	-0.005258	1	185	0.0945	5016.2	0.1122
PRDM10(Zf)/HEK293-PRDM10.eGFP-ChIP-Seq(Encode)/Homer	TGGTACATTCCA	1	-0.004297	1	106	0.0542	3062.4	0.0685
Oct4:Sox17(POU,Homeobox,HMG)/F9-Sox17-ChIP-Seq(GSE44553)/Homer	CCATTGTATGCAAAT	1	-0.003137	1	5	0.0026	302.4	0.0068
ZFX(Zf)/mES-Zfx-ChIP-Seq(GSE11431)/Homer	AGGCCTRG	1	-0.002846	1	319	0.163	8352.5	0.1868
Nkx2.2(Homeobox)/NPC-Nkx2.2-ChIP-Seq(GSE61673)/Homer	BTBRAGTGSN	1	-0.002777	1	317	0.162	8307.4	0.1857
HDG1(Homeobox)/col100-HDG1-DAP-Seq(GSE60143)/Homer	DDYAATTAATGH	1	-0.00264	1	42	0.0215	1417.5	0.0317
Initiator/Drosophila-Promoters/Homer	NTCAGTYG	1	-0.002562	1	338	0.1727	8823.6	0.1973
HAP3(CCAATHAP3)/col-HAP3-DAP-Seq(GSE60143)/Homer	TGATGGAW	1	-0.002478	1	47	0.024	1558.7	0.0349
GLIS3(Zf)/Thyroid-Glis3.GFP-ChIP-Seq(GSE103297)/Homer	CTCCCTGGGAGGCCN	1	-0.001464	1	473	0.2417	12121.3	0.271
Dorsal(RHD)/Embryo-dl-ChIP-Seq(GSE65441)/Homer	GGGAAAAMCCCG	1	-0.001384	1	32	0.0164	1173.1	0.0262
AT1G49560(G2like)/colamp-AT1G49560-DAP-Seq(GSE60143)/Homer	GAWTCTNWDA	1	-0.001109	1	175	0.0894	4931.4	0.1103
At3g24120(G2like)/col-At3g24120-DAP-Seq(GSE60143)/Homer	NWWAGMATMW	1	-0.000308	1	442	0.2259	11586.5	0.2591
NFkB-p65(RHD)/GM12787-p65-ChIP-Seq(GSE19485)/Homer	WGGGGATTTCCC	1	-0.000239	1	111	0.0567	3427.4	0.0766
At1g25550(G2like)/colamp-At1g25550-DAP-Seq(GSE60143)/Homer	NAGATTCY	1	-4e-05	1	142	0.0726	4372.1	0.0978
AT4G37180(G2like)/col-AT4G37180-DAP-Seq(GSE60143)/Homer	AGAATCTTNN	1	-2.4e-05	1	151	0.0772	4645.7	0.1039
NFAT:AP1(RHD,bZIP)/Jurkat-NFATC1-ChIP-Seq(Jolma_et_al.)/Homer	SARTGGAAAAWRTGAGTCAB	1	-2e-06	1	9	0.0046	689	0.0154
OCT:OCT(POU,Homeobox,IR1)/NPC-Brn2-ChIP-Seq(GSE35496)/Homer	ATGAATWATTCATGA	1	0	1	0	0	31.3	0.0007
Pax7(Paired,Homeobox),long/Myoblast-Pax7-ChIP-Seq(GSE25064)/Homer	TAATCHGATTAC	1	0	1	0	0	46.9	0.001
ZFP3(Zf)/HEK293-ZFP3.GFP-ChIP-Seq(GSE58341)/Homer	GGGTTTTGAAGGATGARTAGGAGTT	1	0	1	0	0	3	0.0001
ZNF528(Zf)/HEK293-ZNF528.GFP-ChIP-Seq(GSE58341)/Homer	AGAAATGACTTCCCT	1	0	1	0	0	15.8	0.0004
DREF/Drosophila-Promoters/Homer	AVYTATCGATAD	1	0	1	0	0	17.3	0.0004
AT4G12670(MYBrelated)/col-AT4G12670-DAP-Seq(GSE60143)/Homer	AGGGTTTAGGGTTTA	1	0	1	0	0	0	0
AT4G27900(C2C2COlike)/col-AT4G27900-DAP-Seq(GSE60143)/Homer	TCTCVACCGTTSATT	1	0	1	0	0	7.8	0.0002
DEL1(E2FDP)/colamp-DEL1-DAP-Seq(GSE60143)/Homer	TTCCCGCCAA	1	0	1	0	0	12	0.0003
REM16(ABI3VP1)/col-REM16-DAP-Seq(GSE60143)/Homer	DTTTTTSCCGSMAAA	1	0	1	0	0	2.1	0
WRKY7(WRKY)/colamp-WRKY7-DAP-Seq(GSE60143)/Homer	AAAAGTCAACGSHWD	1	0	1	0	0	3.2	0.0001
ZIM(C2C2gata)/col-ZIM-DAP-Seq(GSE60143)/Homer	ATCSRACGGTYRAGA	1	0	1	0	0	23.2	0.0005
EFL-1(E2F)/cElegans-L1-EFL1-ChIP-Seq(modEncode)/Homer	TGCAARYGCGCTCYA	1	0	1	0	0	79	0.0018
LIN-15B(Zf)/cElegans-L3-LIN15B-ChIP-Seq(modEncode)/Homer	CARTGGAGCGCRYTTGCATT	1	0	1	0	0	17.7	0.0004

## Sheet: upregulated DEGs
TF motif enrichment analysis of upregulated DEGs
Motif Name	Consensus	P-value	Log P-value	q-value (Benjamini)	# of Target Sequences with Motif(of 2084)	% of Target Sequences with Motif	# of Background Sequences with Motif(of 45160)	% of Background Sequences with Motif
NFY(CCAAT)/Promoter/Homer	RGCCAATSRG	1e-10	-24.09	0	179	0.0859	2316.7	0.0513
Sp1(Zf)/Promoter/Homer	GGCCCCGCCCCC	1e-10	-23.42	0	261	0.1252	3770.5	0.0836
SeqBias: CG bias	SSSSSSSSSS	1e-09	-22.11	0	1787	0.8575	36336.2	0.8053
SUT1?/SacCer-Promoters/Homer	CCCCGCGC	1e-09	-21.61	0	1609	0.7721	32141.1	0.7123
Klf9(Zf)/GBM-Klf9-ChIP-Seq(GSE62211)/Homer	GCCACRCCCACY	1e-08	-19.48	0	216	0.1036	3119	0.0691
KLF3(Zf)/MEF-Klf3-ChIP-Seq(GSE44748)/Homer	NRGCCCCRCCCHBNN	1e-07	-18.21	0	262	0.1257	4009.4	0.0889
E2FA(E2FDP)/colamp-E2FA-DAP-Seq(GSE60143)/Homer	WWTGGCGCCAWWWNN	1e-06	-13.83	0.0001	123	0.059	1691.4	0.0375
TGA2(bZIP)/colamp-TGA2-DAP-Seq(GSE60143)/Homer	ACGTCAYCHH	1e-05	-13.25	0.0002	124	0.0595	1729.8	0.0383
SeqBias: polyA-repeat	AAAAAAAAAA	1e-05	-12.57	0.0004	1844	0.8848	38383.8	0.8506
TATA-Box(TBP)/Promoter/Homer	CCTTTTAWAGSC	1e-05	-11.8	0.0008	214	0.1027	3436.7	0.0762
GFY(?)/Promoter/Homer	ACTACAATTCCC	1e-05	-11.72	0.0008	22	0.0106	158.3	0.0035
Elk4(ETS)/Hela-Elk4-ChIP-Seq(GSE31477)/Homer	NRYTTCCGGY	0.0001	-11.51	0.0008	198	0.095	3152	0.0699
MyoD(bHLH)/Myotube-MyoD-ChIP-Seq(GSE21614)/Homer	RRCAGCTGYTSY	0.0001	-11.41	0.0009	247	0.1185	4086.1	0.0906
At1g75490(AP2EREBP)/colamp-At1g75490-DAP-Seq(GSE60143)/Homer	CACCGMCT	0.0001	-11.18	0.001	528	0.2534	9688.4	0.2147
Sp5(Zf)/mES-Sp5.Flag-ChIP-Seq(GSE72989)/Homer	RGKGGGCGGAGC	0.0001	-10.49	0.0019	482	0.2313	8814.2	0.1953
TF3A(C2H2)/col-TF3A-DAP-Seq(GSE60143)/Homer	NNDDGAGGAGGWNNN	0.0001	-9.505	0.0047	390	0.1871	7041.8	0.1561
bZIP50(bZIP)/colamp-bZIP50-DAP-Seq(GSE60143)/Homer	GATGACGTCA	0.0001	-9.269	0.0056	170	0.0816	2748.5	0.0609
At5g08750(C3H)/col-At5g08750-DAP-Seq(GSE60143)/Homer	NWDTTGCGGCTR	0.0001	-9.259	0.0056	116	0.0557	1748.7	0.0388
At2g33710(AP2EREBP)/colamp-At2g33710-DAP-Seq(GSE60143)/Homer	WTKGCGGCKR	0.001	-9.134	0.0057	705	0.3383	13560.3	0.3005
SeqBias: GA-repeat	GAGAGAGAGA	0.001	-8.955	0.0065	1449	0.6953	29664.5	0.6574
ERF105(AP2EREBP)/colamp-ERF105-DAP-Seq(GSE60143)/Homer	TGGCGGCT	0.001	-8.804	0.0072	683	0.3277	13137.4	0.2911
ATHB15(HB)/col-ATHB15-DAP-Seq(GSE60143)/Homer	GYAATSATTA	0.001	-8.666	0.0079	58	0.0278	753.4	0.0167
TGA1(bZIP)/colamp-TGA1-DAP-Seq(GSE60143)/Homer	TGACGTCAKC	0.001	-8.646	0.0079	73	0.035	1009	0.0224
SPDEF(ETS)/VCaP-SPDEF-ChIP-Seq(SRA014231)/Homer	ASWTCCTGBT	0.001	-8.643	0.0079	222	0.1065	3783.1	0.0838
KLF14(Zf)/HEK293-KLF14.GFP-ChIP-Seq(GSE58341)/Homer	RGKGGGCGKGGC	0.001	-8.38	0.0092	717	0.344	13900.1	0.308
KLF1(Zf)/HUDEP2-KLF1-CutnRun(GSE136251)/Homer	VDGGGYGGGGCY	0.001	-8.323	0.0094	402	0.1929	7391.2	0.1638
KLF6(Zf)/PDAC-KLF6-ChIP-Seq(GSE64557)/Homer	MKGGGYGTGGCC	0.001	-8.212	0.0101	454	0.2179	8461.9	0.1875
AT1G01250(AP2EREBP)/col-AT1G01250-DAP-Seq(GSE60143)/Homer	YCACCGACAHTW	0.001	-8.082	0.0111	28	0.0134	290.3	0.0064
Unknown4/Arabidopsis-Promoters/Homer	CKTCKTCTTY	0.001	-8.051	0.0111	282	0.1353	5006.5	0.111
At1g19210(AP2EREBP)/colamp-At1g19210-DAP-Seq(GSE60143)/Homer	HCACCGACCAHN	0.001	-7.89	0.0126	369	0.1771	6764.3	0.1499
KLF10(Zf)/HEK293-KLF10.GFP-ChIP-Seq(GSE58341)/Homer	GGGGGTGTGTCC	0.001	-7.728	0.0143	180	0.0864	3034	0.0672
TGA4(bZIP)/colamp-TGA4-DAP-Seq(GSE60143)/Homer	RTGACGTCAKCW	0.001	-7.414	0.019	51	0.0245	674.5	0.0149
E2F4(E2F)/K562-E2F4-ChIP-Seq(GSE31477)/Homer	GGCGGGAAAH	0.001	-7.368	0.0192	207	0.0993	3582.6	0.0794
CRF10(AP2EREBP)/col100-CRF10-DAP-Seq(GSE60143)/Homer	DCCGCCGYHA	0.001	-7.28	0.0204	676	0.3244	13175.3	0.292
TGA5(bZIP)/col-TGA5-DAP-Seq(GSE60143)/Homer	NNGATGACGTCATCN	0.001	-7.212	0.0212	22	0.0106	219	0.0049
GABPA(ETS)/Jurkat-GABPa-ChIP-Seq(GSE17954)/Homer	RACCGGAAGT	0.001	-7.195	0.0212	214	0.1027	3732.4	0.0827
Trl(Zf)/S2-GAGAfactor-ChIP-Seq(GSE40646)/Homer	RGAGAGAG	0.001	-7.178	0.0212	714	0.3426	13988.9	0.31
Klf4(Zf)/mES-Klf4-ChIP-Seq(GSE11431)/Homer	GCCACACCCA	0.001	-7.175	0.0212	128	0.0614	2077	0.046
AT4G18450(AP2EREBP)/col-AT4G18450-DAP-Seq(GSE60143)/Homer	ATGGCGGCKG	0.001	-6.962	0.0244	330	0.1583	6065.2	0.1344
TGA6(bZIP)/colamp-TGA6-DAP-Seq(GSE60143)/Homer	TGACGTCABC	0.01	-6.89	0.0256	103	0.0494	1624.4	0.036
ERF15(AP2EREBP)/colamp-ERF15-DAP-Seq(GSE60143)/Homer	WDHAGCMGCCAT	0.01	-6.864	0.0256	780	0.3743	15426.6	0.3419
GATA11(C2C2gata)/col-GATA11-DAP-Seq(GSE60143)/Homer	DDHYYAGATCTR	0.01	-6.842	0.0256	70	0.0336	1025.2	0.0227
RAP212(AP2EREBP)/col-RAP212-DAP-Seq(GSE60143)/Homer	CGCCGCCATTTT	0.01	-6.663	0.0299	396	0.19	7438.4	0.1648
AT1G71450(AP2EREBP)/col-AT1G71450-DAP-Seq(GSE60143)/Homer	DHDWTGTCGGTG	0.01	-6.612	0.0307	536	0.2572	10333.9	0.229
VRN1(ABI3VP1)/col-VRN1-DAP-Seq(GSE60143)/Homer	TTTTTTTTTT	0.01	-6.416	0.0366	62	0.0298	900.5	0.02
ATHB7(Homeobox)/col-ATHB7-DAP-Seq(GSE60143)/Homer	AATGATTG	0.01	-6.401	0.0366	107	0.0513	1725.1	0.0382
SCL(bHLH)/HPC7-Scl-ChIP-Seq(GSE13511)/Homer	AVCAGCTG	0.01	-6.326	0.0383	1029	0.4938	20832.9	0.4617
SeqBias: A/T bias	WWWWWWWWWW	0.01	-6.315	0.0383	1177	0.5648	24041.1	0.5328
DEAR2(AP2EREBP)/colamp-DEAR2-DAP-Seq(GSE60143)/Homer	HCACCGACAWHD	0.01	-6.308	0.0383	268	0.1286	4879.5	0.1081
GAGA-repeat/SacCer-Promoters/Homer	CTYTCTYTCTCTCTC	0.01	-6.29	0.0383	809	0.3882	16124.3	0.3573
ABR1(AP2EREBP)/colamp-ABR1-DAP-Seq(GSE60143)/Homer	AAATGGCGGCGG	0.01	-6.274	0.0383	435	0.2087	8283.2	0.1836
At1g22810(AP2EREBP)/colamp-At1g22810-DAP-Seq(GSE60143)/Homer	BCACCGACANNN	0.01	-6.127	0.0422	112	0.0537	1835.7	0.0407
ERF13(AP2EREBP)/colamp-ERF13-DAP-Seq(GSE60143)/Homer	TYAGCCGCCATT	0.01	-6.12	0.0422	491	0.2356	9460.5	0.2097
AT1G28160(AP2EREBP)/colamp-AT1G28160-DAP-Seq(GSE60143)/Homer	GGCGGCGG	0.01	-6.038	0.0445	827	0.3968	16545.7	0.3667
TGA3(bZIP)/colamp-TGA3-DAP-Seq(GSE60143)/Homer	WTGATGACGTCATCW	0.01	-6.02	0.0445	16	0.0077	152.7	0.0034
AT5G02460(C2C2dof)/col-AT5G02460-DAP-Seq(GSE60143)/Homer	CHCCTTTT	0.01	-6.001	0.0445	411	0.1972	7822	0.1733
Zic(Zf)/Cerebellum-ZIC1.2-ChIP-Seq(GSE60731)/Homer	CCTGCTGAGH	0.01	-5.975	0.0449	222	0.1065	3990.6	0.0884
ERF8(AP2EREBP)/colamp-ERF8-DAP-Seq(GSE60143)/Homer	CGCCGYCATW	0.01	-5.964	0.0449	486	0.2332	9376.2	0.2078
AT5G05550(Trihelix)/col-AT5G05550-DAP-Seq(GSE60143)/Homer	HDNHDTCKCCGGMGA	0.01	-5.962	0.0449	445	0.2135	8527.8	0.189
GRHL2(CP2)/HBE-GRHL2-ChIP-Seq(GSE46194)/Homer	AAACYKGTTWDACMRGTTTB	0.01	-5.886	0.0466	60	0.0288	886.2	0.0196
ASL18(LOBAS2)/colamp-ASL18-DAP-Seq(GSE60143)/Homer	CCGGAAAWTCMGGAR	0.01	-5.88	0.0466	407	0.1953	7753.8	0.1718
ERF7(AP2EREBP)/col-ERF7-DAP-Seq(GSE60143)/Homer	ATGRCGGCGG	0.01	-5.761	0.0511	551	0.2644	10757.9	0.2384
DREB19(AP2EREBP)/colamp-DREB19-DAP-Seq(GSE60143)/Homer	AATGTCGGTK	0.01	-5.7	0.0534	126	0.0605	2130	0.0472
Six1(Homeobox)/Myoblast-Six1-ChIP-Chip(GSE20150)/Homer	GKVTCADRTTWC	0.01	-5.578	0.0594	43	0.0206	599	0.0133
ERF11(AP2EREBP)/col-ERF11-DAP-Seq(GSE60143)/Homer	RTGGCGGCGG	0.01	-5.511	0.0626	464	0.2226	8978.8	0.199
Ronin(THAP)/ES-Thap11-ChIP-Seq(GSE51522)/Homer	RACTACAACTCCCAGVAKGC	0.01	-5.456	0.0651	12	0.0058	105	0.0023
ERF115(AP2EREBP)/colamp-ERF115-DAP-Seq(GSE60143)/Homer	WTKRCGGCGB	0.01	-5.446	0.0651	662	0.3177	13135.8	0.2911
At1g36060(AP2EREBP)/colamp-At1g36060-DAP-Seq(GSE60143)/Homer	NNWWKGTCGGTG	0.01	-5.437	0.0651	160	0.0768	2809.1	0.0623
ERF4(AP2EREBP)/colamp-ERF4-DAP-Seq(GSE60143)/Homer	WDWTGGCGGCGG	0.01	-5.335	0.0702	486	0.2332	9459.6	0.2096
RFX(HTH)/K562-RFX3-ChIP-Seq(SRA012198)/Homer	CGGTTGCCATGGCAAC	0.01	-5.329	0.0702	25	0.012	304	0.0067
RRTF1(AP2EREBP)/colamp-RRTF1-DAP-Seq(GSE60143)/Homer	CCGCCGCHATTT	0.01	-5.297	0.0709	78	0.0374	1243.7	0.0276
Foxh1(Forkhead)/hESC-FOXH1-ChIP-Seq(GSE29422)/Homer	NNTGTGGATTSS	0.01	-5.288	0.0709	97	0.0465	1601.9	0.0355
Elk1(ETS)/Hela-Elk1-ChIP-Seq(GSE31477)/Homer	HACTTCCGGY	0.01	-5.251	0.0722	174	0.0835	3100.2	0.0687
Sp2(Zf)/HEK293-Sp2.eGFP-ChIP-Seq(Encode)/Homer	YGGCCCCGCCCC	0.01	-5.202	0.0748	617	0.2961	12223.6	0.2709
LBD18(LOBAS2)/colamp-LBD18-DAP-Seq(GSE60143)/Homer	CKGAWWTTCHGS	0.01	-5.19	0.0748	454	0.2179	8813.8	0.1953
PHV(HB)/col-PHV-DAP-Seq(GSE60143)/Homer	RTAATSATTA	0.01	-5.119	0.0791	61	0.0293	938.7	0.0208
CRF4(AP2EREBP)/colamp-CRF4-DAP-Seq(GSE60143)/Homer	CGCCGCCA	0.01	-5.076	0.0816	405	0.1943	7812.2	0.1731
At2g44940(AP2EREBP)/colamp-At2g44940-DAP-Seq(GSE60143)/Homer	NYACCGACAHNNNNN	0.01	-5.057	0.0821	43	0.0206	618	0.0137
AT3G60490(AP2EREBP)/colamp-AT3G60490-DAP-Seq(GSE60143)/Homer	NNRCCGACANNNNNN	0.01	-5.057	0.0821	64	0.0307	996.6	0.0221
CRE(bZIP)/Promoter/Homer	CSGTGACGTCAC	0.01	-5.017	0.0833	58	0.0278	888.5	0.0197
FXR(NR),IR1/Liver-FXR-ChIP-Seq(Chong_et_al.)/Homer	AGGTCANTGACCTB	0.01	-5.009	0.0833	90	0.0432	1485.9	0.0329
E2F6(E2F)/Hela-E2F6-ChIP-Seq(GSE31477)/Homer	GGCGGGAARN	0.01	-4.96	0.086	258	0.1238	4812.8	0.1067
TOD6?/SacCer-Promoters/Homer	GCGATGAGMT	0.01	-4.953	0.086	43	0.0206	621.4	0.0138
GT3a(Trihelix)/col-GT3a-DAP-Seq(GSE60143)/Homer	WNACACGTGTYWWAW	0.01	-4.951	0.086	30	0.0144	397	0.0088
GATA14(C2C2gata)/col-GATA14-DAP-Seq(GSE60143)/Homer	AYCAGATCTG	0.01	-4.882	0.0897	106	0.0509	1799.6	0.0399
DDF2(AP2EREBP)/col-DDF2-DAP-Seq(GSE60143)/Homer	GATGTCGRCR	0.01	-4.79	0.0972	10	0.0048	87.9	0.0019
AT1G76870(Trihelix)/col-AT1G76870-DAP-Seq(GSE60143)/Homer	AAAACCRGWW	0.01	-4.789	0.0972	67	0.0321	1065.9	0.0236
Rfx1(HTH)/NPC-H3K4me1-ChIP-Seq(GSE16256)/Homer	KGTTGCCATGGCAA	0.01	-4.716	0.1023	48	0.023	720	0.016
NFIL3(bZIP)/HepG2-NFIL3-ChIP-Seq(Encode)/Homer	VTTACGTAAYNNNNN	0.01	-4.696	0.1032	86	0.0413	1429	0.0317
RAP26(AP2EREBP)/colamp-RAP26-DAP-Seq(GSE60143)/Homer	HDATGGCGGCGG	0.01	-4.678	0.1039	538	0.2582	10643	0.2359
DEAR5(AP2EREBP)/col-DEAR5-DAP-Seq(GSE60143)/Homer	NDWTGTCGGTGRWDN	0.1	-4.598	0.1114	46	0.0221	689.4	0.0153
GBF3(bZIP)/Arabidopsis-GBF3-ChIP-Seq(GSE80564)/Homer	TGCCACGTSAYC	0.1	-4.515	0.1197	81	0.0389	1344.6	0.0298
At4g31060(AP2EREBP)/colamp-At4g31060-DAP-Seq(GSE60143)/Homer	CACCGACAAW	0.1	-4.492	0.1211	88	0.0422	1479.4	0.0328
Nkx3.1(Homeobox)/LNCaP-Nkx3.1-ChIP-Seq(GSE28264)/Homer	AAGCACTTAA	0.1	-4.456	0.1243	371	0.178	7191.4	0.1594
PU.1(ETS)/ThioMac-PU.1-ChIP-Seq(GSE21512)/Homer	AGAGGAAGTG	0.1	-4.446	0.1243	88	0.0422	1482.8	0.0329
Fli1(ETS)/CD8-FLI-ChIP-Seq(GSE20898)/Homer	NRYTTCCGGH	0.1	-4.441	0.1243	282	0.1353	5360.8	0.1188
Maz(Zf)/HepG2-Maz-ChIP-Seq(GSE31477)/Homer	GGGGGGGG	0.1	-4.434	0.1243	621	0.298	12430.5	0.2755
GATA4(C2C2gata)/col-GATA4-DAP-Seq(GSE60143)/Homer	DDWTYAGATCTR	0.1	-4.373	0.1295	111	0.0533	1932	0.0428
YY1(Zf)/Promoter/Homer	CAAGATGGCGGC	0.1	-4.287	0.1396	23	0.011	298.8	0.0066
RAP21(AP2EREBP)/colamp-RAP21-DAP-Seq(GSE60143)/Homer	BCACCGACAHNN	0.1	-4.243	0.1445	42	0.0202	632.7	0.014
AT5G47660(Trihelix)/colamp-AT5G47660-DAP-Seq(GSE60143)/Homer	AWTTTTACCG	0.1	-4.197	0.1498	216	0.1036	4043.8	0.0896
LBD2(LOBAS2)/colamp-LBD2-DAP-Seq(GSE60143)/Homer	TCCGAWTTTTTCGGN	0.1	-4.16	0.154	64	0.0307	1043.9	0.0231
At1g77640(AP2EREBP)/col-At1g77640-DAP-Seq(GSE60143)/Homer	TGTCGGTGGA	0.1	-4.108	0.1606	53	0.0254	840.9	0.0186
MYB40(MYB)/col-MYB40-DAP-Seq(GSE60143)/Homer	TGGTAGGTRARA	0.1	-4.087	0.1624	49	0.0235	767.2	0.017
MYB3R1(MYB)/col-MYB3R1-DAP-Seq(GSE60143)/Homer	WWDTDACCGTTR	0.1	-4.077	0.1625	36	0.0173	532	0.0118
AT5G23930(mTERF)/col-AT5G23930-DAP-Seq(GSE60143)/Homer	GGCGGCTG	0.1	-4.073	0.1625	742	0.356	15063.7	0.3338
Mef2b(MADS)/HEK293-Mef2b.V5-ChIP-Seq(GSE67450)/Homer	GCTATTTTTGGM	0.1	-4.068	0.1625	125	0.06	2231.1	0.0494
Six2(Homeobox)/NephronProgenitor-Six2-ChIP-Seq(GSE39837)/Homer	GWAAYHTGAKMC	0.1	-4.064	0.1625	166	0.0797	3048.6	0.0676
At1g64620(C2C2dof)/colamp-At1g64620-DAP-Seq(GSE60143)/Homer	CACTTTTT	0.1	-4.025	0.1648	281	0.1348	5391.7	0.1195
Atf2(bZIP)/3T3L1-Atf2-ChIP-Seq(GSE56872)/Homer	NRRTGACGTCAT	0.1	-4.019	0.1648	58	0.0278	938.1	0.0208
AMYB(HTH)/Testes-AMYB-ChIP-Seq(GSE44588)/Homer	TGGCAGTTGG	0.1	-4.014	0.1648	255	0.1224	4859.3	0.1077
GBF6(bZIP)/colamp-GBF6-DAP-Seq(GSE60143)/Homer	WWTGMCACGTCABCW	0.1	-3.94	0.1747	44	0.0211	683	0.0151
ERF73(AP2EREBP)/col-ERF73-DAP-Seq(GSE60143)/Homer	CCGCCGCC	0.1	-3.928	0.1752	496	0.238	9880.9	0.219
ERF3(AP2EREBP)/colamp-ERF3-DAP-Seq(GSE60143)/Homer	ATGGCGGCGG	0.1	-3.917	0.1756	390	0.1871	7663.9	0.1698
GAGA-repeat/Arabidopsis-Promoters/Homer	CTCTCTCTCY	0.1	-3.902	0.1766	229	0.1099	4341.7	0.0962
CEBP:CEBP(bZIP)/MEF-Chop-ChIP-Seq(GSE35681)/Homer	NTNATGCAAYMNNHTGMAAY	0.1	-3.889	0.1775	24	0.0115	327.5	0.0073
SeqBias: CG-repeat	CGCGCGCGCG	0.1	-3.888	0.1775	888	0.4261	18223.5	0.4039
Mef2a(MADS)/HL1-Mef2a.biotin-ChIP-Seq(GSE21529)/Homer	CYAAAAATAG	0.1	-3.851	0.1812	67	0.0321	1118.7	0.0248
ERF104(AP2EREBP)/col-ERF104-DAP-Seq(GSE60143)/Homer	GGCGGCGG	0.1	-3.839	0.182	618	0.2965	12471	0.2764
FoxD3(forkhead)/ZebrafishEmbryo-Foxd3.biotin-ChIP-seq(GSE106676)/Homer	TGTTTAYTTAGC	0.1	-3.826	0.1828	131	0.0629	2371.2	0.0525
MYB96(MYB)/colamp-MYB96-DAP-Seq(GSE60143)/Homer	WGGTRGTTGG	0.1	-3.813	0.1835	132	0.0633	2392.6	0.053
ZNF415(Zf)/HEK293-ZNF415.GFP-ChIP-Seq(GSE58341)/Homer	GRTGMTRGAGCC	0.1	-3.813	0.1835	156	0.0749	2873	0.0637
DREB2(AP2EREBP)/col-DREB2-DAP-Seq(GSE60143)/Homer	TMACCGACATWA	0.1	-3.809	0.1835	95	0.0456	1662.7	0.0368
WT1(Zf)/Kidney-WT1-ChIP-Seq(GSE90016)/Homer	MCTCCCMCRCAB	0.1	-3.79	0.1835	221	0.106	4191.1	0.0929
LIN-15B(Zf)/cElegans-L3-LIN15B-ChIP-Seq(modEncode)/Homer	CARTGGAGCGCRYTTGCATT	0.1	-3.777	0.1842	2	0.001	5.5	0.0001
Rfx2(HTH)/LoVo-RFX2-ChIP-Seq(GSE49402)/Homer	GTTGCCATGGCAACM	0.1	-3.766	0.1848	24	0.0115	331	0.0073
At4g32800(AP2EREBP)/colamp-At4g32800-DAP-Seq(GSE60143)/Homer	DYCACCGACAHWWWH	0.1	-3.759	0.1848	23	0.011	314.5	0.007
AARE(HLH)/mES-cMyc-ChIP-Seq/Homer	GATTGCATCA	0.1	-3.74	0.1866	16	0.0077	197	0.0044
O2(bZIP)/Corn-O2-ChIP-Seq(GSE63991)/Homer	GCTGACGTGGCA	0.1	-3.74	0.1866	36	0.0173	545.1	0.0121
ETV1(ETS)/GIST48-ETV1-ChIP-Seq(GSE22441)/Homer	AACCGGAAGT	0.1	-3.732	0.1866	299	0.1435	5801.7	0.1286
ESE1(AP2EREBP)/col-ESE1-DAP-Seq(GSE60143)/Homer	GGCGGCGG	0.1	-3.732	0.1866	544	0.261	10925.2	0.2421
TINY(AP2EREBP)/col-TINY-DAP-Seq(GSE60143)/Homer	NNCACCGACA	0.1	-3.719	0.1866	56	0.0269	917.3	0.0203
GATA12(C2C2gata)/col-GATA12-DAP-Seq(GSE60143)/Homer	YAGATCTRAW	0.1	-3.714	0.1866	85	0.0408	1474.5	0.0327
IRF:BATF(IRF:bZIP)/pDC-Irf8-ChIP-Seq(GSE66899)/Homer	CTTTCANTATGACTV	0.1	-3.673	0.1892	26	0.0125	370	0.0082
TRP2(MYBrelated)/colamp-TRP2-DAP-Seq(GSE60143)/Homer	TAAACCCT	0.1	-3.673	0.1892	26	0.0125	369.3	0.0082
HOXB13(Homeobox)/ProstateTumor-HOXB13-ChIP-Seq(GSE56288)/Homer	TTTTATKRGG	0.1	-3.633	0.1955	156	0.0749	2890.6	0.0641
GATA1(C2C2gata)/colamp-GATA1-DAP-Seq(GSE60143)/Homer	DDWWYYAGATCTRRW	0.1	-3.618	0.1972	54	0.0259	885.1	0.0196
MYB(HTH)/ERMYB-Myb-ChIPSeq(GSE22095)/Homer	GGCVGTTR	0.1	-3.556	0.2082	325	0.156	6365.9	0.1411
Elf4(ETS)/BMDM-Elf4-ChIP-Seq(GSE88699)/Homer	ACTTCCKGKT	0.1	-3.533	0.2114	205	0.0984	3895.6	0.0863
CEJ1(AP2EREBP)/col-CEJ1-DAP-Seq(GSE60143)/Homer	WWTGTCGGTG	0.1	-3.531	0.2114	220	0.1056	4202.9	0.0931
ATAF1(NAC)/col-ATAF1-DAP-Seq(GSE60143)/Homer	YACGTMAY	0.1	-3.478	0.2201	463	0.2222	9263.3	0.2053
ATHB18(Homeobox)/colamp-ATHB18-DAP-Seq(GSE60143)/Homer	YCAATSATTG	0.1	-3.474	0.2201	27	0.013	394.5	0.0087
DEL2(E2FDP)/col-DEL2-DAP-Seq(GSE60143)/Homer	WTTTCSCGCC	0.1	-3.47	0.2201	93	0.0446	1649.3	0.0366
AT1G12630(AP2EREBP)/colamp-AT1G12630-DAP-Seq(GSE60143)/Homer	TGTCGGCA	0.1	-3.467	0.2201	106	0.0509	1906.6	0.0423
CRC(C2C2YABBY)/col-CRC-DAP-Seq(GSE60143)/Homer	TWATSATA	0.1	-3.449	0.2206	175	0.084	3294.6	0.073
Mef2d(MADS)/Retina-Mef2d-ChIP-Seq(GSE61391)/Homer	GCTATTTTTAGC	0.1	-3.434	0.2223	34	0.0163	522	0.0116
Unknown(Homeobox)/Limb-p300-ChIP-Seq/Homer	SSCMATWAAA	0.1	-3.431	0.2223	97	0.0465	1731.9	0.0384
ERF10(AP2EREBP)/col-ERF10-DAP-Seq(GSE60143)/Homer	RTGGCGGCGG	0.1	-3.417	0.223	404	0.1939	8035.8	0.1781
RUNX1(Runt)/Jurkat-RUNX1-ChIP-Seq(GSE29180)/Homer	AAACCACARM	0.1	-3.414	0.223	157	0.0753	2933.5	0.065
HLF(bZIP)/HSC-HLF.Flag-ChIP-Seq(GSE69817)/Homer	RTTATGYAAB	0.1	-3.413	0.223	104	0.0499	1871.4	0.0415
Znf263(Zf)/K562-Znf263-ChIP-Seq(GSE31477)/Homer	CVGTSCTCCC	0.1	-3.405	0.223	544	0.261	10985.1	0.2434
AT5G56840(MYBrelated)/colamp-AT5G56840-DAP-Seq(GSE60143)/Homer	TGGATAAGGT	0.1	-3.401	0.223	180	0.0864	3401.9	0.0754
Hoxd11(Homeobox)/ChickenMSG-Hoxd11.Flag-ChIP-Seq(GSE86088)/Homer	VGCCATAAAA	0.1	-3.393	0.223	405	0.1943	8060.3	0.1786
At5g18450(AP2EREBP)/col-At5g18450-DAP-Seq(GSE60143)/Homer	CACCGCTT	0.1	-3.383	0.223	623	0.2989	12664.7	0.2807
ERF2(AP2EREBP)/colamp-ERF2-DAP-Seq(GSE60143)/Homer	GGCGGCTG	0.1	-3.376	0.223	511	0.2452	10293.4	0.2281
ELF1(ETS)/Jurkat-ELF1-ChIP-Seq(SRA014231)/Homer	AVCCGGAAGT	0.1	-3.353	0.2255	150	0.072	2798.3	0.062
ZNF652/HepG2-ZNF652.Flag-ChIP-Seq(Encode)/Homer	TTAACCCTTTVNKKN	0.1	-3.343	0.2264	40	0.0192	637.7	0.0141
FRS9(ND)/col-FRS9-DAP-Seq(GSE60143)/Homer	RGAGAGAGAAAG	0.1	-3.34	0.2264	60	0.0288	1016.7	0.0225
Hoxb4(Homeobox)/ES-Hoxb4-ChIP-Seq(GSE34014)/Homer	TGATTRATGGCY	0.1	-3.32	0.2287	29	0.0139	436.1	0.0097
JunD(bZIP)/K562-JunD-ChIP-Seq/Homer	ATGACGTCATCN	0.1	-3.319	0.2287	18	0.0086	242.4	0.0054
At4g28140(AP2EREBP)/colamp-At4g28140-DAP-Seq(GSE60143)/Homer	DCCACCGACCAW	0.1	-3.316	0.2287	91	0.0437	1622.6	0.036
ERF9(AP2EREBP)/colamp-ERF9-DAP-Seq(GSE60143)/Homer	AWATGGCGGCGG	0.1	-3.316	0.2287	216	0.1036	4147.1	0.0919
ETS(ETS)/Promoter/Homer	AACCGGAAGT	0.1	-3.315	0.2287	85	0.0408	1504.7	0.0333
Smad3(MAD)/NPC-Smad3-ChIP-Seq(GSE36673)/Homer	TWGTCTGV	0.1	-3.314	0.2287	542	0.2601	10960.5	0.2429
ERF5(AP2EREBP)/colamp-ERF5-DAP-Seq(GSE60143)/Homer	DCMGCCGCCA	0.1	-3.297	0.2287	339	0.1627	6696.1	0.1484
ARF2(ARF)/col-ARF2-DAP-Seq(GSE60143)/Homer	TTGTCGGMWN	0.1	-3.289	0.2287	531	0.2548	10732	0.2378
PRDM9(Zf)/Testis-DMC1-ChIP-Seq(GSE35498)/Homer	ADGGYAGYAGCATCT	0.1	-3.278	0.2287	113	0.0542	2062.6	0.0457
DEAR3(AP2EREBP)/colamp-DEAR3-DAP-Seq(GSE60143)/Homer	BCACCGACAWNNNNN	0.1	-3.273	0.2287	68	0.0326	1175.8	0.0261
Hoxa11(Homeobox)/ChickenMSG-Hoxa11.Flag-ChIP-Seq(GSE86088)/Homer	TTTTATGGCM	0.1	-3.272	0.2287	377	0.1809	7494.3	0.1661
CREB5(bZIP)/LNCaP-CREB5.V5-ChIP-Seq(GSE137775)/Homer	VVATGACGTCAT	0.1	-3.271	0.2287	58	0.0278	982.3	0.0218
ATY13(MYB)/col-ATY13-DAP-Seq(GSE60143)/Homer	YYYAACYRHH	0.1	-3.258	0.2287	565	0.2711	11458.3	0.2539
E2F7(E2F)/Hela-E2F7-ChIP-Seq(GSE32673)/Homer	VDTTTCCCGCCA	0.1	-3.222	0.2332	50	0.024	832.8	0.0185
ZNF189(Zf)/HEK293-ZNF189.GFP-ChIP-Seq(GSE58341)/Homer	TGGAACAGMA	0.1	-3.221	0.2332	157	0.0753	2954.6	0.0655
ETV4(ETS)/HepG2-ETV4-ChIP-Seq(ENCODE)/Homer	ACCGGAAGTG	0.1	-3.214	0.2332	287	0.1377	5627.4	0.1247
CAMTA1(CAMTA)/col-CAMTA1-DAP-Seq(GSE60143)/Homer	WWAACGCGTT	0.1	-3.185	0.2379	130	0.0624	2412.4	0.0535
BMYB(HTH)/Hela-BMYB-ChIP-Seq(GSE27030)/Homer	NHAACBGYYV	0.1	-3.184	0.2379	247	0.1185	4803.2	0.1064
Unknown3/Arabidopsis-Promoters/Homer	AYTAAACCGG	0.1	-3.178	0.2379	29	0.0139	442.2	0.0098
NAM(NAC)/col-NAM-DAP-Seq(GSE60143)/Homer	RGTTRCGTRW	0.1	-3.139	0.2449	173	0.083	3289.5	0.0729
EWS:FLI1-fusion(ETS)/SK_N_MC-EWS:FLI1-ChIP-Seq(SRA014231)/Homer	VACAGGAAAT	0.1	-3.127	0.2464	124	0.0595	2297.9	0.0509
MYNN(Zf)/HEK293-MYNN.eGFP-ChIP-Seq(Encode)/Homer	TTCAAAWTAAAAGTC	0.1	-3.119	0.2471	48	0.023	800.8	0.0177
AT5G22990(C2H2)/col-AT5G22990-DAP-Seq(GSE60143)/Homer	WCGAHDTCGWHN	0.1	-3.092	0.2523	20	0.0096	284.5	0.0063
MYB17(MYB)/colamp-MYB17-DAP-Seq(GSE60143)/Homer	GGTAGGTGRG	0.1	-3.057	0.26	84	0.0403	1505.8	0.0334
AT2G31460(REMB3)/col-AT2G31460-DAP-Seq(GSE60143)/Homer	WNWARWDGAAATGAT	0.1	-3.056	0.26	63	0.0302	1093.4	0.0242
GBF5(bZIP)/colamp-GBF5-DAP-Seq(GSE60143)/Homer	WKNWSACGTGGCAWN	0.1	-3.016	0.2678	56	0.0269	960.9	0.0213
NAP(NAC)/col-NAP-DAP-Seq(GSE60143)/Homer	ARGTTACGTRTN	0.1	-2.928	0.291	116	0.0557	2156.4	0.0478
AT1G77200(AP2EREBP)/colamp-AT1G77200-DAP-Seq(GSE60143)/Homer	ACCGACAHWD	0.1	-2.928	0.291	165	0.0792	3151	0.0698
bHLH10(bHLH)/colamp-bHLH10-DAP-Seq(GSE60143)/Homer	YACCGACA	0.1	-2.924	0.291	58	0.0278	1005.4	0.0223
bHLH18(bHLH)/col-bHLH18-DAP-Seq(GSE60143)/Homer	CACGTGTTYCACGTG	0.1	-2.902	0.2939	6	0.0029	58.9	0.0013
SEP3(MADS)/Arabidoposis-Flower-Sep3-ChIP-Seq/Homer	CCAAAAAGGG	0.1	-2.873	0.3008	191	0.0917	3691.1	0.0818
bZIP69(bZIP)/col-bZIP69-DAP-Seq(GSE60143)/Homer	GACAGCTGKCAW	0.1	-2.865	0.3018	22	0.0106	328.9	0.0073
TGA10(bZIP)/colamp-TGA10-DAP-Seq(GSE60143)/Homer	ATGACGTC	0.1	-2.861	0.3018	90	0.0432	1641.6	0.0364
ZBTB18(Zf)/HEK293-ZBTB18.GFP-ChIP-Seq(GSE58341)/Homer	AACATCTGGA	0.1	-2.861	0.3018	100	0.048	1841.9	0.0408
AT3G16280(AP2EREBP)/colamp-AT3G16280-DAP-Seq(GSE60143)/Homer	HCACCGACAHHDHHN	0.1	-2.858	0.3018	69	0.0331	1225.8	0.0272
At1g14580(C2H2)/colamp-At1g14580-DAP-Seq(GSE60143)/Homer	CASAAAAMGACAAAA	0.1	-2.849	0.3018	34	0.0163	550.2	0.0122
RKD2(RWPRK)/colamp-RKD2-DAP-Seq(GSE60143)/Homer	GACKTTTCRDCTTCC	0.1	-2.825	0.3059	145	0.0696	2755.5	0.0611
ESE3(AP2EREBP)/col-ESE3-DAP-Seq(GSE60143)/Homer	GACGGTGG	0.1	-2.808	0.3096	603	0.2893	12359.9	0.2739
TAGL1(MADS)/Tomato-TAGL1-ChIP-Seq(GSE116581)/Homer	CCAAAAATRG	0.1	-2.792	0.3132	157	0.0753	3004.5	0.0666
AT3G57600(AP2EREBP)/col-AT3G57600-DAP-Seq(GSE60143)/Homer	GGCGGTGG	0.1	-2.774	0.317	492	0.2361	10009	0.2218
MafK(bZIP)/C2C12-MafK-ChIP-Seq(GSE36030)/Homer	GCTGASTCAGCA	0.1	-2.758	0.3205	43	0.0206	726.4	0.0161
NRF1(NRF)/MCF7-NRF1-ChIP-Seq(Unpublished)/Homer	CTGCGCATGCGC	0.1	-2.754	0.3205	82	0.0393	1491.4	0.0331
At5g65130(AP2EREBP)/colamp-At5g65130-DAP-Seq(GSE60143)/Homer	CCRCCGACAWTN	0.1	-2.743	0.3223	96	0.0461	1772.4	0.0393
Isl1(Homeobox)/Neuron-Isl1-ChIP-Seq(GSE31456)/Homer	CTAATKGV	0.1	-2.741	0.3223	263	0.1262	5201.4	0.1153
ERF1(AP2EREBP)/colamp-ERF1-DAP-Seq(GSE60143)/Homer	GGCGGCTR	0.1	-2.735	0.3223	455	0.2183	9234.9	0.2047
KLF5(Zf)/LoVo-KLF5-ChIP-Seq(GSE49402)/Homer	DGGGYGKGGC	0.1	-2.723	0.324	488	0.2342	9935.4	0.2202
HuR(?)/HEK293-HuR-CLIP-Seq(GSE87887)/Homer	BTTTGGTTTG	0.1	-2.721	0.324	570	0.2735	11676.6	0.2588
AtGRF6(GRF)/col-AtGRF6-DAP-Seq(GSE60143)/Homer	NTGTCAGADNNNNNN	0.1	-2.697	0.3292	205	0.0984	4004.6	0.0887
PUCHI(AP2EREBP)/colamp-PUCHI-DAP-Seq(GSE60143)/Homer	GCGCCGTY	0.1	-2.677	0.3342	490	0.2351	9987.1	0.2213
CEBP:AP1(bZIP)/ThioMac-CEBPb-ChIP-Seq(GSE21512)/Homer	DRTGTTGCAA	0.1	-2.669	0.3353	112	0.0537	2102	0.0466
Smad4(MAD)/ESC-SMAD4-ChIP-Seq(GSE29422)/Homer	VBSYGTCTGG	0.1	-2.667	0.3353	356	0.1708	7160.4	0.1587
Barx1(Homeobox)/Stomach-Barx1.3xFlag-ChIP-Seq(GSE69483)/Homer	AAACMATTAN	0.1	-2.643	0.3409	70	0.0336	1262.2	0.028
LBD23(LOBAS2)/colamp-LBD23-DAP-Seq(GSE60143)/Homer	GCGNAWWWTNCGCYW	0.1	-2.626	0.345	275	0.132	5470.3	0.1212
ERF38(AP2EREBP)/col-ERF38-DAP-Seq(GSE60143)/Homer	CACCGACA	0.1	-2.617	0.3464	110	0.0528	2067.9	0.0458
LBD19(LOBAS2)/colamp-LBD19-DAP-Seq(GSE60143)/Homer	CCKGAAWTTCMGGAW	0.1	-2.607	0.3485	338	0.1622	6793.4	0.1506
AT3G25990(Trihelix)/colamp-AT3G25990-DAP-Seq(GSE60143)/Homer	TTAACCATAG	0.1	-2.6	0.349	88	0.0422	1625.7	0.036
Lhx3(Homeobox)/Neuron-Lhx3-ChIP-Seq(GSE31456)/Homer	ADBTAATTAR	0.1	-2.589	0.3514	237	0.1137	4684.1	0.1038
GATA20(C2C2gata)/colamp-GATA20-DAP-Seq(GSE60143)/Homer	TNGATCNDNM	0.1	-2.585	0.3514	330	0.1583	6629.4	0.1469
Hoxa9(Homeobox)/ChickenMSG-Hoxa9.Flag-ChIP-Seq(GSE86088)/Homer	RGCAATNAAA	0.1	-2.585	0.3514	442	0.2121	8990.5	0.1992
HAT2(Homeobox)/colamp-HAT2-DAP-Seq(GSE60143)/Homer	CYAATSATTR	0.1	-2.551	0.3601	116	0.0557	2196.8	0.0487
ANAC094(NAC)/col-ANAC094-DAP-Seq(GSE60143)/Homer	DVCGTRNNNNNYACG	0.1	-2.545	0.3603	111	0.0533	2095.2	0.0464
bZIP3(bZIP)/col-bZIP3-DAP-Seq(GSE60143)/Homer	DWKNHSACGTGGCAD	0.1	-2.545	0.3603	85	0.0408	1570.4	0.0348
BPC1(BBRBPC)/colamp-BPC1-DAP-Seq(GSE60143)/Homer	GARGAGAGAGAA	0.1	-2.542	0.3603	116	0.0557	2197.9	0.0487
Tcf12(bHLH)/GM12878-Tcf12-ChIP-Seq(GSE32465)/Homer	VCAGCTGYTG	0.1	-2.524	0.3632	228	0.1094	4507.7	0.0999
E2F1(E2F)/Hela-E2F1-ChIP-Seq(GSE22478)/Homer	CWGGCGGGAA	0.1	-2.521	0.3632	115	0.0552	2179.9	0.0483
HAT5(Homeobox)/colamp-HAT5-DAP-Seq(GSE60143)/Homer	DCAATWATTG	0.1	-2.493	0.3711	21	0.0101	325.9	0.0072
MafB(bZIP)/BMM-Mafb-ChIP-Seq(GSE75722)/Homer	WNTGCTGASTCAGCANWTTY	0.1	-2.482	0.3738	66	0.0317	1196.8	0.0265
MYB3(MYB)/Arabidopsis-MYB3-ChIP-Seq(GSE80564)/Homer	GKTAGGTRGG	0.1	-2.475	0.3748	289	0.1387	5789.2	0.1283
dHNF4(NR)/Fly-HNF4-ChIP-Seq(GSE73675)/Homer	GGTCCAAAGTCCAMT	0.1	-2.462	0.3779	7	0.0034	82	0.0018
Hoxd13(Homeobox)/ChickenMSG-Hoxd13.Flag-ChIP-Seq(GSE86088)/Homer	NCYAATAAAA	0.1	-2.445	0.3826	253	0.1214	5041.7	0.1117
CDM1(C3H)/colamp-CDM1-DAP-Seq(GSE60143)/Homer	CCGAWAWTWTCGGAN	0.1	-2.437	0.3839	20	0.0096	309.6	0.0069
GFY-Staf(?,Zf)/Promoter/Homer	RACTACAATTCCCAGAAKGC	0.1	-2.404	0.3953	13	0.0062	184.8	0.0041
MYB41(MYB)/col-MYB41-DAP-Seq(GSE60143)/Homer	BYTYACCTAA	0.1	-2.394	0.3976	46	0.0221	808.5	0.0179
DPL-1(E2F)/cElegans-Adult-ChIP-Seq(modEncode)/Homer	TAGCGCGC	0.1	-2.379	0.4017	379	0.1819	7701.3	0.1707
GT2(Trihelix)/colamp-GT2-DAP-Seq(GSE60143)/Homer	AMGGTAAAWWWN	0.1	-2.37	0.4036	161	0.0773	3141.9	0.0696
GTL1(Trihelix)/colamp-GTL1-DAP-Seq(GSE60143)/Homer	WWTTTACCKY	0.1	-2.369	0.4036	156	0.0749	3039	0.0673
ATHB6(Homeobox)/col-ATHB6-DAP-Seq(GSE60143)/Homer	AATGATTG	0.1	-2.363	0.4036	167	0.0801	3266.7	0.0724
DREB26(AP2EREBP)/col-DREB26-DAP-Seq(GSE60143)/Homer	CCACCGACAH	0.1	-2.348	0.4075	77	0.0369	1428.3	0.0317
ATHB5(HB)/colamp-ATHB5-DAP-Seq(GSE60143)/Homer	AATGATTG	0.1	-2.347	0.4075	128	0.0614	2465	0.0546
TGA9(bZIP)/colamp-TGA9-DAP-Seq(GSE60143)/Homer	VTGACGTC	0.1	-2.346	0.4075	165	0.0792	3227.5	0.0715
AT1G76880(Trihelix)/col-AT1G76880-DAP-Seq(GSE60143)/Homer	ACGGTAAAAW	0.1	-2.343	0.4075	55	0.0264	989.7	0.0219
SPL13(SBP)/col-SPL13-DAP-Seq(GSE60143)/Homer	WAHTGTACGGAH	0.1	-2.323	0.4107	12	0.0058	169.5	0.0038
Stat3+il21(Stat)/CD4-Stat3-ChIP-Seq(GSE19198)/Homer	SVYTTCCNGGAARB	0.1	-2.316	0.4117	134	0.0643	2592.6	0.0575
MYB62(MYB)/colamp-MYB62-DAP-Seq(GSE60143)/Homer	NTACCTAACT	0.1	-2.314	0.4117	189	0.0907	3729.8	0.0827
ZML1(C2C2gata)/colamp-ZML1-DAP-Seq(GSE60143)/Homer	ATCWYRACCGTTSRW	1	-2.29	0.4191	3	0.0014	24.9	0.0006
ANAC038(NAC)/col-ANAC038-DAP-Seq(GSE60143)/Homer	ACACGTWAYC	1	-2.289	0.4191	289	0.1387	5823.8	0.1291
Rfx5(HTH)/GM12878-Rfx5-ChIP-Seq(GSE31477)/Homer	SCCTAGCAACAG	1	-2.285	0.4191	62	0.0298	1133.8	0.0251
ANAC042(NAC)/col-ANAC042-DAP-Seq(GSE60143)/Homer	CGTNDHNDHNACGKY	1	-2.284	0.4191	275	0.132	5530.4	0.1226
AREB3(bZIP)/col-AREB3-DAP-Seq(GSE60143)/Homer	NKGMCACGTGDCMNN	1	-2.277	0.4191	58	0.0278	1054.6	0.0234
AT3G10030(Trihelix)/colamp-AT3G10030-DAP-Seq(GSE60143)/Homer	GCCGTTAA	1	-2.276	0.4191	78	0.0374	1455.4	0.0323
CBF4(AP2EREBP)/colamp-CBF4-DAP-Seq(GSE60143)/Homer	NRCCGACDWNNNNNN	1	-2.276	0.4191	147	0.0705	2865.6	0.0635
SRS7(SRS)/colamp-SRS7-DAP-Seq(GSE60143)/Homer	HATAGGTTTH	1	-2.266	0.4191	513	0.2462	10568.8	0.2342
ZNF669(Zf)/HEK293-ZNF669.GFP-ChIP-Seq(GSE58341)/Homer	GARTGGTCATCGCCC	1	-2.254	0.4206	25	0.012	411.8	0.0091
PAX6(Paired,Homeobox)/Forebrain-Pax6-ChIP-Seq(GSE66961)/Homer	NGTGTTCAVTSAAGCGKAAA	1	-2.252	0.4206	18	0.0086	280.6	0.0062
Foxo1(Forkhead)/RAW-Foxo1-ChIP-Seq(Fan_et_al.)/Homer	CTGTTTAC	1	-2.25	0.4206	310	0.1488	6272.4	0.139
STAT1(Stat)/HelaS3-STAT1-ChIP-Seq(GSE12782)/Homer	NATTTCCNGGAAAT	1	-2.238	0.4227	47	0.0226	839.1	0.0186
Rfx6(HTH)/Min6b1-Rfx6.HA-ChIP-Seq(GSE62844)/Homer	TGTTKCCTAGCAACM	1	-2.23	0.4243	243	0.1166	4869.7	0.1079
HOXD13(Homeobox)/Chicken-Hoxd13-ChIP-Seq(GSE38910)/Homer	NCYAATAAAA	1	-2.225	0.4245	156	0.0749	3058.8	0.0678
ZNF467(Zf)/HEK293-ZNF467.GFP-ChIP-Seq(GSE58341)/Homer	TGGGGAAGGGCM	1	-2.203	0.4325	271	0.13	5461.8	0.121
ATY19(MYB)/col-ATY19-DAP-Seq(GSE60143)/Homer	YYCACCWACCAT	1	-2.18	0.441	100	0.048	1912.7	0.0424
RXR(NR),DR1/3T3L1-RXR-ChIP-Seq(GSE13511)/Homer	TAGGGCAAAGGTCA	1	-2.178	0.441	218	0.1046	4355.8	0.0965
At5g08520(MYBrelated)/colamp-At5g08520-DAP-Seq(GSE60143)/Homer	ADBSTTATCY	1	-2.163	0.445	143	0.0686	2798.5	0.062
AZF1(C2H2)/colamp-AZF1-DAP-Seq(GSE60143)/Homer	DKSWCACT	1	-2.161	0.445	935	0.4487	19646.4	0.4354
LOB(LOBAS2)/col-LOB-DAP-Seq(GSE60143)/Homer	CGCCGKAWWTTHCGS	1	-2.16	0.445	116	0.0557	2242.8	0.0497
c-Jun-CRE(bZIP)/K562-cJun-ChIP-Seq(GSE31477)/Homer	ATGACGTCATCY	1	-2.148	0.4464	46	0.0221	826.9	0.0183
JKD(C2H2)/col-JKD-DAP-Seq(GSE60143)/Homer	TTTTGTCGTTTT	1	-2.126	0.4547	30	0.0144	514.9	0.0114
AR-halfsite(NR)/LNCaP-AR-ChIP-Seq(GSE27824)/Homer	CCAGGAACAG	1	-2.115	0.4581	681	0.3268	14196.4	0.3146
bZIP48(bZIP)/colamp-bZIP48-DAP-Seq(GSE60143)/Homer	DDWWKVTSACGTGGC	1	-2.112	0.4581	56	0.0269	1028.6	0.0228
Ets1-distal(ETS)/CD4+-PolII-ChIP-Seq(Barski_et_al.)/Homer	MACAGGAAGT	1	-2.086	0.4681	45	0.0216	811.5	0.018
DDF1(AP2EREBP)/col-DDF1-DAP-Seq(GSE60143)/Homer	GCCGACAT	1	-2.085	0.4681	77	0.0369	1454.9	0.0322
LBD13(LOBAS2)/colamp-LBD13-DAP-Seq(GSE60143)/Homer	KCCGTNWTTTBCGGC	1	-2.082	0.4681	303	0.1454	6158.3	0.1365
REM19(REM)/colamp-REM19-DAP-Seq(GSE60143)/Homer	AAAAAAAA	1	-2.074	0.4685	132	0.0633	2583.7	0.0573
MYB118(MYB)/colamp-MYB118-DAP-Seq(GSE60143)/Homer	TAWCCGTTAC	1	-2.049	0.4784	36	0.0173	636.3	0.0141
At5g47390(MYBrelated)/col-At5g47390-DAP-Seq(GSE60143)/Homer	CTTATCCA	1	-2.034	0.4839	172	0.0825	3419.9	0.0758
SpiB(ETS)/OCILY3-SPIB-ChIP-Seq(GSE56857)/Homer	AAAGRGGAAGTG	1	-2.03	0.4841	37	0.0178	657.9	0.0146
PLT3(AP2EREBP)/col-PLT3-DAP-Seq(GSE60143)/Homer	GCACGNWTHYCGAGG	1	-2.027	0.4841	12	0.0058	179.4	0.004
CBF3(AP2EREBP)/colamp-CBF3-DAP-Seq(GSE60143)/Homer	YNRCCGACATNN	1	-2.014	0.488	95	0.0456	1829.5	0.0405
bZIP44(bZIP)/colamp-bZIP44-DAP-Seq(GSE60143)/Homer	NDTGCCACGTCAGCH	1	-2.011	0.488	5	0.0024	58.9	0.0013
NF1:FOXA1(CTF,Forkhead)/LNCAP-FOXA1-ChIP-Seq(GSE27824)/Homer	WNTGTTTRYTTTGGCA	1	-2.007	0.488	9	0.0043	126	0.0028
MYB3R5(MYB)/col-MYB3R5-DAP-Seq(GSE60143)/Homer	THYAACGGTHAWAWT	1	-2.007	0.488	9	0.0043	126.1	0.0028
En1(Homeobox)/SUM149-EN1-ChIP-Seq(GSE120957)/Homer	NDCTAATTAS	1	-1.99	0.4927	270	0.1296	5481.2	0.1215
CBF1(AP2EREBP)/colamp-CBF1-DAP-Seq(GSE60143)/Homer	YRCCGACATN	1	-1.989	0.4927	151	0.0725	2989.2	0.0662
Nkx6.1(Homeobox)/Islet-Nkx6.1-ChIP-Seq(GSE40975)/Homer	GKTAATGR	1	-1.987	0.4927	356	0.1708	7299.8	0.1618
SPL5(SBP)/colamp-SPL5-DAP-Seq(GSE60143)/Homer	NNHGTACGGHNN	1	-1.985	0.4927	54	0.0259	999.9	0.0222
bZIP42(bZIP)/colamp-bZIP42-DAP-Seq(GSE60143)/Homer	GCCACGTCAGCA	1	-1.985	0.4927	2	0.001	14	0.0003
HAT1(Homeobox)/col-HAT1-DAP-Seq(GSE60143)/Homer	SCAATCATTGNN	1	-1.966	0.4959	22	0.0106	369	0.0082
Tgif1(Homeobox)/mES-Tgif1-ChIP-Seq(GSE55404)/Homer	YTGWCADY	1	-1.959	0.4975	450	0.2159	9302.9	0.2062
SHN3(AP2EREBP)/col-SHN3-DAP-Seq(GSE60143)/Homer	CCGCCGCC	1	-1.928	0.5116	349	0.1675	7164.5	0.1588
GRE(NR),IR3/RAW264.7-GRE-ChIP-Seq(Unpublished)/Homer	VAGRACAKWCTGTYC	1	-1.913	0.5173	31	0.0149	548	0.0121
NRF(NRF)/Promoter/Homer	STGCGCATGCGC	1	-1.91	0.5173	64	0.0307	1208.8	0.0268
AS2(LOBAS2)/col-AS2-DAP-Seq(GSE60143)/Homer	CCGDAAWWHMCGSCG	1	-1.91	0.5173	46	0.0221	845.4	0.0187
ATHB6(Homeobox)/Arabidopsis-HB6-ChIP-Seq(GSE80564)/Homer	CAATNATTBN	1	-1.907	0.5173	95	0.0456	1842.4	0.0408
IDD5(C2H2)/colamp-IDD5-DAP-Seq(GSE60143)/Homer	TTTTGTCTTTTTBTK	1	-1.879	0.5279	101	0.0485	1969.2	0.0436
DEL1(E2FDP)/colamp-DEL1-DAP-Seq(GSE60143)/Homer	TTCCCGCCAA	1	-1.875	0.5281	2	0.001	15.2	0.0003
Atf4(bZIP)/MEF-Atf4-ChIP-Seq(GSE35681)/Homer	MTGATGCAAT	1	-1.874	0.5281	44	0.0211	808.6	0.0179
bZIP16(bZIP)/colamp-bZIP16-DAP-Seq(GSE60143)/Homer	TGCCACGTGD	1	-1.856	0.535	55	0.0264	1031.3	0.0229
MYB70(MYB)/col-MYB70-DAP-Seq(GSE60143)/Homer	WTAACNGTTA	1	-1.854	0.535	207	0.0993	4182.1	0.0927
ATHB21(HB)/colamp-ATHB21-DAP-Seq(GSE60143)/Homer	YCAATWAT	1	-1.844	0.5374	62	0.0298	1174.5	0.026
TATA-box/Drosophila-Promoters/Homer	CTATAAAAGCSV	1	-1.841	0.5376	12	0.0058	186.1	0.0041
THRb(NR)/Liver-NR1A2-ChIP-Seq(GSE52613)/Homer	TRAGGTCA	1	-1.84	0.5376	731	0.3508	15349.1	0.3402
p53(p53)/Saos-p53-ChIP-Seq(GSE15780)/Homer	RRCATGYCYRGRCATGYYYN	1	-1.83	0.5378	13	0.0062	205.4	0.0046
p53(p53)/Saos-p53-ChIP-Seq/Homer	RRCATGYCYRGRCATGYYYN	1	-1.83	0.5378	13	0.0062	205.4	0.0046
PLT1(AP2EREBP)/colamp-PLT1-DAP-Seq(GSE60143)/Homer	GCACGAWTYCCGAGG	1	-1.82	0.5417	15	0.0072	243.2	0.0054
TEAD2(TEA)/Py2T-Tead2-ChIP-Seq(GSE55709)/Homer	CCWGGAATGY	1	-1.81	0.5454	77	0.0369	1484	0.0329
Zelda(Zf)/Embryo-zld-ChIP-Seq(GSE65441)/Homer	KBCTACCTGW	1	-1.799	0.5496	84	0.0403	1629.5	0.0361
bZIP28(bZIP)/col-bZIP28-DAP-Seq(GSE60143)/Homer	TGCCACGTSABH	1	-1.784	0.5557	52	0.025	977.5	0.0217
Reverb(NR),DR2/RAW-Reverba.biotin-ChIP-Seq(GSE45914)/Homer	GTRGGTCASTGGGTCA	1	-1.779	0.5566	25	0.012	438.4	0.0097
AT5G45580(G2like)/colamp-AT5G45580-DAP-Seq(GSE60143)/Homer	ADRGAATCTH	1	-1.775	0.5572	279	0.1339	5716.2	0.1267
Hoxa13(Homeobox)/ChickenMSG-Hoxa13.Flag-ChIP-Seq(GSE86088)/Homer	CYHATAAAAN	1	-1.769	0.559	407	0.1953	8435.7	0.1869
ABF2(bZIP)/col-ABF2-DAP-Seq(GSE60143)/Homer	KGMCACGTGDCMHHH	1	-1.763	0.56	41	0.0197	757.8	0.0168
TR4(NR),DR1/Hela-TR4-ChIP-Seq(GSE24685)/Homer	GAGGTCAAAGGTCA	1	-1.755	0.5629	20	0.0096	342.7	0.0076
MYB73(MYB)/col-MYB73-DAP-Seq(GSE60143)/Homer	NNNNHAACNGHHDHN	1	-1.754	0.5629	275	0.132	5636.3	0.1249
Unknown3/Drosophila-Promoters/Homer	ACVAKCTGGCAGCGC	1	-1.753	0.5629	22	0.0106	381.3	0.0084
E2F3(E2F)/MEF-E2F3-ChIP-Seq(GSE71376)/Homer	BTKGGCGGGAAA	1	-1.75	0.5629	276	0.1324	5658	0.1254
MYB77(MYB)/col-MYB77-DAP-Seq(GSE60143)/Homer	NYAACBGYMC	1	-1.749	0.5629	208	0.0998	4223	0.0936
PHA-4(Forkhead)/cElegans-Embryos-PHA4-ChIP-Seq(modEncode)/Homer	KTGTTTGC	1	-1.742	0.5629	442	0.2121	9188.1	0.2036
Rap210(AP2EREBP)/col-Rap210-DAP-Seq(GSE60143)/Homer	TGTCGGCA	1	-1.737	0.5629	127	0.0609	2528	0.056
Egr1(Zf)/K562-Egr1-ChIP-Seq(GSE32465)/Homer	TGCGTGGGYG	1	-1.728	0.5653	283	0.1358	5811.5	0.1288
CBF2(AP2EREBP)/colamp-CBF2-DAP-Seq(GSE60143)/Homer	YBRCCGACATNNNNN	1	-1.724	0.5659	96	0.0461	1886.3	0.0418
dof42(C2C2dof)/col-dof42-DAP-Seq(GSE60143)/Homer	AAAAAGGC	1	-1.722	0.5659	108	0.0518	2135.7	0.0473
ANAC046(NAC)/colamp-ANAC046-DAP-Seq(GSE60143)/Homer	ACACGYWAYC	1	-1.719	0.5659	250	0.12	5115.9	0.1134
ZEB1(Zf)/PDAC-ZEB1-ChIP-Seq(GSE64557)/Homer	VCAGGTRDRY	1	-1.705	0.5713	382	0.1833	7919.6	0.1755
Egr2(Zf)/Thymocytes-Egr2-ChIP-Seq(GSE34254)/Homer	NGCGTGGGCGGR	1	-1.703	0.5713	92	0.0441	1806.4	0.04
Tgif2(Homeobox)/mES-Tgif2-ChIP-Seq(GSE55404)/Homer	TGTCANYT	1	-1.702	0.5713	498	0.239	10395.7	0.2304
IDD4(C2H2)/col-IDD4-DAP-Seq(GSE60143)/Homer	TTTGTCTTTWTB	1	-1.686	0.5771	126	0.0605	2515.4	0.0557
Hand2(bHLH)/Mesoderm-Hand2-ChIP-Seq(GSE61475)/Homer	TGACANARRCCAGRC	1	-1.685	0.5771	87	0.0417	1705.6	0.0378
DREF/Drosophila-Promoters/Homer	AVYTATCGATAD	1	-1.683	0.5771	2	0.001	18	0.0004
X-box(HTH)/NPC-H3K4me1-ChIP-Seq(GSE16256)/Homer	GGTTGCCATGGCAA	1	-1.676	0.5773	19	0.0091	327.5	0.0073
HDG7(HB)/col-HDG7-DAP-Seq(GSE60143)/Homer	WGCATTTAATGC	1	-1.67	0.5789	25	0.012	445.8	0.0099
SeqBias: polyC-repeat	CCCCCCCCCC	1	-1.664	0.581	2059	0.988	44467	0.9855
LEP(AP2EREBP)/col-LEP-DAP-Seq(GSE60143)/Homer	CDCCGCCGTC	1	-1.659	0.582	263	0.1262	5403.6	0.1198
NUC(C2H2)/col-NUC-DAP-Seq(GSE60143)/Homer	HAVAAAACGACAAAA	1	-1.651	0.5848	15	0.0072	251.2	0.0056
Smad2(MAD)/ES-SMAD2-ChIP-Seq(GSE29422)/Homer	CTGTCTGG	1	-1.651	0.5848	347	0.1665	7188.1	0.1593
Unknown5/Drosophila-Promoters/Homer	GCTGATAASV	1	-1.648	0.5848	83	0.0398	1627.2	0.0361
ANAC075(NAC)/col-ANAC075-DAP-Seq(GSE60143)/Homer	CTTSWWNWWSAAGYT	1	-1.646	0.5848	51	0.0245	970.1	0.0215
AT5G61620(MYBrelated)/colamp-AT5G61620-DAP-Seq(GSE60143)/Homer	CTTATCCA	1	-1.646	0.5848	192	0.0921	3906.9	0.0866
ANAC047(NAC)/colamp-ANAC047-DAP-Seq(GSE60143)/Homer	WACACGTAACTT	1	-1.646	0.5848	84	0.0403	1648.2	0.0365
Zfp57(Zf)/H1-ZFP57.HA-ChIP-Seq(GSE115387)/Homer	NANTGCSGCA	1	-1.641	0.5848	160	0.0768	3234.9	0.0717
Mouse_Recombination_Hotspot(Zf)/Testis-DMC1-ChIP-Seq(GSE24438)/Homer	ACTYKNATTCGTGNTACTTC	1	-1.624	0.5886	12	0.0058	195.5	0.0043
Srebp2(bHLH)/HepG2-Srebp2-ChIP-Seq(GSE31477)/Homer	CGGTCACSCCAC	1	-1.613	0.5929	24	0.0115	429.1	0.0095
RIN(MADS)/Tomato-RIN-ChIP-Seq(GSE116581)/Homer	CYAAAAWWGG	1	-1.61	0.593	176	0.0845	3576.4	0.0793
At5g66730(C2H2)/colamp-At5g66730-DAP-Seq(GSE60143)/Homer	TTTGTCKTTTTK	1	-1.6	0.5972	36	0.0173	670.2	0.0149
HINFP(Zf)/K562-HINFP.eGFP-ChIP-Seq(Encode)/Homer	TWVGGTCCGC	1	-1.588	0.603	171	0.0821	3475.2	0.077
IDD7(C2H2)/col-IDD7-DAP-Seq(GSE60143)/Homer	TTTGTCKTTTTN	1	-1.585	0.603	53	0.0254	1017.1	0.0225
TEAD(TEA)/Fibroblast-PU.1-ChIP-Seq(Unpublished)/Homer	YCWGGAATGY	1	-1.583	0.603	110	0.0528	2197.8	0.0487
MYB98(MYB)/col-MYB98-DAP-Seq(GSE60143)/Homer	NWDCCGTTAC	1	-1.57	0.6082	33	0.0158	612.3	0.0136
Tcfcp2l1(CP2)/mES-Tcfcp2l1-ChIP-Seq(GSE11431)/Homer	NRAACCRGTTYRAACCRGYT	1	-1.566	0.6093	29	0.0139	533	0.0118
Hnf1(Homeobox)/Liver-Foxa2-Chip-Seq(GSE25694)/Homer	GGTTAAWCATTAA	1	-1.562	0.6097	21	0.0101	373	0.0083
CTCF(Zf)/CD4+-CTCF-ChIP-Seq(Barski_et_al.)/Homer	AYAGTGCCMYCTRGTGGCCA	1	-1.558	0.6104	33	0.0158	614	0.0136
OCT:OCT-short(POU,Homeobox)/NPC-OCT6-ChIP-Seq(GSE43916)/Homer	ATGCATWATGCATRW	1	-1.558	0.6104	96	0.0461	1909.9	0.0423
CDF3(C2C2dof)/colamp-CDF3-DAP-Seq(GSE60143)/Homer	AAAAGTRM	1	-1.556	0.6104	299	0.1435	6191.2	0.1372
LIN-39(Homeobox)/cElegans.L3-LIN39-ChIP-Seq(modEncode)/Homer	ATGATTRATG	1	-1.555	0.6104	167	0.0801	3397.3	0.0753
Zfp281(Zf)/ES-Zfp281-ChIP-Seq(GSE81042)/Homer	CCCCTCCCCCAC	1	-1.554	0.6104	77	0.0369	1515.5	0.0336
bZIP53(bZIP)/colamp-bZIP53-DAP-Seq(GSE60143)/Homer	NDNHSACGTGKMNNN	1	-1.539	0.6134	57	0.0274	1105	0.0245
CAMTA5(CAMTA)/col-CAMTA5-DAP-Seq(GSE60143)/Homer	ACGCGTTTTANACRC	1	-1.537	0.6134	44	0.0211	839	0.0186
IDD2(C2H2)/colamp-IDD2-DAP-Seq(GSE60143)/Homer	HAVAAAAMGACAAAA	1	-1.534	0.6134	20	0.0096	355	0.0079
At3g60580(C2H2)/col-At3g60580-DAP-Seq(GSE60143)/Homer	WTTYTACT	1	-1.533	0.6134	872	0.4184	18489	0.4097
ATHB20(Homeobox)/colamp-ATHB20-DAP-Seq(GSE60143)/Homer	CAATHATT	1	-1.529	0.6134	55	0.0264	1065	0.0236
CTCF-SatelliteElement(Zf?)/CD4+-CTCF-ChIP-Seq(Barski_et_al.)/Homer	TGCAGTTCCMVNWRTGGCCA	1	-1.51	0.6224	3	0.0014	35.5	0.0008
At3g45610(C2C2dof)/col-At3g45610-DAP-Seq(GSE60143)/Homer	TWACTTTTTS	1	-1.509	0.6224	277	0.1329	5735.2	0.1271
RLR1?/SacCer-Promoters/Homer	WTTTTCYYTTTT	1	-1.5	0.6254	131	0.0629	2650.9	0.0587
PPARa(NR),DR1/Liver-Ppara-ChIP-Seq(GSE47954)/Homer	VNAGGKCAAAGGTCA	1	-1.496	0.626	175	0.084	3577.5	0.0793
TEAD4(TEA)/Tropoblast-Tead4-ChIP-Seq(GSE37350)/Homer	CCWGGAATGY	1	-1.483	0.6324	138	0.0662	2800.8	0.0621
SeqBias: CA-repeat	CACACACACA	1	-1.479	0.6332	920	0.4415	19544.3	0.4331
SeqBias: G/A bias	RRRRRRRRRR	1	-1.478	0.6332	2084	1	45091.4	0.9993
Myf5(bHLH)/GM-Myf5-ChIP-Seq(GSE24852)/Homer	BAACAGCTGT	1	-1.472	0.6342	139	0.0667	2824	0.0626
FOXM1(Forkhead)/MCF7-FOXM1-ChIP-Seq(GSE72977)/Homer	TRTTTACTTW	1	-1.472	0.6342	137	0.0657	2781.1	0.0616
DLX5(Homeobox)/BasalGanglia-Dlx5-ChIP-seq(GSE124936)/Homer	SSTAATTA	1	-1.466	0.6346	100	0.048	2006.8	0.0445
Stat3(Stat)/mES-Stat3-ChIP-Seq(GSE11431)/Homer	CTTCCGGGAA	1	-1.462	0.6351	107	0.0513	2153.7	0.0477
Fox:Ebox(Forkhead,bHLH)/Panc1-Foxa2-ChIP-Seq(GSE47459)/Homer	NNNVCTGWGYAAACASN	1	-1.459	0.6354	126	0.0605	2552.3	0.0566
MGP(C2H2)/colamp-MGP-DAP-Seq(GSE60143)/Homer	TTTTGTCGTTTW	1	-1.459	0.6354	32	0.0154	601.6	0.0133
ZIM(C2C2gata)/col-ZIM-DAP-Seq(GSE60143)/Homer	ATCSRACGGTYRAGA	1	-1.457	0.6354	3	0.0014	36.8	0.0008
COUP-TFII(NR)/K562-NR2F1-ChIP-Seq(Encode)/Homer	GKBCARAGGTCA	1	-1.451	0.6354	261	0.1252	5409.4	0.1199
AT4G27900(C2C2COlike)/col-AT4G27900-DAP-Seq(GSE60143)/Homer	TCTCVACCGTTSATT	1	-1.443	0.6387	2	0.001	20	0.0004
CEBP(bZIP)/ThioMac-CEBPb-ChIP-Seq(GSE21512)/Homer	ATTGCGCAAC	1	-1.441	0.6387	76	0.0365	1509	0.0334
BPC6(BBRBPC)/col-BPC6-DAP-Seq(GSE60143)/Homer	YTYTCTCTCTCTCTA	1	-1.436	0.6397	9	0.0043	146.6	0.0032
At4g16750(AP2EREBP)/col-At4g16750-DAP-Seq(GSE60143)/Homer	HACCGACAHA	1	-1.436	0.6397	147	0.0705	2998.4	0.0664
NLP7(RWPRK)/col-NLP7-DAP-Seq(GSE60143)/Homer	TGRCCYTTCR	1	-1.427	0.6424	371	0.178	7760.9	0.172
GATA:SCL(Zf,bHLH)/Ter119-SCL-ChIP-Seq(GSE18720)/Homer	CRGCTGBNGNSNNSAGATAA	1	-1.423	0.6428	15	0.0072	263.3	0.0058
SPL1(SBP)/colamp-SPL1-DAP-Seq(GSE60143)/Homer	HYGTACDTWH	1	-1.421	0.643	231	0.1108	4779.4	0.1059
ZNF264(Zf)/HEK293-ZNF264.GFP-ChIP-Seq(GSE58341)/Homer	RGGGCACTAACY	1	-1.413	0.6464	123	0.059	2497.2	0.0553
CRX(Homeobox)/Retina-Crx-ChIP-Seq(GSE20012)/Homer	GCTAATCC	1	-1.412	0.6464	331	0.1588	6910.1	0.1531
AT1G44830(AP2EREBP)/col-AT1G44830-DAP-Seq(GSE60143)/Homer	NCCACCGACA	1	-1.407	0.6465	88	0.0422	1764.1	0.0391
At5g04390(C2H2)/col200-At5g04390-DAP-Seq(GSE60143)/Homer	AGTGANDN	1	-1.401	0.6487	949	0.4554	20200.5	0.4477
HY5(bZIP)/colamp-HY5-DAP-Seq(GSE60143)/Homer	RRTSACGTSD	1	-1.396	0.6501	141	0.0677	2879.9	0.0638
SeqBias: C/A-bias	MMMMMMMMMM	1	-1.391	0.6521	2082	0.999	45038.5	0.9981
OCT4-SOX2-TCF-NANOG(POU,Homeobox,HMG)/mES-Oct4-ChIP-Seq(GSE11431)/Homer	ATTTGCATAACAATG	1	-1.389	0.6521	25	0.012	465.8	0.0103
RAV1(RAV)/colamp-RAV1-DAP-Seq(GSE60143)/Homer	TWWTTTCTGTTG	1	-1.388	0.6521	102	0.0489	2060.4	0.0457
FOXP1(Forkhead)/H9-FOXP1-ChIP-Seq(GSE31006)/Homer	NYYTGTTTACHN	1	-1.388	0.6521	58	0.0278	1142.3	0.0253
STAT5(Stat)/mCD4+-Stat5-ChIP-Seq(GSE12346)/Homer	RTTTCTNAGAAA	1	-1.387	0.6521	49	0.0235	956.4	0.0212
FAR1(FAR1)/col-FAR1-DAP-Seq(GSE60143)/Homer	TKNNNYYCACGCGCY	1	-1.387	0.6521	49	0.0235	956.2	0.0212
FOXA1(Forkhead)/MCF7-FOXA1-ChIP-Seq(GSE26831)/Homer	WAAGTAAACA	1	-1.382	0.6521	134	0.0643	2734.4	0.0606
ZNF382(Zf)/HEK293-ZNF382.GFP-ChIP-Seq(GSE58341)/Homer	GNCTGTASTRNTGBCTCHTT	1	-1.382	0.6521	4	0.0019	55.5	0.0012
Oct4:Sox17(POU,Homeobox,HMG)/F9-Sox17-ChIP-Seq(GSE44553)/Homer	CCATTGTATGCAAAT	1	-1.382	0.6521	17	0.0082	305.5	0.0068
MafA(bZIP)/Islet-MafA-ChIP-Seq(GSE30298)/Homer	TGCTGACTCA	1	-1.374	0.6521	148	0.071	3031.2	0.0672
bZIP68(bZIP)/col-bZIP68-DAP-Seq(GSE60143)/Homer	WGCCACGTGK	1	-1.37	0.6521	63	0.0302	1248.3	0.0277
HOXA1(Homeobox)/mES-Hoxa1-ChIP-Seq(SRP084292)/Homer	TGATKGATGR	1	-1.359	0.6544	35	0.0168	671.6	0.0149
HOXA9(Homeobox)/HSC-Hoxa9-ChIP-Seq(GSE33509)/Homer	GGCCATAAATCA	1	-1.352	0.657	92	0.0441	1856.8	0.0412
SVP(MADS)/col-SVP-DAP-Seq(GSE60143)/Homer	ANTTWCCHAATTTGG	1	-1.341	0.6627	74	0.0355	1481.5	0.0328
ZML2(C2C2gata)/col-ZML2-DAP-Seq(GSE60143)/Homer	CATCATCATC	1	-1.334	0.6662	38	0.0182	735.5	0.0163
AT3G52440(C2C2dof)/colamp-AT3G52440-DAP-Seq(GSE60143)/Homer	DTHACTTTTT	1	-1.329	0.6678	406	0.1948	8538.9	0.1892
RAP211(AP2EREBP)/colamp-RAP211-DAP-Seq(GSE60143)/Homer	RGCCGGCYWW	1	-1.318	0.6733	764	0.3666	16238.8	0.3599
At1g69690(TCP)/colamp-At1g69690-DAP-Seq(GSE60143)/Homer	NHGTGGGGCCCACHW	1	-1.289	0.6914	54	0.0259	1071.2	0.0237
p73(p53)/Trachea-p73-ChIP-Seq(PRJNA310161)/Homer	NRRRCAWGTCCDGRCATGYY	1	-1.282	0.6941	7	0.0034	114.3	0.0025
TCX2(CPP)/colamp-TCX2-DAP-Seq(GSE60143)/Homer	NNWWTTYRAAHN	1	-1.28	0.6942	250	0.12	5218.8	0.1157
MYB3R4(MYB)/col-MYB3R4-DAP-Seq(GSE60143)/Homer	AWWTAACCGTTR	1	-1.271	0.6983	16	0.0077	292.6	0.0065
AT5G25475(ABI3VP1)/col-AT5G25475-DAP-Seq(GSE60143)/Homer	RNNRNCAAGCADNDB	1	-1.271	0.6983	165	0.0792	3412	0.0756
Erra(NR)/HepG2-Erra-ChIP-Seq(GSE31477)/Homer	CAAAGGTCAG	1	-1.27	0.6983	425	0.2039	8964.7	0.1987
MYB10(MYB)/col-MYB10-DAP-Seq(GSE60143)/Homer	YCCACCTACCHH	1	-1.266	0.6983	48	0.023	949.7	0.021
RAR:RXR(NR),DR0/ES-RAR-ChIP-Seq(GSE56893)/Homer	AGGTCAAGGTCA	1	-1.266	0.6983	23	0.011	434.2	0.0096
Tbx21(T-box)/GM12878-TBX21-ChIP-Seq(Encode)/Homer	AGGTGTGAAA	1	-1.253	0.7026	130	0.0624	2674.7	0.0593
PR(NR)/T47D-PR-ChIP-Seq(GSE31130)/Homer	VAGRACAKNCTGTBC	1	-1.25	0.7031	332	0.1593	6978.9	0.1547
At1g74840(MYBrelated)/col100-At1g74840-DAP-Seq(GSE60143)/Homer	YHTTATCCAWWT	1	-1.245	0.7051	102	0.0489	2084.1	0.0462
ZNF519(Zf)/HEK293-ZNF519.GFP-ChIP-Seq(GSE58341)/Homer	GAGSCCGAGC	1	-1.242	0.7051	108	0.0518	2211.4	0.049
At3g11280(MYBrelated)/col-At3g11280-DAP-Seq(GSE60143)/Homer	GATAAGRT	1	-1.234	0.7092	112	0.0537	2297.5	0.0509
FOXA1(Forkhead)/LNCAP-FOXA1-ChIP-Seq(GSE27824)/Homer	WAAGTAAACA	1	-1.233	0.7092	160	0.0768	3314.8	0.0735
GFX(?)/Promoter/Homer	ATTCTCGCGAGA	1	-1.233	0.7092	4	0.0019	59.9	0.0013
VIP1(bZIP)/col-VIP1-DAP-Seq(GSE60143)/Homer	NTTGACAGCTGTCAN	1	-1.222	0.7126	28	0.0134	540.8	0.012
ANAC045(NAC)/col-ANAC045-DAP-Seq(GSE60143)/Homer	DNCKTVNNNNNNAMG	1	-1.219	0.7126	334	0.1603	7030.2	0.1558
FOXK1(Forkhead)/HEK293-FOXK1-ChIP-Seq(GSE51673)/Homer	NVWTGTTTAC	1	-1.218	0.7126	141	0.0677	2915	0.0646
PBX2(Homeobox)/K562-PBX2-ChIP-Seq(Encode)/Homer	RTGATTKATRGN	1	-1.216	0.7126	128	0.0614	2639.2	0.0585
Mef2c(MADS)/GM12878-Mef2c-ChIP-Seq(GSE32465)/Homer	DCYAAAAATAGM	1	-1.212	0.7129	62	0.0298	1248.6	0.0277
Pitx1(Homeobox)/Chicken-Pitx1-ChIP-Seq(GSE38910)/Homer	TAATCCCN	1	-1.209	0.7135	655	0.3143	13931.4	0.3087
SPL15(SBP)/colamp-SPL15-DAP-Seq(GSE60143)/Homer	WDWMMGTACADW	1	-1.202	0.7164	183	0.0878	3810	0.0844
M1BP(Zf)/S2R+-M1BP-ChIP-Seq(GSE49842)/Homer	CAGTGTGACCGT	1	-1.199	0.7172	34	0.0163	666.1	0.0148
Jun-AP1(bZIP)/K562-cJun-ChIP-Seq(GSE31477)/Homer	GATGASTCATCN	1	-1.198	0.7172	38	0.0182	749.9	0.0166
Unknown-ESC-element(?)/mES-Nanog-ChIP-Seq(GSE11724)/Homer	CACAGCAGGGGG	1	-1.183	0.7252	135	0.0648	2794.9	0.0619
DUX4(Homeobox)/Myoblasts-DUX4.V5-ChIP-Seq(GSE75791)/Homer	NWTAAYCYAATCAWN	1	-1.173	0.7306	6	0.0029	99.7	0.0022
PGR(NR)/EndoStromal-PGR-ChIP-Seq(GSE69539)/Homer	AAGAACATWHTGTTC	1	-1.162	0.737	24	0.0115	463.6	0.0103
AT3G58630(Trihelix)/col-AT3G58630-DAP-Seq(GSE60143)/Homer	TCTCCGGCGA	1	-1.156	0.7396	69	0.0331	1403.5	0.0311
HDG1(Homeobox)/col100-HDG1-DAP-Seq(GSE60143)/Homer	DDYAATTAATGH	1	-1.154	0.7396	79	0.0379	1614.5	0.0358
HSF21(HSF)/col-HSF21-DAP-Seq(GSE60143)/Homer	CTTCTAGAAGMTTYW	1	-1.147	0.743	15	0.0072	280.1	0.0062
PCF/Arabidopsis-Promoters/Homer	NNWWWTGGGCYTDDN	1	-1.133	0.7519	29	0.0139	569.5	0.0126
ANL2(HB)/col-ANL2-DAP-Seq(GSE60143)/Homer	CATTAATTGC	1	-1.133	0.7519	74	0.0355	1512.8	0.0335
DLX1(Homeobox)/BasalGanglia-Dlx1-ChIP-seq(GSE124936)/Homer	NSNNTAATTA	1	-1.129	0.7519	175	0.084	3657.4	0.0811
bHLH28(bHLH)/col-bHLH28-DAP-Seq(GSE60143)/Homer	NHHTGTACGGAH	1	-1.125	0.7524	28	0.0134	549.9	0.0122
Gata6(Zf)/HUG1N-GATA6-ChIP-Seq(GSE51936)/Homer	YCTTATCTBN	1	-1.124	0.7524	122	0.0585	2530.6	0.0561
ATHB40(HB)/col-ATHB40-DAP-Seq(GSE60143)/Homer	HCAATWATTG	1	-1.12	0.7526	105	0.0504	2170.9	0.0481
DMRT6(DM)/Testis-DMRT6-ChIP-Seq(GSE60440)/Homer	YDGHTACAWTGTADC	1	-1.111	0.7582	20	0.0096	385.5	0.0085
IRF4(IRF)/GM12878-IRF4-ChIP-Seq(GSE32465)/Homer	ACTGAAACCA	1	-1.106	0.76	61	0.0293	1242.8	0.0275
AIL7(AP2EREBP)/colamp-AIL7-DAP-Seq(GSE60143)/Homer	KCACRAWTYYCGAGG	1	-1.097	0.7652	68	0.0326	1391.5	0.0308
SPL14(SBP)/col-SPL14-DAP-Seq(GSE60143)/Homer	NNWHTGTACGGAHNH	1	-1.089	0.7694	17	0.0082	325.8	0.0072
MYB92(MYB)/colamp-MYB92-DAP-Seq(GSE60143)/Homer	GGTAGGTR	1	-1.088	0.7694	157	0.0753	3284	0.0728
bZIP52(bZIP)/colamp-bZIP52-DAP-Seq(GSE60143)/Homer	NDNHCAGCTGTCANN	1	-1.082	0.7712	214	0.1027	4502.9	0.0998
BIM1(bHLH)/colamp-BIM1-DAP-Seq(GSE60143)/Homer	NNNNNNVTCACGTGM	1	-1.078	0.7723	22	0.0106	429.1	0.0095
MYB56(MYB)/colamp-MYB56-DAP-Seq(GSE60143)/Homer	HTAACGRMHY	1	-1.078	0.7723	100	0.048	2072.2	0.0459
Cux2(Homeobox)/Liver-Cux2-ChIP-Seq(GSE35985)/Homer	HNRAATCAAT	1	-1.075	0.7723	55	0.0264	1120.5	0.0248
Gfi1b(Zf)/HPC7-Gfi1b-ChIP-Seq(GSE22178)/Homer	MAATCACTGC	1	-1.068	0.7756	96	0.0461	1989.8	0.0441
MYB101(MYB)/colamp-MYB101-DAP-Seq(GSE60143)/Homer	TAACNRMY	1	-1.064	0.7769	291	0.1396	6157.6	0.1365
SFP1/SacCer-Promoters/Homer	DDAAAAATTTTY	1	-1.058	0.7794	18	0.0086	348.3	0.0077
MafF(bZIP)/HepG2-MafF-ChIP-Seq(GSE31477)/Homer	HWWGTCAGCAWWTTT	1	-1.042	0.7906	31	0.0149	620	0.0137
Srebp1a(bHLH)/HepG2-Srebp1a-ChIP-Seq(GSE31477)/Homer	RTCACSCCAY	1	-1.041	0.7906	32	0.0154	641.9	0.0142
Foxa2(Forkhead)/Liver-Foxa2-ChIP-Seq(GSE25694)/Homer	CYTGTTTACWYW	1	-1.033	0.7936	105	0.0504	2187.4	0.0485
MYB116(MYB)/colamp-MYB116-DAP-Seq(GSE60143)/Homer	AGTTAGGCAN	1	-1.031	0.7942	84	0.0403	1741.8	0.0386
PU.1-IRF(ETS:IRF)/Bcell-PU.1-ChIP-Seq(GSE21512)/Homer	MGGAAGTGAAAC	1	-1.021	0.8002	248	0.119	5249	0.1163
RUNX(Runt)/HPC7-Runx1-ChIP-Seq(GSE22178)/Homer	SAAACCACAG	1	-1.018	0.8009	94	0.0451	1957	0.0434
Pitx1:Ebox(Homeobox,bHLH)/Hindlimb-Pitx1-ChIP-Seq(GSE41591)/Homer	YTAATTRAWWCCAGATGT	1	-1.016	0.8009	27	0.013	539.5	0.012
GSC(Homeobox)/FrogEmbryos-GSC-ChIP-Seq(DRA000576)/Homer	RGGATTAR	1	-1.016	0.8009	145	0.0696	3044.4	0.0675
AT4G00250(GeBP)/col-AT4G00250-DAP-Seq(GSE60143)/Homer	WDTGGATAAKRT	1	-1.015	0.8009	72	0.0345	1489.8	0.033
bHLH157(bHLH)/col-bHLH157-DAP-Seq(GSE60143)/Homer	KACACGTCTCTY	1	-1.005	0.8039	31	0.0149	625	0.0139
Tbet(T-box)/CD8-Tbet-ChIP-Seq(GSE33802)/Homer	AGGTGTGAAM	1	-1.001	0.8055	127	0.0609	2663.6	0.059
ATHB53(HB)/col-ATHB53-DAP-Seq(GSE60143)/Homer	CAATAATT	1	-1.001	0.8055	66	0.0317	1364.9	0.0302
REB1/SacCer-Promoters/Homer	KCCGGGTAAYRR	1	-0.9962	0.8058	29	0.0139	584	0.0129
ZNF143|STAF(Zf)/CUTLL-ZNF143-ChIP-Seq(GSE29600)/Homer	ATTTCCCAGVAKSCY	1	-0.9942	0.8058	61	0.0293	1259.4	0.0279
WUS1(Homeobox)/colamp-WUS1-DAP-Seq(GSE60143)/Homer	CAWTCATTCA	1	-0.9852	0.8112	54	0.0259	1112.6	0.0247
ATHB13(Homeobox)/col-ATHB13-DAP-Seq(GSE60143)/Homer	CAATAATT	1	-0.9818	0.8123	147	0.0705	3096	0.0686
PAX3:FKHR-fusion(Paired,Homeobox)/Rh4-PAX3:FKHR-ChIP-Seq(GSE19063)/Homer	ACCRTGACTAATTNN	1	-0.9806	0.8123	21	0.0101	417.8	0.0093
BOS1(MYB)/col-BOS1-DAP-Seq(GSE60143)/Homer	NNRCCTAACT	1	-0.9761	0.8134	117	0.0561	2455.8	0.0544
AT2G28810(C2C2dof)/colamp-AT2G28810-DAP-Seq(GSE60143)/Homer	VAAAAAGTWA	1	-0.9722	0.8149	413	0.1982	8813	0.1953
KANADI1(Myb)/Seedling-KAN1-ChIP-Seq(GSE48081)/Homer	ARGAATAWWN	1	-0.9664	0.8178	162	0.0777	3420.6	0.0758
Zfp809(Zf)/ES-Zfp809-ChIP-Seq(GSE70799)/Homer	GGGGCTYGKCTGGGA	1	-0.9657	0.8178	84	0.0403	1753.3	0.0389
ATHB24(ZFHD)/colamp-ATHB24-DAP-Seq(GSE60143)/Homer	TAATTAAS	1	-0.9569	0.8221	94	0.0451	1968.5	0.0436
HNF6(Homeobox)/Liver-Hnf6-ChIP-Seq(ERP000394)/Homer	NTATYGATCH	1	-0.9553	0.8221	71	0.0341	1478.9	0.0328
HOXA2(Homeobox)/mES-Hoxa2-ChIP-Seq(Donaldson_et_al.)/Homer	GYCATCMATCAT	1	-0.9545	0.8221	11	0.0053	211.8	0.0047
HSFB3(HSF)/colamp-HSFB3-DAP-Seq(GSE60143)/Homer	TTCTAGAAGMTTHTW	1	-0.9501	0.8224	9	0.0043	170.7	0.0038
STAT4(Stat)/CD4-Stat4-ChIP-Seq(GSE22104)/Homer	NYTTCCWGGAAR	1	-0.9478	0.8226	160	0.0768	3382.6	0.075
SOC1(MADS)/Seedling-SOC1-ChIP-Seq(GSE45846)/Homer	TWCCAWWTWTGG	1	-0.9446	0.8235	49	0.0235	1012.6	0.0224
HLH-1(bHLH)/cElegans-Embryo-HLH1-ChIP-Seq(modEncode)/Homer	RACAGCTGTTBH	1	-0.9422	0.8238	118	0.0566	2484.9	0.0551
At5g05790(MYBrelated)/col-At5g05790-DAP-Seq(GSE60143)/Homer	AYCTTATC	1	-0.9397	0.8241	114	0.0547	2399.9	0.0532
Bach2(bZIP)/OCILy7-Bach2-ChIP-Seq(GSE44420)/Homer	TGCTGAGTCA	1	-0.9374	0.8243	33	0.0158	674.9	0.015
Nanog(Homeobox)/mES-Nanog-ChIP-Seq(GSE11724)/Homer	RGCCATTAAC	1	-0.9371	0.8243	692	0.3321	14846.5	0.329
Cdx2(Homeobox)/mES-Cdx2-ChIP-Seq(GSE14586)/Homer	GYMATAAAAH	1	-0.9337	0.8243	92	0.0441	1931	0.0428
AT2G15740(C2H2)/col-AT2G15740-DAP-Seq(GSE60143)/Homer	DHNDWATCGATD	1	-0.9323	0.8243	102	0.0489	2144.8	0.0475
AT3G51470(DBP)/col-AT3G51470-DAP-Seq(GSE60143)/Homer	TTWHGGTGCACC	1	-0.9322	0.8243	224	0.1075	4760.6	0.1055
MYB119(MYB)/colamp-MYB119-DAP-Seq(GSE60143)/Homer	YRACCGTTACDD	1	-0.9267	0.8245	31	0.0149	633	0.014
ATHB33(ZFHD)/col-ATHB33-DAP-Seq(GSE60143)/Homer	NGTRATTAAK	1	-0.9258	0.8245	167	0.0801	3538.4	0.0784
SOL1(CPP)/colamp-SOL1-DAP-Seq(GSE60143)/Homer	ATTTAAATHN	1	-0.9223	0.8247	240	0.1152	5107.8	0.1132
CArG(MADS)/PUER-Srf-ChIP-Seq(Sullivan_et_al.)/Homer	CCATATATGGNM	1	-0.9174	0.8271	36	0.0173	740.3	0.0164
Foxo3(Forkhead)/U2OS-Foxo3-ChIP-Seq(E-MTAB-2701)/Homer	DGTAAACA	1	-0.9167	0.8271	96	0.0461	2019.4	0.0448
OBP3(C2C2dof)/col-OBP3-DAP-Seq(GSE60143)/Homer	NYWACTTTTT	1	-0.9127	0.8276	519	0.249	11122.2	0.2465
CUX1(Homeobox)/K562-CUX1-ChIP-Seq(GSE92882)/Homer	TATCGATNAN	1	-0.9123	0.8276	91	0.0437	1913.8	0.0424
SPL11(SBP)/col100-SPL11-DAP-Seq(GSE60143)/Homer	YTGTACTTBH	1	-0.9098	0.8276	79	0.0379	1657.2	0.0367
ARF16(ARF)/col-ARF16-DAP-Seq(GSE60143)/Homer	ATTTTACGAT	1	-0.8934	0.8385	14	0.0067	278.9	0.0062
AT2G20110(CPP)/colamp-AT2G20110-DAP-Seq(GSE60143)/Homer	ATTYAAATHY	1	-0.8912	0.8386	232	0.1113	4945.8	0.1096
bcd(Homeobox)/Embryo-Bcd-ChIP-Seq(GSE86966)/Homer	VNNGGATTADNN	1	-0.8852	0.842	152	0.0729	3227	0.0715
ARE(NR)/LNCAP-AR-ChIP-Seq(GSE27824)/Homer	RGRACASNSTGTYCYB	1	-0.8815	0.8434	29	0.0139	596.8	0.0132
p63(p53)/Keratinocyte-p63-ChIP-Seq(GSE17611)/Homer	NNDRCATGYCYNRRCATGYH	1	-0.8807	0.8434	50	0.024	1044	0.0231
Dlx3(Homeobox)/Kerainocytes-Dlx3-ChIP-Seq(GSE89884)/Homer	NDGTAATTAC	1	-0.8783	0.8434	86	0.0413	1813.8	0.0402
COUP-TFII(NR)/Artia-Nr2f2-ChIP-Seq(GSE46497)/Homer	AGRGGTCA	1	-0.8748	0.844	340	0.1631	7277.8	0.1613
AGL6(MADS)/col-AGL6-DAP-Seq(GSE60143)/Homer	TTWCCWWAWWDGGWA	1	-0.8696	0.8466	15	0.0072	301.1	0.0067
CDX4(Homeobox)/ZebrafishEmbryos-Cdx4.Myc-ChIP-Seq(GSE48254)/Homer	NGYCATAAAWCH	1	-0.8692	0.8466	122	0.0585	2588	0.0574
PTF1(TCP)/colamp-PTF1-DAP-Seq(GSE60143)/Homer	RDDGGGACCACA	1	-0.8689	0.8466	22	0.0106	449.5	0.01
LMI1(HB)/colamp-LMI1-DAP-Seq(GSE60143)/Homer	AATTATTG	1	-0.8621	0.848	92	0.0441	1945.1	0.0431
Six4(Homeobox)/MCF7-SIX4-ChIP-Seq(Encode)/Homer	TGWAAYCTGABACCB	1	-0.8579	0.8498	7	0.0034	134.9	0.003
At1g13300(G2like)/col-At1g13300-DAP-Seq(GSE60143)/Homer	GAATCTWAGATTCYN	1	-0.8544	0.851	1	0.0005	12.7	0.0003
Brn1(POU,Homeobox)/NPC-Brn1-ChIP-Seq(GSE35496)/Homer	TATGCWAATBAV	1	-0.8455	0.857	43	0.0206	899.5	0.0199
Otx2(Homeobox)/EpiLC-Otx2-ChIP-Seq(GSE56098)/Homer	NYTAATCCYB	1	-0.8386	0.8612	96	0.0461	2036.8	0.0451
SND2(NAC)/colamp-SND2-DAP-Seq(GSE60143)/Homer	CTTVWNNNWBAAGNW	1	-0.8272	0.8693	78	0.0374	1652.2	0.0366
Phox2a(Homeobox)/Neuron-Phox2a-ChIP-Seq(GSE31456)/Homer	YTAATYNRATTA	1	-0.8264	0.8693	53	0.0254	1116.9	0.0248
At5g22890(C2H2)/col-At5g22890-DAP-Seq(GSE60143)/Homer	NSAGGTKWTATCTGD	1	-0.8243	0.8693	6	0.0029	115.4	0.0026
ABI5(bZIP)/col-ABI5-DAP-Seq(GSE60143)/Homer	GCCACGTG	1	-0.8213	0.8693	88	0.0422	1868.7	0.0414
EBNA1(EBV-virus)/Raji-EBNA1-ChIP-Seq(GSE30709)/Homer	GGYAGCAYDTGCTDCCCNNN	1	-0.8146	0.8734	3	0.0014	53.4	0.0012
At1g49010(MYBrelated)/col-At1g49010-DAP-Seq(GSE60143)/Homer	RGATAASNTT	1	-0.808	0.8776	239	0.1147	5124.4	0.1136
EGL-5(Homeobox)/cElegans-L3-EGL5-ChIP-Seq(modEncode)/Homer	ATTTAATGGG	1	-0.7986	0.8841	207	0.0993	4437.3	0.0983
Gata4(Zf)/Heart-Gata4-ChIP-Seq(GSE35151)/Homer	NBWGATAAGR	1	-0.7976	0.8841	131	0.0629	2799.6	0.062
Atoh1(bHLH)/Cerebellum-Atoh1-ChIP-Seq(GSE22111)/Homer	VNRVCAGCTGGY	1	-0.794	0.8847	220	0.1056	4719.1	0.1046
TBP3(MYBrelated)/col-TBP3-DAP-Seq(GSE60143)/Homer	VYTAGGGCAN	1	-0.793	0.8847	97	0.0465	2068.3	0.0458
SF1(NR)/H295R-Nr5a1-ChIP-Seq(GSE44220)/Homer	CAAGGHCANV	1	-0.7884	0.8863	66	0.0317	1402.7	0.0311
MyoG(bHLH)/C2C12-MyoG-ChIP-Seq(GSE36024)/Homer	AACAGCTG	1	-0.7872	0.8863	228	0.1094	4894.2	0.1085
ZNF7(Zf)/HepG2-ZNF7.Flag-ChIP-Seq(Encode)/Homer	CTGCCWVCTTTTRTA	1	-0.7807	0.8897	65	0.0312	1382.5	0.0306
At4g18890(BZR)/col-At4g18890-DAP-Seq(GSE60143)/Homer	NDBRCACGTGYR	1	-0.7785	0.8899	38	0.0182	802.9	0.0178
Oct4(POU,Homeobox)/mES-Oct4-ChIP-Seq(GSE11431)/Homer	ATTTGCATAW	1	-0.7743	0.8919	74	0.0355	1577.1	0.035
Phox2b(Homeobox)/CLBGA-PHOX2B-ChIP-Seq(GSE90683)/Homer	TTAATTNAATTA	1	-0.7664	0.8973	28	0.0134	589.1	0.0131
At1g19000(MYBrelated)/colamp-At1g19000-DAP-Seq(GSE60143)/Homer	WWTGGATAADDT	1	-0.7662	0.8973	107	0.0513	2290.9	0.0508
FHY3(FAR1)/Arabidopsis-FHY3-ChIP-Seq(GSE30711)/Homer	HHCACGCGCBTN	1	-0.7589	0.9006	109	0.0523	2335.8	0.0518
ZNF341(Zf)/EBV-ZNF341-ChIP-Seq(GSE113194)/Homer	GGAACAGCCG	1	-0.7583	0.9006	145	0.0696	3112.1	0.069
COG1(C2C2dof)/col-COG1-DAP-Seq(GSE60143)/Homer	DAAAAAGTGA	1	-0.7551	0.9006	252	0.1209	5425	0.1202
EKLF(Zf)/Erythrocyte-Klf1-ChIP-Seq(GSE20478)/Homer	NWGGGTGTGGCY	1	-0.7551	0.9006	33	0.0158	698.7	0.0155
GATA6(C2C2gata)/col200-GATA6-DAP-Seq(GSE60143)/Homer	TAGATCTARAHH	1	-0.7544	0.9006	14	0.0067	290.4	0.0064
NF1-halfsite(CTF)/LNCaP-NF1-ChIP-Seq(Unpublished)/Homer	YTGCCAAG	1	-0.7494	0.9006	346	0.166	7458.1	0.1653
BAM8(BES1)/col-BAM8-DAP-Seq(GSE60143)/Homer	NNWSACACGTGTSWN	1	-0.7472	0.9009	23	0.011	484.4	0.0107
Unknown1(NR/Ini-like)/Drosophila-Promoters/Homer	MYGGTCACACTG	1	-0.7434	0.9025	26	0.0125	549.5	0.0122
Unknown2/Arabidopsis-Promoters/Homer	AAACGACGTCGTTTT	1	-0.7419	0.9025	1	0.0005	14.2	0.0003
Olig2(bHLH)/Neuron-Olig2-ChIP-Seq(GSE30882)/Homer	RCCATMTGTT	1	-0.7412	0.9025	329	0.1579	7094.2	0.1572
CES-1(Homeobox)/cElegans-L1-CES1-ChIP-Seq(modEncode)/Homer	AAATTSAATTTN	1	-0.7396	0.9025	75	0.036	1606.3	0.0356
Tcf21(bHLH)/ArterySmoothMuscle-Tcf21-ChIP-Seq(GSE61369)/Homer	NAACAGCTGG	1	-0.7351	0.9032	204	0.0979	4394.3	0.0974
AtIDD11(C2H2)/colamp-AtIDD11-DAP-Seq(GSE60143)/Homer	TTTGTCGTTT	1	-0.733	0.9035	45	0.0216	960.6	0.0213
GATA19(C2C2gata)/colamp-GATA19-DAP-Seq(GSE60143)/Homer	ATCSGATCVG	1	-0.7275	0.9067	9	0.0043	185.2	0.0041
TEAD1(TEAD)/HepG2-TEAD1-ChIP-Seq(Encode)/Homer	CYRCATTCCA	1	-0.7262	0.9067	144	0.0691	3100.9	0.0687
E-box/Drosophila-Promoters/Homer	AACAGCTGTTHN	1	-0.701	0.9276	33	0.0158	706.4	0.0157
GEI-11(Myb?)/cElegans-L4-GEI11-ChIP-Seq(modEncode)/Homer	CCGACAYYTYACGGG	1	-0.7008	0.9276	17	0.0082	360.5	0.008
ATHB23(ZFHD)/col-ATHB23-DAP-Seq(GSE60143)/Homer	HTAATTARNN	1	-0.7003	0.9276	116	0.0557	2502.4	0.0555
Chop(bZIP)/MEF-Chop-ChIP-Seq(GSE35681)/Homer	ATTGCATCAT	1	-0.6968	0.9276	32	0.0154	685.2	0.0152
ZNF692(Zf)/HEK293-ZNF692.GFP-ChIP-Seq(GSE58341)/Homer	GTGGGCCCCA	1	-0.6962	0.9276	49	0.0235	1053.9	0.0234
PPARE(NR),DR1/3T3L1-Pparg-ChIP-Seq(GSE13511)/Homer	TGACCTTTGCCCCA	1	-0.694	0.9276	158	0.0758	3413.5	0.0756
dof24(C2C2dof)/col-dof24-DAP-Seq(GSE60143)/Homer	TWMCTTTTTG	1	-0.6908	0.9276	364	0.1747	7874.1	0.1745
Oct11(POU,Homeobox)/NCIH1048-POU2F3-ChIP-seq(GSE115123)/Homer	GATTTGCATA	1	-0.6894	0.9276	44	0.0211	946.4	0.021
HNF4a(NR),DR1/HepG2-HNF4a-ChIP-Seq(GSE25021)/Homer	CARRGKBCAAAGTYCA	1	-0.6868	0.9276	63	0.0302	1358.5	0.0301
caudal(Homeobox)/Drosophila-Embryos-ChIP-Chip(modEncode)/Homer	GGYCATAAAW	1	-0.6842	0.9278	103	0.0494	2225.8	0.0493
ZKSCAN1(Zf)/HepG2-ZKSCAN1-ChIP-Seq(Encode)/Homer	GCACAYAGTAGGKCY	1	-0.6834	0.9278	4	0.0019	80.9	0.0018
DMRT1(DM)/Testis-DMRT1-ChIP-Seq(GSE64892)/Homer	TWGHWACAWTGTWDC	1	-0.6832	0.9278	23	0.011	492.1	0.0109
MYB105(MYB)/colamp-MYB105-DAP-Seq(GSE60143)/Homer	RATWCCGTTA	1	-0.6821	0.9278	75	0.036	1619.5	0.0359
AT5G66940(C2C2dof)/col-AT5G66940-DAP-Seq(GSE60143)/Homer	NNHACTTTWT	1	-0.6793	0.9278	345	0.1655	7469	0.1655
Foxa3(Forkhead)/Liver-Foxa3-ChIP-Seq(GSE77670)/Homer	BSNTGTTTACWYWGN	1	-0.6737	0.9292	37	0.0178	798	0.0177
BBX31(Orphan)/col-BBX31-DAP-Seq(GSE60143)/Homer	NAAAAAGTDA	1	-0.6723	0.9292	269	0.1291	5825.3	0.1291
At5g62940(C2C2dof)/col-At5g62940-DAP-Seq(GSE60143)/Homer	WHWHHACTTTTT	1	-0.6657	0.9332	590	0.2831	12782	0.2833
Sox7(HMG)/ESC-Sox7-ChIP-Seq(GSE133899)/Homer	VVRRAACAATGG	1	-0.6626	0.9344	40	0.0192	864.5	0.0192
Duxbl(Homeobox)/NIH3T3-Duxbl.HA-ChIP-Seq(GSE119782)/Homer	TAAYCYAATCAA	1	-0.6618	0.9344	10	0.0048	212.1	0.0047
TCP3(TCP)/colamp-TCP3-DAP-Seq(GSE60143)/Homer	WGTGGTCCCAAHWWW	1	-0.6572	0.9361	47	0.0226	1017.3	0.0225
Lhx1(Homeobox)/EmbryoCarcinoma-Lhx1-ChIP-Seq(GSE70957)/Homer	NNYTAATTAR	1	-0.6564	0.9361	147	0.0705	3187.2	0.0706
AGL15(MADS)/col-AGL15-DAP-Seq(GSE60143)/Homer	TTTCCHWATWDGGAA	1	-0.6476	0.9418	17	0.0082	366.9	0.0081
Gata1(Zf)/K562-GATA1-ChIP-Seq(GSE18829)/Homer	SAGATAAGRV	1	-0.6447	0.9428	71	0.0341	1541	0.0342
bZIP:IRF(bZIP,IRF)/Th17-BatF-ChIP-Seq(GSE39756)/Homer	NAGTTTCABTHTGACTNW	1	-0.6447	0.9428	60	0.0288	1302.9	0.0289
NGA4(ABI3VP1)/col-NGA4-DAP-Seq(GSE60143)/Homer	TKNTCAGGTG	1	-0.6424	0.9428	517	0.2481	11213.6	0.2485
Foxf1(Forkhead)/Lung-Foxf1-ChIP-Seq(GSE77951)/Homer	WWATRTAAACAN	1	-0.6403	0.9428	121	0.0581	2628.7	0.0583
MYB81(MYB)/col-MYB81-DAP-Seq(GSE60143)/Homer	NWAACSGWTWNN	1	-0.6352	0.945	201	0.0964	4366.5	0.0968
Atf1(bZIP)/K562-ATF1-ChIP-Seq(GSE31477)/Homer	GATGACGTCA	1	-0.6314	0.947	102	0.0489	2218.1	0.0492
AT3G12130(C3H)/colamp-AT3G12130-DAP-Seq(GSE60143)/Homer	TMACTTTTTV	1	-0.6307	0.947	424	0.2035	9204.4	0.204
DLX2(Homeobox)/BasalGanglia-Dlx2-ChIP-seq(GSE124936)/Homer	NNNTAATTAS	1	-0.629	0.947	189	0.0907	4108.4	0.091
MYB83(MYB)/colamp-MYB83-DAP-Seq(GSE60143)/Homer	CACCAACCWH	1	-0.6224	0.9504	245	0.1176	5326.3	0.118
ETS:RUNX(ETS,Runt)/Jurkat-RUNX1-ChIP-Seq(GSE17954)/Homer	RCAGGATGTGGT	1	-0.6147	0.9562	16	0.0077	348.1	0.0077
SPL9(SBP)/colamp-SPL9-DAP-Seq(GSE60143)/Homer	BTGTACTT	1	-0.6133	0.9562	302	0.1449	6567.2	0.1455
ZNF165(Zf)/WHIM12-ZNF165-ChIP-Seq(GSE65937)/Homer	AAGGKGRCGCAGGCA	1	-0.6095	0.9578	49	0.0235	1070.1	0.0237
ZEB2(Zf)/SNU398-ZEB2-ChIP-Seq(GSE103048)/Homer	GNMCAGGTGTGC	1	-0.6069	0.9586	209	0.1003	4551.4	0.1009
Gata2(Zf)/K562-GATA2-ChIP-Seq(GSE18829)/Homer	BBCTTATCTS	1	-0.6038	0.9598	80	0.0384	1747.5	0.0387
At5g58900(MYBrelated)/colamp-At5g58900-DAP-Seq(GSE60143)/Homer	WWWTYTTATCTWWWW	1	-0.5986	0.9632	192	0.0921	4185.8	0.0928
At1g78700(BZR)/col-At1g78700-DAP-Seq(GSE60143)/Homer	NNNNCACGTGNNNNN	1	-0.5973	0.9632	58	0.0278	1269.8	0.0281
At3g04030(G2like)/col-At3g04030-DAP-Seq(GSE60143)/Homer	DRGAATCT	1	-0.5956	0.9632	162	0.0777	3534.8	0.0783
At5g52660(MYBrelated)/colamp-At5g52660-DAP-Seq(GSE60143)/Homer	HAAAAATATCTW	1	-0.5925	0.9641	75	0.036	1641.8	0.0364
AT1G49560(G2like)/colamp-AT1G49560-DAP-Seq(GSE60143)/Homer	GAWTCTNWDA	1	-0.5881	0.9666	249	0.1195	5428.7	0.1203
PRDM15(Zf)/ESC-Prdm15-ChIP-Seq(GSE73694)/Homer	YCCDNTCCAGGTTTT	1	-0.5849	0.9681	194	0.0931	4234.5	0.0938
Tbx6(T-box)/ESC-Tbx6-ChIP-Seq(GSE93524)/Homer	DAGGTGTBAA	1	-0.5841	0.9681	155	0.0744	3386.7	0.0751
MYB30(MYB)/colamp-MYB30-DAP-Seq(GSE60143)/Homer	AGGTAGTTGG	1	-0.5828	0.9681	157	0.0753	3430.4	0.076
Unknown4/Drosophila-Promoters/Homer	AAAAATACCRMA	1	-0.5819	0.9681	17	0.0082	374.2	0.0083
AGL16(MADS)/col-AGL16-DAP-Seq(GSE60143)/Homer	TWCCHWATWDGGAAA	1	-0.5773	0.9687	11	0.0053	243	0.0054
SeqBias: TA-repeat	TATATATATA	1	-0.5709	0.9733	407	0.1953	8869	0.1965
Meis1(Homeobox)/MastCells-Meis1-ChIP-Seq(GSE48085)/Homer	VGCTGWCAVB	1	-0.5697	0.9733	243	0.1166	5306.1	0.1176
At1g76110(ARID)/colamp-At1g76110-DAP-Seq(GSE60143)/Homer	ATTTAATG	1	-0.5657	0.9751	82	0.0393	1801.3	0.0399
EBF(EBF)/proBcell-EBF-ChIP-Seq(GSE21978)/Homer	DGTCCCYRGGGA	1	-0.5588	0.9801	58	0.0278	1278.9	0.0283
At3g12730(G2like)/colamp-At3g12730-DAP-Seq(GSE60143)/Homer	AAGATTCT	1	-0.5567	0.9805	259	0.1243	5660.4	0.1254
Lhx2(Homeobox)/HFSC-Lhx2-ChIP-Seq(GSE48068)/Homer	TAATTAGN	1	-0.5496	0.9858	129	0.0619	2832.9	0.0628
CHR(?)/Hela-CellCycle-Expression/Homer	SRGTTTCAAA	1	-0.5487	0.9858	88	0.0422	1937.8	0.0429
VDR(NR),DR3/GM10855-VDR+vitD-ChIP-Seq(GSE22484)/Homer	ARAGGTCANWGAGTTCANNN	1	-0.546	0.9861	32	0.0154	710.1	0.0157
OBP1(C2C2dof)/col-OBP1-DAP-Seq(GSE60143)/Homer	NHHACTTTWT	1	-0.5436	0.9867	473	0.227	10317.5	0.2287
MYB65(MYB)/colamp-MYB65-DAP-Seq(GSE60143)/Homer	RACNGTTA	1	-0.5432	0.9867	147	0.0705	3227.8	0.0715
MYB4(MYB)/col200-MYB4-DAP-Seq(GSE60143)/Homer	WAGKTAGGTARR	1	-0.5411	0.9867	73	0.035	1611.4	0.0357
NFkB-p65-Rel(RHD)/ThioMac-LPS-Expression(GSE23622)/Homer	GGAAATTCCC	1	-0.5364	0.9888	13	0.0062	291.9	0.0065
TCP20(TCP)/col-TCP20-DAP-Seq(GSE60143)/Homer	GGDCCCAC	1	-0.5337	0.9898	100	0.048	2204.5	0.0489
RUNX2(Runt)/PCa-RUNX2-ChIP-Seq(GSE33889)/Homer	NWAACCACADNN	1	-0.5325	0.9898	103	0.0494	2270	0.0503
PBX1(Homeobox)/MCF7-PBX1-ChIP-Seq(GSE28007)/Homer	GSCTGTCACTCA	1	-0.5322	0.9898	7	0.0034	157.2	0.0035
dof43(C2C2dof)/colamp-dof43-DAP-Seq(GSE60143)/Homer	NAAAAAGTDA	1	-0.5186	0.9999	244	0.1171	5352.4	0.1186
PAX5(Paired,Homeobox)/GM12878-PAX5-ChIP-Seq(GSE32465)/Homer	GCAGCCAAGCRTGACH	1	-0.5175	0.9999	93	0.0446	2056.5	0.0456
ASHR1(ND)/col-ASHR1-DAP-Seq(GSE60143)/Homer	NTGGTGAN	1	-0.5145	1	215	0.1032	4722.3	0.1047
Twist2(bHLH)/Myoblast-Twist2.Ty1-ChIP-Seq(GSE127998)/Homer	MCAGCTGBYH	1	-0.5105	1	337	0.1617	7381.9	0.1636
Ap4(bHLH)/AML-Tfap4-ChIP-Seq(GSE45738)/Homer	NAHCAGCTGD	1	-0.5101	1	245	0.1176	5378.1	0.1192
dof45(C2C2dof)/col-dof45-DAP-Seq(GSE60143)/Homer	NVAWAAAGTN	1	-0.5086	1	421	0.202	9209.4	0.2041
ELT-3(Gata)/cElegans-L1-ELT3-ChIP-Seq(modEncode)/Homer	AWTGATAAGA	1	-0.5065	1	55	0.0264	1225.9	0.0272
ERE(NR),IR3/MCF7-ERa-ChIP-Seq(Unpublished)/Homer	VAGGTCACNSTGACC	1	-0.5007	1	35	0.0168	785.2	0.0174
OCT:OCT(POU,Homeobox)/NPC-OCT6-ChIP-Seq(GSE43916)/Homer	YATGCATATRCATRT	1	-0.5001	1	12	0.0058	273.1	0.0061
ZNF768(Zf)/Rajj-ZNF768-ChIP-Seq(GSE111879)/Homer	RHHCAGAGAGGB	1	-0.4993	1	7	0.0034	160.5	0.0036
MYB27(MYB)/colamp-MYB27-DAP-Seq(GSE60143)/Homer	TACCTAACWT	1	-0.4939	1	17	0.0082	386.8	0.0086
ATHB25(ZFHD)/colamp-ATHB25-DAP-Seq(GSE60143)/Homer	TAATTAVB	1	-0.4933	1	144	0.0691	3181.6	0.0705
IRF3(IRF)/BMDM-Irf3-ChIP-Seq(GSE67343)/Homer	AGTTTCAKTTTC	1	-0.4919	1	67	0.0321	1493.6	0.0331
Nrf2(bZIP)/Lymphoblast-Nrf2-ChIP-Seq(GSE37589)/Homer	HTGCTGAGTCAT	1	-0.49	1	6	0.0029	138.5	0.0031
Fos(bZIP)/TSC-Fos-ChIP-Seq(GSE110950)/Homer	NDATGASTCAYN	1	-0.4869	1	92	0.0441	2044.2	0.0453
NFkB-p50,p52(RHD)/Monocyte-p50-ChIP-Chip(Schreiber_et_al.)/Homer	GGGGGAATCCCC	1	-0.4785	1	37	0.0178	834.5	0.0185
Eomes(T-box)/H9-Eomes-ChIP-Seq(GSE26097)/Homer	ATTAACACCT	1	-0.4784	1	293	0.1406	6441.5	0.1428
GRE(NR),IR3/A549-GR-ChIP-Seq(GSE32465)/Homer	NRGVACABNVTGTYCY	1	-0.4772	1	14	0.0067	321.3	0.0071
Hoxd12(Homeobox)/ChickenMSG-Hoxd12.Flag-ChIP-Seq(GSE86088)/Homer	HDGYAATGAAAN	1	-0.4768	1	267	0.1281	5875.6	0.1302
OBP4(C2C2dof)/col-OBP4-DAP-Seq(GSE60143)/Homer	WTTHACTTTTTB	1	-0.4767	1	240	0.1152	5286.6	0.1172
AGL63(MADS)/col-AGL63-DAP-Seq(GSE60143)/Homer	TTCCAAWWWTGG	1	-0.4763	1	106	0.0509	2355.9	0.0522
FoxL2(Forkhead)/Ovary-FoxL2-ChIP-Seq(GSE60858)/Homer	WWTRTAAACAVG	1	-0.4678	1	108	0.0518	2402.8	0.0532
bHLH34(bHLH)/colamp-bHLH34-DAP-Seq(GSE60143)/Homer	HGWGRHWGACACGTG	1	-0.4608	1	48	0.023	1082.5	0.024
ANAC083(NAC)/col-ANAC083-DAP-Seq(GSE60143)/Homer	CKTRWNNNWYAMGTA	1	-0.4545	1	105	0.0504	2341.8	0.0519
EFL-1(E2F)/cElegans-L1-EFL1-ChIP-Seq(modEncode)/Homer	TGCAARYGCGCTCYA	1	-0.4517	1	3	0.0014	71.8	0.0016
Tcf3(HMG)/mES-Tcf3-ChIP-Seq(GSE11724)/Homer	ASWTCAAAGG	1	-0.4515	1	30	0.0144	684.4	0.0152
MS188(MYB)/colamp-MS188-DAP-Seq(GSE60143)/Homer	WARKTAGGTRRA	1	-0.4508	1	81	0.0389	1814.4	0.0402
RBFox2(?)/Heart-RBFox2-CLIP-Seq(GSE57926)/Homer	TGCATGCA	1	-0.4465	1	312	0.1497	6874.6	0.1524
AtHB32(ZFHD)/col200-AtHB32-DAP-Seq(GSE60143)/Homer	CGAATTAT	1	-0.4431	1	146	0.0701	3246.7	0.072
AGL13(MADS)/col-AGL13-DAP-Seq(GSE60143)/Homer	TWCCAWWTWTGGWAA	1	-0.4429	1	5	0.0024	119.3	0.0026
THRa(NR)/C17.2-THRa-ChIP-Seq(GSE38347)/Homer	GGTCANYTGAGGWCA	1	-0.4425	1	71	0.0341	1597	0.0354
GATA3(Zf),DR4/iTreg-Gata3-ChIP-Seq(GSE20898)/Homer	AGATGKDGAGATAAG	1	-0.4402	1	10	0.0048	235	0.0052
AT5G63260(C3H)/col-AT5G63260-DAP-Seq(GSE60143)/Homer	RAAAAAGTRA	1	-0.4383	1	403	0.1934	8863.6	0.1964
E-box/Arabidopsis-Promoters/Homer	GCCACGTG	1	-0.4327	1	96	0.0461	2151.1	0.0477
At4g01280(MYBrelated)/colamp-At4g01280-DAP-Seq(GSE60143)/Homer	AAATATCT	1	-0.4305	1	83	0.0398	1865.2	0.0413
NeuroD1(bHLH)/Islet-NeuroD1-ChIP-Seq(GSE30298)/Homer	GCCATCTGTT	1	-0.4285	1	157	0.0753	3494.1	0.0774
NeuroG2(bHLH)/Fibroblast-NeuroG2-ChIP-Seq(GSE75910)/Homer	ACCATCTGTT	1	-0.4274	1	280	0.1344	6187.7	0.1371
TSO1(CPP)/col-TSO1-DAP-Seq(GSE60143)/Homer	RAATTTRAAW	1	-0.4262	1	21	0.0101	487.4	0.0108
KAN2(G2like)/colamp-KAN2-DAP-Seq(GSE60143)/Homer	ATATTCTY	1	-0.4245	1	172	0.0825	3825	0.0848
ZNF41(Zf)/HEK293-ZNF41.GFP-ChIP-Seq(GSE58341)/Homer	CCTCATGGTGYCYTWYTCCCTTGTG	1	-0.4232	1	3	0.0014	73.5	0.0016
MYB13(MYB)/col-MYB13-DAP-Seq(GSE60143)/Homer	HYCACCWACCHH	1	-0.4169	1	97	0.0465	2179.9	0.0483
Atf3(bZIP)/GBM-ATF3-ChIP-Seq(GSE33912)/Homer	DATGASTCATHN	1	-0.4157	1	106	0.0509	2378.2	0.0527
SeqBias: GCW-triplet	GCWGCWGCWGCW	1	-0.412	1	2083	0.9995	45097.7	0.9994
Tbr1(T-box)/Cortex-Tbr1-ChIP-Seq(GSE71384)/Homer	AAGGTGTKAA	1	-0.4116	1	179	0.0859	3985.4	0.0883
GRF9(GRF)/colamp-GRF9-DAP-Seq(GSE60143)/Homer	NWCTGACANNNNNNN	1	-0.41	1	125	0.06	2799.6	0.062
Tbx20(T-box)/Heart-Tbx20-ChIP-Seq(GSE29636)/Homer	GGTGYTGACAGS	1	-0.4098	1	28	0.0134	648.4	0.0144
GATA15(C2C2gata)/col-GATA15-DAP-Seq(GSE60143)/Homer	KATGATCA	1	-0.406	1	194	0.0931	4317.5	0.0957
ZNF16(Zf)/HEK293-ZNF16.GFP-ChIP-Seq(GSE58341)/Homer	MACCTTCYATGGCTCCCTAKTGCCY	1	-0.4004	1	1	0.0005	24.6	0.0005
Adof1(C2C2dof)/col-Adof1-DAP-Seq(GSE60143)/Homer	NRWAAAGYDV	1	-0.3993	1	470	0.2255	10351.8	0.2294
JunB(bZIP)/DendriticCells-Junb-ChIP-Seq(GSE36099)/Homer	RATGASTCAT	1	-0.3989	1	88	0.0422	1987.1	0.044
Fra2(bZIP)/Striatum-Fra2-ChIP-Seq(GSE43429)/Homer	GGATGACTCATC	1	-0.3972	1	77	0.0369	1744.3	0.0387
At4g36780(BZR)/col-At4g36780-DAP-Seq(GSE60143)/Homer	NNNNNNCACGTGNNN	1	-0.3961	1	53	0.0254	1211.2	0.0268
AT1G04880(ARID)/colamp-AT1G04880-DAP-Seq(GSE60143)/Homer	AAACTATATADTATA	1	-0.395	1	16	0.0077	379.8	0.0084
BZR1(BZR)/col-BZR1-DAP-Seq(GSE60143)/Homer	NNCRCACGTGCG	1	-0.3866	1	19	0.0091	449.1	0.01
Fra1(bZIP)/BT549-Fra1-ChIP-Seq(GSE46166)/Homer	NNATGASTCATH	1	-0.3761	1	89	0.0427	2018.1	0.0447
MYB88(MYB)/col-MYB88-DAP-Seq(GSE60143)/Homer	HNACGCTCCT	1	-0.3729	1	726	0.3484	15942	0.3533
TEAD3(TEA)/HepG2-TEAD3-ChIP-Seq(Encode)/Homer	TRCATTCCAG	1	-0.3701	1	164	0.0787	3677.9	0.0815
PABPC1(?)/MEL-PABC1-CLIP-Seq(GSE69755)/Homer	HAATAAAGNN	1	-0.3681	1	277	0.1329	6159.1	0.1365
REF6(Zf)/Arabidopsis-REF6-ChIP-Seq(GSE106942)/Homer	TVCTCTGTTT	1	-0.3672	1	97	0.0465	2199.6	0.0487
EHF(ETS)/LoVo-EHF-ChIP-Seq(GSE49402)/Homer	AVCAGGAAGT	1	-0.367	1	250	0.12	5568.1	0.1234
GATA(Zf),IR3/iTreg-Gata3-ChIP-Seq(GSE20898)/Homer	NNNNNBAGATAWYATCTVHN	1	-0.3664	1	18	0.0086	430.5	0.0095
Sox21(HMG)/ESC-SOX21-ChIP-Seq(GSE110505)/Homer	BCCWTTGTBYKV	1	-0.3575	1	235	0.1128	5245.2	0.1162
BORIS(Zf)/K562-CTCFL-ChIP-Seq(GSE32465)/Homer	CNNBRGCGCCCCCTGSTGGC	1	-0.3575	1	82	0.0393	1870.4	0.0415
PAX5(Paired,Homeobox),condensed/GM12878-PAX5-ChIP-Seq(GSE32465)/Homer	GTCACGCTCSCTGM	1	-0.3559	1	19	0.0091	455.5	0.0101
Pdx1(Homeobox)/Islet-Pdx1-ChIP-Seq(SRA008281)/Homer	YCATYAATCA	1	-0.3536	1	125	0.06	2826	0.0626
AT1G72740(MYBrelated)/colamp-AT1G72740-DAP-Seq(GSE60143)/Homer	NNWWAMCCTAAHWNN	1	-0.3512	1	116	0.0557	2627.8	0.0582
At3g09600(MYBrelated)/colamp-At3g09600-DAP-Seq(GSE60143)/Homer	AAAATATCTT	1	-0.3492	1	64	0.0307	1472.9	0.0326
RBPJ:Ebox(?,bHLH)/Panc1-Rbpj1-ChIP-Seq(GSE47459)/Homer	GGGRAARRGRMCAGMTG	1	-0.3445	1	62	0.0298	1429.1	0.0317
STZ(C2H2)/colamp-STZ-DAP-Seq(GSE60143)/Homer	HNBTCACT	1	-0.344	1	962	0.4616	21090.8	0.4674
TCP7(TCP)/col-TCP7-DAP-Seq(GSE60143)/Homer	GTGGGSCCCACHHNN	1	-0.339	1	139	0.0667	3142.6	0.0696
SCRT1(Zf)/HEK293-SCRT1.eGFP-ChIP-Seq(Encode)/Homer	GCAACAGGTG	1	-0.3381	1	42	0.0202	982.3	0.0218
ETS1(ETS)/Jurkat-ETS1-ChIP-Seq(GSE17954)/Homer	ACAGGAAGTG	1	-0.3366	1	218	0.1046	4886	0.1083
At4g38000(C2C2dof)/col-At4g38000-DAP-Seq(GSE60143)/Homer	WWWTWACTTTTT	1	-0.3364	1	198	0.095	4445	0.0985
AT1G23810(Orphan)/col-AT1G23810-DAP-Seq(GSE60143)/Homer	TTCTAGAAGSTTCTA	1	-0.3343	1	5	0.0024	130.3	0.0029
AP-1(bZIP)/ThioMac-PU.1-ChIP-Seq(GSE21512)/Homer	VTGACTCATC	1	-0.3332	1	112	0.0537	2547.8	0.0565
MYB51(MYB)/col-MYB51-DAP-Seq(GSE60143)/Homer	GGTAGGTG	1	-0.3297	1	119	0.0571	2704.5	0.0599
WRKY8(WRKY)/colamp-WRKY8-DAP-Seq(GSE60143)/Homer	CGTTGACTTT	1	-0.3291	1	9	0.0043	227.4	0.005
BHLHA15(bHLH)/NIH3T3-BHLHB8.HA-ChIP-Seq(GSE119782)/Homer	NAMCAGCTGK	1	-0.3289	1	265	0.1272	5923.3	0.1313
BATF(bZIP)/Th17-BATF-ChIP-Seq(GSE39756)/Homer	DATGASTCAT	1	-0.3285	1	101	0.0485	2305.8	0.0511
MYB107(MYB)/col-MYB107-DAP-Seq(GSE60143)/Homer	RGTWGGTRRR	1	-0.3273	1	232	0.1113	5200	0.1152
MYB74(MYB)/colamp-MYB74-DAP-Seq(GSE60143)/Homer	YYYACCTACCWH	1	-0.3271	1	61	0.0293	1414	0.0313
GATA3(Zf)/iTreg-Gata3-ChIP-Seq(GSE20898)/Homer	AGATAASR	1	-0.3232	1	190	0.0912	4277.7	0.0948
ZNF136(Zf)/HEK293-ZNF136.GFP-ChIP-Seq(GSE58341)/Homer	YTKGATAHAGTATTCTWGGTNGGCA	1	-0.316	1	7	0.0034	182	0.004
TRPS1(Zf)/MCF7-TRPS1-ChIP-Seq(GSE107013)/Homer	AGATAAGANN	1	-0.3154	1	259	0.1243	5801.7	0.1286
Nr5a2(NR)/Pancreas-LRH1-ChIP-Seq(GSE34295)/Homer	BTCAAGGTCA	1	-0.3153	1	108	0.0518	2467.5	0.0547
ATHB34(ZFHD)/colamp-ATHB34-DAP-Seq(GSE60143)/Homer	TRATTARS	1	-0.3152	1	96	0.0461	2200.8	0.0488
ZNF675(Zf)/HEK293-ZNF675.GFP-ChIP-Seq(GSE58341)/Homer	ARGAGGMCAAAATGW	1	-0.3136	1	15	0.0072	371.9	0.0082
Tbx5(T-box)/HL1-Tbx5.biotin-ChIP-Seq(GSE21529)/Homer	AGGTGTCA	1	-0.3128	1	516	0.2476	11428.4	0.2533
RARa(NR)/K562-RARa-ChIP-Seq(Encode)/Homer	TTGAMCTTTG	1	-0.3067	1	474	0.2274	10517.6	0.2331
MYB93(MYB)/colamp-MYB93-DAP-Seq(GSE60143)/Homer	GGTAGGTGRD	1	-0.2977	1	158	0.0758	3586.2	0.0795
At2g45680(TCP)/colamp-At2g45680-DAP-Seq(GSE60143)/Homer	GTGGGNCCCACNDND	1	-0.2976	1	10	0.0048	257	0.0057
At2g41835(C2H2)/col-At2g41835-DAP-Seq(GSE60143)/Homer	TTTGAAAA	1	-0.2932	1	73	0.035	1696.2	0.0376
ABF1(bZIP)/Arabidopsis-ABF1-ChIP-Seq(GSE80564)/Homer	CACGTGGC	1	-0.2882	1	172	0.0825	3902.3	0.0865
AT5G59990(C2C2COlike)/colamp-AT5G59990-DAP-Seq(GSE60143)/Homer	TCTCAACCGTTCATT	1	-0.2862	1	3	0.0014	85.3	0.0019
MYB33(MYB)/col-MYB33-DAP-Seq(GSE60143)/Homer	DDTYNGTTAN	1	-0.2837	1	225	0.108	5076.6	0.1125
PQM-1(?)/cElegans-L3-ChIP-Seq(modEncode)/Homer	ACTGATAAGA	1	-0.2833	1	42	0.0202	1000.1	0.0222
Sox3(HMG)/NPC-Sox3-ChIP-Seq(GSE33059)/Homer	CCWTTGTY	1	-0.2829	1	234	0.1123	5275.8	0.1169
Sox17(HMG)/Endoderm-Sox17-ChIP-Seq(GSE61475)/Homer	CCATTGTTYB	1	-0.28	1	82	0.0393	1904.3	0.0422
Brachyury(T-box)/Mesoendoderm-Brachyury-ChIP-exo(GSE54963)/Homer	ANTTMRCASBNNNGTGYKAAN	1	-0.2789	1	29	0.0139	704.4	0.0156
RARg(NR)/ES-RARg-ChIP-Seq(GSE30538)/Homer	AGGTCAAGGTCA	1	-0.2787	1	5	0.0024	137.5	0.003
Zic2(Zf)/ESC-Zic2-ChIP-Seq(SRP197560)/Homer	CHCAGCRGGRGG	1	-0.2722	1	151	0.0725	3447.6	0.0764
bZIP18(bZIP)/colamp-bZIP18-DAP-Seq(GSE60143)/Homer	KGMCAGCTND	1	-0.2705	1	1049	0.5034	23056.2	0.511
PRDM14(Zf)/H1-PRDM14-ChIP-Seq(GSE22767)/Homer	RGGTCTCTAACY	1	-0.2694	1	33	0.0158	800	0.0177
SPL3(SBP)/colamp-SPL3-DAP-Seq(GSE60143)/Homer	WDTTGTACGGAH	1	-0.2681	1	3	0.0014	87.1	0.0019
EAR2(NR)/K562-NR2F6-ChIP-Seq(Encode)/Homer	NRBCARRGGTCA	1	-0.2643	1	240	0.1152	5422.1	0.1202
TCP17(TCP)/col-TCP17-DAP-Seq(GSE60143)/Homer	GTGGTCCCCA	1	-0.264	1	9	0.0043	238.1	0.0053
bHLH122(bHLH)/col100-bHLH122-DAP-Seq(GSE60143)/Homer	NDDCAASTTGHHNWW	1	-0.2574	1	90	0.0432	2095.8	0.0464
Nr5a2(NR)/mES-Nr5a2-ChIP-Seq(GSE19019)/Homer	BTCAAGGTCA	1	-0.2484	1	82	0.0393	1920.7	0.0426
ANAC079(NAC)/colamp-ANAC079-DAP-Seq(GSE60143)/Homer	TACACGCAACCT	1	-0.2463	1	39	0.0187	945.9	0.021
Hoxc9(Homeobox)/Ainv15-Hoxc9-ChIP-Seq(GSE21812)/Homer	GGCCATAAATCA	1	-0.2456	1	61	0.0293	1447.2	0.0321
AT1G10720(BSD)/col-AT1G10720-DAP-Seq(GSE60143)/Homer	TTCTAGAAKCTTCTA	1	-0.243	1	3	0.0014	90.5	0.002
HNF1b(Homeobox)/PDAC-HNF1B-ChIP-Seq(GSE64557)/Homer	GTTAATNATTAA	1	-0.243	1	14	0.0067	364	0.0081
MYB61(MYB)/colamp-MYB61-DAP-Seq(GSE60143)/Homer	HCYACCTACC	1	-0.2408	1	202	0.0969	4601.2	0.102
HIF2a(bHLH)/785_O-HIF2a-ChIP-Seq(GSE34871)/Homer	GCACGTACCC	1	-0.24	1	81	0.0389	1902.9	0.0422
AT1G24250(Orphan)/col-AT1G24250-DAP-Seq(GSE60143)/Homer	KTDGTTGGTDGTTGG	1	-0.2385	1	29	0.0139	717.8	0.0159
bHLHE41(bHLH)/proB-Bhlhe41-ChIP-Seq(GSE93764)/Homer	KCACGTGMCN	1	-0.2367	1	257	0.1233	5821.2	0.129
RUNX-AML(Runt)/CD4+-PolII-ChIP-Seq(Barski_et_al.)/Homer	GCTGTGGTTW	1	-0.225	1	91	0.0437	2136.2	0.0473
MYB63(MYB)/col-MYB63-DAP-Seq(GSE60143)/Homer	BHYACCWACCHH	1	-0.223	1	65	0.0312	1550	0.0344
HIF-1b(HLH)/T47D-HIF1b-ChIP-Seq(GSE59937)/Homer	RTACGTGC	1	-0.22	1	243	0.1166	5527.8	0.1225
MYB57(MYB)/col-MYB57-DAP-Seq(GSE60143)/Homer	TTACCTAACT	1	-0.2149	1	45	0.0216	1096.1	0.0243
LHX9(Homeobox)/Hct116-LHX9.V5-ChIP-Seq(GSE116822)/Homer	NGCTAATTAG	1	-0.2143	1	186	0.0893	4268.3	0.0946
Oct6(POU,Homeobox)/NPC-Pou3f1-ChIP-Seq(GSE35496)/Homer	WATGCAAATGAG	1	-0.2143	1	51	0.0245	1234.4	0.0274
E-box(bHLH)/Promoter/Homer	SSGGTCACGTGA	1	-0.2058	1	16	0.0077	421.1	0.0093
VND6(NAC)/col-VND6-DAP-Seq(GSE60143)/Homer	DCTTNHTTTTYAMGY	1	-0.2003	1	161	0.0773	3724	0.0825
Bapx1(Homeobox)/VertebralCol-Bapx1-ChIP-Seq(GSE36672)/Homer	TTRAGTGSYK	1	-0.1991	1	348	0.167	7867.7	0.1744
Ascl2(bHLH)/ESC-Ascl2-ChIP-Seq(GSE97712)/Homer	SSRGCAGCTGCH	1	-0.1989	1	245	0.1176	5592.1	0.1239
MYB94(MYB)/col-MYB94-DAP-Seq(GSE60143)/Homer	WGGTRGTTGGKA	1	-0.1962	1	47	0.0226	1151.9	0.0255
NF-E2(bZIP)/K562-NFE2-ChIP-Seq(GSE31477)/Homer	GATGACTCAGCA	1	-0.1954	1	15	0.0072	400.6	0.0089
AT1G47655(C2C2dof)/colamp-AT1G47655-DAP-Seq(GSE60143)/Homer	YHACTTTTTS	1	-0.1932	1	583	0.2798	13030.8	0.2888
MYB67(MYB)/col-MYB67-DAP-Seq(GSE60143)/Homer	YYYACCTAAC	1	-0.1918	1	117	0.0561	2744.7	0.0608
AT2G01818(PLATZ)/col-AT2G01818-DAP-Seq(GSE60143)/Homer	TCTAGAABSTTC	1	-0.1898	1	21	0.0101	546.3	0.0121
ANAC016(NAC)/col-ANAC016-DAP-Seq(GSE60143)/Homer	WNCTTGNNNNNCAMG	1	-0.1885	1	126	0.0605	2949.8	0.0654
ZBTB33(Zf)/GM12878-ZBTB33-ChIP-Seq(GSE32465)/Homer	GGVTCTCGCGAGAAC	1	-0.1843	1	12	0.0058	330.1	0.0073
GLI3(Zf)/Limb-GLI3-ChIP-Chip(GSE11077)/Homer	CGTGGGTGGTCC	1	-0.1835	1	23	0.011	596.3	0.0132
WRKY20(WRKY)/col-WRKY20-DAP-Seq(GSE60143)/Homer	CKTTGACYWD	1	-0.183	1	79	0.0379	1891.8	0.0419
Sox15(HMG)/CPA-Sox15-ChIP-Seq(GSE62909)/Homer	RAACAATGGN	1	-0.1803	1	135	0.0648	3158.1	0.07
Tcf7(HMG)/GM12878-TCF7-ChIP-Seq(Encode)/Homer	CTTTGATGTGSB	1	-0.1802	1	37	0.0178	927.2	0.0205
HSF3(HSF)/colamp-HSF3-DAP-Seq(GSE60143)/Homer	NTTCTAGAAKCTTCT	1	-0.1766	1	148	0.071	3453.9	0.0765
ZNF416(Zf)/HEK293-ZNF416.GFP-ChIP-Seq(GSE58341)/Homer	WDNCTGGGCA	1	-0.1724	1	268	0.1286	6131.7	0.1359
DAG2(C2C2dof)/col-DAG2-DAP-Seq(GSE60143)/Homer	WWTTHACTTTTT	1	-0.1714	1	286	0.1372	6531.2	0.1447
EMB1789(C3H)/col-EMB1789-DAP-Seq(GSE60143)/Homer	TWTTTACCGYND	1	-0.1709	1	45	0.0216	1118.4	0.0248
Unknown6/Drosophila-Promoters/Homer	AATTTTAAAA	1	-0.1684	1	134	0.0643	3146.2	0.0697
Fosl2(bZIP)/3T3L1-Fosl2-ChIP-Seq(GSE56872)/Homer	NATGASTCABNN	1	-0.1677	1	52	0.025	1282.1	0.0284
SGR5(C2H2)/colamp-SGR5-DAP-Seq(GSE60143)/Homer	TTTGTCTTTTTT	1	-0.1655	1	74	0.0355	1789.4	0.0397
FUS3(ABI3VP1)/col-FUS3-DAP-Seq(GSE60143)/Homer	DNNWTNTGCATGKNN	1	-0.1625	1	124	0.0595	2926.5	0.0649
At3g24120(G2like)/col-At3g24120-DAP-Seq(GSE60143)/Homer	NWWAGMATMW	1	-0.1599	1	567	0.2721	12731.7	0.2822
ZNF317(Zf)/HEK293-ZNF317.GFP-ChIP-Seq(GSE58341)/Homer	GTCWGCTGTYYCTCT	1	-0.1578	1	10	0.0048	288.6	0.0064
BIM3(bHLH)/col-BIM3-DAP-Seq(GSE60143)/Homer	TWVTCACGTGAB	1	-0.1574	1	18	0.0086	486.5	0.0108
ABF1/SacCer-Promoters/Homer	CGTRNAAARTGA	1	-0.1566	1	39	0.0187	987	0.0219
AT3G10580(MYBrelated)/colamp-AT3G10580-DAP-Seq(GSE60143)/Homer	TACCTAACWNHW	1	-0.1484	1	42	0.0202	1061.9	0.0235
TCF4(bHLH)/SHSY5Y-TCF4-ChIP-Seq(GSE96915)/Homer	SMCATCTGKH	1	-0.1484	1	262	0.1257	6028.7	0.1336
REST-NRSF(Zf)/Jurkat-NRSF-ChIP-Seq/Homer	GGMGCTGTCCATGGTGCTGA	1	-0.1475	1	1	0.0005	43.6	0.001
PSE(SNAPc)/K562-mStart-Seq/Homer	WAVTCACCMTAASYDAAAAG	1	-0.1456	1	52	0.025	1296.3	0.0287
WRKY46(WRKY)/colamp-WRKY46-DAP-Seq(GSE60143)/Homer	AAAGTCAACGSN	1	-0.1447	1	4	0.0019	134.7	0.003
Zic3(Zf)/mES-Zic3-ChIP-Seq(GSE37889)/Homer	GGCCYCCTGCTGDGH	1	-0.143	1	175	0.084	4093.6	0.0907
At1g25550(G2like)/colamp-At1g25550-DAP-Seq(GSE60143)/Homer	NAGATTCY	1	-0.1399	1	209	0.1003	4858.4	0.1077
Pax8(Paired,Homeobox)/Thyroid-Pax8-ChIP-Seq(GSE26938)/Homer	GTCATGCHTGRCTGS	1	-0.1397	1	63	0.0302	1555.3	0.0345
Rbpj1(?)/Panc1-Rbpj1-ChIP-Seq(GSE47459)/Homer	HTTTCCCASG	1	-0.1395	1	250	0.12	5773.5	0.128
E2F(E2F)/Hela-CellCycle-Expression/Homer	TTSGCGCGAAAA	1	-0.1385	1	12	0.0058	345.6	0.0077
EBF2(EBF)/BrownAdipose-EBF2-ChIP-Seq(GSE97114)/Homer	NABTCCCWDGGGAVH	1	-0.1383	1	237	0.1137	5485.9	0.1216
Esrrb(NR)/mES-Esrrb-ChIP-Seq(GSE11431)/Homer	KTGACCTTGA	1	-0.1378	1	88	0.0422	2131.7	0.0472
MYB55(MYB)/colamp-MYB55-DAP-Seq(GSE60143)/Homer	YACCWAMC	1	-0.1368	1	134	0.0643	3177.3	0.0704
MYB39(MYB)/col-MYB39-DAP-Seq(GSE60143)/Homer	WWAARKTAGGTGRAA	1	-0.1359	1	12	0.0058	346.7	0.0077
EBF1(EBF)/Near-E2A-ChIP-Seq(GSE21512)/Homer	GTCCCCWGGGGA	1	-0.1339	1	326	0.1564	7469.5	0.1655
Hoxd10(Homeobox)/ChickenMSG-Hoxd10.Flag-ChIP-Seq(GSE86088)/Homer	GGCMATGAAA	1	-0.1335	1	160	0.0768	3767.2	0.0835
Max(bHLH)/K562-Max-ChIP-Seq(GSE31477)/Homer	RCCACGTGGYYN	1	-0.1328	1	107	0.0513	2569.1	0.0569
Sox6(HMG)/Myotubes-Sox6-ChIP-Seq(GSE32627)/Homer	CCATTGTTNY	1	-0.125	1	202	0.0969	4721.5	0.1046
NTM1(NAC)/col-NTM1-DAP-Seq(GSE60143)/Homer	ACTTRTARAASAAGT	1	-0.1236	1	64	0.0307	1591.8	0.0353
MYB99(MYB)/colamp-MYB99-DAP-Seq(GSE60143)/Homer	GGTAGGTG	1	-0.1234	1	118	0.0566	2829	0.0627
Prop1(Homeobox)/GHFT1-PROP1.biotin-ChIP-Seq(GSE77302)/Homer	NTAATBNAATTA	1	-0.1226	1	73	0.035	1800.8	0.0399
MYB44(MYB)/colamp-MYB44-DAP-Seq(GSE60143)/Homer	CVGTTWWKTCNGTTA	1	-0.1209	1	4	0.0019	140.6	0.0031
AT4G37180(G2like)/col-AT4G37180-DAP-Seq(GSE60143)/Homer	AGAATCTTNN	1	-0.1204	1	224	0.1075	5220.3	0.1157
FEA4(bZIP)/Corn-FEA4-ChIP-Seq(GSE61954)/Homer	TGACGTCACS	1	-0.1203	1	167	0.0801	3941.1	0.0873
At1g72010(TCP)/colamp-At1g72010-DAP-Seq(GSE60143)/Homer	GGDCCCAC	1	-0.1191	1	117	0.0561	2811	0.0623
Oct2(POU,Homeobox)/Bcell-Oct2-ChIP-Seq(GSE21512)/Homer	ATATGCAAAT	1	-0.1189	1	37	0.0178	962.7	0.0213
RORg(NR)/Liver-Rorc-ChIP-Seq(GSE101115)/Homer	WAABTAGGTCAV	1	-0.1178	1	9	0.0043	276.5	0.0061
n-Myc(bHLH)/mES-nMyc-ChIP-Seq(GSE11431)/Homer	VRCCACGTGG	1	-0.1126	1	140	0.0672	3341.1	0.074
TFE3(bHLH)/MEF-TFE3-ChIP-Seq(GSE75757)/Homer	GTCACGTGACYV	1	-0.1119	1	8	0.0038	252.6	0.0056
AGL95(ND)/col-AGL95-DAP-Seq(GSE60143)/Homer	TTCTAGAAGCTTCTA	1	-0.1116	1	12	0.0058	356.4	0.0079
At5g08330(TCP)/col-At5g08330-DAP-Seq(GSE60143)/Homer	GGRCCCAC	1	-0.1092	1	135	0.0648	3232.3	0.0716
TATA-box/SacCer-Promoters/Homer	BBHWTATATA	1	-0.1082	1	56	0.0269	1418.7	0.0314
AT4G26030(C2H2)/col-AT4G26030-DAP-Seq(GSE60143)/Homer	BYYACCWACY	1	-0.1067	1	120	0.0576	2894.1	0.0641
Hnf6b(Homeobox)/LNCaP-Hnf6b-ChIP-Seq(GSE106305)/Homer	TATTGAYY	1	-0.1026	1	109	0.0523	2649	0.0587
E2A(bHLH),near_PU.1/Bcell-PU.1-ChIP-Seq(GSE21512)/Homer	NVCACCTGBN	1	-0.1011	1	307	0.1473	7104.3	0.1574
TCFL2(HMG)/K562-TCF7L2-ChIP-Seq(GSE29196)/Homer	ACWTCAAAGG	1	-0.1007	1	18	0.0086	513.3	0.0114
HSF7(HSF)/colamp-HSF7-DAP-Seq(GSE60143)/Homer	TTCTAGAAGCTTCTA	1	-0.1002	1	25	0.012	686.9	0.0152
Sox10(HMG)/SciaticNerve-Sox3-ChIP-Seq(GSE35132)/Homer	CCWTTGTYYB	1	-0.09962	1	224	0.1075	5253.8	0.1164
ZSCAN22(Zf)/HEK293-ZSCAN22.GFP-ChIP-Seq(GSE58341)/Homer	SMCAGTCWGAKGGAGGAGGC	1	-0.09648	1	13	0.0062	389.3	0.0086
c-Myc(bHLH)/mES-cMyc-ChIP-Seq(GSE11431)/Homer	VVCCACGTGG	1	-0.09476	1	86	0.0413	2129.8	0.0472
ANAC087(NAC)/col-ANAC087-DAP-Seq(GSE60143)/Homer	WVCKTGHNNNWCAMG	1	-0.09384	1	44	0.0211	1148.3	0.0254
Brn2(POU,Homeobox)/NPC-Brn2-ChIP-Seq(GSE35496)/Homer	ATGAATATTC	1	-0.09327	1	11	0.0053	339.7	0.0075
E2A(bHLH)/proBcell-E2A-ChIP-Seq(GSE21978)/Homer	DNRCAGCTGY	1	-0.09128	1	312	0.1497	7235.3	0.1603
STOP1(C2H2)/colamp-STOP1-DAP-Seq(GSE60143)/Homer	DTATCTGGKGRAGGT	1	-0.09093	1	57	0.0274	1458.4	0.0323
ERRg(NR)/Kidney-ESRRG-ChIP-Seq(GSE104905)/Homer	GTGACCTTGRVN	1	-0.09091	1	127	0.0609	3075.1	0.0681
Atf7(bZIP)/3T3L1-Atf7-ChIP-Seq(GSE56872)/Homer	NGRTGACGTCAY	1	-0.09069	1	80	0.0384	1995.7	0.0442
VND2(NAC)/col-VND2-DAP-Seq(GSE60143)/Homer	DNCKTNNNNNNNAAG	1	-0.08967	1	126	0.0605	3054.2	0.0677
Gli2(Zf)/GM2-Gli2-ChIP-Chip(GSE112702)/Homer	YSTGGGTGGTCT	1	-0.08952	1	51	0.0245	1318	0.0292
FOXK2(Forkhead)/U2OS-FOXK2-ChIP-Seq(E-MTAB-2204)/Homer	SCHTGTTTACAT	1	-0.08606	1	65	0.0312	1651.8	0.0366
SND3(NAC)/col-SND3-DAP-Seq(GSE60143)/Homer	CTTNHNNNDNAAGNH	1	-0.08314	1	97	0.0465	2398	0.0531
WRKY43(WRKY)/colamp-WRKY43-DAP-Seq(GSE60143)/Homer	NCGTTGACTTTT	1	-0.07885	1	31	0.0149	849.2	0.0188
RORgt(NR)/EL4-RORgt.Flag-ChIP-Seq(GSE56019)/Homer	AAYTAGGTCA	1	-0.07875	1	11	0.0053	347.3	0.0077
RORgt(NR)/EL4-RORgt.Flag-ChIP-Seq(GSE56019)/Homer	AAYTAGGTCA	1	-0.07875	1	11	0.0053	347.3	0.0077
Tlx?(NR)/NPC-H3K4me1-ChIP-Seq(GSE16256)/Homer	CTGGCAGSCTGCCA	1	-0.07827	1	74	0.0355	1871.9	0.0415
AT3G10113(MYBrelated)/col-AT3G10113-DAP-Seq(GSE60143)/Homer	WNAAATATCWWN	1	-0.0777	1	56	0.0269	1449.9	0.0321
AT1G20910(ARID)/col-AT1G20910-DAP-Seq(GSE60143)/Homer	THAATTRAWN	1	-0.07612	1	200	0.096	4757.3	0.1054
Twist(bHLH)/HMLE-TWIST1-ChIP-Seq(Chang_et_al)/Homer	VCAKCTGGNNNCCAGMTGBN	1	-0.07593	1	14	0.0067	427.2	0.0095
MITF(bHLH)/MastCells-MITF-ChIP-Seq(GSE48085)/Homer	RTCATGTGAC	1	-0.07575	1	126	0.0605	3076.5	0.0682
Bach1(bZIP)/K562-Bach1-ChIP-Seq(GSE31477)/Homer	AWWNTGCTGAGTCAT	1	-0.07567	1	7	0.0034	241.7	0.0054
RAR:RXR(NR),DR5/ES-RAR-ChIP-Seq(GSE56893)/Homer	RGGTCADNNAGAGGTCAV	1	-0.07472	1	2	0.001	94	0.0021
TCP1(TCP)/col-TCP1-DAP-Seq(GSE60143)/Homer	GGGGGCCCMMCN	1	-0.07453	1	100	0.048	2481	0.055
WRKY28(WRKY)/col-WRKY28-DAP-Seq(GSE60143)/Homer	BGTTGACTWH	1	-0.07431	1	144	0.0691	3490.2	0.0773
GATA(Zf),IR4/iTreg-Gata3-ChIP-Seq(GSE20898)/Homer	NAGATWNBNATCTNN	1	-0.07263	1	5	0.0024	186.3	0.0041
bHLH130(bHLH)/col-bHLH130-DAP-Seq(GSE60143)/Homer	GCAACTTG	1	-0.07156	1	67	0.0321	1716.8	0.038
AP-2gamma(AP2)/MCF7-TFAP2C-ChIP-Seq(GSE21234)/Homer	SCCTSAGGSCAW	1	-0.07132	1	387	0.1857	8951.6	0.1984
ZBTB12(Zf)/HEK293-ZBTB12.GFP-ChIP-Seq(GSE58341)/Homer	NGNTCTAGAACCNGV	1	-0.07078	1	54	0.0259	1410.1	0.0313
SMB(NAC)/colamp-SMB-DAP-Seq(GSE60143)/Homer	CTTVNNNNDBAAGHW	1	-0.06845	1	124	0.0595	3043.4	0.0674
bHLHE40(bHLH)/HepG2-BHLHE40-ChIP-Seq(GSE31477)/Homer	KCACGTGMCN	1	-0.06783	1	57	0.0274	1485	0.0329
FOXA1:AR(Forkhead,NR)/LNCAP-AR-ChIP-Seq(GSE27824)/Homer	AGTAAACAAAAAAGAACAND	1	-0.06535	1	4	0.0019	160.3	0.0036
AGL25(MADS)/colamp-AGL25-DAP-Seq(GSE60143)/Homer	TTTCCATWTWTGGAA	1	-0.06535	1	4	0.0019	160.7	0.0036
THRb(NR)/HepG2-THRb.Flag-ChIP-Seq(Encode)/Homer	GGTCACCTGAGGTCA	1	-0.06469	1	117	0.0561	2889.7	0.064
CLOCK(bHLH)/Liver-Clock-ChIP-Seq(GSE39860)/Homer	GHCACGTG	1	-0.06458	1	89	0.0427	2241.2	0.0497
RORa(NR)/Liver-Rora-ChIP-Seq(GSE101115)/Homer	AAWCTAGGTCARDNN	1	-0.06361	1	15	0.0072	462.7	0.0103
LCL1(MYBrelated)/colamp-LCL1-DAP-Seq(GSE60143)/Homer	NAAAATATCTWHWWN	1	-0.06337	1	13	0.0062	410.8	0.0091
ANAC057(NAC)/colamp-ANAC057-DAP-Seq(GSE60143)/Homer	DVCKTGNNNNNCAMG	1	-0.0625	1	105	0.0504	2616.3	0.058
bHLH74(bHLH)/col-bHLH74-DAP-Seq(GSE60143)/Homer	DRATCACGTGAB	1	-0.06208	1	50	0.024	1326	0.0294
Ascl1(bHLH)/NeuralTubes-Ascl1-ChIP-Seq(GSE55840)/Homer	NNVVCAGCTGBN	1	-0.05922	1	335	0.1607	7829.7	0.1735
PIF7(bHLH)/col-PIF7-DAP-Seq(GSE60143)/Homer	CCACGTGGNH	1	-0.05763	1	37	0.0178	1018.8	0.0226
Tal1	CATCTG	1	-0.05733	1	227	0.1089	5411.5	0.1199
EIL4(EIL)/Tomato-EIL4-ChIP-Seq(GSE116581)/Homer	GATTCAWTGAAT	1	-0.05702	1	7	0.0034	252.7	0.0056
RVE1(MYBrelated)/col-RVE1-DAP-Seq(GSE60143)/Homer	AAATATCT	1	-0.05605	1	68	0.0326	1763.3	0.0391
ZNF322(Zf)/HEK293-ZNF322.GFP-ChIP-Seq(GSE58341)/Homer	GAGCCTGGTACTGWGCCTGR	1	-0.05441	1	50	0.024	1337.7	0.0296
MYB58(MYB)/colamp-MYB58-DAP-Seq(GSE60143)/Homer	YYYACCWACC	1	-0.05359	1	113	0.0542	2819.7	0.0625
JGL(C2H2)/col-JGL-DAP-Seq(GSE60143)/Homer	ACYTTCAGTT	1	-0.05323	1	238	0.1142	5671.9	0.1257
NFE2L2(bZIP)/HepG2-NFE2L2-ChIP-Seq(Encode)/Homer	AWWWTGCTGAGTCAT	1	-0.05273	1	7	0.0034	255.7	0.0057
Sox2(HMG)/mES-Sox2-ChIP-Seq(GSE11431)/Homer	BCCATTGTTC	1	-0.05176	1	103	0.0494	2591.8	0.0574
Pit1+1bp(Homeobox)/GCrat-Pit1-ChIP-Seq(GSE58009)/Homer	ATGCATAATTCA	1	-0.05093	1	32	0.0154	904.4	0.02
VND1(NAC)/col-VND1-DAP-Seq(GSE60143)/Homer	CTTRWDNHWYAAGYW	1	-0.05061	1	105	0.0504	2640.2	0.0585
Unknown1/Arabidopsis-Promoters/Homer	RGGGTAWWWTHGTAA	1	-0.04921	1	4	0.0019	169	0.0037
CCA(Myb)/Arabidopsis-CCA.GFP-ChIP-Seq(GSE70533)/Homer	AGATATYTTT	1	-0.04912	1	97	0.0465	2457.2	0.0545
WRKY29(WRKY)/colamp-WRKY29-DAP-Seq(GSE60143)/Homer	MGTTGACTTT	1	-0.04789	1	113	0.0542	2832.3	0.0628
LHY(Myb)/Seedling-LHY-ChIP-Seq(GSE52175)/Homer	ADAAATATCT	1	-0.04738	1	112	0.0537	2810.1	0.0623
HSFA1E(HSF)/col-HSFA1E-DAP-Seq(GSE60143)/Homer	TTCTAGAAGCTTCTA	1	-0.04665	1	9	0.0043	316.3	0.007
Ik-1	NHTTGGGAATRCC	1	-0.04618	1	2084	1	45123.2	1
EPR1(MYBrelated)/colamp-EPR1-DAP-Seq(GSE60143)/Homer	AAATATCT	1	-0.04482	1	46	0.0221	1256.6	0.0278
LHY1(MYBrelated)/col-LHY1-DAP-Seq(GSE60143)/Homer	AAATATCT	1	-0.04482	1	46	0.0221	1256.6	0.0278
MYB121(MYB)/col-MYB121-DAP-Seq(GSE60143)/Homer	YNTACCTAACWW	1	-0.04473	1	30	0.0144	863.6	0.0191
ETS:E-box(ETS,bHLH)/HPC7-Scl-ChIP-Seq(GSE22178)/Homer	AGGAARCAGCTG	1	-0.0444	1	8	0.0038	290.8	0.0064
TCP16(TCP)/colamp-TCP16-DAP-Seq(GSE60143)/Homer	GTGGDCCYNNNNNNN	1	-0.0432	1	134	0.0643	3330.8	0.0738
Pit1(Homeobox)/GCrat-Pit1-ChIP-Seq(GSE58009)/Homer	ATGMATATDC	1	-0.04259	1	121	0.0581	3031.8	0.0672
p53(p53)/mES-cMyc-ChIP-Seq(GSE11431)/Homer	ACATGCCCGGGCAT	1	-0.04208	1	1	0.0005	69.9	0.0015
Pax7(Paired,Homeobox),long/Myoblast-Pax7-ChIP-Seq(GSE25064)/Homer	TAATCHGATTAC	1	-0.04208	1	1	0.0005	69.7	0.0015
LXRE(NR),DR4/RAW-LXRb.biotin-ChIP-Seq(GSE21512)/Homer	RGGTTACTANAGGTCA	1	-0.04195	1	4	0.0019	174.8	0.0039
ELF5(ETS)/T47D-ELF5-ChIP-Seq(GSE30407)/Homer	ACVAGGAAGT	1	-0.04142	1	133	0.0638	3312.3	0.0734
AT2G28920(ND)/col-AT2G28920-DAP-Seq(GSE60143)/Homer	WAGATATTTWTW	1	-0.04105	1	35	0.0168	993.4	0.022
AT5G60130(ABI3VP1)/col-AT5G60130-DAP-Seq(GSE60143)/Homer	WTTYTAAGVAAA	1	-0.04044	1	273	0.131	6504.8	0.1442
WRKY50(WRKY)/col-WRKY50-DAP-Seq(GSE60143)/Homer	NNTTGACTWNNGNNN	1	-0.04002	1	112	0.0537	2829.5	0.0627
HSFA6A(HSF)/col-HSFA6A-DAP-Seq(GSE60143)/Homer	RGAAGNTTCTAGAAN	1	-0.03903	1	3	0.0014	144.6	0.0032
WRKY33(WRKY)/col-WRKY33-DAP-Seq(GSE60143)/Homer	CGTTGACYAW	1	-0.03881	1	87	0.0417	2247.4	0.0498
HSFB4(HSF)/col-HSFB4-DAP-Seq(GSE60143)/Homer	TTCTAGAAGCTTCTA	1	-0.03838	1	2	0.001	110.5	0.0024
HEB(bHLH)/mES-Heb-ChIP-Seq(GSE53233)/Homer	VCAGCTGBNN	1	-0.03768	1	409	0.1963	9562.7	0.2119
ANAC070(NAC)/colamp-ANAC070-DAP-Seq(GSE60143)/Homer	CTTRHDNHNBAAGHW	1	-0.03728	1	149	0.0715	3694.8	0.0819
ANAC071(NAC)/col-ANAC071-DAP-Seq(GSE60143)/Homer	DNCKTNDNNNHNAAG	1	-0.03656	1	112	0.0537	2839.3	0.0629
Dorsal(RHD)/Embryo-dl-ChIP-Seq(GSE65441)/Homer	GGGAAAAMCCCG	1	-0.03645	1	44	0.0211	1223.9	0.0271
CUC3(NAC)/col-CUC3-DAP-Seq(GSE60143)/Homer	TRCKTGWNNNACAMG	1	-0.03644	1	42	0.0202	1174.5	0.026
LEF1(HMG)/H1-LEF1-ChIP-Seq(GSE64758)/Homer	CCTTTGATST	1	-0.03609	1	85	0.0408	2207.1	0.0489
Snail1(Zf)/LS174T-SNAIL1.HA-ChIP-Seq(GSE127183)/Homer	TRCACCTGCY	1	-0.03557	1	163	0.0782	4022.1	0.0891
NF1(CTF)/LNCAP-NF1-ChIP-Seq(Unpublished)/Homer	CYTGGCABNSTGCCAR	1	-0.03554	1	65	0.0312	1733.9	0.0384
CUC1(NAC)/col-CUC1-DAP-Seq(GSE60143)/Homer	TACTTGTNNNACAAG	1	-0.0353	1	55	0.0264	1493.3	0.0331
Nur77(NR)/K562-NR4A1-ChIP-Seq(GSE31363)/Homer	TGACCTTTNCNT	1	-0.03424	1	15	0.0072	493.9	0.0109
WRKY26(WRKY)/colamp-WRKY26-DAP-Seq(GSE60143)/Homer	CGTTGACTWDKN	1	-0.03388	1	50	0.024	1375.2	0.0305
CUC2(NAC)/colamp-CUC2-DAP-Seq(GSE60143)/Homer	TRCKTGTNNNWCAMG	1	-0.03383	1	43	0.0206	1204.1	0.0267
USF1(bHLH)/GM12878-Usf1-ChIP-Seq(GSE32465)/Homer	SGTCACGTGR	1	-0.03379	1	76	0.0365	2000.3	0.0443
c-Myc(bHLH)/LNCAP-cMyc-ChIP-Seq(Unpublished)/Homer	VCCACGTG	1	-0.03256	1	116	0.0557	2945.9	0.0653
Pax7(Paired,Homeobox)/Myoblast-Pax7-ChIP-Seq(GSE25064)/Homer	TAATCAATTA	1	-0.03175	1	5	0.0024	214.5	0.0048
HIC1(Zf)/Treg-ZBTB29-ChIP-Seq(GSE99889)/Homer	TGCCAGCB	1	-0.03072	1	494	0.237	11489	0.2546
ANAC062(NAC)/colamp-ANAC062-DAP-Seq(GSE60143)/Homer	TACTTANTNWNYAAG	1	-0.03056	1	50	0.024	1383.3	0.0307
BIM2(bHLH)/col-BIM2-DAP-Seq(GSE60143)/Homer	NNNNCACGTGNN	1	-0.02961	1	124	0.0595	3142.5	0.0696
IRF8(IRF)/BMDM-IRF8-ChIP-Seq(GSE77884)/Homer	GRAASTGAAAST	1	-0.0295	1	64	0.0307	1725	0.0382
Pknox1(Homeobox)/ES-Prep1-ChIP-Seq(GSE63282)/Homer	SCTGTCAVTCAV	1	-0.02907	1	39	0.0187	1116.1	0.0247
ANAC028(NAC)/col-ANAC028-DAP-Seq(GSE60143)/Homer	WRCTTGNNNNNCAAG	1	-0.02906	1	96	0.0461	2488.6	0.0552
Sox4(HMG)/proB-Sox4-ChIP-Seq(GSE50066)/Homer	YCTTTGTTCC	1	-0.02774	1	108	0.0518	2775.4	0.0615
GLIS3(Zf)/Thyroid-Glis3.GFP-ChIP-Seq(GSE103297)/Homer	CTCCCTGGGAGGCCN	1	-0.02726	1	492	0.2361	11467.1	0.2541
EIN3(EIL)/col-EIN3-DAP-Seq(GSE60143)/Homer	ARATTCAATGWATYT	1	-0.02672	1	10	0.0048	367.5	0.0081
Pax7(Paired,Homeobox),longest/Myoblast-Pax7-ChIP-Seq(GSE25064)/Homer	NTAATTDGCYAATTANNWWD	1	-0.02629	1	1	0.0005	79.3	0.0018
At2g01060(G2like)/colamp-At2g01060-DAP-Seq(GSE60143)/Homer	AGATKCBNWW	1	-0.02589	1	511	0.2452	11898.1	0.2637
IRF1(IRF)/PBMC-IRF1-ChIP-Seq(GSE43036)/Homer	GAAAGTGAAAGT	1	-0.02586	1	35	0.0168	1024.1	0.0227
Zac1(Zf)/Neuro2A-Plagl1-ChIP-Seq(GSE75942)/Homer	HAWGRGGCCM	1	-0.02368	1	693	0.3325	15930.7	0.353
MYB49(MYB)/col-MYB49-DAP-Seq(GSE60143)/Homer	ARKTAGGTRR	1	-0.0218	1	128	0.0614	3269.4	0.0725
Bcl11a(Zf)/HSPC-BCL11A-ChIP-Seq(GSE104676)/Homer	TYTGACCASWRG	1	-0.02066	1	115	0.0552	2970.3	0.0658
HRE(HSF)/HepG2-HSF1-ChIP-Seq(GSE31477)/Homer	BSTTCTRGAABVTTCYAGAA	1	-0.02041	1	20	0.0096	652.5	0.0145
Pho2(bHLH)/Yeast-Pho2-ChIP-Seq(GSE29506)/Homer	CCCACGTGCT	1	-0.02001	1	89	0.0427	2358.1	0.0523
PIF5ox(bHLH)/Arabidopsis-PIF5ox-ChIP-Seq(GSE35062)/Homer	BCACGTGVDN	1	-0.01931	1	153	0.0734	3865.4	0.0857
Cbf1(bHLH)/Yeast-Cbf1-ChIP-Seq(GSE29506)/Homer	TCACGTGAYH	1	-0.01875	1	36	0.0173	1070.3	0.0237
AT2G33550(Trihelix)/colamp-AT2G33550-DAP-Seq(GSE60143)/Homer	TTTAAGGGCAYTTTT	1	-0.01783	1	256	0.1228	6241.3	0.1383
PU.1:IRF8(ETS:IRF)/pDC-Irf8-ChIP-Seq(GSE66899)/Homer	GGAAGTGAAAST	1	-0.01769	1	37	0.0178	1100	0.0244
ANAC092(NAC)/colamp-ANAC092-DAP-Seq(GSE60143)/Homer	WRCKTGWNNNWCAMG	1	-0.01759	1	56	0.0269	1572.2	0.0348
VND4(NAC)/colamp-VND4-DAP-Seq(GSE60143)/Homer	WRCTTGWANWWCAAG	1	-0.01749	1	92	0.0441	2442.7	0.0541
Nkx2.5(Homeobox)/HL1-Nkx2.5.biotin-ChIP-Seq(GSE21529)/Homer	RRSCACTYAA	1	-0.01699	1	374	0.1795	8915.5	0.1976
HIF-1a(bHLH)/MCF7-HIF1a-ChIP-Seq(GSE28352)/Homer	TACGTGCV	1	-0.01681	1	47	0.0226	1353.7	0.03
ANAC058(NAC)/col-ANAC058-DAP-Seq(GSE60143)/Homer	TWCTTGTDNNACAAG	1	-0.01613	1	73	0.035	1993.8	0.0442
AP-2alpha(AP2)/Hela-AP2alpha-ChIP-Seq(GSE31477)/Homer	ATGCCCTGAGGC	1	-0.01471	1	283	0.1358	6882.7	0.1525
PRDM1(Zf)/Hela-PRDM1-ChIP-Seq(GSE31477)/Homer	ACTTTCACTTTC	1	-0.01376	1	88	0.0422	2368.7	0.0525
Hoxa10(Homeobox)/ChickenMSG-Hoxa10.Flag-ChIP-Seq(GSE86088)/Homer	GGYAATGAAA	1	-0.01366	1	74	0.0355	2031.5	0.045
WRKY18(WRKY)/col-WRKY18-DAP-Seq(GSE60143)/Homer	NNNTTGACYWNNNNN	1	-0.01357	1	195	0.0936	4879.3	0.1081
Tbox:Smad(T-box,MAD)/ESCd5-Smad2_3-ChIP-Seq(GSE29422)/Homer	AGGTGHCAGACA	1	-0.01316	1	29	0.0139	912.8	0.0202
Unknown2/Drosophila-Promoters/Homer	CATCMCTA	1	-0.01298	1	204	0.0979	5092.3	0.1129
ANAC053(NAC)/colamp-ANAC053-DAP-Seq(GSE60143)/Homer	TDCTTGNNNNNCAAG	1	-0.01281	1	73	0.035	2012.4	0.0446
Pho4(bHLH)/Yeast-Pho4-ChIP-Seq(GSE29506)/Homer	AAGCACGTGBGD	1	-0.01259	1	36	0.0173	1095	0.0243
ANAC020(NAC)/col-ANAC020-DAP-Seq(GSE60143)/Homer	DVCKTGHNNNDCAAG	1	-0.01225	1	85	0.0408	2306.6	0.0511
GATA3(Zf),DR8/iTreg-Gata3-ChIP-Seq(GSE20898)/Homer	AGATSTNDNNDSAGATAASN	1	-0.01157	1	4	0.0019	213	0.0047
MYB113(MYB)/col-MYB113-DAP-Seq(GSE60143)/Homer	HNDAWTCMGTTAYWN	1	-0.01138	1	50	0.024	1455.6	0.0323
ELF3(ETS)/PDAC-ELF3-ChIP-Seq(GSE64557)/Homer	ANCAGGAAGT	1	-0.01134	1	121	0.0581	3172.6	0.0703
WRKY15(WRKY)/col-WRKY15-DAP-Seq(GSE60143)/Homer	VGTTGACTWW	1	-0.0113	1	101	0.0485	2697.4	0.0598
BMAL1(bHLH)/Liver-Bmal1-ChIP-Seq(GSE39860)/Homer	GNCACGTG	1	-0.01031	1	255	0.1224	6292.3	0.1394
Ptf1a(bHLH)/Panc1-Ptf1a-ChIP-Seq(GSE47459)/Homer	ACAGCTGTTN	1	-0.009888	1	544	0.261	12800	0.2837
MNT(bHLH)/HepG2-MNT-ChIP-Seq(Encode)/Homer	DGCACACGTG	1	-0.009869	1	136	0.0653	3540.6	0.0785
IRF2(IRF)/Erythroblas-IRF2-ChIP-Seq(GSE36985)/Homer	GAAASYGAAASY	1	-0.009854	1	28	0.0134	902.4	0.02
AT2G20400(G2like)/colamp-AT2G20400-DAP-Seq(GSE60143)/Homer	DNVGAATATTCBNHN	1	-0.009838	1	12	0.0058	465.7	0.0103
ANAC011(NAC)/col-ANAC011-DAP-Seq(GSE60143)/Homer	TDCTTGYRNNDCAAG	1	-0.009818	1	41	0.0197	1238.5	0.0274
HAP3(CCAATHAP3)/col-HAP3-DAP-Seq(GSE60143)/Homer	TGATGGAW	1	-0.009422	1	54	0.0259	1568.7	0.0348
WRKY25(WRKY)/colamp-WRKY25-DAP-Seq(GSE60143)/Homer	NNNNHRGTCAAMNNN	1	-0.009312	1	118	0.0566	3120.8	0.0692
At1g68670(G2like)/colamp-At1g68670-DAP-Seq(GSE60143)/Homer	WNWWHNRAAGATTCT	1	-0.008794	1	64	0.0307	1821.1	0.0404
WRKY3(WRKY)/col-WRKY3-DAP-Seq(GSE60143)/Homer	NCKTTGACYDDN	1	-0.008677	1	64	0.0307	1822.5	0.0404
ANAC004(NAC)/colamp-ANAC004-DAP-Seq(GSE60143)/Homer	WNCTTVYNNNRBAAG	1	-0.008293	1	47	0.0226	1401.6	0.0311
WRKY21(WRKY)/colamp-WRKY21-DAP-Seq(GSE60143)/Homer	DCGTTGACTTTT	1	-0.008229	1	5	0.0024	257.9	0.0057
Arnt:Ahr(bHLH)/MCF7-Arnt-ChIP-Seq(Lo_et_al.)/Homer	TBGCACGCAA	1	-0.007632	1	126	0.0605	3329.6	0.0738
Bcl6(Zf)/Liver-Bcl6-ChIP-Seq(GSE31578)/Homer	NNNCTTTCCAGGAAA	1	-0.006932	1	237	0.1137	5929.9	0.1314
EWS:ERG-fusion(ETS)/CADO_ES1-EWS:ERG-ChIP-Seq(SRA014231)/Homer	ATTTCCTGTN	1	-0.006686	1	119	0.0571	3175.6	0.0704
WRKY11(WRKY)/col-WRKY11-DAP-Seq(GSE60143)/Homer	SCGTTGACTTTN	1	-0.006621	1	7	0.0034	329.9	0.0073
WRKY40(WRKY)/colamp-WRKY40-DAP-Seq(GSE60143)/Homer	AHWAGTCAAC	1	-0.0063	1	57	0.0274	1671.4	0.037
Sox9(HMG)/Limb-SOX9-ChIP-Seq(GSE73225)/Homer	AGGVNCCTTTGT	1	-0.006222	1	116	0.0557	3110.1	0.0689
Etv2(ETS)/ES-ER71-ChIP-Seq(GSE59402)/Homer	NNAYTTCCTGHN	1	-0.005726	1	163	0.0782	4231.9	0.0938
ERG(ETS)/VCaP-ERG-ChIP-Seq(GSE14097)/Homer	ACAGGAAGTG	1	-0.005485	1	291	0.1396	7197.6	0.1595
NPAS(bHLH)/Liver-NPAS-ChIP-Seq(GSE39860)/Homer	NVCACGTG	1	-0.005221	1	220	0.1056	5570.3	0.1234
Replumless(BLH)/Arabidopsis-RPL.GFP-ChIP-Seq(GSE78727)/Homer	HGTCWHATCA	1	-0.00509	1	159	0.0763	4149.5	0.092
ANAC050(NAC)/colamp-ANAC050-DAP-Seq(GSE60143)/Homer	WNCTTGNNNNNCAAG	1	-0.005057	1	77	0.0369	2183.6	0.0484
WRKY75(WRKY)/col-WRKY75-DAP-Seq(GSE60143)/Homer	CGTTGACTWW	1	-0.005044	1	96	0.0461	2647.6	0.0587
WRKY27(WRKY)/colamp-WRKY27-DAP-Seq(GSE60143)/Homer	NHGTTGACYTWD	1	-0.005038	1	92	0.0441	2550.9	0.0565
AT1G69570(C2C2dof)/col-AT1G69570-DAP-Seq(GSE60143)/Homer	WAAAAGTGHH	1	-0.004997	1	183	0.0878	4714.5	0.1045
IBL1(bHLH)/Seedling-IBL1-ChIP-Seq(GSE51120)/Homer	CACGTGCC	1	-0.004997	1	455	0.2183	10921.4	0.242
Nkx2.1(Homeobox)/LungAC-Nkx2.1-ChIP-Seq(GSE43252)/Homer	RSCACTYRAG	1	-0.004878	1	483	0.2318	11552.6	0.256
Nkx2.2(Homeobox)/NPC-Nkx2.2-ChIP-Seq(GSE61673)/Homer	BTBRAGTGSN	1	-0.004832	1	363	0.1742	8852.6	0.1962
NAC2(NAC)/colamp-NAC2-DAP-Seq(GSE60143)/Homer	TDCTTGNNNNNCAAG	1	-0.004182	1	87	0.0417	2443.6	0.0542
HSF6(HSF)/col-HSF6-DAP-Seq(GSE60143)/Homer	TTYTAGAAGCTTCTA	1	-0.003959	1	25	0.012	869.8	0.0193
VND3(NAC)/colamp-VND3-DAP-Seq(GSE60143)/Homer	TRCTTGWDNHWCAAG	1	-0.00389	1	82	0.0393	2327	0.0516
ANAC103(NAC)/col-ANAC103-DAP-Seq(GSE60143)/Homer	AACTTGNWNWNCAAG	1	-0.003652	1	52	0.025	1581.2	0.035
CELF2(RRM)/JSL1-CELF2-CLIP-Seq(GSE71264)/Homer	RGTGTCAG	1	-0.003624	1	34	0.0163	1115.5	0.0247
OCT:OCT(POU,Homeobox)/NPC-Brn1-ChIP-Seq(GSE35496)/Homer	ATGAATATTCATGAG	1	-0.003551	1	1	0.0005	122.4	0.0027
PIF4(bHLH)/Seedling-PIF4-ChIP-Seq(GSE35315)/Homer	NNBCACGTGN	1	-0.00319	1	168	0.0806	4408.5	0.0977
WRKY14(WRKY)/colamp-WRKY14-DAP-Seq(GSE60143)/Homer	NCGTTGACTTTN	1	-0.003118	1	46	0.0221	1437.6	0.0319
ANAC013(NAC)/col-ANAC013-DAP-Seq(GSE60143)/Homer	CTTGNNNNNCAAGNA	1	-0.002944	1	60	0.0288	1798.5	0.0399
WRKY45(WRKY)/col-WRKY45-DAP-Seq(GSE60143)/Homer	HNNNKTTGACTWWNH	1	-0.002885	1	32	0.0154	1075	0.0238
AT3G09735(S1Falike)/col-AT3G09735-DAP-Seq(GSE60143)/Homer	TTCTAGAANMTTCTA	1	-0.002814	1	47	0.0226	1469.7	0.0326
NPAS2(bHLH)/Liver-NPAS2-ChIP-Seq(GSE39860)/Homer	KCCACGTGAC	1	-0.002588	1	164	0.0787	4334	0.096
Npas4(bHLH)/Neuron-Npas4-ChIP-Seq(GSE127793)/Homer	NHRTCACGACDN	1	-0.002568	1	160	0.0768	4240.2	0.094
Pbx3(Homeobox)/GM12878-PBX3-ChIP-Seq(GSE32465)/Homer	SCTGTCAMTCAN	1	-0.002481	1	31	0.0149	1055.9	0.0234
bHLH80(bHLH)/col-bHLH80-DAP-Seq(GSE60143)/Homer	NNNNDCAASTTGHNN	1	-0.002025	1	94	0.0451	2672	0.0592
HSFA6B(HSF)/colamp-HSFA6B-DAP-Seq(GSE60143)/Homer	NTTCTAGAANHTTCT	1	-0.001977	1	72	0.0345	2127.8	0.0472
WRKY65(WRKY)/colamp-WRKY65-DAP-Seq(GSE60143)/Homer	AWWWAGTCAACG	1	-0.001943	1	45	0.0216	1439.2	0.0319
ZFX(Zf)/mES-Zfx-ChIP-Seq(GSE11431)/Homer	AGGCCTRG	1	-0.001907	1	304	0.1459	7625.8	0.169
At2g03500(G2like)/col-At2g03500-DAP-Seq(GSE60143)/Homer	WWAGAATATTCT	1	-0.001707	1	26	0.0125	937.1	0.0208
ANAC005(NAC)/col-ANAC005-DAP-Seq(GSE60143)/Homer	WVCTTVTWNHABAAG	1	-0.001706	1	61	0.0293	1859.9	0.0412
WRKY24(WRKY)/colamp-WRKY24-DAP-Seq(GSE60143)/Homer	CGTTGACTWW	1	-0.001658	1	83	0.0398	2414	0.0535
Tcf4(HMG)/Hct116-Tcf4-ChIP-Seq(SRA012054)/Homer	ASATCAAAGGVA	1	-0.001636	1	51	0.0245	1605.8	0.0356
SPCH(bHLH)/Seedling-SPCH-ChIP-Seq(GSE57497)/Homer	WNBCACGTGA	1	-0.001307	1	160	0.0768	4303.5	0.0954
NST1(NAC)/colamp-NST1-DAP-Seq(GSE60143)/Homer	WRCTTRWWNWWYAAG	1	-0.001306	1	100	0.048	2852.1	0.0632
NFAT:AP1(RHD,bZIP)/Jurkat-NFATC1-ChIP-Seq(Jolma_et_al.)/Homer	SARTGGAAAAWRTGAGTCAB	1	-0.001249	1	19	0.0091	753.6	0.0167
Usf2(bHLH)/C2C12-Usf2-ChIP-Seq(GSE36030)/Homer	GTCACGTGGT	1	-0.001204	1	35	0.0168	1200.9	0.0266
ZNF711(Zf)/SHSY5Y-ZNF711-ChIP-Seq(GSE20673)/Homer	AGGCCTAG	1	-0.001203	1	511	0.2452	12378.6	0.2743
NTM2(NAC)/col-NTM2-DAP-Seq(GSE60143)/Homer	CTTRTNNNAYAAGBH	1	-0.001052	1	70	0.0336	2119.6	0.047
ISRE(IRF)/ThioMac-LPS-Expression(GSE23622)/Homer	AGTTTCASTTTC	1	-0.000989	1	17	0.0082	704.5	0.0156
WRKY42(WRKY)/colamp-WRKY42-DAP-Seq(GSE60143)/Homer	NAAAGTCAACGN	1	-0.00095	1	31	0.0149	1103.2	0.0244
At5g29000(G2like)/col-At5g29000-DAP-Seq(GSE60143)/Homer	RGAATATTCYHH	1	-0.000778	1	30	0.0144	1085.7	0.0241
WRKY47(WRKY)/colamp-WRKY47-DAP-Seq(GSE60143)/Homer	WAAGTCAACGBT	1	-0.000741	1	24	0.0115	919.4	0.0204
ANAC096(NAC)/colamp-ANAC096-DAP-Seq(GSE60143)/Homer	TACTTGWNNNWCAAG	1	-0.000567	1	77	0.0369	2337.6	0.0518
WIP5(C2H2)/colamp-WIP5-DAP-Seq(GSE60143)/Homer	TDTTCTCMAGGT	1	-0.000564	1	217	0.1041	5733.3	0.1271
WRKY6(WRKY)/colamp-WRKY6-DAP-Seq(GSE60143)/Homer	NCGTTGACTWWD	1	-0.00052	1	81	0.0389	2445	0.0542
WRKY30(WRKY)/colamp-WRKY30-DAP-Seq(GSE60143)/Homer	CGTTGACTTN	1	-0.000479	1	24	0.0115	938.1	0.0208
WRKY31(WRKY)/colamp-WRKY31-DAP-Seq(GSE60143)/Homer	NCGTTGACTWWK	1	-0.00044	1	65	0.0312	2046.4	0.0454
ANAC017(NAC)/colamp-ANAC017-DAP-Seq(GSE60143)/Homer	TMCTTGNNNNNCAAG	1	-0.000438	1	17	0.0082	736.2	0.0163
HSFC1(HSF)/col-HSFC1-DAP-Seq(GSE60143)/Homer	HTTCTAGAADCTTCT	1	-0.000406	1	18	0.0086	769.5	0.0171
HRE(HSF)/Striatum-HSF1-ChIP-Seq(GSE38000)/Homer	TTCTAGAABNTTCTA	1	-0.000357	1	19	0.0091	804.6	0.0178
Slug(Zf)/Mesoderm-Snai2-ChIP-Seq(GSE61475)/Homer	SNGCACCTGCHS	1	-0.000282	1	96	0.0461	2863.6	0.0635
NFAT(RHD)/Jurkat-NFATC1-ChIP-Seq(Jolma_et_al.)/Homer	ATTTTCCATT	1	-0.000232	1	129	0.0619	3696.3	0.0819
NFkB-p65(RHD)/GM12787-p65-ChIP-Seq(GSE19485)/Homer	WGGGGATTTCCC	1	-0.00019	1	119	0.0571	3464.1	0.0768
AT1G19040(NAC)/col-AT1G19040-DAP-Seq(GSE60143)/Homer	CTTGNDNHNCAAGYW	1	-0.000179	1	15	0.0072	708.3	0.0157
STAT6(Stat)/CD4-Stat6-ChIP-Seq(GSE22104)/Homer	ABTTCYYRRGAA	1	-0.000177	1	70	0.0336	2230.3	0.0494
WRKY22(WRKY)/colamp-WRKY22-DAP-Seq(GSE60143)/Homer	WWAAAGTCAACK	1	-0.000156	1	51	0.0245	1737.9	0.0385
Initiator/Drosophila-Promoters/Homer	NTCAGTYG	1	-0.000152	1	388	0.1862	9839.7	0.2181
AT2G40260(G2like)/colamp-AT2G40260-DAP-Seq(GSE60143)/Homer	WAAAYATTCTTT	1	-0.000149	1	231	0.1108	6188	0.1371
WRKY71(WRKY)/col-WRKY71-DAP-Seq(GSE60143)/Homer	CKTTGACYWW	1	-0.000124	1	69	0.0331	2225.3	0.0493
AT2G38300(G2like)/col-AT2G38300-DAP-Seq(GSE60143)/Homer	ADRGAATGTT	1	-0.000123	1	177	0.0849	4914.1	0.1089
STAT6(Stat)/Macrophage-Stat6-ChIP-Seq(GSE38377)/Homer	TTCCKNAGAA	1	-9.7e-05	1	69	0.0331	2239.6	0.0496
PRDM10(Zf)/HEK293-PRDM10.eGFP-ChIP-Seq(Encode)/Homer	TGGTACATTCCA	1	-9.1e-05	1	104	0.0499	3140.1	0.0696
AT3G42860(zfGRF)/col-AT3G42860-DAP-Seq(GSE60143)/Homer	CGTTGACTTN	1	-8.8e-05	1	19	0.0091	858.8	0.019
WRKY55(WRKY)/col-WRKY55-DAP-Seq(GSE60143)/Homer	NCGTTGACTT	1	-6.9e-05	1	117	0.0561	3485.4	0.0772
LRF(Zf)/Erythroblasts-ZBTB7A-ChIP-Seq(GSE74977)/Homer	AAGACCCYYN	1	-4.3e-05	1	547	0.2625	13593.4	0.3012
Knotted(Homeobox)/Corn-KN1-ChIP-Seq(GSE39161)/Homer	GAYGNGACRGGN	1	-2e-06	1	296	0.142	8113.6	0.1798
DUX(Homeobox)/C2C12-Dux-ChIP-Seq(GSE87279)/Homer	BCWGATTCAATCAAN	1	0	1	0	0	8.5	0.0002
OCT:OCT(POU,Homeobox,IR1)/NPC-Brn2-ChIP-Seq(GSE35496)/Homer	ATGAATWATTCATGA	1	0	1	0	0	45	0.001
T1ISRE(IRF)/ThioMac-Ifnb-Expression/Homer	ACTTTCGTTTCT	1	0	1	0	0	30.9	0.0007
ZFP3(Zf)/HEK293-ZFP3.GFP-ChIP-Seq(GSE58341)/Homer	GGGTTTTGAAGGATGARTAGGAGTT	1	0	1	0	0	7.9	0.0002
ZNF528(Zf)/HEK293-ZNF528.GFP-ChIP-Seq(GSE58341)/Homer	AGAAATGACTTCCCT	1	0	1	0	0	14.1	0.0003
AT4G12670(MYBrelated)/col-AT4G12670-DAP-Seq(GSE60143)/Homer	AGGGTTTAGGGTTTA	1	0	1	0	0	0	0
GT1(Trihelix)/col-GT1-DAP-Seq(GSE60143)/Homer	TTAACCATGGTTAAD	1	0	1	0	0	20.5	0.0005
REM16(ABI3VP1)/col-REM16-DAP-Seq(GSE60143)/Homer	DTTTTTSCCGSMAAA	1	0	1	0	0	4.1	0.0001
WRKY17(WRKY)/colamp-WRKY17-DAP-Seq(GSE60143)/Homer	GCGTTGACTTTT	1	0	1	0	0	18.3	0.0004
WRKY7(WRKY)/colamp-WRKY7-DAP-Seq(GSE60143)/Homer	AAAAGTCAACGSHWD	1	0	1	0	0	6.3	0.0001
