# Supplementary material for: In vitro transdifferentiated signatures of goat preadipocytes into mammary epithelial cells revealed by DNA methylation and transcriptome profiling
Source: J Biol Chem. 2022 Oct 17;298(12):102604. doi: 10.1016/j.jbc.2022.102604 (PMC9668736; doi:10.1016/j.jbc.2022.102604)
Supplement: Table S7 [file mmc7.xls]

## Sheet: Sheet1
Table S7. Methylation degree of different sites
Control: the Preadipocyte group. Treatment: the Gpreadipocyte group
	Control (%)			Treatment (%)
Site	Control1	Control2	Control3	Treatment1	Treatment2	Treatment3
CM004573.1:38651691	0	0	0.0125	0	0	0
CM004573.1:38651692	0	0	0.0125	0	0	0
CM004582.1:42543891	0	0	0.0125	0	0	0
CM004584.1:14238025	0	0	0.0125	0	0	0
CM004562.1:44216318	0	0	0	0	0.013	0
CM004576.1:19513947	0	0	0	0	0.0133	0
CM004585.1:57369123	0	0	0.0133	0	0	0
CM004562.1:73721834	0	0	0	0	0.0134	0
CM004570.1:65875729	0	0	0.0136	0	0	0
LWLT01000027.1:8525496	0	0	0	0	0.0136	0
LWLT01000027.1:8525509	0	0.0138	0	0	0	0
CM004589.1:25540396	0.0139	0	0	0	0	0
CM004564.1:117663072	0	0	0	0	0.0141	0
CM004568.1:18555209	0	0	0.0141	0	0	0
CM004582.1:42543875	0	0	0	0.0145	0	0
CM004576.1:19513966	0.0146	0	0	0	0	0
CM004583.1:10112193	0	0	0.015	0	0	0
CM004563.1:99885916	0	0	0	0	0	0.0153
CM004589.1:25540416	0	0	0.0153	0	0	0
CM004567.1:98086162	0	0	0.0159	0	0	0
CM004567.1:98086176	0	0	0.0159	0	0	0
CM004562.1:44216313	0	0	0	0	0	0.0164
CM004570.1:65875722	0	0	0	0.0166	0	0
CM004567.1:41967066	0	0	0.0167	0	0	0
CM004578.1:61288426	0	0	0.0173	0	0	0
CM004570.1:56900535	0	0	0.0174	0	0	0
CM004582.1:22946044	0	0	0	0	0.0179	0
CM004566.1:82674145	0	0	0.018	0	0	0
CM004566.1:82674153	0	0	0.018	0	0	0
CM004567.1:30317364	0	0	0.0192	0	0	0
CM004567.1:30317371	0	0	0.0192	0	0	0
CM004571.1:75584238	0	0	0.0192	0	0	0
CM004576.1:66284780	0	0	0	0.0192	0	0
CM004576.1:66284794	0	0	0	0.0193	0	0
CM004577.1:16710391	0	0	0.0196	0	0	0
CM004566.1:104453084	0	0	0.0204	0	0	0
CM004578.1:61288410	0.0205	0	0	0	0	0
LWLT01000027.1:22841862	0	0	0.0205	0	0	0
CM004568.1:3832706	0	0	0	0	0.0206	0
CM004568.1:57304505	0	0	0	0.0206	0	0
CM004571.1:7363086	0	0	0	0.0209	0	0
CM004566.1:82674134	0.021	0	0	0	0	0
CM004588.1:32757029	0	0	0	0	0.0213	0
CM004588.1:32757050	0	0	0	0	0.0213	0
CM004578.1:61288430	0	0	0	0	0.0214	0
CM004588.1:32757049	0	0	0	0	0.0214	0
CM004570.1:1851642	0	0	0.0218	0	0	0
CM004584.1:27850397	0	0	0.022	0	0	0
CM004568.1:57304506	0	0	0	0	0	0.0221
CM004570.1:67705312	0	0	0	0	0	0.0222
CM004574.1:24036916	0	0	0	0	0.0223	0
CM004562.1:152765719	0	0	0.0225	0	0	0
LWLT01000027.1:28129339	0	0	0	0.0228	0	0
CM004572.1:54821268	0	0	0.0233	0	0	0
CM004565.1:10865466	0	0	0.0234	0	0	0
CM004576.1:66284787	0	0	0	0	0	0.0243
CM004577.1:16710390	0	0	0	0.0243	0	0
CM004583.1:36278309	0	0	0	0	0.0245	0
CM004581.1:44044902	0	0	0.0246	0	0	0
CM004590.1:27401414	0.0252	0	0	0	0	0
CM004590.1:27401385	0	0	0	0	0.0254	0
CM004572.1:64166258	0	0	0.0256	0	0	0
CM004572.1:101594493	0	0.0256	0	0	0	0
CM004578.1:10598633	0	0	0.0128	0.0129	0	0
CM004578.1:10598643	0	0	0.0129	0.0129	0	0
LWLT01000027.1:28129318	0	0	0	0	0	0.0259
CM004588.1:32757057	0	0	0	0	0	0.026
CM004579.1:40128436	0	0	0	0	0.0261	0
LWLT01000027.1:8525500	0	0	0.0267	0	0	0
CM004573.1:38651683	0	0	0	0.0144	0.0125	0
CM004567.1:34783564	0	0	0.0275	0	0	0
CM004571.1:72614410	0	0	0	0	0	0.0285
CM004585.1:34995530	0	0	0.0288	0	0	0
CM004566.1:986668	0	0	0.0289	0	0	0
CM004585.1:25984175	0.0292	0	0	0	0	0
CM004567.1:14411047	0	0	0.0297	0	0	0
CM004567.1:14411070	0	0	0.0297	0	0	0
CM004579.1:40128437	0	0	0	0.0302	0	0
CM004576.1:23740575	0	0	0.0311	0	0	0
CM004573.1:11595589	0.0324	0	0	0	0	0
CM004583.1:36278303	0	0	0	0	0	0.0327
CM004570.1:65875710	0	0	0	0.0332	0	0
CM004590.1:27401388	0	0	0	0	0	0.0332
CM004588.1:35890916	0	0	0	0	0	0.0333
CM004564.1:3696807	0	0	0.0334	0	0	0
CM004570.1:73883121	0	0	0	0	0.0339	0
CM004565.1:47995773	0	0	0	0	0.0343	0
CM004578.1:33314356	0	0	0	0.0346	0	0
CM004578.1:61288428	0	0	0.0346	0	0	0
CM004574.1:32777963	0	0	0.0348	0	0	0
CM004571.1:10895598	0	0	0	0.0349	0	0
CM004582.1:1363975	0	0	0.035	0	0	0
CM004582.1:19912945	0.0356	0	0	0	0	0
CM004568.1:74331233	0.0359	0	0	0	0	0
CM004566.1:986691	0	0	0	0	0.036	0
CM004566.1:73800364	0	0	0	0	0	0.0364
CM004567.1:14411055	0	0.0364	0	0	0	0
CM004567.1:42176742	0	0	0.0364	0	0	0
CM004569.1:80004786	0.0364	0	0	0	0	0
LWLT01000054.1:372993	0	0	0.0364	0	0	0
CM004566.1:69984862	0	0	0	0.0366	0	0
CM004588.1:34109123	0	0	0	0.037	0	0
CM004566.1:69984841	0.0374	0	0	0	0	0
CM004570.1:67705311	0	0	0	0	0.0376	0
CM004585.1:61992514	0	0	0	0	0.0376	0
CM004569.1:18741418	0	0	0	0.0379	0	0
CM004582.1:1363978	0	0	0.0383	0	0	0
CM004567.1:98086155	0	0	0.0159	0.0234	0	0
CM004572.1:72115401	0	0	0.0394	0	0	0
CM004574.1:32777965	0	0	0	0	0.0397	0
CM004563.1:94051139	0	0	0.04	0	0	0
CM004564.1:3696811	0	0	0.0404	0	0	0
CM004569.1:95488893	0	0	0.0405	0	0	0
CM004581.1:56726493	0	0	0	0.0407	0	0
CM004581.1:56726498	0	0	0	0.0408	0	0
CM004572.1:27125365	0.0409	0	0	0	0	0
CM004574.1:53363353	0	0	0.0413	0	0	0
CM004585.1:3039507	0	0	0.042	0	0	0
CM004574.1:44617997	0	0	0.0435	0	0	0
CM004586.1:23042469	0	0	0	0	0.0436	0
LWLT01000021.1:20170219	0.044	0	0	0	0	0
CM004581.1:20953703	0	0	0.0445	0	0	0
CM004588.1:25927634	0	0	0.045	0	0	0
CM004588.1:25927636	0	0	0.045	0	0	0
CM004567.1:70534257	0	0	0.0452	0	0	0
CM004587.1:48166680	0	0	0	0	0	0.048
CM004563.1:53010990	0	0	0.0484	0	0	0
CM004578.1:13495832	0	0	0	0.0486	0	0
CM004570.1:20444264	0	0	0	0.0487	0	0
CM004570.1:20444278	0	0	0	0.0487	0	0
CM004564.1:3696809	0	0	0	0	0	0.0489
CM004581.1:2676650	0	0	0	0	0	0.0494
CM004580.1:17784452	0	0	0.0498	0	0	0
CM004590.1:14033551	0	0	0	0	0	0.0504
CM004590.1:14033562	0	0	0	0	0	0.0505
CM004567.1:34783555	0	0	0.0274	0.0239	0	0
CM004576.1:23740580	0	0	0	0	0	0.0519
CM004586.1:23042488	0	0	0.0545	0	0	0
CM004562.1:283100	0	0	0.0546	0	0	0
CM004567.1:34783554	0	0	0	0.024	0	0.0306
CM004567.1:34783567	0	0	0.0549	0	0	0
CM004588.1:8352532	0.0551	0	0	0	0	0
CM004567.1:34783586	0	0	0.0552	0	0	0
CM004574.1:57799037	0	0	0.0553	0	0	0
CM004571.1:2628565	0	0	0	0	0.0557	0
CM004562.1:49674282	0	0	0	0	0.0566	0
CM004566.1:478490	0.0566	0	0	0	0	0
CM004580.1:39151631	0	0	0	0	0.0566	0
LWLT01000054.1:373003	0	0	0	0	0	0.0568
CM004583.1:52389738	0	0	0	0.057	0	0
CM004567.1:56234365	0	0	0.0573	0	0	0
CM004567.1:42176764	0	0.0587	0	0	0	0
CM004572.1:72115386	0	0.0598	0	0	0	0
CM004567.1:80999431	0	0	0	0.06	0	0
CM004578.1:13495850	0	0	0	0	0	0.0604
CM004563.1:123467935	0.0606	0	0	0	0	0
CM004570.1:78036242	0	0	0.0608	0	0	0
CM004576.1:74913105	0	0	0	0	0	0.0613
CM004579.1:16437390	0.0619	0	0	0	0	0
CM004567.1:70534276	0	0	0	0	0	0.0632
CM004579.1:29978901	0	0	0	0.0635	0	0
CM004584.1:47396463	0	0	0.0639	0	0	0
CM004584.1:47396466	0	0	0.0639	0	0	0
CM004570.1:20444290	0.0646	0	0	0	0	0
CM004588.1:8352529	0	0	0	0.065	0	0
CM004570.1:23258066	0	0	0	0.0657	0	0
CM004576.1:66284763	0	0	0	0	0.0659	0
CM004582.1:19912935	0	0	0	0	0.0661	0
CM004581.1:39713968	0	0	0.0666	0	0	0
CM004588.1:32757041	0	0	0	0.0241	0.0427	0
CM004573.1:21084595	0.0679	0	0	0	0	0
CM004581.1:34222138	0	0	0	0	0.0681	0
CM004578.1:46719427	0	0	0.0175	0.0506	0	0
CM004568.1:32499373	0	0	0	0	0	0.0682
CM004574.1:44618015	0	0	0	0.0689	0	0
CM004578.1:61288429	0	0	0.0692	0	0	0
CM004589.1:40636680	0	0	0	0	0.0698	0
CM004590.1:27401424	0	0	0	0.0699	0	0
CM004569.1:36315105	0	0	0	0.0704	0	0
LWLT01000021.1:53192535	0	0	0	0	0.0705	0
CM004569.1:36315132	0	0	0	0.0706	0	0
LWLT01000021.1:53192558	0	0	0.0712	0	0	0
CM004580.1:40950209	0	0	0.0717	0	0	0
CM004581.1:65144522	0	0	0	0.0331	0	0.0386
CM004562.1:152765735	0	0.0723	0	0	0	0
CM004565.1:55514485	0	0	0.0737	0	0	0
CM004578.1:57197781	0.0746	0	0	0	0	0
CM004568.1:57304496	0	0.0197	0.0159	0.0206	0.0187	0
CM004585.1:30125311	0	0	0	0	0.0757	0
CM004563.1:51646966	0	0	0.0308	0.0462	0	0
CM004578.1:13495849	0	0	0.0772	0	0	0
CM004590.1:14478185	0	0	0	0.0773	0	0
CM004573.1:60430418	0	0	0.0806	0	0	0
LWLT01000021.1:40017283	0	0	0	0.0814	0	0
CM004570.1:65875701	0	0	0.0816	0	0	0
CM004566.1:478487	0	0.0818	0	0	0	0
CM004583.1:10112199	0	0.0822	0	0	0	0
CM004573.1:58072346	0	0	0	0.0826	0	0
CM004562.1:99673739	0	0	0	0	0.0838	0
CM004580.1:1723843	0	0.0459	0	0	0.0379	0
LWLT01000703.1:18695	0	0	0	0	0.0847	0
CM004580.1:5291848	0	0	0.085	0	0	0
CM004575.1:36442992	0	0	0.0853	0	0	0
CM004580.1:39151634	0	0	0	0	0	0.0853
CM004569.1:3602061	0	0	0.0864	0	0	0
CM004574.1:22382876	0	0	0.0866	0	0	0
CM004574.1:44618016	0	0	0.0871	0	0	0
CM004570.1:78036237	0	0	0	0.0874	0	0
LWLT01003764.1:16141	0.0876	0	0	0	0	0
CM004568.1:108080005	0	0	0	0.088	0	0
CM004563.1:55416587	0	0	0	0	0.0882	0
CM004569.1:41125047	0	0	0.0883	0	0	0
CM004566.1:96177229	0	0.0413	0	0	0	0.0475
CM004582.1:30487353	0	0.0902	0	0	0	0
CM004577.1:49942236	0	0	0	0	0.0903	0
CM004577.1:49942249	0	0	0	0	0.0903	0
CM004587.1:28112286	0.0905	0	0	0	0	0
CM004575.1:46554852	0	0	0	0	0.0918	0
CM004589.1:40636662	0	0	0	0	0	0.0933
CM004567.1:42176746	0	0.0587	0.0361	0	0	0
CM004572.1:62285054	0	0	0	0	0.0953	0
CM004575.1:36442988	0	0	0	0.0972	0	0
LWLT01004931.1:9154	0	0	0.0979	0	0	0
CM004590.1:10664654	0	0	0	0	0	0.0982
CM004562.1:73721846	0	0.0992	0	0	0	0
CM004562.1:99673740	0	0	0	0	0	0.1001
CM004584.1:1667359	0	0	0.1004	0	0	0
CM004566.1:73800365	0	0	0	0.0329	0.0309	0.0371
CM004562.1:49674259	0	0	0	0.1017	0	0
CM004589.1:25540421	0.0288	0	0	0.0257	0.0473	0
CM004573.1:62116368	0	0	0.1031	0	0	0
CM004583.1:43417545	0	0	0.1035	0	0	0
CM004589.1:14175392	0	0	0.1042	0	0	0
CM004572.1:62285046	0	0	0	0.1043	0	0
CM004581.1:2676681	0	0	0.1044	0	0	0
CM004575.1:21046522	0	0	0	0.1065	0	0
CM004571.1:26889607	0	0	0	0	0.1067	0
CM004579.1:16437388	0	0	0	0	0.1075	0
CM004570.1:5877648	0	0	0	0	0.1091	0
CM004573.1:36998054	0	0	0	0	0	0.1101
CM004578.1:10598649	0	0.0531	0.0571	0	0	0
CM004566.1:47599870	0	0	0	0.0573	0.0533	0
CM004563.1:29952862	0.1112	0	0	0	0	0
CM004572.1:96219426	0	0.1135	0	0	0	0
CM004568.1:62173072	0.1136	0	0	0	0	0
CM004569.1:3602057	0	0.1144	0	0	0	0
CM004568.1:108079964	0.0415	0	0	0	0.0735	0
CM004583.1:36278315	0	0	0.0229	0.0266	0	0.0656
CM004567.1:83261911	0	0	0	0	0.1159	0
CM004574.1:66386033	0	0	0	0.117	0	0
CM004568.1:17242416	0	0	0	0.1176	0	0
CM004578.1:33314369	0.0367	0.0405	0	0	0	0.0406
CM004569.1:103339221	0	0	0	0	0.1178	0
CM004573.1:46625652	0.1215	0	0	0	0	0
CM004571.1:36053623	0	0	0	0	0	0.1225
CM004583.1:39404071	0	0	0	0	0	0.1232
CM004570.1:5877630	0	0	0	0.1244	0	0
CM004567.1:66253966	0	0	0	0	0.1252	0
CM004575.1:38359272	0	0	0	0	0	0.1252
CM004562.1:68872121	0	0	0.1259	0	0	0
CM004582.1:36604989	0	0	0.1259	0	0	0
CM004566.1:62607104	0	0	0.1262	0	0	0
CM004573.1:79239298	0.0467	0	0	0	0	0.0796
CM004578.1:50316113	0	0	0	0	0	0.1263
CM004579.1:29978908	0	0	0	0.1269	0	0
CM004572.1:62285045	0	0	0.1271	0	0	0
CM004578.1:58611675	0.1279	0	0	0	0	0
CM004577.1:57976538	0	0	0	0.13	0	0
CM004572.1:62285062	0	0	0	0	0	0.1312
CM004570.1:23258088	0	0	0	0	0.0574	0.0742
CM004574.1:44618004	0	0.0672	0	0	0.0651	0
CM004573.1:62116360	0	0	0	0	0	0.133
CM004578.1:44333646	0	0	0.1335	0	0	0
CM004564.1:102954458	0	0	0	0	0	0.1342
CM004570.1:40500875	0	0	0.1355	0	0	0
CM004566.1:19526196	0	0	0	0.1364	0	0
CM004579.1:21073842	0.1383	0	0	0	0	0
CM004568.1:32499375	0.0703	0	0	0	0	0.0689
CM004573.1:46625654	0	0	0	0	0.1397	0
CM004579.1:16437398	0	0.1408	0	0	0	0
CM004578.1:50316134	0	0	0	0	0.1412	0
CM004586.1:22302719	0	0	0	0	0.1418	0
CM004568.1:108079961	0	0	0.0639	0	0.0783	0
CM004567.1:74092393	0	0	0	0	0.1425	0
CM004563.1:29952878	0	0	0.1445	0	0	0
CM004564.1:24187690	0	0.0696	0	0.076	0	0
CM004574.1:17196771	0	0	0.1456	0	0	0
CM004582.1:19912932	0.1458	0	0	0	0	0
CM004580.1:6371742	0	0	0	0.1471	0	0
CM004587.1:27621746	0	0	0.1473	0	0	0
CM004581.1:44044885	0	0	0.1481	0	0	0
CM004571.1:44053902	0	0	0	0	0.1497	0
CM004562.1:150656652	0.0574	0	0.0372	0	0	0.056
CM004573.1:21084591	0	0	0	0.1515	0	0
CM004573.1:21084575	0	0	0	0.1522	0	0
CM004577.1:10567478	0	0	0	0.1522	0	0
CM004571.1:92235201	0	0	0	0	0.1531	0
CM004580.1:62368184	0	0	0	0	0.1536	0
CM004574.1:47245140	0	0	0	0.1541	0	0
CM004582.1:42369497	0	0	0	0	0	0.1546
CM004577.1:57976542	0.1553	0	0	0	0	0
CM004566.1:99630274	0	0	0.1565	0	0	0
CM004571.1:36053629	0.1567	0	0	0	0	0
CM004569.1:3602059	0	0	0	0	0	0.1597
CM004587.1:48166674	0	0	0.0309	0	0.0819	0.048
CM004563.1:337538	0	0	0.161	0	0	0
CM004590.1:14478215	0	0	0.0735	0	0.0877	0
CM004564.1:119285704	0	0	0	0.1616	0	0
CM004578.1:16347635	0	0	0	0	0	0.1618
CM004566.1:73800367	0	0	0.1625	0	0	0
CM004565.1:51378282	0	0	0	0.1631	0	0
CM004575.1:38359261	0	0	0	0.1664	0	0
CM004562.1:12031122	0.1669	0	0	0	0	0
CM004567.1:80999440	0.0616	0.0606	0.0461	0	0	0
LWLT01000021.1:40017246	0	0	0	0	0.1686	0
CM004581.1:60248530	0	0.1692	0	0	0	0
CM004589.1:14967654	0	0	0	0	0.1695	0
CM004573.1:23214309	0	0	0	0.1706	0	0
CM004573.1:23214304	0	0	0.1721	0	0	0
CM004574.1:78859463	0	0	0.173	0	0	0
CM004574.1:78859452	0	0	0.1736	0	0	0
CM004576.1:38042645	0	0	0	0	0.1736	0
CM004565.1:47995813	0	0	0.1754	0	0	0
CM004572.1:87005179	0	0	0	0	0.1761	0
CM004562.1:94310435	0	0	0	0.1764	0	0
LWLT01000021.1:40530556	0	0	0.1808	0	0	0
CM004564.1:52863304	0	0	0	0	0	0.1812
CM004575.1:19810978	0	0	0	0	0	0.1812
CM004582.1:42369472	0	0.1838	0	0	0	0
CM004579.1:35669535	0.0601	0	0	0	0.1259	0
CM004590.1:8154463	0	0	0	0.1869	0	0
CM004566.1:82674165	0	0	0	0	0.1883	0
CM004581.1:58364019	0	0	0	0	0.1883	0
CM004573.1:21728849	0	0	0	0	0	0.1894
CM004569.1:62951464	0	0	0	0	0	0.1901
CM004586.1:4843020	0	0	0.1908	0	0	0
CM004570.1:67705358	0	0	0	0	0.1931	0
CM004574.1:48855574	0	0	0	0	0	0.1938
CM004570.1:31731733	0	0	0.1961	0	0	0
CM004585.1:48134446	0	0	0	0.1961	0	0
CM004566.1:82674164	0	0	0	0.1965	0	0
CM004567.1:104327677	0.1992	0	0	0	0	0
CM004574.1:32777996	0.0796	0	0.0361	0.0857	0	0
CM004569.1:92960114	0	0	0	0.202	0	0
CM004578.1:40554142	0	0	0	0	0	0.202
CM004570.1:68330747	0	0	0	0	0.2024	0
CM004589.1:40636653	0	0	0	0.2028	0	0
CM004568.1:41292428	0	0	0	0.2033	0	0
CM004568.1:38208888	0	0	0.2049	0	0	0
CM004566.1:99630272	0	0	0	0.2062	0	0
CM004581.1:31331617	0	0	0	0.2066	0	0
CM004581.1:65144510	0	0	0	0.207	0	0
CM004576.1:66284761	0	0	0.1032	0	0.105	0
CM004562.1:74879185	0	0	0.2083	0	0	0
CM004563.1:35739264	0	0	0	0	0.2088	0
CM004566.1:58290295	0	0	0	0	0	0.2101
CM004566.1:99630271	0	0	0	0	0.2101	0
CM004574.1:30985627	0	0	0	0.2114	0	0
CM004579.1:11049478	0	0	0.2128	0	0	0
CM004567.1:5315591	0	0	0.2141	0	0	0
CM004564.1:108609721	0	0	0	0	0.2151	0
CM004576.1:38042625	0	0	0	0	0	0.2165
CM004564.1:108609715	0	0	0	0	0.2179	0
CM004582.1:29075456	0	0	0.2183	0	0	0
CM004562.1:12166259	0	0.2203	0	0	0	0
CM004590.1:14478213	0.0769	0	0.0652	0	0.0784	0
CM004578.1:10598608	0	0.1185	0.1024	0	0	0
CM004571.1:7363104	0	0	0	0	0.0979	0.1242
CM004562.1:152765748	0	0	0	0	0.2232	0
CM004571.1:5705314	0	0	0	0	0.2268	0
CM004566.1:31233075	0	0	0.2283	0	0	0
CM004563.1:29952844	0	0	0	0.2288	0	0
CM004580.1:43061105	0	0	0.2288	0	0	0
CM004576.1:9874703	0	0	0	0.2299	0	0
CM004579.1:35278393	0.2299	0	0	0	0	0
CM004574.1:17196782	0	0	0	0	0	0.2309
CM004589.1:25993005	0	0	0.232	0	0	0
CM004586.1:22870818	0	0	0	0.2326	0	0
CM004566.1:69984865	0	0	0	0	0	0.2331
LWLT01000021.1:25415129	0	0	0	0.2347	0	0
CM004576.1:23740570	0	0.2353	0	0	0	0
CM004577.1:30198424	0	0	0	0	0	0.2358
LWLT01000111.1:117949	0	0	0.2364	0	0	0
CM004582.1:36604985	0	0	0	0	0	0.2375
CM004568.1:40485194	0	0	0	0.2381	0	0
CM004563.1:40473139	0	0	0	0	0.2392	0
CM004574.1:17196772	0	0	0	0	0.2421	0
CM004566.1:102743140	0.2439	0	0	0	0	0
CM004582.1:58126266	0	0	0.2457	0	0	0
CM004563.1:29952864	0	0	0	0	0	0.2469
CM004565.1:54383738	0	0	0	0	0.2494	0
CM004584.1:31322876	0	0	0	0	0.2506	0
CM004565.1:65141585	0.2513	0	0	0	0	0
CM004570.1:13781199	0	0	0	0.2519	0	0
CM004577.1:17938813	0	0	0.2551	0	0	0
CM004577.1:17938822	0	0	0.2551	0	0	0
CM004562.1:107995251	0	0	0	0	0	0.2577
CM004571.1:92235183	0	0	0	0	0	0.2577
CM004589.1:27769388	0	0	0	0	0	0.2577
CM004567.1:78516890	0	0	0.2584	0	0	0
CM004589.1:14175414	0	0	0.1049	0.1541	0	0
LWLT01000021.1:41079030	0.2591	0	0	0	0	0
CM004573.1:30878214	0	0	0.2597	0	0	0
CM004562.1:153984193	0	0	0	0	0.2604	0
CM004572.1:101594517	0	0	0.0547	0.2058	0	0
CM004562.1:107995240	0	0	0	0.2611	0	0
CM004587.1:10395481	0	0	0.2632	0	0	0
CM004572.1:71439573	0	0	0	0.2639	0	0
LWLT01000027.1:22841826	0.1609	0	0	0	0.1041	0
LWLT01000027.1:22213472	0	0	0	0	0	0.2667
LWLT01000021.1:40017290	0	0	0	0.2681	0	0
CM004562.1:70239895	0	0	0	0.2695	0	0
CM004568.1:43798302	0	0	0	0	0	0.271
CM004570.1:18842382	0	0	0	0	0	0.2747
CM004572.1:96219427	0.0752	0	0	0.1081	0.0981	0
CM004564.1:117663030	0	0	0.13	0	0.1541	0
CM004587.1:27380149	0	0	0	0	0	0.2882
CM004584.1:31322867	0	0	0	0	0.289	0
CM004573.1:53125145	0	0	0	0	0	0.2915
CM004585.1:8708844	0.2924	0	0	0	0	0
CM004582.1:36654135	0	0	0	0	0.3003	0
CM004562.1:105822545	0	0.1786	0.1227	0	0	0
LWLT01000021.1:33652668	0	0	0	0	0.304	0
CM004582.1:36817530	0	0	0	0	0.3049	0
CM004562.1:73721822	0	0	0	0.1923	0.1133	0
CM004583.1:52389757	0.1805	0	0.1252	0	0	0
LWLT01000021.1:20170176	0	0	0	0	0.3077	0
CM004573.1:21084602	0	0	0.09	0	0.2217	0
CM004567.1:75146530	0	0	0.3135	0	0	0
CM004572.1:66842232	0.087	0.0929	0.0398	0.0585	0	0.0366
CM004565.1:51378284	0	0.1613	0	0	0.1536	0
CM004581.1:28174272	0	0.3155	0	0	0	0
CM004565.1:74590889	0	0	0	0	0.3165	0
CM004590.1:47108731	0	0	0.3165	0	0	0
CM004587.1:11700667	0.3185	0	0	0	0	0
CM004574.1:22382880	0	0	0	0	0	0.3205
CM004570.1:87523888	0	0	0	0	0.3247	0
CM004573.1:48783885	0.3268	0	0	0	0	0
CM004570.1:78036253	0	0	0.3273	0	0	0
CM004566.1:99630285	0	0	0.1565	0	0.1751	0
CM004581.1:65011545	0	0	0	0	0.3322	0
CM004587.1:8847783	0.3344	0	0	0	0	0
CM004588.1:35567668	0	0	0	0	0.3344	0
CM004585.1:51672017	0.3367	0	0	0	0	0
CM004574.1:57799060	0	0	0.3378	0	0	0
CM004585.1:51672031	0.3378	0	0	0	0	0
CM004568.1:44276802	0	0.3401	0	0	0	0
CM004565.1:118840414	0	0	0	0.3436	0	0
CM004563.1:49627293	0	0	0	0.3448	0	0
CM004577.1:42541424	0	0	0.3448	0	0	0
LWLT01000021.1:40017232	0	0	0.346	0	0	0
CM004567.1:11052112	0.1515	0	0.1969	0	0	0
CM004566.1:99630278	0	0	0	0	0.3503	0
CM004564.1:108609729	0	0	0	0	0.1075	0.2469
CM004579.1:35278369	0	0	0.3546	0	0	0
CM004566.1:31233070	0	0	0	0	0	0.3559
CM004577.1:17938803	0	0	0	0.3571	0	0
CM004573.1:1914799	0.3597	0	0	0	0	0
CM004571.1:38396439	0.361	0	0	0	0	0
CM004570.1:23258094	0	0	0	0	0	0.3623
CM004579.1:32489564	0	0	0	0	0.3623	0
CM004570.1:67705355	0	0	0	0.1468	0.1021	0.1149
CM004567.1:30317396	0	0	0	0.1166	0.11	0.1379
CM004570.1:76588777	0	0	0	0	0.365	0
CM004564.1:108609736	0	0	0	0.2604	0.1075	0
CM004568.1:32499338	0	0	0.1427	0.2262	0	0
CM004572.1:54868455	0	0	0	0.369	0	0
CM004590.1:15302357	0	0	0.3704	0	0	0
CM004563.1:98632573	0	0	0	0	0	0.3745
CM004585.1:4284427	0	0	0	0	0	0.3745
CM004572.1:54868462	0	0	0.3774	0	0	0
CM004575.1:71541269	0	0	0	0.3774	0	0
CM004578.1:47344201	0	0	0	0	0	0.3774
CM004568.1:72853340	0	0	0.3788	0	0	0
CM004582.1:5499057	0	0	0	0.3788	0	0
CM004584.1:31322898	0	0	0	0.3788	0	0
CM004564.1:46123871	0	0	0.3802	0	0	0
CM004571.1:10895582	0.0297	0	0.0487	0.1064	0	0.1976
CM004565.1:82375366	0	0	0	0	0.3876	0
CM004575.1:38359323	0.3876	0	0	0	0	0
CM004564.1:6400516	0.1953	0	0.1953	0	0	0
CM004564.1:117663079	0	0	0.0973	0.1589	0.1355	0
CM004572.1:95043007	0.3922	0	0	0	0	0
LWLT01000021.1:748489	0	0	0	0	0.3922	0
CM004567.1:91706593	0.3937	0	0	0	0	0
CM004587.1:11642176	0.3937	0	0	0	0	0
CM004572.1:21209945	0	0	0	0.2045	0	0.1927
CM004581.1:8628552	0	0	0	0	0.4032	0
CM004590.1:32788738	0	0	0	0.4032	0	0
CM004575.1:39255595	0	0	0.4049	0	0	0
CM004563.1:78589507	0	0	0	0	0	0.4065
CM004585.1:4227682	0	0	0	0	0.4098	0
CM004578.1:61288400	0.0629	0.0765	0.0996	0.0613	0.1106	0
CM004566.1:6458991	0	0	0	0.4132	0	0
CM004568.1:40485200	0.2114	0	0.2053	0	0	0
CM004585.1:1796999	0	0	0	0	0.4202	0
CM004576.1:21507418	0	0	0	0	0.4219	0
CM004587.1:8847779	0.1429	0	0	0	0.2817	0
CM004571.1:99160214	0	0.4255	0	0	0	0
CM004569.1:92665785	0.4292	0	0	0	0	0
LWLT01000027.1:7686671	0	0	0	0	0.4292	0
CM004567.1:62394270	0	0	0	0.431	0	0
CM004572.1:99016209	0	0	0	0	0.431	0
CM004576.1:21507430	0	0	0	0	0.4329	0
CM004577.1:48995123	0	0	0	0	0	0.4348
CM004580.1:17784421	0.4367	0	0	0	0	0
CM004572.1:65027031	0	0	0	0.4444	0	0
CM004582.1:1363944	0	0.2415	0	0	0.2041	0
CM004566.1:22483409	0	0	0	0	0.4484	0
CM004570.1:7786457	0	0	0.2079	0	0.241	0
CM004579.1:64080344	0	0.4525	0	0	0	0
CM004570.1:73449405	0	0	0	0.4545	0	0
CM004575.1:28096092	0	0	0	0	0	0.4545
LWLT01000021.1:1649322	0.4587	0	0	0	0	0
CM004572.1:31631137	0	0	0	0	0.4608	0
CM004568.1:43798301	0	0	0	0	0.1942	0.2703
CM004562.1:111705788	0	0	0	0	0.4651	0
CM004566.1:118351396	0	0	0	0.4651	0	0
CM004567.1:6325341	0	0	0	0.4651	0	0
CM004566.1:118351411	0	0.4673	0	0	0	0
CM004572.1:62919100	0	0	0	0	0.4673	0
CM004562.1:111705792	0	0	0	0	0	0.4695
CM004563.1:128325987	0	0	0	0	0	0.4695
CM004566.1:67335305	0	0	0	0	0.4695	0
CM004567.1:105596373	0	0	0	0	0.4695	0
CM004571.1:4165754	0	0	0	0	0.4695	0
CM004576.1:20859394	0	0	0	0.2392	0	0.232
CM004564.1:78622522	0	0	0	0	0	0.4717
CM004587.1:39935111	0	0.4739	0	0	0	0
CM004564.1:59554091	0	0	0	0.4785	0	0
CM004562.1:54187009	0.4808	0	0	0	0	0
CM004567.1:63596272	0	0	0	0	0.4808	0
CM004577.1:42541395	0	0	0	0.4808	0	0
CM004578.1:40554165	0	0	0	0	0.4831	0
CM004568.1:3832676	0	0.1302	0	0.3534	0	0
CM004564.1:108609701	0	0	0	0.2646	0.2205	0
CM004570.1:67705309	0.4878	0	0	0	0	0
CM004582.1:30487343	0	0	0.1984	0	0.1775	0.1129
CM004579.1:2042854	0	0	0	0	0.4926	0
CM004566.1:82674161	0	0.092	0.0852	0.1063	0.0918	0.1176
CM004570.1:85213461	0	0	0	0	0	0.495
CM004582.1:29075450	0.2743	0	0.2212	0	0	0
CM004565.1:75070864	0	0	0	0	0	0.4975
CM004562.1:53113728	0	0	0.5	0	0	0
CM004564.1:84457810	0	0	0	0	0.5	0
CM004577.1:31241765	0	0	0	0	0.5	0
CM004582.1:61563924	0	0	0	0	0.5	0
CM004584.1:10039035	0	0	0	0	0.5	0
CM004577.1:31962383	0	0	0	0	0.5025	0
CM004574.1:57799049	0	0.0896	0.0556	0.0831	0.0751	0.2008
CM004562.1:54186587	0.5051	0	0	0	0	0
CM004583.1:27639423	0	0	0	0	0	0.5051
CM004584.1:35337763	0	0	0	0	0	0.5051
CM004563.1:35739268	0	0	0	0	0	0.5063
CM004563.1:84494700	0	0	0	0	0	0.5076
CM004572.1:97148926	0	0	0	0	0	0.5076
CM004583.1:42905533	0	0	0.5076	0	0	0
CM004569.1:25883413	0	0	0	0	0	0.5128
LWLT01000275.1:10379	0	0	0	0	0	0.5128
LWLT01000021.1:40530557	0	0	0	0	0	0.5236
CM004566.1:104611706	0	0	0	0	0	0.5263
CM004562.1:25638211	0	0	0	0	0	0.5291
CM004562.1:44698279	0.5291	0	0	0	0	0
CM004568.1:61289190	0.5291	0	0	0	0	0
LWLT01000021.1:21708349	0	0	0	0	0.5291	0
CM004564.1:81701815	0.5319	0	0	0	0	0
CM004568.1:14780716	0	0	0	0	0	0.5319
CM004562.1:44216309	0.0807	0.1618	0.062	0	0.2311	0
CM004564.1:81704259	0.5376	0	0	0	0	0
CM004590.1:32419409	0	0	0	0.5376	0	0
CM004564.1:7469871	0	0	0	0	0.5405	0
CM004564.1:81701816	0.5405	0	0	0	0	0
CM004575.1:38359266	0.0981	0	0.1862	0.1153	0	0.1427
CM004563.1:110330941	0	0	0	0	0.5435	0
CM004570.1:65893928	0	0	0	0	0.5435	0
CM004577.1:38821168	0	0	0.5435	0	0	0
CM004575.1:62663136	0	0	0	0.289	0.2564	0
CM004567.1:83261886	0	0	0	0	0	0.5464
CM004567.1:9455195	0	0.5495	0	0	0	0
CM004574.1:65191574	0	0	0	0	0.5556	0
CM004585.1:14931000	0	0	0.5556	0	0	0
CM004586.1:411408	0	0	0	0	0.5556	0
CM004566.1:478498	0	0	0	0	0.5587	0
CM004570.1:36014549	0	0	0	0	0.5587	0
CM004585.1:47061842	0	0	0.5618	0	0	0
CM004567.1:68770670	0	0	0	0	0	0.565
CM004587.1:44551755	0.565	0	0	0	0	0
LWLT01000027.1:45938646	0	0	0	0	0	0.565
CM004571.1:75584261	0.0251	0.0914	0.2341	0.1233	0.0212	0.0713
CM004562.1:94379661	0	0	0.5682	0	0	0
CM004571.1:99569040	0	0	0	0	0.5698	0
CM004563.1:88496464	0	0	0.5714	0	0	0
CM004565.1:18236675	0	0	0.5714	0	0	0
CM004574.1:44618001	0.0378	0.135	0.1755	0.0696	0	0.1541
CM004568.1:87214273	0	0	0	0.3559	0.2188	0
CM004589.1:14175420	0	0	0.1167	0.1706	0.2899	0
CM004562.1:23877861	0.578	0	0	0	0	0
CM004567.1:51177306	0	0	0	0	0.578	0
CM004575.1:10334206	0	0	0	0	0	0.5814
CM004590.1:35804886	0	0	0	0	0.5814	0
CM004585.1:4446318	0	0	0	0.3717	0.2193	0
CM004565.1:101922863	0	0	0	0	0	0.5917
CM004567.1:29887062	0	0	0	0	0.5917	0
CM004570.1:65875753	0	0	0.5917	0	0	0
CM004569.1:92663845	0.5952	0	0	0	0	0
CM004578.1:62497390	0	0	0.5952	0	0	0
CM004570.1:11062270	0.1233	0	0.1107	0.1189	0.1114	0.137
CM004562.1:54186924	0.6061	0	0	0	0	0
CM004562.1:117979961	0	0	0	0	0	0.6061
CM004590.1:45460373	0	0	0	0	0	0.6061
CM004564.1:112342698	0	0	0	0	0	0.6098
CM004567.1:46285569	0	0	0	0	0	0.6098
CM004568.1:37448050	0	0	0	0.6098	0	0
LWLT01000021.1:40530544	0.6098	0	0	0	0	0
CM004562.1:9498884	0	0	0	0	0	0.6135
CM004564.1:4179341	0	0	0	0.6135	0	0
CM004577.1:28663232	0.6135	0	0	0	0	0
CM004587.1:27621743	0	0	0	0	0.6173	0
CM004562.1:99673728	0	0.3195	0	0.3012	0	0
CM004562.1:64901405	0	0	0	0	0	0.6211
CM004564.1:81704310	0.6211	0	0	0	0	0
CM004565.1:91544898	0	0	0	0.6211	0	0
CM004578.1:18648233	0	0	0	0	0.6211	0
CM004586.1:34364523	0	0	0	0	0	0.6211
LWLT01000021.1:20170168	0	0	0.6211	0	0	0
CM004565.1:70535455	0	0	0	0	0	0.625
CM004571.1:84735298	0	0	0	0	0	0.625
CM004581.1:49147649	0	0	0	0	0.625	0
CM004583.1:36278277	0	0	0	0.625	0	0
CM004565.1:40090201	0	0	0	0	0.6289	0
CM004578.1:18648242	0	0	0	0	0	0.6289
CM004563.1:135852410	0	0	0	0	0	0.6329
CM004582.1:3409878	0	0.6329	0	0	0	0
CM004583.1:39404085	0	0.6329	0	0	0	0
CM004589.1:8137707	0	0	0	0.6329	0	0
CM004582.1:5499056	0	0	0	0	0.3074	0.3268
CM004579.1:53917256	0	0	0	0	0.6369	0
CM004585.1:61992532	0.2304	0	0	0.1776	0	0.2299
CM004564.1:46123872	0	0.3497	0	0	0.2976	0
CM004562.1:153742652	0	0	0	0.6494	0	0
CM004566.1:111505808	0	0	0	0	0.6494	0
CM004567.1:29636332	0	0	0.6494	0	0	0
CM004590.1:9225434	0	0	0	0	0	0.6494
LWLT01000021.1:52533603	0	0	0.6536	0	0	0
CM004568.1:5533627	0	0	0	0	0	0.6579
CM004568.1:61289169	0.6579	0	0	0	0	0
CM004572.1:31631144	0.6579	0	0	0	0	0
CM004573.1:25617771	0	0	0	0.6579	0	0
CM004572.1:29461568	0	0	0.6601	0	0	0
CM004569.1:34354368	0	0	0	0	0.6623	0
CM004569.1:92665408	0.6623	0	0	0	0	0
CM004580.1:2617521	0	0.6623	0	0	0	0
LWLT01000055.1:341668	0	0	0.6623	0	0	0
CM004574.1:79402189	0	0	0	0	0.6711	0
CM004570.1:69025072	0	0	0	0	0.6757	0
CM004567.1:16236526	0	0	0	0	0.6803	0
CM004570.1:8588408	0	0	0	0	0.6803	0
CM004584.1:10995566	0.1414	0	0.1828	0	0.3597	0
CM004567.1:34783533	0	0	0	0.6849	0	0
CM004578.1:16347658	0	0	0.6849	0	0	0
CM004585.1:35101470	0	0	0	0.6849	0	0
LWLT01000027.1:19210022	0	0	0	0	0	0.6849
LWLT01003922.1:5162	0	0	0	0	0	0.6849
CM004568.1:37172124	0	0	0	0	0.6897	0
CM004569.1:92665342	0.6897	0	0	0	0	0
CM004574.1:20046368	0	0	0	0	0	0.6897
CM004581.1:58364054	0	0	0	0.6897	0	0
CM004587.1:32124986	0	0	0	0	0.6897	0
CM004587.1:32124994	0	0	0	0	0.6897	0
CM004564.1:20031189	0	0	0	0	0.2451	0.4484
CM004573.1:37123189	0	0.6944	0	0	0	0
LWLT01000021.1:15659863	0	0	0	0	0.6944	0
CM004570.1:7569112	0	0.3623	0	0.3344	0	0
CM004584.1:45821872	0	0	0	0	0.6993	0
CM004562.1:23878119	0.7042	0	0	0	0	0
CM004564.1:49085890	0	0	0	0	0	0.7042
CM004564.1:68369335	0	0	0	0	0	0.7042
CM004570.1:81898521	0	0	0	0	0	0.7042
CM004575.1:57126016	0	0	0	0	0.7042	0
CM004577.1:58200999	0	0	0	0	0.7042	0
CM004584.1:26805992	0	0	0.7042	0	0	0
CM004562.1:127854727	0	0	0	0	0	0.7092
CM004569.1:98125896	0	0	0	0	0.7143	0
CM004584.1:6536144	0	0	0	0	0	0.7143
LWLT01000021.1:59600993	0	0	0	0	0	0.7143
CM004570.1:51658537	0	0	0	0	0	0.7194
CM004563.1:102003960	0	0	0	0	0	0.7246
CM004564.1:66811410	0	0	0	0	0	0.7246
CM004562.1:54187403	0.7299	0	0	0	0	0
CM004573.1:988822	0	0	0	0	0	0.7299
CM004585.1:35101461	0	0	0	0	0.7299	0
CM004588.1:18436956	0	0	0	0	0.7299	0
CM004570.1:1851667	0.2801	0.1274	0	0	0	0.3241
CM004567.1:42176779	0	0.7353	0	0	0	0
CM004562.1:54187388	0.7407	0	0	0	0	0
CM004562.1:70239910	0	0	0	0	0.7407	0
CM004563.1:65804536	0	0	0	0	0.7407	0
CM004575.1:73116568	0	0	0	0	0	0.7407
CM004575.1:73116578	0	0	0	0	0	0.7407
CM004564.1:88513304	0	0	0	0	0	0.7463
CM004566.1:20600385	0	0	0	0	0	0.7463
CM004566.1:116427722	0	0	0	0	0.7463	0
CM004578.1:47344209	0.1761	0.5747	0	0	0	0
CM004562.1:54186687	0.7519	0	0	0	0	0
CM004564.1:81706059	0	0.7519	0	0	0	0
CM004574.1:70684759	0	0	0	0	0	0.7519
CM004579.1:40650215	0	0	0	0	0.7519	0
CM004581.1:5042946	0	0	0	0	0	0.7519
CM004586.1:417943	0	0	0	0	0.7519	0
CM004567.1:57852782	0	0	0	0	0	0.7576
CM004573.1:37123202	0	0	0	0.7576	0	0
CM004578.1:58962476	0	0	0	0	0.7576	0
CM004578.1:58962488	0	0	0	0	0.7576	0
CM004571.1:44063013	0	0	0	0	0.7605	0
CM004564.1:81707166	0.7634	0	0	0	0	0
CM004568.1:61289156	0.7692	0	0	0	0	0
CM004570.1:42701540	0	0	0	0.7692	0	0
CM004571.1:14833755	0	0	0	0	0	0.7692
CM004582.1:11512392	0	0	0	0	0	0.7692
CM004585.1:51672026	0	0	0.7692	0	0	0
CM004586.1:9462058	0.1773	0.597	0	0	0	0
CM004574.1:79402190	0	0	0.7752	0	0	0
CM004570.1:70548383	0.2506	0.5263	0	0	0	0
CM004585.1:4227711	0	0	0	0.7782	0	0
CM004568.1:61289154	0.7812	0	0	0	0	0
CM004574.1:20904342	0	0	0	0.4673	0	0.3155
CM004570.1:85213464	0	0	0	0	0.2933	0.4926
CM004574.1:8136526	0	0	0	0.5236	0.2632	0
CM004578.1:61759080	0	0	0	0	0.7874	0
LWLT01000157.1:38042	0.7874	0	0	0	0	0
LWLT01019904.1:133	0	0	0	0.7874	0	0
CM004562.1:54187369	0.7937	0	0	0	0	0
CM004567.1:25103975	0	0	0	0	0	0.7937
CM004568.1:61287518	0.7937	0	0	0	0	0
CM004571.1:5705339	0	0	0	0	0	0.7937
CM004574.1:21168699	0	0	0	0	0.7937	0
CM004585.1:28200438	0	0	0	0	0.7937	0
CM004588.1:24865272	0.7937	0	0	0	0	0
CM004581.1:30998265	0	0	0	0	0.7968	0
CM004567.1:78516889	0	0	0	0.3165	0	0.4808
CM004564.1:59498151	0	0	0	0	0	0.8
CM004569.1:60420005	0	0	0.8	0	0	0
CM004569.1:92665809	0.8	0	0	0	0	0
CM004588.1:32757063	0.1871	0.3509	0	0	0.1199	0.1437
CM004567.1:49457492	0	0	0	0	0.2899	0.5128
CM004582.1:45559642	0	0	0	0	0.8065	0
CM004578.1:10598658	0	0	0	0.4619	0.128	0.222
CM004585.1:59206039	0	0	0	0	0	0.813
CM004586.1:29871863	0	0	0	0	0	0.813
CM004575.1:27712817	0	0	0	0	0	0.8197
CM004590.1:45460378	0	0	0	0	0.8197	0
CM004585.1:35002868	0	0	0	0	0.823	0
CM004562.1:54186725	0.8264	0	0	0	0	0
CM004570.1:73192629	0	0	0	0	0	0.8264
CM004581.1:32137805	0	0	0	0	0	0.8264
CM004586.1:8048904	0	0	0	0	0.8264	0
CM004562.1:54186702	0.8333	0	0	0	0	0
CM004562.1:80300319	0	0	0	0	0	0.8333
CM004566.1:103670029	0	0	0	0	0.8333	0
CM004577.1:71630418	0	0	0	0	0.8333	0
CM004572.1:54868453	0	0	0	0.3745	0	0.463
CM004570.1:11062308	0.1139	0.2519	0	0	0	0.4724
CM004562.1:44216310	0	0	0.1497	0	0.1754	0.5141
CM004567.1:37446347	0	0	0	0	0.8403	0
CM004567.1:42176733	0.8403	0	0	0	0	0
CM004568.1:61289253	0.8403	0	0	0	0	0
CM004570.1:81898524	0	0	0	0	0.8403	0
CM004588.1:6078010	0	0	0	0	0.8403	0
CM004562.1:138778144	0	0	0	0	0	0.8475
CM004563.1:89392308	0	0	0	0	0.8475	0
CM004567.1:29887076	0	0	0	0	0	0.8475
CM004572.1:29634326	0	0	0	0	0.8475	0
CM004564.1:68952713	0	0	0	0	0.8523	0
CM004562.1:54186806	0.8547	0	0	0	0	0
CM004562.1:54187761	0.8547	0	0	0	0	0
CM004566.1:107457513	0	0	0	0	0	0.8547
CM004568.1:61288552	0.8547	0	0	0	0	0
CM004576.1:15629947	0	0	0	0	0	0.8547
CM004562.1:70239887	0	0	0	0.5391	0.321	0
CM004564.1:81707210	0.8621	0	0	0	0	0
CM004568.1:61287130	0.8621	0	0	0	0	0
CM004568.1:61288557	0.8621	0	0	0	0	0
CM004568.1:61288575	0.8621	0	0	0	0	0
CM004571.1:88608658	0	0	0	0	0	0.8621
CM004587.1:15310547	0	0	0	0	0.8621	0
LWLT01000157.1:38029	0.8621	0	0	0	0	0
CM004565.1:43185381	0	0	0	0	0.8696	0
CM004569.1:97030147	0	0	0.8696	0	0	0
CM004583.1:42107758	0	0	0	0.8696	0	0
CM004585.1:20845661	0	0	0.8696	0	0	0
CM004588.1:20398696	0	0.8696	0	0	0	0
CM004589.1:25993037	0.1121	0	0.2169	0.1314	0.2632	0.152
CM004584.1:3924383	0.4878	0	0	0.3891	0	0
CM004564.1:81707229	0.8772	0	0	0	0	0
CM004565.1:13602361	0	0	0	0	0.8772	0
CM004579.1:29978924	0	0	0	0.8772	0	0
CM004562.1:153742661	0	0	0	0	0.3584	0.5208
CM004562.1:54186803	0.885	0	0	0	0	0
CM004564.1:69697791	0	0	0	0	0	0.885
CM004568.1:61289196	0	0	0.885	0	0	0
CM004581.1:32137828	0	0	0	0	0.885	0
CM004584.1:17885363	0	0	0	0	0.885	0
CM004590.1:45460364	0	0	0	0	0.885	0
CM004582.1:58126267	0	0	0	0.4016	0	0.4854
CM004578.1:10598614	0.057	0.1173	0.1615	0.1853	0.1627	0.2053
CM004582.1:48298456	0	0.4902	0	0	0.4016	0
CM004562.1:54187103	0.8929	0	0	0	0	0
CM004562.1:77378553	0	0	0	0	0.8929	0
CM004562.1:131662561	0	0	0	0	0.8929	0
CM004567.1:91706588	0	0.8929	0	0	0	0
LWLT01000021.1:52217059	0	0	0	0	0	0.8929
CM004573.1:45990452	0	0	0	0.2809	0.4766	0.1414
CM004567.1:793888	0	0	0	0	0.9009	0
CM004567.1:68452175	0	0	0	0	0	0.9009
CM004569.1:92665505	0.9009	0	0	0	0	0
CM004572.1:1240524	0	0	0	0	0.9009	0
CM004581.1:5042945	0	0.9009	0	0	0	0
CM004588.1:25535566	0	0	0.9009	0	0	0
LWLT01000021.1:52217036	0	0	0	0	0	0.9009
LWLT01000021.1:52217060	0	0	0	0	0	0.9009
CM004582.1:15015117	0	0	0	0	0.3831	0.5208
CM004564.1:20031160	0	0	0	0	0	0.905
LWLT01000027.1:28129356	0.2257	0.2381	0	0.2262	0.2179	0
CM004573.1:38462027	0	0	0	0	0.9091	0
LWLT01000021.1:63397515	0	0	0	0	0.9091	0
CM004571.1:32663928	0.431	0	0.4831	0	0	0
CM004589.1:3670390	0	0	0	0.5208	0	0.3937
CM004585.1:34995511	0	0.1364	0.1058	0.1372	0.3788	0.1587
CM004563.1:9340336	0	0	0	0	0.9174	0
CM004568.1:61287621	0.9174	0	0	0	0	0
CM004569.1:92663889	0.9174	0	0	0	0	0
LWLT01000036.1:624497	0	0	0	0	0.9174	0
CM004566.1:11705223	0.1462	0.1529	0.346	0.1543	0.1185	0
CM004562.1:9148714	0.2193	0.2304	0	0	0.2151	0.2538
CM004563.1:97543757	0	0	0	0	0	0.9259
CM004564.1:49341376	0	0	0.9259	0	0	0
CM004568.1:61287569	0.9259	0	0	0	0	0
CM004568.1:61287613	0.9259	0	0	0	0	0
CM004570.1:70548374	0.5013	0	0	0	0.431	0
CM004563.1:30230402	0	0	0	0.9346	0	0
CM004564.1:24187695	0	0	0	0.9346	0	0
CM004568.1:61287578	0.9346	0	0	0	0	0
CM004574.1:70684755	0	0	0	0	0.9346	0
CM004578.1:64517131	0	0	0	0	0	0.9346
CM004579.1:25869658	0	0	0	0	0	0.9346
CM004564.1:108609743	0	0	0	0	0.4386	0.4963
CM004562.1:111705789	0	0	0	0	0.4651	0.4717
CM004571.1:4165735	0	0	0	0	0.939	0
CM004576.1:19931774	0	0	0	0	0.9434	0
CM004577.1:49942220	0	0	0	0	0.9434	0
CM004580.1:15397810	0	0	0	0.9434	0	0
CM004583.1:18628025	0	0	0	0.9434	0	0
CM004585.1:24546542	0	0	0	0.9434	0	0
CM004587.1:28850731	0	0	0	0	0	0.9434
LWLT01000027.1:34924733	0	0	0	0	0.9434	0
CM004578.1:13495857	0	0	0.2375	0	0	0.7067
CM004569.1:92665789	0.9479	0	0	0	0	0
CM004580.1:6767418	0	0	0	0	0	0.9479
LWLT01000027.1:25659799	0	0	0	0	0.6303	0.3185
CM004564.1:4179343	0	0	0	0.6135	0.3378	0
CM004568.1:61289223	0	0	0.9524	0	0	0
CM004569.1:60420037	0	0.9524	0	0	0	0
CM004571.1:51548269	0	0	0	0	0.9524	0
CM004573.1:53621183	0	0	0	0	0	0.9524
CM004574.1:69467130	0.9524	0	0	0	0	0
CM004587.1:27621769	0.303	0	0.2857	0	0.3667	0
CM004577.1:53823772	0.3676	0	0.5882	0	0	0
CM004579.1:15198614	0	0	0	0	0.4545	0.5051
CM004562.1:43944848	0	0	0	0	0	0.9615
CM004562.1:56609540	0	0	0	0	0.9615	0
CM004568.1:61287681	0.9615	0	0	0	0	0
CM004569.1:80004813	0	0	0	0	0.9615	0
CM004573.1:12686999	0	0	0	0	0	0.9615
CM004582.1:6217684	0	0	0	0	0	0.9615
CM004569.1:50999993	0	0	0.2045	0	0	0.7576
CM004563.1:89392286	0	0	0	0	0.4237	0.5435
CM004563.1:89392313	0	0	0	0	0.4237	0.5435
CM004584.1:10995569	0	0.3279	0	0	0.2625	0.3788
CM004564.1:81706135	0	0	0.9709	0	0	0
CM004566.1:55838533	0	0	0	0	0.9709	0
CM004574.1:20904368	0	0	0	0	0.9709	0
CM004578.1:16347605	0	0	0	0	0	0.9709
CM004564.1:45515396	0	0	0	0	0.9804	0
CM004568.1:61287686	0.9804	0	0	0	0	0
CM004578.1:65169565	0	0	0	0	0	0.9804
CM004579.1:14466547	0	0	0	0	0	0.9804
LWLT01000021.1:52367593	0	0	0	0	0.9804	0
LWLT01000021.1:59600967	0	0	0	0	0.9804	0
CM004563.1:95582130	0.9852	0	0	0	0	0
CM004564.1:104029406	0.9901	0	0	0	0	0
CM004568.1:61287559	0.9901	0	0	0	0	0
CM004569.1:26024700	0	0.9901	0	0	0	0
CM004571.1:27324257	0	0	0	0	0.9901	0
CM004573.1:38462019	0	0	0	0	0	0.9901
CM004577.1:48747803	0	0	0	0	0.9901	0
CM004580.1:27832659	0	0	0	0	0.9901	0
CM004580.1:27832665	0	0	0	0	0.9901	0
CM004588.1:23256196	0.9901	0	0	0	0	0
CM004565.1:93160331	0	0	0	0	0	1
CM004571.1:45345142	0	0	0	0	1	0
CM004573.1:65104447	0	0	0	0	1	0
LWLT01000099.1:28974	0	0	0	0	1	0
LWLT01000099.1:29004	0	0	0	0	1	0
CM004562.1:54186772	1.0101	0	0	0	0	0
CM004562.1:54186791	1.0101	0	0	0	0	0
CM004568.1:61287035	1.0101	0	0	0	0	0
CM004569.1:92666035	1.0101	0	0	0	0	0
CM004578.1:39045693	0	0	0	0	1.0101	0
CM004582.1:59501350	0	0	0	0	0	1.0101
LWLT01000027.1:34924743	0	1.0101	0	0	0	0
CM004571.1:52960229	0	0	0	0	0	1.0152
LWLT01000021.1:5995692	0	0	0	0	1.0152	0
CM004567.1:38164970	0	0	0	0	1.0169	0
CM004563.1:30682765	0	0	0	0	1.0204	0
CM004563.1:127369086	0	0	0	0	0	1.0204
CM004568.1:61285410	1.0204	0	0	0	0	0
CM004568.1:61285433	1.0204	0	0	0	0	0
CM004568.1:61285437	1.0204	0	0	0	0	0
CM004571.1:32896176	0	0	0	0	0	1.0204
CM004572.1:96726380	1.0204	0	0	0	0	0
CM004572.1:96726397	1.0204	0	0	0	0	0
CM004587.1:21449568	0	0	0	0	1.0204	0
CM004587.1:41898293	0	0	0	0	0	1.0204
CM004587.1:43502401	0	0	0	0	0	1.0204
CM004589.1:40636654	0	0.3419	0.1513	0	0.3175	0.2123
CM004578.1:56477315	0	0	0.4425	0.5814	0	0
CM004562.1:23877822	1.0309	0	0	0	0	0
CM004566.1:103670032	0	1.0309	0	0	0	0
CM004566.1:103670044	0	1.0309	0	0	0	0
CM004568.1:100632970	0	0	0	0	0	1.0309
CM004587.1:45880403	0	0	0	0	1.0309	0
CM004565.1:18324900	0	0	0	0.3497	0	0.6849
CM004562.1:54187687	0	0	1.0417	0	0	0
CM004565.1:24439217	1.0417	0	0	0	0	0
CM004569.1:92663854	0	0	1.0417	0	0	0
CM004580.1:48450026	0	0	0	0	1.0417	0
CM004585.1:34831123	0	0	0	0	0	1.0417
CM004590.1:32788756	0	0	0	0	0	1.0417
LWLT01000021.1:28375658	0	0	0	0	1.0417	0
CM004582.1:3409898	0	0	0	0.2956	0.4975	0.2496
CM004574.1:15633428	0	0	0	0	0.4695	0.578
CM004580.1:43061088	0	0.5319	0.2288	0.2899	0	0
CM004562.1:87912198	0	0	0	0	0.7812	0.271
CM004562.1:54186777	1.0526	0	0	0	0	0
CM004564.1:106569922	0	0	0	0	1.0526	0
CM004566.1:98980633	0	0	0	1.0526	0	0
CM004567.1:995894	0	0	0	0	0	1.0526
CM004567.1:995900	0	0	0	0	1.0526	0
CM004568.1:3832672	0	0	1.0526	0	0	0
CM004568.1:61288420	1.0526	0	0	0	0	0
CM004589.1:23104996	0	0	0	1.0526	0	0
LWLT01000021.1:344015	0	0	0	0	0	1.0526
CM004583.1:14375022	0	0	0	0	0	1.0582
CM004574.1:53363359	0.1652	0.1845	0.3484	0.0915	0.1718	0.1021
CM004562.1:11634813	0	0	0	0	0	1.0638
CM004563.1:86534395	1.0638	0	0	0	0	0
CM004564.1:58632373	0	0	0	0	1.0638	0
CM004568.1:61288101	1.0638	0	0	0	0	0
CM004587.1:36773144	0	0	0	0	1.0638	0
CM004587.1:36773145	0	0	0	0	1.0638	0
CM004566.1:113615229	0	0	0	0	0.6969	0.369
CM004579.1:22246796	0	0	0	0	0	1.0695
CM004564.1:4397143	0	0	0	0	0	1.0753
CM004568.1:61289168	0	0	1.0753	0	0	0
CM004569.1:92665476	1.0753	0	0	0	0	0
CM004577.1:49942222	0	0	0	1.0753	0	0
CM004578.1:51916760	0	0	0	0	0	1.0753
LWLT01000021.1:19145411	0	0	0	0	1.0753	0
LWLT01000074.1:86735	0	0	0	0	1.0753	0
CM004572.1:75111007	0	0	0	0	0.6536	0.4255
CM004562.1:54186876	1.0811	0	0	0	0	0
CM004589.1:16543411	0	0	0	0	1.0811	0
CM004562.1:97374663	0.1603	0.1972	0.0878	0.1274	0.2427	0.266
CM004583.1:42905509	0	0	0.5102	0.5747	0	0
CM004567.1:6325342	0.7042	0	0	0	0.3817	0
CM004562.1:26782703	0	0	0	0	1.087	0
CM004565.1:5639664	0	0	0	0	0	1.087
CM004568.1:61289142	1.087	0	0	0	0	0
CM004583.1:19974194	0	0	0	0	0	1.087
CM004585.1:8515378	0	0	0	0	0	1.087
CM004585.1:25752786	0	0	0	0	1.087	0
CM004584.1:38382858	0	0	0.2688	0.4367	0.3817	0
CM004567.1:67509589	0	0	0	0	0	1.0989
CM004569.1:92666234	1.0989	0	0	0	0	0
CM004569.1:108384014	0	0	0	0	0	1.0989
CM004573.1:21728842	1.0989	0	0	0	0	0
CM004573.1:21728869	0	0	0	1.0989	0	0
CM004573.1:34186414	0	0	0	0	0	1.0989
CM004575.1:37107105	0	0	0	1.0989	0	0
CM004580.1:48450005	0	0	0	0	1.0989	0
CM004581.1:3535906	0	0	1.0989	0	0	0
CM004578.1:29412788	0	0.4329	0.3175	0	0.3509	0
CM004585.1:4446340	0	0	0	0	0.7109	0.3906
CM004577.1:71630374	0	0	0	0.8671	0	0.2375
CM004564.1:108609707	0	0	0	0.5291	0.3304	0.2469
LWLT01000027.1:29714177	0	0	0.5155	0.5952	0	0
CM004562.1:57597094	0	0	0	0	1.1111	0
CM004562.1:115909553	0	0	0	0	1.1111	0
CM004562.1:115909571	0	0	0	0	1.1111	0
CM004566.1:113615256	0	0	0	0	0	1.1111
CM004568.1:70372882	0	0	0	0	1.1111	0
CM004569.1:92664310	1.1111	0	0	0	0	0
CM004570.1:21534936	0	0	0	0	0	1.1111
CM004571.1:53479190	0	0	0	1.1111	0	0
CM004571.1:71280185	0	0	0	0	1.1111	0
CM004574.1:20393764	0	0	0	0	1.1111	0
CM004575.1:27675983	0	0	0	0	1.1111	0
LWLT01000021.1:48386507	0	0	0	0	1.1111	0
CM004562.1:23867732	0	0	1.1236	0	0	0
CM004564.1:66354528	0	0	0	0	0	1.1236
CM004566.1:111648024	0	0	0	0	0	1.1236
CM004568.1:7952797	0	0	0	0	1.1236	0
CM004568.1:61289279	1.1236	0	0	0	0	0
CM004568.1:102117537	0	0	0	0	0	1.1236
CM004573.1:446013	0	0	0	0	0	1.1236
CM004575.1:73116572	0	0	0	0	1.1236	0
CM004578.1:63555692	1.1236	0	0	0	0	0
CM004581.1:60010449	0	0	0	1.1236	0	0
CM004583.1:3173650	0	0	1.1236	0	0	0
CM004588.1:28545924	0	0	0	0	1.1236	0
CM004590.1:10748635	0	1.1236	0	0	0	0
CM004579.1:63615333	0.3367	0	0.7905	0	0	0
CM004567.1:103461055	0	0	1.1299	0	0	0
CM004588.1:40292864	0	0	0	0.5319	0.6006	0
CM004575.1:32153628	0	0	0	0	1.1331	0
CM004582.1:36817514	0.5917	0	0	0	0.5435	0
CM004562.1:23878444	1.1364	0	0	0	0	0
CM004564.1:81704282	1.1364	0	0	0	0	0
CM004566.1:107457507	0	0	0	0	1.1364	0
CM004571.1:15206342	0	0	0	0	0	1.1364
CM004571.1:15206347	0	0	0	0	0	1.1364
CM004571.1:15206350	0	0	0	0	0	1.1364
CM004574.1:16683284	0	0	0	0	1.1364	0
CM004590.1:32009908	0	0	0	0	0	1.1364
CM004590.1:32009932	0	0	0	0	0	1.1364
CM004579.1:43846431	0	0	0	0.8982	0	0.2398
CM004562.1:89745909	0	0	0	0.7634	0	0.3759
CM004588.1:852525	0	0	0	0.1876	0.6042	0.349
CM004564.1:32365697	0	0	0	0	0.6036	0.5376
CM004582.1:49977484	0	0	0	0	0	1.1429
CM004562.1:23878440	1.1494	0	0	0	0	0
CM004562.1:127940086	0	0	0	0	1.1494	0
CM004568.1:61285397	1.1494	0	0	0	0	0
CM004568.1:61287161	1.1494	0	0	0	0	0
CM004569.1:92664959	1.1494	0	0	0	0	0
CM004578.1:18718252	0	0	0	0	1.1494	0
CM004578.1:62497373	0	1.1494	0	0	0	0
CM004590.1:46851626	0	0	0	1.1494	0	0
CM004564.1:20031169	0	0	0	0	0.2463	0.905
CM004567.1:51177307	0	0	0	0	1.1561	0
CM004582.1:49977504	0	0	0	0	0	1.1561
CM004575.1:90984083	0	0	0	0.2183	0.547	0.3914
CM004567.1:4141155	0	0	0	0	1.1628	0
CM004569.1:83819465	0	0	0	0	1.1628	0
CM004582.1:12067640	0	0	1.1628	0	0	0
LWLT01000027.1:2422008	0	0	0	0	1.1628	0
CM004568.1:18555188	0.4098	0.4444	0.3125	0	0	0
CM004587.1:31048216	0	0	0	0	0.4016	0.7692
CM004563.1:128832089	0	0	0	0.6711	0.2907	0.2092
CM004562.1:89012591	0	1.1765	0	0	0	0
CM004565.1:96604622	0	0	0	0	1.1765	0
CM004567.1:61295248	1.1765	0	0	0	0	0
CM004569.1:8892246	0	0	0	0	0	1.1765
CM004569.1:92663853	1.1765	0	0	0	0	0
CM004583.1:1006038	0	1.1765	0	0	0	0
CM004585.1:37788175	0	0	0	0	0	1.1765
CM004572.1:21913492	0	0	0	0	0.4292	0.7519
CM004589.1:35784222	0	0	0	0.5618	0.6211	0
CM004589.1:16667939	0.0972	0.1783	0	0	0.4208	0.4886
CM004574.1:8136507	0	0	0	0	0.7371	0.4525
CM004563.1:16205765	0	0	0	0	1.1905	0
CM004563.1:16205777	0	0	0	0	1.1905	0
CM004563.1:16205781	0	0	0	0	1.1905	0
CM004563.1:37485776	0	0	0	0	0	1.1905
CM004564.1:30004766	0	0	0	0	0	1.1905
CM004568.1:65902665	0	0	0	1.1905	0	0
CM004569.1:92666342	1.1905	0	0	0	0	0
CM004571.1:45963060	1.1905	0	0	0	0	0
CM004573.1:9231063	0	0	0	0	0	1.1905
CM004579.1:39632114	0	0	0	1.1905	0	0
LWLT01000021.1:21708361	0	0	0	1.1905	0	0
CM004564.1:59498174	0	0	0	0	1.1976	0
CM004567.1:52791381	1.1976	0	0	0	0	0
CM004569.1:57012580	0	0	0	0	0.5236	0.6803
CM004562.1:1674029	0	0	1.2048	0	0	0
CM004563.1:128990111	0	0	0	1.2048	0	0
CM004564.1:81701882	1.2048	0	0	0	0	0
CM004564.1:81704382	1.2048	0	0	0	0	0
CM004570.1:54162036	1.2048	0	0	0	0	0
CM004571.1:15206333	0	0	0	0	1.2048	0
CM004572.1:29822873	0	0	0	0	1.2048	0
CM004574.1:15633435	0	0	0	1.2048	0	0
CM004578.1:37460488	0	0	0	0	1.2048	0
CM004583.1:48703778	0	0	0	0	1.2048	0
CM004590.1:45460369	0	0	0	0	0	1.2048
CM004585.1:4446310	0	0	0	0.3861	0.4566	0.3623
CM004574.1:32778002	0.1709	0.1976	0.2226	0.2551	0.2532	0.1121
CM004569.1:79695722	0	0	0	0.5618	0.3106	0.3436
CM004570.1:42701528	0	0	0	0.7692	0.4484	0
CM004580.1:4341833	0	0	0	0.7519	0.4673	0
CM004562.1:23878144	1.2195	0	0	0	0	0
CM004568.1:61287133	1.2195	0	0	0	0	0
CM004568.1:61287286	1.2195	0	0	0	0	0
CM004572.1:70385391	0	0	0	0	0	1.2195
CM004576.1:3902979	0	0	0	0	1.2195	0
CM004581.1:36999348	0	0	0	0	0	1.2195
CM004584.1:7912822	0	0	0	0	0	1.2195
CM004585.1:34995509	0	0	0.5051	0.7194	0	0
CM004586.1:9462061	0.2128	0.3367	0	0.3077	0	0.3676
CM004569.1:70707422	0	0	0	0.3636	0.3431	0.5236
CM004568.1:87214263	0	0	0	1.2346	0	0
CM004569.1:92663786	1.2346	0	0	0	0	0
CM004574.1:34415114	0	0	0	0	0	1.2346
CM004574.1:53363375	0	0	0	0	1.2346	0
CM004576.1:7439301	0	0	0	0	1.2346	0
CM004579.1:21073814	0	0	1.2346	0	0	0
CM004580.1:58512749	0	0	0	0	1.2346	0
CM004582.1:48801719	0	1.2346	0	0	0	0
CM004584.1:2417718	0	0	0	0	0	1.2346
LWLT01000021.1:65402595	0	0	0	0	0	1.2346
LWLT01000099.1:28989	0	0	0	0	0	1.2346
LWLT01019904.1:166	0	0	0	0	0	1.2346
CM004568.1:41292386	0.5155	0	0	0	0.7194	0
CM004564.1:81706065	0.4016	0	0.3401	0.4975	0	0
CM004562.1:54187708	1.25	0	0	0	0	0
CM004563.1:62210043	0	0	0	0	1.25	0
CM004564.1:81704385	1.25	0	0	0	0	0
CM004564.1:119513248	0	0	0	0	0	1.25
CM004568.1:57900569	0	0	1.25	0	0	0
CM004568.1:61288383	1.25	0	0	0	0	0
CM004568.1:61288384	1.25	0	0	0	0	0
CM004568.1:61288840	1.25	0	0	0	0	0
CM004569.1:11854294	0	0	0	0	1.25	0
CM004569.1:71286754	0	0	0	0	0	1.25
CM004573.1:446016	0	0	0	0	1.25	0
CM004576.1:59163361	0	0	0	0	0	1.25
CM004578.1:17590623	0	0	0	0	0	1.25
CM004578.1:55915568	0	0	0	1.25	0	0
CM004584.1:1788740	0	1.25	0	0	0	0
CM004589.1:38092080	0	0	0	0	0	1.25
CM004590.1:47441828	0	0	0	1.25	0	0
CM004590.1:47441844	0	0	0	1.25	0	0
CM004562.1:70239885	0	0	0	0.5391	0.1603	0.5525
CM004577.1:57976545	0	0	0.6536	0	0.5988	0
CM004564.1:81706036	0.3922	0	0	0	0	0.8621
CM004569.1:98787573	0	0	0	0	0	1.2579
CM004569.1:92664852	1.2605	0	0	0	0	0
CM004572.1:65095632	0	0	0	0.6061	0.2833	0.3759
CM004563.1:128832096	0	0	0	0	0	1.2658
CM004568.1:97605443	0	0	0	0	1.2658	0
CM004569.1:100843993	0	0	0	0	0	1.2658
CM004577.1:1531689	0	0	0	1.2658	0	0
CM004578.1:16374396	0	0	0	0	1.2658	0
CM004578.1:50804047	0	0	0	0	1.2658	0
CM004580.1:51142515	0	0	0	0	0	1.2658
CM004587.1:50455493	0	0	0	0	1.2658	0
CM004568.1:14780733	0	0	0	0.7407	0	0.5319
CM004563.1:129316889	0	0	0	0	0	1.2739
LWLT01000021.1:40336674	0	0	0	0	1.2739	0
CM004564.1:38601154	0	0	0	0	0.5682	0.7092
CM004563.1:9340344	0	0	0	0.8197	0.4587	0
CM004568.1:61285531	1.2788	0	0	0	0	0
CM004564.1:10759393	0	0	0	1.2821	0	0
CM004565.1:22235018	1.2821	0	0	0	0	0
CM004568.1:61288841	1.2821	0	0	0	0	0
CM004571.1:53479196	0	1.2821	0	0	0	0
CM004582.1:41297003	0	0	0	0	0	1.2821
CM004587.1:21280685	0	0	0	0	1.2821	0
CM004590.1:18094679	0	0	0	0	0.5747	0.7117
CM004564.1:8189028	0	0.8264	0	0	0	0.4651
CM004570.1:67705349	0.6803	0	0	0.1873	0.1332	0.2933
CM004562.1:54186900	0	0	1.2987	0	0	0
CM004562.1:54187125	1.2987	0	0	0	0	0
CM004564.1:81704253	0	0	1.2987	0	0	0
CM004565.1:48575269	0	0	0	0	1.2987	0
CM004567.1:107651091	0	0	0	0	0	1.2987
CM004568.1:61288225	1.2987	0	0	0	0	0
CM004578.1:9978473	0	0	0	0	1.2987	0
CM004578.1:9978486	0	0	0	0	1.2987	0
CM004581.1:29971568	0	0	0	0	1.2987	0
CM004581.1:40862908	0	0	0	0	0	1.2987
CM004582.1:15066191	0	0	0	0	1.2987	0
CM004589.1:30049618	0	0	0	1.2987	0	0
CM004590.1:44833884	0.3401	0.2882	0.2695	0	0.4024	0
CM004576.1:7439317	0	0	0	0	0.8658	0.4348
LWLT01000021.1:33652670	0	0	0	0.5051	0.3106	0.4854
CM004564.1:8189022	0.4454	0	0.8584	0	0	0
CM004580.1:51142492	0	0	0	0.8197	0	0.4854
CM004580.1:51142506	0	0	0	0.8197	0	0.4854
CM004567.1:27772323	0	0	0	0	0.6211	0.6849
LWLT01000021.1:51032645	0.1878	0.2688	0.1508	0.2625	0.2045	0.2358
CM004562.1:22710322	0	0	0	1.3158	0	0
CM004564.1:38894655	0	0	0	0	0	1.3158
CM004564.1:38894660	0	0	0	0	0	1.3158
CM004568.1:61288336	1.3158	0	0	0	0	0
CM004572.1:29634344	0	0	0	1.3158	0	0
CM004572.1:29634365	0	0	0	1.3158	0	0
CM004575.1:50007318	0	0	0	0	1.3158	0
CM004583.1:4312621	0	0	0	0	1.3158	0
CM004584.1:15031839	0	0	0	0	1.3158	0
LWLT01000021.1:1082024	0	0	0	0	0	1.3158
LWLT01000021.1:50367112	0	0	0	0	0	1.3158
CM004574.1:78859448	0.2941	0	0.173	0.655	0.198	0
CM004563.1:36020575	0	0	0	0	0.5587	0.7692
CM004569.1:104063273	0	0	0	0	0.5618	0.7692
LWLT01000021.1:33649228	0	0	0	0.4082	0.611	0.3125
CM004562.1:12031081	0	1.3333	0	0	0	0
CM004562.1:65889090	0	0	0	0	0	1.3333
CM004568.1:61282384	1.3333	0	0	0	0	0
CM004568.1:61288365	1.3333	0	0	0	0	0
CM004572.1:17147713	0	0	1.3333	0	0	0
CM004577.1:33714285	0	0	0	1.3333	0	0
CM004582.1:33798517	0	1.3333	0	0	0	0
CM004585.1:8432594	0	0	0	0	0	1.3333
LWLT01000021.1:19145394	0	0	0	0	0	1.3333
LWLT01000021.1:24952748	0	0	0	1.3333	0	0
CM004563.1:40473136	0	0	0	0	0.9569	0.3817
CM004569.1:51939100	0	0	0	0.813	0.5263	0
CM004569.1:97078762	0	0	0	0.565	0	0.7752
CM004578.1:10598655	0	0.1252	0.1309	0.3472	0.5181	0.2252
CM004562.1:150656608	0.6757	0	0	0	0.6711	0
CM004570.1:7569111	0.5208	0	0	0	0.8264	0
CM004566.1:90390876	0	0	0	0	0.495	0.8547
CM004570.1:36348475	0.489	0	0	0	0	0.8621
CM004564.1:81704229	0	0	1.3514	0	0	0
CM004565.1:4965469	0	0	0	0	1.3514	0
CM004566.1:5051240	0	0	0	0	1.3514	0
CM004566.1:5051248	0	0	0	0	1.3514	0
CM004566.1:66333669	0	0	0	0	1.3514	0
CM004568.1:61288249	1.3514	0	0	0	0	0
CM004569.1:15804786	0	0	0	0	0	1.3514
CM004569.1:92663783	1.3514	0	0	0	0	0
CM004569.1:92664215	1.3514	0	0	0	0	0
CM004583.1:19974181	0	0	0	0	1.3514	0
CM004585.1:37954019	0	0	0	0	1.3514	0
LWLT01008316.1:12198	0	0	0	0	0.6667	0.6849
CM004563.1:128325988	0	0	0	0	0.4132	0.939
CM004568.1:61289201	0.5025	0	0.8547	0	0	0
CM004566.1:90390864	0	0	0	0	0.4975	0.8621
CM004572.1:76804961	0	0	0	0	0.4975	0.8621
CM004566.1:61833300	0	0	0	0	0	1.3605
CM004575.1:39428743	0	0	0	0.33	1.0309	0
CM004577.1:50108351	0.5882	0	0.2433	0.3472	0.1887	0
CM004562.1:6781347	1.3699	0	0	0	0	0
CM004563.1:73112059	0	0	1.3699	0	0	0
CM004570.1:77401895	0	0	0	0	0	1.3699
CM004570.1:88902671	0	0	0	0	1.3699	0
CM004572.1:43807383	0	0	0	0	1.3699	0
CM004578.1:64102673	0	0	0	1.3699	0	0
CM004582.1:19514221	0	0	1.3699	0	0	0
CM004590.1:44053219	0	0	0	0	1.3699	0
LWLT01000021.1:12219630	0	0	0	0	0.5747	0.8
CM004579.1:23751117	0.464	0.7496	0	0.1637	0	0
CM004576.1:52879305	0	0	0	0	1.3793	0
CM004572.1:71439574	0	0	1.1765	0	0	0.2033
CM004572.1:51995846	0	0.6711	0	0.7143	0	0
CM004581.1:42433077	0	0	0	0	0.7335	0.6536
CM004568.1:61289199	0.5102	0	0.8772	0	0	0
CM004564.1:81706081	0.495	0.8929	0	0	0	0
CM004562.1:23867857	1.3889	0	0	0	0	0
CM004563.1:102003955	0	0	0	0	1.3889	0
CM004566.1:116775479	0	0	0	1.3889	0	0
CM004568.1:61287032	1.3889	0	0	0	0	0
CM004568.1:88591807	0	0	1.3889	0	0	0
CM004569.1:7909611	0	0	0	1.3889	0	0
CM004569.1:92669915	1.3889	0	0	0	0	0
CM004588.1:25565401	0	0	0	0	0	1.3889
CM004569.1:52163955	0	0	0	0.5556	0.3101	0.5263
CM004568.1:14780727	0	0	0	0	1.3953	0
CM004571.1:32423833	0	0	0	0.3484	0.3922	0.655
CM004563.1:90186294	0	0	0	0.9174	0.4878	0
CM004563.1:30230398	0.6494	0	0	0	0.7576	0
CM004562.1:74577032	0	0	0	0	0	1.4085
CM004563.1:95779016	0	0	0	0	1.4085	0
CM004564.1:66354533	0	0	0	0	1.4085	0
CM004567.1:4141156	1.4085	0	0	0	0	0
CM004568.1:61285387	1.4085	0	0	0	0	0
CM004568.1:61288357	1.4085	0	0	0	0	0
CM004569.1:92663879	0	0	1.4085	0	0	0
CM004572.1:48419737	0	0	1.4085	0	0	0
CM004573.1:69394392	0	0	0	1.4085	0	0
CM004576.1:40372734	0	0	0	0	0	1.4085
CM004576.1:66284752	0	0	0	0	1.4085	0
CM004585.1:51715954	0	0	1.4085	0	0	0
CM004570.1:36348476	0.2564	0	0	0.7143	0.4405	0
CM004564.1:81705532	0.5348	0	0	0	0.8772	0
CM004564.1:111785851	0.6024	0	0.813	0	0	0
CM004570.1:11062304	0.1998	0.2125	0.368	0.3356	0.3055	0
CM004590.1:45460391	0	0	0	0	0.8197	0.6024
CM004566.1:32449207	0	0	0	0.7812	0.641	0
CM004570.1:31731741	0.381	0	0.1898	0.5277	0	0.3268
CM004574.1:30113804	0	0	0	1.0101	0.4184	0
CM004562.1:23878120	1.4286	0	0	0	0	0
CM004562.1:62411534	0	0	0	0	1.4286	0
CM004562.1:89012547	1.4286	0	0	0	0	0
CM004567.1:64587460	0	0	0	0	0	1.4286
CM004568.1:61288242	1.4286	0	0	0	0	0
CM004568.1:61288342	1.4286	0	0	0	0	0
CM004568.1:61288847	1.4286	0	0	0	0	0
CM004578.1:64102685	0	0	0	0	1.4286	0
CM004579.1:3043832	0	0	0	0	0	1.4286
CM004581.1:35877416	0	0	0	1.4286	0	0
LWLT01000021.1:12219664	0	0	0	0	0	1.4286
CM004564.1:108609714	0	0	0	0.2618	0.4301	0.7371
CM004575.1:20014311	0	0	0	0.5208	0.5222	0.3891
CM004582.1:59149920	0	0.7752	0	0	0	0.6623
CM004578.1:44333642	0.307	0.1898	0.3327	0.1905	0.1905	0.2275
CM004566.1:48364101	0	0	0	0	0	1.4388
CM004583.1:15755909	0	0	0	0	0	1.4388
CM004582.1:43199990	0	0	0	0	0.6849	0.7576
CM004582.1:43200013	0	0	0	0	0.6849	0.7576
CM004569.1:57012564	0	0	0	0.9174	0.5263	0
CM004573.1:51278453	0.3584	0.2217	0.2146	0	0.3945	0.2545
CM004562.1:62264392	0	0.3356	0.5168	0.2703	0	0.3236
CM004590.1:13375461	0	0.3922	0.2985	0.3831	0.3731	0
CM004562.1:54186992	0	0	1.4493	0	0	0
CM004565.1:104184651	0	0	0	0	0	1.4493
CM004569.1:4831754	0	0	0	0	1.4493	0
CM004569.1:11319240	0	0	1.4493	0	0	0
CM004569.1:97757806	0	1.4493	0	0	0	0
CM004587.1:21280706	0	0	0	0	1.4493	0
LWLT01000021.1:65402587	0	0	0	0	1.4493	0
LWLT01000027.1:10315849	0	0	0	0	1.4493	0
CM004576.1:23740567	0.3521	0.5988	0	0.5	0	0
CM004569.1:100312894	0	0	0	0.9434	0.5102	0
CM004570.1:67705307	0	0	0	0.8403	0.6135	0
CM004574.1:47245161	0	0	0	1.1236	0.3333	0
CM004564.1:117663028	0.3623	0	0.6711	0.4237	0	0
CM004568.1:81872379	0	0	0	0	1.4599	0
CM004569.1:41462319	0	0	0	0.9259	0.5376	0
CM004568.1:87214296	0	0	0	0.3559	0.4376	0.6734
CM004562.1:54186969	0	0	1.4706	0	0	0
CM004563.1:83867103	0	0	0	0	0	1.4706
CM004565.1:39713322	0	0	0	0	1.4706	0
CM004568.1:61282336	0	0	0	0	1.4706	0
CM004569.1:92669876	1.4706	0	0	0	0	0
CM004574.1:28046515	0	0	0	0	1.4706	0
CM004574.1:53363378	0	0	0	1.4706	0	0
CM004579.1:2042856	0	0	0	0	0	1.4706
CM004586.1:11582836	0	0	0	0	0	1.4706
CM004564.1:88513291	0.7812	0.6897	0	0	0	0
CM004583.1:18572111	0.597	0.303	0	0.5731	0	0
CM004562.1:132622690	0	0	0	0	0.5848	0.8929
CM004565.1:65873850	0	0	0	0	1.4815	0
CM004567.1:16236528	0	0	0	0	0	1.4815
CM004566.1:31233082	0.2165	0.5917	0	0.6757	0	0
CM004575.1:16238748	0.1508	0	0.4098	0	0.9238	0
CM004577.1:17938810	0.2674	0	0.5102	0.3571	0.3559	0
CM004587.1:15310541	0	0	0	0	0.8333	0.6579
CM004562.1:73225163	0	0	0	0	0	1.4925
CM004563.1:64294153	0	0	0	0	0	1.4925
CM004564.1:26723911	1.4925	0	0	0	0	0
CM004564.1:57115716	1.4925	0	0	0	0	0
CM004564.1:101310381	0	0	0	1.4925	0	0
CM004569.1:92669870	1.4925	0	0	0	0	0
CM004570.1:35495297	0	0	1.4925	0	0	0
CM004573.1:33736096	0	0	0	1.4925	0	0
CM004576.1:40156670	0	0	0	0	0	1.4925
CM004578.1:14163458	0	0	0	1.4925	0	0
CM004580.1:30547536	0	0	1.4925	0	0	0
CM004581.1:56064207	0	0	0	0	1.4925	0
CM004584.1:36492597	0	0	0	0	1.4925	0
CM004585.1:58398352	0	0	0	0	0	1.4925
CM004588.1:28545915	0	0	0	0	0	1.4925
LWLT01000021.1:51032662	0	0	0	0	1.4925	0
LWLT01000021.1:61715039	0	0	0	1.4925	0	0
CM004576.1:77058306	0	0	0	0.9524	0.5405	0
CM004565.1:81875263	0	0	0	0.7812	0.3717	0.3436
CM004568.1:72853325	0.2721	0.1247	0.0961	0.2356	0.3268	0.4444
CM004582.1:36654143	0	0	0.4367	1.0638	0	0
CM004572.1:95043009	0.3922	0	0	1.1111	0	0
CM004567.1:21132049	0	0	0	0	0	1.5038
CM004578.1:48601607	0.7042	0.8	0	0	0	0
CM004564.1:97652849	0	0	0	1.0526	0	0.4525
CM004568.1:102506807	0	0	0	0.4587	0.5814	0.4673
CM004577.1:53823798	0	0	0.5917	0	0.9174	0
CM004589.1:37998565	0	0	0	0.6579	0.3571	0.495
CM004565.1:6079908	0	0	0	0	1.0638	0.4505
CM004562.1:54186278	1.5152	0	0	0	0	0
CM004562.1:54187275	1.5152	0	0	0	0	0
CM004565.1:53340164	0	0	0	0	0	1.5152
CM004566.1:82208546	0	0	0	0	1.5152	0
CM004568.1:57900545	0	0	0	0	0	1.5152
CM004568.1:61288356	1.5152	0	0	0	0	0
CM004568.1:97605431	0	0	0	0	0	1.5152
CM004568.1:97605446	0	0	0	0	0	1.5152
CM004570.1:21158737	0	0	0	0	0	1.5152
CM004576.1:2339759	0	0	0	0	0	1.5152
CM004576.1:65228273	0	0	0	0	0	1.5152
CM004578.1:39729835	0	0	0	1.5152	0	0
CM004581.1:29745136	0	0	0	1.5152	0	0
CM004584.1:33496062	0	0	0	0	1.5152	0
LWLT01000021.1:11955182	0	0	0	0	0	1.5152
LWLT01000021.1:33652646	0	0	0	0	1.5198	0
CM004574.1:53638348	0	0	0	0.9804	0	0.542
CM004569.1:92975602	0	0	0	0	1.5228	0
CM004572.1:66842192	0.2045	0	0.5587	0.2646	0.4963	0
CM004573.1:38461999	0	0	0	0	0.5348	0.9901
CM004564.1:70210927	0	0	0	0	0	1.5267
CM004588.1:710876	0	0	0	0	0.7634	0.7634
CM004581.1:38984014	0	0	0	0.6711	0.3831	0.4739
CM004562.1:54186297	1.5385	0	0	0	0	0
CM004562.1:54187010	1.5385	0	0	0	0	0
CM004563.1:28998831	0	0	0	0	0	1.5385
CM004564.1:81704139	1.5385	0	0	0	0	0
CM004568.1:39930299	0	0	0	0	0	1.5385
CM004568.1:61287446	1.5385	0	0	0	0	0
CM004569.1:92664134	1.5385	0	0	0	0	0
CM004571.1:14833760	0	0	0	0	0	1.5385
CM004571.1:45963053	0	0	1.5385	0	0	0
CM004571.1:45963081	0	0	1.5385	0	0	0
CM004581.1:40026907	1.5385	0	0	0	0	0
LWLT01000060.1:252360	0	0	0	0	0	1.5385
LWLT01017352.1:5635	0	0	0	0	0	1.5385
CM004563.1:95582146	0.4975	0	1.0417	0	0	0
CM004567.1:28683854	0	0	0	0.8772	0	0.6667
CM004583.1:21911118	0	0	0	0.4049	0.6186	0.5208
CM004572.1:71069858	0.3356	0	0.463	0	0	0.7463
CM004570.1:73449394	0	0	0	0.4525	1.0929	0
LWLT01008316.1:12220	0	0	0	0.8621	0	0.6849
CM004578.1:50804050	0	0	0	0	0.6329	0.9174
CM004587.1:43439042	0	0	0	0	1.5504	0
CM004581.1:49147644	0	0	0	0	0.625	0.9259
CM004564.1:108609749	0	0	0	0.5602	0.4717	0.5208
LWLT01000021.1:11955201	0	0	0	0	0.5249	1.0309
CM004589.1:8137701	0	0	0	1.2658	0.2907	0
LWLT01000021.1:36405010	0	0.9434	0	0.1471	0.209	0.2591
CM004581.1:21273743	0.5714	0	0.9901	0	0	0
CM004562.1:27625547	0	0	0	0	0	1.5625
CM004563.1:28998838	0	0	0	0	0	1.5625
CM004564.1:50174389	0	0	0	0	0	1.5625
CM004565.1:96931512	0	0	0	0	1.5625	0
CM004566.1:6882899	1.5625	0	0	0	0	0
CM004566.1:6882908	0	0	0	0	1.5625	0
CM004569.1:92665472	0	0	0	0	1.5625	0
CM004569.1:92666002	1.5625	0	0	0	0	0
CM004571.1:53614155	0	0	0	0	1.5625	0
CM004572.1:73525115	0	0	0	0	1.5625	0
CM004577.1:8873458	0	0	0	0	0	1.5625
CM004579.1:53917263	0	0	0	1.5625	0	0
CM004581.1:2676678	0	0	1.5625	0	0	0
CM004582.1:45559652	0	0	0	1.5625	0	0
LWLT01000157.1:38127	1.5625	0	0	0	0	0
CM004571.1:28016269	0	0	0	0.6061	0.4329	0.5236
LWLT01003395.1:17527	0.3876	0	0.3717	0	0.8065	0
CM004569.1:57012569	0	0	0	0	1.5707	0
CM004579.1:64080357	0	0.4505	0.4598	0.3704	0	0.2907
CM004580.1:54710333	0	0	0	0	1.5748	0
CM004575.1:21046528	0.1055	0.1163	0.4158	0	0.3052	0.6321
CM004571.1:38739402	0.4902	0	0	0	0	1.087
CM004565.1:6079895	0	0	0	1.1111	0	0.4673
CM004587.1:28850712	0	0	0	0	0.6472	0.9346
CM004587.1:31048210	0	0	0	0.8065	0	0.7782
CM004577.1:38821149	0	0	0.5435	1.0417	0	0
CM004562.1:54186272	1.5873	0	0	0	0	0
CM004566.1:7532441	0	0	0	1.5873	0	0
CM004566.1:116427711	0	0	0	1.5873	0	0
CM004567.1:61317788	0	0	0	0	0	1.5873
CM004568.1:61288162	1.5873	0	0	0	0	0
CM004569.1:92666209	1.5873	0	0	0	0	0
CM004569.1:92666297	1.5873	0	0	0	0	0
CM004574.1:16093532	0	0	0	0	0	1.5873
CM004577.1:4974939	0	0	0	0	1.5873	0
CM004584.1:35634134	1.5873	0	0	0	0	0
CM004584.1:35634145	1.5873	0	0	0	0	0
CM004584.1:35634160	1.5873	0	0	0	0	0
CM004587.1:21449562	0	0	0	0	0	1.5873
CM004588.1:18209327	0	0	0	1.5873	0	0
LWLT01000021.1:22035723	0	0	1.5873	0	0	0
CM004576.1:9874724	0	0	0	0.4598	0.2448	0.883
CM004574.1:44618037	0	0	0	0.7299	0	0.8621
CM004570.1:57500522	0	0	0	0	1.0582	0.5348
CM004562.1:113133919	0	0	0	0	0.8889	0.7042
CM004567.1:66020992	0	0	0	0.5814	0	1.0135
CM004586.1:417938	0	0	0	0	0	1.5957
CM004570.1:78036258	0.7576	0	0	0	0.8403	0
CM004563.1:129442176	0	0	0	0.4878	0.6645	0.4464
CM004562.1:54187033	1.6	0	0	0	0	0
CM004567.1:83261885	0	0	0	0.5076	0	1.0929
CM004584.1:3180650	0	0.7194	0.317	0.2551	0	0.3096
CM004563.1:29244357	0	0	0	1.0638	0.5376	0
CM004569.1:26299903	0	0.4049	0	0	0.7812	0.4167
CM004578.1:62497372	1.0101	0	0.5952	0	0	0
CM004586.1:13885799	0	0	0	0.551	0.4566	0.6006
CM004566.1:32918647	0	0	1.6129	0	0	0
CM004568.1:61288715	1.6129	0	0	0	0	0
CM004569.1:60419998	0	0	0	0	0	1.6129
CM004570.1:76249083	0	0	0	0	0	1.6129
CM004572.1:77900637	0	0	0	0	0	1.6129
CM004579.1:11510837	0	0	0	0	0	1.6129
CM004581.1:33378528	0	0	0	1.6129	0	0
LWLT01000021.1:60394209	0	0	0	0	0	1.6129
CM004566.1:12828534	0	0	0	0.4329	0.4454	0.7353
CM004570.1:73449420	0	0	0	0.4525	0.8197	0.3448
CM004568.1:62173068	0.2273	0.638	0.4587	0.2941	0	0
CM004573.1:33780280	0	0	0	1.0526	0.5682	0
CM004567.1:66181253	0	0.625	0	0.5495	0.4464	0
CM004587.1:33038738	0.7519	0	0	0	0.8696	0
CM004580.1:18934009	0	0	0	0	0	1.6216
CM004564.1:81706071	0	0.7634	0.3534	0.5102	0	0
CM004566.1:28503785	0	0	0	0.5	0.6309	0.5
CM004587.1:27621768	0.3024	0	0.4286	0.2193	0.3672	0.3145
CM004578.1:47587499	0.9434	0	0	0	0.6944	0
CM004562.1:23867612	0	0	1.6393	0	0	0
CM004562.1:54187418	0	0	1.6393	0	0	0
CM004563.1:128990056	0	0	0	0	0	1.6393
CM004567.1:114988608	0	0	0	0	0	1.6393
CM004568.1:61288171	1.6393	0	0	0	0	0
CM004569.1:38027178	0	0	0	0	0	1.6393
CM004572.1:24968503	0	0	1.6393	0	0	0
CM004577.1:48995084	1.6393	0	0	0	0	0
CM004570.1:14103327	0	0	0	0	0.9901	0.6536
CM004571.1:28016297	0	0	0	1.2121	0.4348	0
CM004582.1:15015113	0	0	0	0.7519	0.3831	0.5208
CM004562.1:54187380	0	0	1.6667	0	0	0
CM004567.1:67509592	0	0	0	0	1.6667	0
CM004569.1:25643738	0	0	0	0	1.6667	0
CM004569.1:92664785	1.6667	0	0	0	0	0
CM004569.1:92665462	1.6667	0	0	0	0	0
CM004576.1:21593051	0	0	0	0	0	1.6667
CM004576.1:66545228	0	0	0	1.6667	0	0
CM004577.1:53985355	0	0	0	0	1.6667	0
CM004578.1:17590648	0	0	0	0	1.6667	0
CM004580.1:51142518	0	0	0	0	1.6667	0
CM004564.1:93014863	0	0	0	0	1.0204	0.6494
CM004573.1:62098509	0.2857	0	0.9174	0	0.4739	0
CM004568.1:41569698	0	0	0	0.6173	0.6359	0.4274
CM004564.1:40868619	0	0	0	0	0.9009	0.7812
CM004569.1:92663850	0.5952	0	1.087	0	0	0
CM004562.1:23867822	1.6854	0	0	0	0	0
CM004568.1:60589720	0	0	0	0.6757	1.0101	0
CM004563.1:84494692	0	0	0	0	0.7246	0.9615
CM004585.1:4446334	0	0	0	1.1152	0.2193	0.3534
CM004586.1:417918	0	0	0	0.9434	0.7463	0
CM004569.1:51939110	0	0	0	0.813	0	0.8772
CM004582.1:10965603	0.4525	0	0.4202	0	0.5013	0.3185
CM004571.1:14833758	0	0	0	0	0.9174	0.7752
CM004569.1:97078777	0	0	0	0.565	0.3509	0.7782
LWLT01000021.1:59600987	0	0	0	0	0.9804	0.7143
CM004562.1:23867638	0	0	1.6949	0	0	0
CM004562.1:54186717	1.6949	0	0	0	0	0
CM004562.1:54186813	0	0	1.6949	0	0	0
CM004564.1:68091390	0	0	0	0	0	1.6949
CM004565.1:39713325	0	0	0	0	0	1.6949
CM004566.1:20101443	0	0	0	1.6949	0	0
CM004566.1:82605182	0	0	0	0	1.6949	0
CM004567.1:14411095	0	0	0	0	0	1.6949
CM004567.1:48594542	0	0	0	0	1.6949	0
CM004568.1:61288551	1.6949	0	0	0	0	0
CM004569.1:92665996	1.6949	0	0	0	0	0
CM004572.1:48419742	0	0	0	1.6949	0	0
CM004575.1:92464867	0	0	0	0	0	1.6949
CM004583.1:42107587	0	0	1.6949	0	0	0
CM004584.1:35337773	0	0	0	0	0	1.6949
CM004586.1:16881173	1.6949	0	0	0	0	0
LWLT01000021.1:8084603	0	0	1.6949	0	0	0
LWLT01000021.1:8084609	0	0	1.6949	0	0	0
LWLT01000021.1:13884360	0	0	0	0	0	1.6949
LWLT01000021.1:46703161	1.6949	0	0	0	0	0
LWLT01000074.1:86738	0	0	0	0	0	1.6949
CM004577.1:34936488	0.7519	0.9434	0	0	0	0
CM004579.1:42473294	0	0	0	0.5495	0.8403	0.3058
CM004576.1:67880719	0	0	0	1.7045	0	0
CM004562.1:11827333	0	0	0	1.1765	0.5376	0
CM004570.1:36348474	0.5464	0.7194	0.4484	0	0	0
CM004578.1:39544429	0	0	0	0	0.995	0.7194
CM004565.1:54383750	0	0.5952	0.3257	0.2433	0.2494	0.3012
CM004588.1:27181853	0	0	0	0.2985	0.974	0.4474
CM004576.1:7439310	0	0	0	0.8475	0	0.8734
CM004572.1:16380710	0	0	0	0	0.7519	0.9709
CM004562.1:54186513	1.7241	0	0	0	0	0
CM004562.1:54187484	1.7241	0	0	0	0	0
CM004562.1:119976193	0	0	0	0	0	1.7241
CM004564.1:22991190	1.7241	0	0	0	0	0
CM004567.1:110660738	0	0	0	0	1.7241	0
CM004569.1:60439792	0	0	0	0	0	1.7241
CM004569.1:92664189	1.7241	0	0	0	0	0
CM004569.1:100843984	0	0	0	1.7241	0	0
CM004570.1:79779218	0	0	1.7241	0	0	0
CM004572.1:104946145	0	0	0	0	0	1.7241
CM004573.1:31212162	1.7241	0	0	0	0	0
CM004574.1:53363392	1.7241	0	0	0	0	0
CM004576.1:72415798	0	0	0	0	1.7241	0
CM004577.1:67349753	0	0	0	0	0	1.7241
CM004578.1:11747045	0	0	0	0	0	1.7241
CM004578.1:28365934	0	0	0	1.7241	0	0
CM004589.1:14967625	0	0	0	1.7241	0	0
CM004573.1:62116394	1.084	0.3115	0	0.3289	0	0
CM004569.1:30178786	0	0	0	0	0.8475	0.8772
CM004571.1:34461923	0	0	0	0	1.1416	0.5848
CM004573.1:56274003	0	0	0	0.7937	0	0.9346
CM004580.1:40950208	0.3157	0.753	0.2209	0	0.2028	0.2384
CM004563.1:115188858	0	0	0	0	0.8547	0.8772
CM004571.1:86317862	0.8475	0	0.885	0	0	0
CM004566.1:44362927	0	0	0	1.0526	0	0.6849
CM004564.1:89316870	0	0	0	0	0.813	0.9259
CM004567.1:43733921	0	0	0	0	0.8114	0.9288
CM004569.1:83819477	0	0	0	0	1.7442	0
CM004573.1:53778835	0	0	0	1.0782	0.1555	0.5115
CM004579.1:35278400	0	0	0	0	0.4831	1.2658
CM004562.1:99713916	0	0	0	0	0.4149	1.3393
CM004562.1:54186402	1.7544	0	0	0	0	0
CM004562.1:54187147	1.7544	0	0	0	0	0
CM004565.1:13602372	0	0	0	0	1.7544	0
CM004565.1:53203713	0	1.7544	0	0	0	0
CM004568.1:61287623	1.7544	0	0	0	0	0
CM004570.1:51955710	0	0	0	0	0	1.7544
CM004573.1:56497889	0	0	0	0	0	1.7544
CM004578.1:47574475	0	0	0	0	0	1.7544
CM004579.1:66891079	0	0	0	0	1.7544	0
CM004583.1:53500922	0	1.7544	0	0	0	0
CM004584.1:4396672	0	0	0	0	0	1.7544
CM004584.1:24163309	1.7544	0	0	0	0	0
CM004585.1:14783611	0	0	0	0	1.7544	0
CM004585.1:49204018	0	1.7544	0	0	0	0
CM004589.1:27769374	0	0	0	0	1.7544	0
LWLT01000157.1:38103	0	0	0	1.7544	0	0
CM004564.1:20031159	0	0	0	1.0204	0.7353	0
CM004562.1:139650197	0	0	0	0.9569	0.2404	0.5602
CM004563.1:82802506	0	0	0	0	0.6623	1.0989
CM004570.1:85635935	0.1709	0	0	0.4149	0.7752	0.4016
LWLT01000065.1:189645	0	0	0.6452	1.1236	0	0
CM004566.1:86341357	0	0	0	0	0.8621	0.9091
CM004566.1:33638668	0	0	0	1.0101	0	0.7634
CM004571.1:99160236	0.4566	0.4255	0	0	0.4202	0.4717
CM004568.1:61285507	0.3145	0.9009	0.5618	0	0	0
CM004564.1:81704260	0.5291	0	1.25	0	0	0
CM004584.1:1788751	0.5682	0	0	0	1.2121	0
CM004590.1:13375430	0.1952	0.3356	0.3655	0.3851	0.3569	0.1432
CM004562.1:23867713	1.7857	0	0	0	0	0
CM004562.1:60910652	0	0	1.7857	0	0	0
CM004562.1:72850821	0	0	0	0	0	1.7857
CM004562.1:113539692	0	0	0	0	1.7857	0
CM004563.1:103542907	0	0	0	0	1.7857	0
CM004564.1:6606581	0	0	0	0	1.7857	0
CM004564.1:6606587	0	0	0	0	1.7857	0
CM004564.1:19538290	0	0	0	1.7857	0	0
CM004565.1:4179529	0	0	0	0	1.7857	0
CM004568.1:61289244	0	0	0	1.7857	0	0
CM004569.1:38027173	0	0	0	0	1.7857	0
CM004569.1:92669936	1.7857	0	0	0	0	0
CM004570.1:51955741	0	0	0	0	1.7857	0
CM004570.1:70557973	0	0	0	0	0	1.7857
CM004571.1:15037571	0	0	0	0	0	1.7857
CM004576.1:37317390	0	0	0	0	0	1.7857
CM004577.1:58337338	0	0	0	0	0	1.7857
CM004581.1:26202400	0	0	0	0	1.7857	0
CM004581.1:67176074	0	0	0	0	0	1.7857
CM004581.1:67176086	0	0	0	0	0	1.7857
CM004583.1:42107607	0	0	0	0	1.7857	0
CM004583.1:45374583	0	0	0	0	1.7857	0
CM004584.1:28188319	0	0	0	0	1.7857	0
CM004587.1:11642179	0	0	0	0	1.7857	0
CM004589.1:11648295	0	0	0	1.7857	0	0
LWLT01003213.1:3744	0	0	0	0	0	1.7857
CM004584.1:28188317	0	0	0	0	0.8929	0.8929
CM004564.1:8189026	0.8929	0	0.431	0	0	0.463
CM004575.1:18302828	0	0	0	0	0.4082	1.3793
CM004587.1:19968193	0.7246	0	0	0	1.0638	0
CM004569.1:95322887	0	0	0	0.6944	1.0949	0
CM004568.1:61289198	0.5128	0	0	0	1.2821	0
CM004568.1:62922710	0.2304	0.2415	0.5282	0.2278	0.2053	0.365
CM004562.1:119976168	0	0	0	0.4082	0.8467	0.5479
CM004565.1:65141583	0.2469	0.3401	0.25	0	0.2625	0.7042
CM004571.1:86317873	0.8547	0.9524	0	0	0	0
CM004577.1:13425199	0	0	0.8696	0	0.9434	0
CM004571.1:12606475	0	0.8621	0	0.9524	0	0
CM004562.1:46072135	0	0	0	0	1.8182	0
CM004562.1:54186432	1.8182	0	0	0	0	0
CM004562.1:54187567	0	0	1.8182	0	0	0
CM004564.1:44868151	0	0	0	0	1.8182	0
CM004565.1:92914189	1.8182	0	0	0	0	0
CM004565.1:95753644	0	0	0	0	0	1.8182
CM004566.1:986703	0	0	0	0	0	1.8182
CM004568.1:61288594	1.8182	0	0	0	0	0
CM004568.1:61288793	1.8182	0	0	0	0	0
CM004569.1:92665416	1.8182	0	0	0	0	0
CM004570.1:51955707	0	0	0	0	0	1.8182
CM004572.1:71716193	0	0	0	0	1.8182	0
CM004572.1:104946122	0	0	0	0	1.8182	0
CM004572.1:104946132	0	0	0	0	1.8182	0
CM004576.1:11700737	0	0	0	0	1.8182	0
CM004576.1:28087700	0	0	0	0	1.8182	0
CM004577.1:85269	0	0	0	0	0	1.8182
CM004578.1:64102644	1.8182	0	0	0	0	0
CM004582.1:48801717	1.8182	0	0	0	0	0
CM004587.1:8832033	1.8182	0	0	0	0	0
CM004590.1:23261711	0	0	0	0	1.8182	0
LWLT01000036.1:624484	0	0	0	0	1.8182	0
LWLT01003549.1:3236	0	0	0	1.8182	0	0
CM004569.1:97833001	0.3257	0	0.4098	1.087	0	0
CM004562.1:25638237	0	0	0	0	0.7663	1.0582
CM004573.1:65104461	0	0	0	0	0.5	1.3245
CM004579.1:22246807	0	0	0	0.6849	1.1407	0
CM004588.1:32757065	0.1284	0.4918	0.3871	0.4283	0.1739	0.2179
CM004590.1:4670168	0.2123	0	0.7194	0.3937	0	0.5076
CM004568.1:61287672	1.8349	0	0	0	0	0
CM004563.1:35773551	0.3731	0	0	0	0.7874	0.6757
CM004584.1:26805969	0.8197	0	0	0	0	1.0204
CM004563.1:26260109	0	0	0	0.7143	0.6993	0.4292
CM004568.1:81872370	0	0	0	1.1364	0.7092	0
CM004581.1:8021706	0.641	0	0	1.2048	0	0
CM004581.1:8021720	0.641	0	0	1.2048	0	0
CM004576.1:20859402	0	0	0	0.5338	0.5705	0.7432
CM004575.1:52112646	0.8439	0	0	0.5435	0.4608	0
CM004562.1:11634819	0	0	0	0	0.7874	1.0638
CM004562.1:54186459	1.8519	0	0	0	0	0
CM004562.1:123673875	1.8519	0	0	0	0	0
CM004563.1:98159747	0	0	0	0	0.6173	1.2346
CM004564.1:77760633	0	0	0	1.8519	0	0
CM004565.1:95532464	1.8519	0	0	0	0	0
CM004567.1:7821148	0	0	0	0	0	1.8519
CM004568.1:28838549	0	0	0	0	1.8519	0
CM004568.1:61287728	1.8519	0	0	0	0	0
CM004569.1:92664503	1.8519	0	0	0	0	0
CM004572.1:96726371	0	0	0	0	1.8519	0
CM004576.1:66284751	0	0	1.8519	0	0	0
CM004577.1:33843743	0	0	1.8519	0	0	0
CM004579.1:16762503	0	0	1.8519	0	0	0
CM004579.1:33520802	0	1.8519	0	0	0	0
CM004581.1:35543648	0	0	0	0	1.8519	0
CM004582.1:19514214	0	0	0	1.8519	0	0
CM004568.1:62173067	0.3409	0.4785	0.4587	0.4412	0.1364	0
CM004578.1:61288396	0.1429	0.1764	0.2172	0.5355	0.2275	0.5566
CM004570.1:78036259	0.2762	0.4902	0.2924	0.3953	0.4049	0
CM004577.1:58337355	0	0	0	0	1.227	0.6329
CM004562.1:54186699	0.4706	0	0	0	0.7092	0.6803
CM004577.1:49942251	0.7407	0	0	0.3839	0	0.738
CM004570.1:57854473	0.5747	0	0	0	0	1.2903
CM004565.1:76748993	0	0	0	0	0.813	1.0526
CM004568.1:61287608	1.8692	0	0	0	0	0
CM004568.1:61287610	1.8692	0	0	0	0	0
CM004572.1:83156049	0.9524	0	0	0.9174	0	0
CM004577.1:16710393	0.3873	0.2565	0.4121	0.3996	0.1637	0.253
CM004562.1:54187717	0.6494	0	1.2346	0	0	0
CM004562.1:54186915	0	0	0	0	0	1.8868
CM004562.1:54187027	0	0	0	0	0	1.8868
CM004563.1:35767745	0	0	0	0	1.8868	0
CM004563.1:37485750	0	0	0	0	1.8868	0
CM004565.1:13465118	0	0	0	0	1.8868	0
CM004565.1:13465123	0	0	0	0	1.8868	0
CM004567.1:49457467	0	0	0	0	0	1.8868
CM004568.1:61288782	1.8868	0	0	0	0	0
CM004568.1:61288835	1.8868	0	0	0	0	0
CM004572.1:34285392	0	0	0	1.8868	0	0
CM004572.1:96735533	0	0	0	0	1.8868	0
CM004575.1:48786542	0	0	0	0	0	1.8868
CM004575.1:48786544	0	0	0	0	0	1.8868
CM004579.1:37817872	0	0	0	0	1.8868	0
CM004579.1:57086763	0	0	0	0	0	1.8868
CM004584.1:20078334	0	0	0	0	1.8868	0
CM004588.1:17924265	1.8868	0	0	0	0	0
LWLT01000021.1:2597401	0	1.8868	0	0	0	0
LWLT01000021.1:62823949	0	0	0	0	1.8868	0
CM004584.1:35337737	0.303	0	0	0	0.5747	1.0101
CM004564.1:108609735	0	0	1.1111	0	0.5376	0.2457
CM004562.1:125635415	0.2793	0	0.2353	0.5319	0.8499	0
CM004586.1:36291615	0	0	1.8987	0	0	0
CM004565.1:25069013	0	0	1.1628	0	0.3788	0.3604
CM004589.1:11415182	0.7407	1.1628	0	0	0	0
CM004564.1:112342681	0	0	0	0	0.692	1.2121
CM004569.1:104063274	0	0	0	1.1364	0	0.7692
CM004567.1:29285017	0	0	0	0.7519	0.6192	0.5348
CM004565.1:81875264	0	0	0	1.5625	0	0.3448
CM004571.1:70631113	0	0	0	0	1.0959	0.813
CM004564.1:81705531	0	0	0	0.8475	0	1.0638
CM004570.1:23258048	1.1905	0	0	0.4167	0.3077	0
CM004570.1:41414304	0.7246	1.1905	0	0	0	0
CM004569.1:23270711	0	0	0	1.2987	0.6173	0
CM004580.1:54891417	0	0	0	1.2987	0	0.6173
CM004568.1:93560242	0	0	0	0.813	0.4329	0.6757
CM004562.1:54186479	1.9231	0	0	0	0	0
CM004562.1:54187773	0	0	1.9231	0	0	0
CM004564.1:81704406	1.9231	0	0	0	0	0
CM004564.1:89590055	0	0	0	1.9231	0	0
CM004564.1:97652872	0	0	0	0	0	1.9231
CM004567.1:78516924	1.9231	0	0	0	0	0
CM004571.1:15037581	0	0	0	0	1.9231	0
CM004571.1:15037587	0	0	0	0	1.9231	0
CM004571.1:27501904	0	0	0	0	0	1.9231
CM004571.1:73655613	0	0	0	0	1.9231	0
CM004572.1:25338734	1.9231	0	0	0	0	0
CM004572.1:56910934	0	0	0	0	0	1.9231
CM004576.1:14984119	1.9231	0	0	0	0	0
CM004576.1:20947903	1.9231	0	0	0	0	0
CM004576.1:40156657	0	0	0	0	1.9231	0
CM004576.1:40156668	0	0	0	0	1.9231	0
CM004577.1:53957890	0	0	0	0	0	1.9231
CM004579.1:16762479	1.9231	0	0	0	0	0
CM004579.1:16762501	1.9231	0	0	0	0	0
CM004579.1:53125252	1.9231	0	0	0	0	0
CM004581.1:17213235	0	0	0	1.9231	0	0
CM004590.1:15302348	0	0	1.9231	0	0	0
LWLT01000157.1:38207	0	0	1.9231	0	0	0
CM004562.1:6781332	0	0	0.9901	0.9346	0	0
CM004562.1:125635419	0.5587	0.2941	0.2353	0.266	0.2833	0.2933
CM004567.1:67509583	0	0	0	0	0.8333	1.0989
CM004568.1:70372898	0	0	0	0.6667	0	1.2712
CM004564.1:26723983	0.5102	0.6494	0.3165	0.463	0	0
CM004568.1:38208890	0	0.266	0.6224	0.2849	0.7663	0
CM004568.1:61285484	1.2821	0	0.6579	0	0	0
CM004566.1:55838530	0	0	0	0	1.9417	0
CM004569.1:92665480	1.9417	0	0	0	0	0
CM004588.1:852551	0.7692	0	0	0.3527	0.4859	0.3356
LWLT01000021.1:23696552	0	0	0	0	0.8696	1.0753
CM004565.1:6079929	0	0	0	0	1.9481	0
CM004572.1:97148929	0	0	0	1.9481	0	0
CM004567.1:63596279	0	0	0	0.9259	0.4808	0.5435
CM004565.1:74590859	0	0	0	0.7407	0.6977	0.5146
CM004564.1:8332273	0	0	0	0.8696	1.087	0
CM004588.1:25927603	0.2066	0	0	0.7463	0.625	0.3788
CM004570.1:57606837	1.1111	0	0.8475	0	0	0
CM004569.1:92665475	0.3472	0	0	0	1.6129	0
CM004562.1:21420610	0	1.9608	0	0	0	0
CM004562.1:51843280	0	0	0	0	0	1.9608
CM004562.1:54186974	0	0	0	0	1.9608	0
CM004562.1:54187555	0	0	1.9608	0	0	0
CM004564.1:82391264	1.9608	0	0	0	0	0
CM004564.1:94914299	0	0	0	0	0	1.9608
CM004568.1:64234691	0	0	0	0	1.9608	0
CM004570.1:18765717	0	0	0	1.9608	0	0
CM004570.1:77401896	0	0	0	0	1.9608	0
CM004573.1:73103800	0	0	0	0	0	1.9608
CM004574.1:9722019	0	0	0	1.9608	0	0
CM004576.1:65804398	1.9608	0	0	0	0	0
CM004582.1:12786161	0	0	0	0	1.9608	0
CM004583.1:1006045	0	0	1.9608	0	0	0
CM004584.1:1808432	0	0	0	0	1.9608	0
CM004584.1:1808450	0	0	0	0	1.9608	0
CM004587.1:50455480	0	0	0	0	1.9608	0
CM004589.1:27362649	0	0	0	0	1.9608	0
LWLT01000021.1:1522199	0	0	0	0	1.9608	0
CM004570.1:81961720	1.0309	0	0	0	0.3968	0.5333
CM004584.1:45533008	0	0	0	0	1.0101	0.9524
CM004585.1:48134447	0	0	0	0	0.3676	1.5957
CM004564.1:62010624	0	0	0	1.25	0.7143	0
CM004572.1:8441055	0.5556	0	0.9346	0	0.4808	0
CM004569.1:92664818	1.9737	0	0	0	0	0
CM004568.1:94128354	0	0	0	0.6944	1.2821	0
CM004581.1:42433086	1.1628	0	0	0.5714	0.2445	0
CM004585.1:34995505	0	0	0.5747	0	0.6289	0.7752
CM004568.1:61287606	1.9802	0	0	0	0	0
CM004570.1:39054436	0	0	1.9802	0	0	0
CM004576.1:66284755	0	0	0	0	0	1.9802
CM004567.1:105596388	0	0	0	0.883	0.6024	0.5008
CM004564.1:20363961	0.7463	0	0.9662	0	0.274	0
CM004570.1:67705369	0	0	0	1.087	0.9009	0
CM004583.1:5918015	0.1835	1.0753	0.1862	0	0.2506	0.2959
CM004562.1:51843264	0	0	0	0	2	0
CM004562.1:54186427	2	0	0	0	0	0
CM004562.1:54186691	0	0	0	2	0	0
CM004562.1:54186697	0	0	2	0	0	0
CM004564.1:19538312	2	0	0	0	0	0
CM004564.1:29075577	0	0	0	2	0	0
CM004564.1:81705978	0	0	0	2	0	0
CM004564.1:92474085	0	0	0	0	2	0
CM004566.1:6882928	0	0	0	0	0	2
CM004567.1:105596416	0	0	0	0	0	2
CM004568.1:61288447	2	0	0	0	0	0
CM004573.1:65104451	0	0	0	0	2	0
CM004573.1:75917945	2	0	0	0	0	0
CM004573.1:75917948	2	0	0	0	0	0
CM004574.1:10392094	2	0	0	0	0	0
CM004575.1:40537644	2	0	0	0	0	0
CM004575.1:40537649	2	0	0	0	0	0
CM004581.1:36179039	0	0	0	0	0	2
CM004583.1:35985598	0	0	2	0	0	0
CM004587.1:19968172	0	2	0	0	0	0
CM004587.1:19968203	0	2	0	0	0	0
CM004588.1:35150784	0	0	0	2	0	0
CM004589.1:37917951	0	0	2	0	0	0
CM004564.1:106569895	0	0	0	0.9901	0	1.0101
CM004568.1:61289293	1.3333	0.667	0	0	0	0
LWLT01000027.1:37806163	0	0	1.1236	0.8772	0	0
CM004564.1:81706134	1.0309	0	0.9709	0	0	0
CM004565.1:45372076	0	0	0	0	0.8696	1.1364
CM004568.1:70992144	1.0989	0	0.463	0	0.4464	0
LWLT01000021.1:28908938	0	0	0	0	1.0753	0.9346
LWLT01000033.1:743850	0	0	0	0.8955	0.9434	0.173
CM004569.1:60420032	0.4605	0.1634	0.2976	0.4292	0.5051	0.1563
CM004589.1:42780577	1.3605	0	0.6536	0	0	0
CM004575.1:39428765	0	0	0	0.6601	0.5164	0.8427
CM004563.1:91189952	0	0	0	0	2.0202	0
CM004569.1:92665523	2.0202	0	0	0	0	0
CM004572.1:62919102	0	0	0	2.0202	0	0
CM004576.1:73546150	0.2389	0.5208	0.276	0.3808	0.3605	0.2472
CM004577.1:73110303	0	0	0	0	0.6452	1.3793
CM004564.1:88688485	0.4249	0.5181	0.1972	0.4357	0.2062	0.2457
CM004566.1:99630299	0.2994	0.2519	0.1565	0.6186	0.703	0
CM004564.1:89590064	0.3472	0	0.4405	1.2422	0	0
CM004562.1:54186820	0.6667	0	1.3699	0	0	0
CM004567.1:75146563	0.6494	0	0.4386	0.2481	0.2326	0.4684
CM004568.1:60589718	0	0	0	0.6757	0.3367	1.0256
CM004563.1:97662627	0	0	0	0.8264	0.7117	0.5
CM004572.1:9004400	0.8	0	0.5848	0	0.6536	0
CM004585.1:31300462	0.1546	0.3413	0.5063	0	1.037	0
CM004562.1:54187531	0	0	2.0408	0	0	0
CM004563.1:16205760	0	0	0	2.0408	0	0
CM004564.1:81701921	2.0408	0	0	0	0	0
CM004564.1:81704316	0	0	0	0	0	2.0408
CM004564.1:81706158	0	0	0	2.0408	0	0
CM004564.1:90479137	0	0	0	0	2.0408	0
CM004565.1:68620088	2.0408	0	0	0	0	0
CM004566.1:45284132	0	0	0	2.0408	0	0
CM004568.1:54763085	2.0408	0	0	0	0	0
CM004568.1:61285429	2.0408	0	0	0	0	0
CM004568.1:61289277	0	0	2.0408	0	0	0
CM004568.1:102117556	0	0	0	0	2.0408	0
CM004569.1:92664815	0	0	2.0408	0	0	0
CM004572.1:96726383	2.0408	0	0	0	0	0
CM004574.1:76336336	0	0	0	0	2.0408	0
CM004578.1:16374403	0	0	0	0	0	2.0408
CM004579.1:39409175	0	0	0	2.0408	0	0
CM004580.1:51072053	0	2.0408	0	0	0	0
CM004581.1:399285	2.0408	0	0	0	0	0
CM004582.1:54974147	0	0	0	0	2.0408	0
CM004583.1:19686118	0	0	0	0	2.0408	0
CM004584.1:45835124	0	0	0	0	2.0408	0
CM004588.1:17924266	0	0	2.0408	0	0	0
CM004588.1:39095320	0	0	0	0	0	2.0408
CM004581.1:27751068	0	0	1.087	0.4132	0.3484	0.1927
CM004562.1:35878300	1.3423	0	0.6993	0	0	0
CM004562.1:6781352	0	0	0	0.9346	1.1111	0
CM004570.1:89233085	0	0	0	0.8264	0.4505	0.7692
CM004590.1:15302372	0.6211	0	0	1.4286	0	0
LWLT01000027.1:32418357	0	0	0	1.2987	0.7519	0
CM004570.1:89233091	0	0	0	0.8264	0.4505	0.7752
CM004569.1:92666359	1.3699	0.685	0	0	0	0
CM004572.1:3045177	0	0	0	0.5181	1.2103	0.3268
CM004572.1:33247624	0	0	0	1.2987	0.7576	0
CM004578.1:37939694	0	0	0.9009	0.5917	0	0.5682
CM004567.1:107093978	2.0619	0	0	0	0	0
CM004568.1:61287275	2.0619	0	0	0	0	0
CM004588.1:852526	0	0	0.9346	0.1859	0.5958	0.346
CM004565.1:101826632	0	0	0	0.9709	1.0929	0
CM004562.1:99713910	0	0	0	0.7634	0.4149	0.8889
CM004583.1:4312653	0	0	0	1.0989	0.266	0.7026
CM004564.1:40868610	0	0	0	0	0	2.069
CM004569.1:79925717	0	0	0	1.4925	0	0.578
CM004562.1:12166260	0.4664	0.4405	0.2265	0.3738	0.1605	0.404
CM004580.1:18933994	0	0	0	0	0.4525	1.6216
LWLT01000021.1:41421670	0	0	0	0.463	0.9132	0.7018
CM004578.1:16347613	0	1.0204	0.4566	0	0.6024	0
CM004570.1:76249067	0	0	0	1.4706	0.6098	0
CM004581.1:27751067	0	0	1.087	0.4132	0.5807	0
CM004585.1:4284404	0	0	0	1.0638	0.271	0.7463
CM004575.1:27675988	0	0	0	0	1.1111	0.9709
CM004568.1:61289295	1.3889	0.694	0	0	0	0
CM004562.1:54186980	0	0	0	0	0	2.0833
CM004562.1:64543041	2.0833	0	0	0	0	0
CM004562.1:68741687	0	0	2.0833	0	0	0
CM004563.1:64294155	0	0	0	2.0833	0	0
CM004564.1:81701930	0	0	2.0833	0	0	0
CM004568.1:61287076	0	0	2.0833	0	0	0
CM004568.1:78259675	0	0	0	0	2.0833	0
CM004569.1:39043347	0	0	0	2.0833	0	0
CM004569.1:53398564	0	0	0	0	2.0833	0
CM004569.1:92663883	0	0	0	0	0	2.0833
CM004569.1:92666066	0	0	2.0833	0	0	0
CM004570.1:57500501	0	0	0	0	2.0833	0
CM004572.1:91343328	0	0	2.0833	0	0	0
CM004575.1:21140279	0	0	0	0	2.0833	0
CM004577.1:73110337	0	0	0	0	2.0833	0
CM004583.1:55004540	0	0	0	0	0	2.0833
CM004583.1:58123895	0	0	0	2.0833	0	0
CM004584.1:1839793	0	0	0	2.0833	0	0
CM004585.1:30125341	0	0	0	2.0833	0	0
CM004588.1:13626939	0	0	0	0	0	2.0833
CM004588.1:13626945	0	0	0	0	0	2.0833
CM004590.1:14170391	0	0	0	0	2.0833	0
CM004564.1:97652864	0	0	0	1.0417	0.5917	0.4505
CM004581.1:54140604	0.7576	0.5682	0	0.5115	0.2469	0
CM004577.1:23359998	0	0	0	0	0.7692	1.3158
CM004562.1:151515108	0.9662	0.4747	0.313	0.1802	0.1527	0
LWLT01000021.1:14339999	0	0	0	0.625	0.3185	1.145
CM004586.1:34551654	1.7241	0	0	0	0.3704	0
CM004588.1:23509613	0	0	0	0	0.9709	1.1236
CM004562.1:99673760	0.2586	0.0962	0.4441	0.444	0.2517	0.6012
CM004577.1:47773713	0	0	0	0	2.0979	0
CM004581.1:15913507	0	0	0	0	0	2.0979
CM004583.1:30539197	0	0	0	0.4926	1.6086	0
CM004586.1:34364522	0.4474	0.2857	0.2288	0.5731	0.2591	0.3106
CM004572.1:27582220	1.0638	0	0	0	1.0417	0
CM004563.1:40217869	1.0989	0	0	0.3378	0.3968	0.277
CM004590.1:47441824	0	0	0	1.25	0	0.8621
CM004563.1:102003952	0	0	0	0	1.3889	0.7246
CM004580.1:4341827	0	0	0	0	1.3953	0.7194
CM004571.1:19630575	0	0	0	0.7576	1.3575	0
CM004562.1:62264413	0.4819	0.5435	0.6522	0.2283	0.2132	0
CM004562.1:89745939	0	0	0	0.5618	0.7732	0.7843
CM004588.1:25565367	0	0	0	1.4493	0.6711	0
CM004572.1:17999123	0.33	1.2987	0	0	0.495	0
CM004590.1:9225403	0	0	0.8065	0.7339	0.5848	0
CM004563.1:76969366	0.9009	0	0	0.625	0.3663	0.2331
CM004564.1:14960641	0	0.1003	0.5409	0.5311	0.0731	0.8806
CM004574.1:8136528	0	0	0	0.4808	0.7371	0.9091
[truncated: 7,800 more rows]
