# Supplementary material for: In vitro transdifferentiated signatures of goat preadipocytes into mammary epithelial cells revealed by DNA methylation and transcriptome profiling
Source: J Biol Chem. 2022 Oct 17;298(12):102604. doi: 10.1016/j.jbc.2022.102604 (PMC9668736; doi:10.1016/j.jbc.2022.102604)
Supplement: Table S8 [file mmc8.xls]

## Sheet: Sheet1
Table S8. The annotion of DMLs and DMRs
chr	start	end	strand	pvalue	meth.diff
CM004562.1	105822578	105822578	-	1.8519e-14	-1.91791
CM004563.1	117068577	117068577	-	4.88729e-13	-62.5
CM004565.1	73825400	73825400	-	6.70458e-11	18.3221
CM004590.1	8154465	8154465	-	2.34849e-10	-8.55154
CM004581.1	30998273	30998273	-	2.01757e-09	-9.85507
CM004581.1	30998279	30998279	-	6.31491e-09	-9.687
CM004568.1	74331241	74331241	+	7.77651e-09	-4.13173
CM004581.1	30998291	30998291	-	2.29415e-08	-10.5895
CM004581.1	30998256	30998256	-	2.72082e-08	-11.0565
CM004565.1	48087813	48087813	+	3.62042e-08	-6.41277
CM004572.1	83156027	83156027	-	5.92402e-08	-11.3623
CM004564.1	25248399	25248399	+	6.16792e-08	8.00071
CM004581.1	30998255	30998255	-	8.08801e-08	-10.9274
CM004586.1	37737412	37737412	+	2.88157e-07	-32.7586
CM004586.1	37737389	37737389	+	3.55693e-07	-33.9286
CM004563.1	131566323	131566323	+	3.96189e-07	13.2512
CM004586.1	37737398	37737398	+	4.53642e-07	-32.6923
CM004590.1	31057118	31057118	+	4.6431e-07	54.2308
CM004590.1	39358650	39358650	+	4.90406e-07	-3.87405
CM004581.1	30998288	30998288	-	6.09061e-07	-8.72843
CM004586.1	37737408	37737408	+	1.02334e-06	-30.3571
CM004586.1	37737409	37737409	+	1.23435e-06	-29.8246
CM004590.1	51264318	51264318	-	2.97997e-06	-8.30573
CM004586.1	37737416	37737416	+	5.28343e-06	-28.3019
CM004586.1	37737411	37737411	+	5.54544e-06	-27.5862
CM004562.1	54480758	54480758	-	5.97991e-06	41.0256
CM004566.1	62591378	62591378	+	7.97517e-06	-13.1132
CM004572.1	68285863	68285863	-	8.29469e-06	-7.88893
CM004566.1	62591366	62591366	+	8.6002e-06	-11.857
CM004566.1	62591365	62591365	+	1.06932e-05	-11.7308
CM004586.1	37737414	37737414	+	1.36989e-05	-24.5614
CM004586.1	37737417	37737417	+	2.27361e-05	-25
CM004584.1	27850406	27850406	+	2.37576e-05	-1.06835
CM004569.1	8945055	8945055	+	5.79274e-05	16.0643
CM004581.1	30998294	30998294	-	6.0252e-05	-8.43224
CM004564.1	29075554	29075554	+	7.01069e-05	10
CM004569.1	53876409	53876409	-	7.1335e-05	-8.38323
CM004564.1	82423928	82423928	-	7.40078e-05	16.6667
CM004568.1	44276793	44276793	-	7.46919e-05	-4.64123
CM004570.1	36348440	36348440	-	8.97082e-05	-6.90793
CM004571.1	14833767	14833767	+	9.36055e-05	10.5259
CM004563.1	117165868	117165868	+	9.3662e-05	7.84314
CM004581.1	30998286	30998286	-	0.000130719	-9.68332
CM004581.1	30998296	30998296	-	0.000131351	-8.21668
CM004569.1	53876410	53876410	-	0.000140708	-8.44156
CM004567.1	63818460	63818460	+	0.000188658	6.7865
CM004567.1	77520790	77520790	-	0.000192348	5.83802
LWLT01000021.1	53192562	53192562	+	0.00025433	-3.93739
CM004570.1	47771044	47771044	+	0.000260795	-3.38117
CM004566.1	62591373	62591373	+	0.000279361	-9.69777
CM004566.1	62591381	62591381	+	0.000284808	-11.0657
CM004573.1	42785802	42785802	+	0.000298178	-20.5882
CM004564.1	50174396	50174396	+	0.000302977	11.8934
CM004569.1	53876429	53876429	-	0.000322087	-9.32203
CM004565.1	18324918	18324918	-	0.000364832	3.8032
CM004564.1	97652855	97652855	+	0.000415267	4.55657
CM004569.1	30178770	30178770	+	0.000438633	4.87805
CM004581.1	30998262	30998262	-	0.000450438	-7.30569
CM004565.1	76748976	76748976	+	0.000466008	7.95739
CM004582.1	22777009	22777009	+	0.000474012	36.1404
CM004575.1	40677145	40677145	+	0.000484272	6.12124
CM004565.1	70276981	70276981	-	0.00053574	7.41062
CM004566.1	62591390	62591390	+	0.000539258	-13.8682
CM004578.1	8004918	8004918	-	0.000545244	-13.1579
CM004567.1	64587486	64587486	+	0.000575817	-12.7568
CM004584.1	19893204	19893204	+	0.000627062	-25
CM004566.1	62591375	62591375	+	0.00072897	-9.67147
CM004578.1	16374398	16374398	+	0.000799837	10
CM004562.1	57597097	57597097	+	0.000833196	4.87805
CM004581.1	40862915	40862915	-	0.000838885	4.63437
CM004569.1	8945058	8945058	+	0.000851452	14.8594
CM004565.1	110472517	110472517	+	0.00087397	9.09091
CM004577.1	13492754	13492754	+	0.00101941	7.69231
CM004571.1	60206583	60206583	+	0.00104777	-9.57447
CM004569.1	53876362	53876362	-	0.00114987	-12.7273
CM004569.1	102316546	102316546	+	0.00115075	1.30077
CM004575.1	57126007	57126007	+	0.00115407	5.17241
CM004563.1	78589505	78589505	-	0.00119096	4.19075
CM004569.1	53876400	53876400	-	0.00126515	-8.07997
CM004570.1	75880997	75880997	-	0.00129305	7.69231
CM004564.1	66364270	66364270	+	0.00131524	-15.3846
CM004581.1	30998303	30998303	-	0.00133235	-9.12595
CM004574.1	65191590	65191590	-	0.00138066	2.9703
LWLT01000027.1	39737291	39737291	+	0.00143618	8.33333
CM004578.1	48601622	48601622	-	0.00147851	-1.8018
CM004563.1	135852403	135852403	+	0.00148458	6.80181
CM004569.1	53876385	53876385	-	0.00149212	-8.94313
CM004567.1	31123206	31123206	-	0.00152125	13.8092
CM004574.1	16683288	16683288	+	0.00153904	7.14286
CM004562.1	23878259	23878259	+	0.00165711	-12.1951
CM004588.1	25565386	25565386	+	0.00170085	3.94737
CM004564.1	66367839	66367839	+	0.00173922	-16.2791
CM004566.1	62591346	62591346	+	0.00178688	-8.74098
CM004569.1	53876401	53876401	-	0.00201286	-7.66138
CM004568.1	53458727	53458727	+	0.00211607	8.33333
CM004564.1	61024159	61024159	-	0.00215315	-18.4211
CM004565.1	6079880	6079880	+	0.00222129	10
CM004567.1	34783591	34783591	+	0.00224891	2.74725
CM004576.1	9076487	9076487	-	0.00225159	4.54545
CM004581.1	30998304	30998304	-	0.00226512	-10.0607
CM004578.1	38842194	38842194	+	0.00227374	-9.83607
LWLT01000021.1	15659830	15659830	-	0.00241348	2.66667
CM004573.1	46625647	46625647	-	0.00245834	-2.82521
CM004562.1	54186482	54186482	-	0.00265021	-13.7255
CM004571.1	45345128	45345128	+	0.0026882	12.8971
CM004564.1	112342691	112342691	-	0.00269588	3.83278
CM004562.1	32496186	32496186	+	0.00276846	5.26316
CM004570.1	88902687	88902687	+	0.00297953	4.54545
CM004563.1	30230393	30230393	-	0.00303977	-1.88088
CM004563.1	27372549	27372549	+	0.00305419	13.8889
CM004563.1	73112066	73112066	-	0.00309104	-1.17069
CM004569.1	75534070	75534070	-	0.00313769	13.5135
CM004565.1	39713344	39713344	-	0.00320673	5.88235
CM004587.1	15310540	15310540	-	0.00322448	5.96831
CM004570.1	26936561	26936561	-	0.00351809	2.47934
CM004571.1	27987872	27987872	-	0.00352727	5.88235
CM004573.1	83140107	83140107	+	0.00369249	9.84463
LWLT01004931.1	9165	9165	-	0.003747	-3.16332
CM004585.1	51672036	51672036	+	0.00378461	1.81818
CM004583.1	18572119	18572119	+	0.00387346	-1.09053
CM004581.1	38984013	38984013	-	0.00388915	2.24719
CM004573.1	67877416	67877416	+	0.00390585	-1.36986
CM004574.1	44618035	44618035	+	0.00405351	-4.97593
CM004581.1	49991545	49991545	+	0.00411969	2.94286
CM004590.1	45461384	45461384	+	0.00418909	-1.3726
CM004585.1	54015927	54015927	-	0.00419926	5.26316
CM004587.1	18828041	18828041	+	0.00443829	-22.8555
CM004564.1	4179346	4179346	+	0.00444874	1.94175
CM004566.1	89959260	89959260	+	0.00458532	-13.3333
CM004565.1	52382683	52382683	-	0.00458532	-13.3333
CM004565.1	52382685	52382685	-	0.00458532	-13.3333
CM004565.1	52382677	52382677	-	0.00460249	-13.6364
LWLT01000021.1	20170167	20170167	-	0.0046078	-8.79032
CM004566.1	62591359	62591359	+	0.0046143	-9.90836
CM004583.1	14163055	14163055	+	0.00463967	-14.2857
CM004585.1	51672045	51672045	+	0.00469297	-1.37457
CM004566.1	62591383	62591383	+	0.00479097	-11.3408
CM004562.1	23878155	23878155	-	0.00479167	-4.16667
CM004571.1	44063033	44063033	+	0.00480798	2.35294
CM004585.1	35101468	35101468	+	0.00487438	2
CM004566.1	72615243	72615243	+	0.00489873	5.71429
CM004571.1	14833773	14833773	+	0.00494536	6.1781
CM004566.1	104611702	104611702	+	0.0051994	4.00114
CM004567.1	105596407	105596407	+	0.00520615	1.53045
CM004578.1	38842201	38842201	+	0.00524403	-8.19672
CM004586.1	37737404	37737404	+	0.00528217	-20.6061
CM004569.1	53876370	53876370	-	0.00534475	-10.8222
CM004570.1	18765712	18765712	-	0.00541638	5.55556
CM004578.1	8004950	8004950	-	0.00544491	-13.6364
CM004583.1	42107574	42107574	+	0.00566138	21.9697
CM004564.1	66367534	66367534	+	0.00570723	10.6383
CM004573.1	82176440	82176440	+	0.00576131	10
CM004570.1	38305596	38305596	-	0.00585108	6.25
CM004566.1	87424874	87424874	+	0.00593163	-2.43386
CM004582.1	11512391	11512391	+	0.00594959	4.54545
CM004569.1	53876394	53876394	-	0.00598071	-6.66042
CM004581.1	35877404	35877404	-	0.00610589	-6.11108
CM004568.1	74257584	74257584	-	0.00614123	8.51064
CM004569.1	71609064	71609064	-	0.00627855	6.06061
CM004578.1	49022497	49022497	+	0.0065533	19.2485
CM004562.1	92164238	92164238	+	0.00663659	-4.54183
CM004572.1	44425960	44425960	+	0.0066394	-8.51064
CM004563.1	49627299	49627299	-	0.00671006	-2.67921
CM004577.1	4974926	4974926	-	0.00700961	6.06061
CM004564.1	66365555	66365555	+	0.00731171	-10
CM004566.1	11705237	11705237	+	0.00743067	-2.39916
CM004574.1	17196765	17196765	+	0.00759642	-3.9325
CM004567.1	27305965	27305965	+	0.00762909	-6.89655
CM004565.1	49468746	49468746	-	0.00766416	1.81873
CM004583.1	4312661	4312661	+	0.00774687	3.7037
CM004577.1	76567313	76567313	+	0.00779673	1.75824
CM004562.1	45431832	45431832	+	0.00780067	3.704
CM004564.1	81706014	81706014	+	0.0078621	1.34615
CM004588.1	43201726	43201726	+	0.00814415	12.1951
CM004567.1	67014466	67014466	-	0.00828101	-2.40757
CM004589.1	16543402	16543402	-	0.0082888	4.74336
LWLT01010026.1	3203	3203	+	0.00856452	-17.7602
CM004562.1	69551399	69551399	-	0.00862658	-5.12821
CM004569.1	92665409	92665409	+	0.00865514	1.69492
LWLT01010026.1	3216	3216	+	0.00875771	12.1951
CM004577.1	4643332	4643332	+	0.00884084	-6.25
CM004578.1	48601598	48601598	-	0.00888699	1.37615
CM004590.1	18878716	18878716	-	0.00901481	-1.56909
CM004563.1	73112075	73112075	-	0.00903733	-1.99641
CM004578.1	8004922	8004922	-	0.00921263	-11.4338
CM004583.1	11573042	11573042	-	0.00925882	-6.17284
CM004562.1	54186588	54186588	+	0.00939959	2.02312
CM004581.1	52056856	52056856	+	0.00942914	7.5
CM004582.1	44663479	44663479	+	0.00946513	-10
CM004566.1	45784160	45784160	+	0.00971636	6.81818
CM004565.1	52382675	52382675	-	0.0100271	-11.3636
CM004565.1	31838110	31838110	-	0.0102341	9.09091
CM004565.1	66585543	66585543	+	0.010378	-13.5135
CM004563.1	70949427	70949427	+	0.0107269	-1.41026
LWLT01000157.1	38138	38138	-	0.0107794	2.7027
CM004579.1	3043769	3043769	+	0.0107822	5.12821
CM004567.1	49457465	49457465	+	0.0108851	12.8549
CM004585.1	51243757	51243757	+	0.0109957	6.66667
CM004569.1	53876368	53876368	-	0.0111402	-9.28817
CM004578.1	8004930	8004930	-	0.0112184	-11.0661
CM004569.1	53876402	53876402	-	0.011532	-6.41481
CM004581.1	38984030	38984030	-	0.0118123	3.04873
CM004567.1	36467043	36467043	+	0.0118792	1.20355
CM004562.1	17272712	17272712	+	0.0118881	7.5
LWLT01000600.1	14663	14663	+	0.0119365	27.7674
CM004568.1	61287119	61287119	+	0.0120896	-2.83019
CM004567.1	8333307	8333307	+	0.0120964	6
CM004569.1	70707437	70707437	-	0.0122848	1.78372
LWLT01000027.1	29714198	29714198	+	0.0123072	-10.9855
CM004569.1	53876397	53876397	-	0.0125515	-6.38188
CM004568.1	61289678	61289678	+	0.0125644	-4.6875
CM004573.1	23458582	23458582	+	0.0125721	-5.33333
CM004564.1	66365823	66365823	+	0.0125886	-10
CM004567.1	19994511	19994511	-	0.0126878	1.07914
CM004569.1	104002691	104002691	+	0.0127878	-4.67836
LWLT01018312.1	3950	3950	+	0.012947	23.8258
CM004568.1	61289148	61289148	-	0.0131297	-2.41935
CM004568.1	61285506	61285506	-	0.0135073	-2.0527
CM004564.1	81706041	81706041	+	0.0135243	-1.08384
CM004564.1	82423942	82423942	-	0.0135348	13.3333
CM004576.1	20947901	20947901	+	0.0135909	-4.41176
CM004574.1	34415137	34415137	+	0.0136056	6.59037
CM004584.1	15935234	15935234	+	0.013697	4.44444
CM004568.1	61289679	61289679	+	0.0137163	-4.54545
CM004578.1	38842192	38842192	+	0.0137407	-6.55738
LWLT01000033.1	294092	294092	-	0.0138415	-3.7037
LWLT01018312.1	4087	4087	+	0.0138885	25
CM004566.1	62591363	62591363	+	0.0139801	-9.94987
CM004564.1	105028466	105028466	+	0.0139966	3.57143
CM004567.1	41373994	41373994	+	0.014054	-6.66667
CM004562.1	764360	764360	-	0.0141707	5.12821
CM004574.1	44618036	44618036	+	0.0142062	-3.20387
CM004570.1	69025073	69025073	-	0.0142945	3.54765
CM004581.1	53598115	53598115	+	0.0144612	5.11887
CM004572.1	71439576	71439576	+	0.014576	-1.34357
CM004565.1	103328144	103328144	+	0.0146709	4.44444
CM004568.1	61288008	61288008	+	0.0148208	-5.71429
CM004566.1	110381166	110381166	-	0.0149653	-15.5732
CM004587.1	42261017	42261017	-	0.014986	-14.4751
CM004584.1	48237534	48237534	+	0.0150355	-8.69565
CM004562.1	23879067	23879067	-	0.0151334	-5.55556
CM004569.1	92665459	92665459	+	0.0152582	-1.87769
CM004569.1	92666366	92666366	+	0.0155623	-4.44444
CM004582.1	69261193	69261193	+	0.015597	-10
CM004562.1	54187181	54187181	+	0.0158437	-4.61538
CM004571.1	60206571	60206571	+	0.0159135	-7.38379
CM004564.1	4179355	4179355	+	0.0160677	8.33333
CM004574.1	33733042	33733042	-	0.0162522	-6.52174
CM004568.1	61289211	61289211	-	0.0162693	1.6129
CM004568.1	7952801	7952801	-	0.0164148	7.01175
CM004562.1	54186862	54186862	-	0.0164946	-1.5
CM004564.1	81701914	81701914	+	0.0165475	-3.33333
CM004578.1	8004923	8004923	-	0.0165509	-10.118
CM004585.1	17069611	17069611	+	0.0167443	-4.46647
CM004562.1	131363315	131363315	+	0.0168232	6.66667
CM004570.1	36522193	36522193	-	0.0169397	4.04545
CM004564.1	81701855	81701855	+	0.0170325	-2.12766
LWLT01009970.1	10720	10720	+	0.0170767	-7.14286
CM004573.1	62008090	62008090	-	0.017079	2.12102
CM004564.1	66365183	66365183	+	0.017417	-8.33333
CM004562.1	54186299	54186299	+	0.0174509	-4.16667
CM004568.1	61285454	61285454	-	0.017589	3.9548
LWLT01010026.1	3189	3189	+	0.0176003	-22.0211
CM004562.1	125368571	125368571	+	0.0177391	-7.27273
CM004585.1	26038342	26038342	-	0.0179323	-1.90476
CM004573.1	36998089	36998089	+	0.0179337	4.17321
CM004564.1	81707184	81707184	-	0.0179477	-2.77778
CM004584.1	1153234	1153234	+	0.0181641	6.66667
LWLT01000027.1	33332804	33332804	-	0.0184834	-8.10811
CM004584.1	19893198	19893198	+	0.0184846	-12.5
CM004575.1	59667718	59667718	+	0.018495	-11.1111
CM004562.1	61392148	61392148	-	0.0185266	-1.81818
CM004588.1	23509598	23509598	-	0.0185403	6.31981
CM004569.1	17133331	17133331	-	0.018698	-5.08475
LWLT01000127.1	91858	91858	-	0.0187269	4.92081
CM004570.1	52198941	52198941	-	0.0189037	-4.22535
CM004583.1	18628049	18628049	+	0.0189428	1.26984
CM004562.1	23867823	23867823	+	0.0190511	1.66205
CM004578.1	64471855	64471855	-	0.0192015	-7.69231
CM004575.1	61221311	61221311	+	0.0196369	-8.82353
CM004568.1	53162603	53162603	+	0.0197219	-10.5263
CM004576.1	65804369	65804369	+	0.019724	1.67131
CM004572.1	32929501	32929501	+	0.0197827	3.86555
CM004587.1	27380145	27380145	+	0.0197831	-1.57017
CM004562.1	54187210	54187210	+	0.0198671	-5.17241
CM004564.1	22991193	22991193	+	0.0198739	-3.33333
CM004562.1	73697535	73697535	+	0.0199263	6.32911
CM004568.1	32787981	32787981	+	0.0200094	-8.08368
CM004562.1	23867798	23867798	+	0.0201638	1.19284
CM004562.1	47309360	47309360	+	0.0202045	2.1164
LWLT01010026.1	3212	3212	+	0.020238	-20.3437
CM004564.1	111785816	111785816	-	0.0205258	-2.14548
CM004569.1	39565492	39565492	+	0.0205746	-12.028
CM004569.1	71874876	71874876	+	0.0205813	-2.45902
CM004575.1	9826900	9826900	+	0.0206148	-8.88889
CM004573.1	1914801	1914801	+	0.0206573	1.06572
CM004572.1	71217158	71217158	-	0.0208683	-2.88462
CM004586.1	22332962	22332962	-	0.0209109	4.16667
CM004564.1	44868371	44868371	-	0.0209707	-6.89655
CM004569.1	92670801	92670801	-	0.0209879	-5.88235
CM004569.1	92670825	92670825	-	0.0209879	-5.88235
CM004567.1	61317785	61317785	+	0.0210344	-2.41935
CM004567.1	78516919	78516919	-	0.0210414	16.0152
CM004564.1	88688470	88688470	-	0.0211154	1.484
CM004562.1	54186926	54186926	-	0.021284	-1.72414
CM004569.1	92670786	92670786	-	0.0213786	-5.88235
CM004569.1	92664457	92664457	-	0.0215042	-5.35714
CM004569.1	92664120	92664120	+	0.0215412	-3.84615
CM004569.1	92663918	92663918	-	0.0216174	6.06061
CM004571.1	78515807	78515807	+	0.0219546	14.7038
CM004563.1	131447823	131447823	+	0.0219802	-7.89474
CM004578.1	8004906	8004906	-	0.0222243	-11.476
CM004563.1	106678480	106678480	+	0.0222816	5.12821
CM004571.1	63960054	63960054	-	0.0225162	-5.40541
CM004564.1	35508474	35508474	+	0.022711	1.80995
CM004562.1	54186660	54186660	-	0.0230674	2.27273
CM004562.1	11634817	11634817	+	0.0230843	5.15038
CM004571.1	60206566	60206566	+	0.0231496	-6.69727
CM004562.1	23878190	23878190	-	0.0231713	3.84615
CM004578.1	53469808	53469808	-	0.0231725	1.11469
CM004572.1	60052075	60052075	+	0.023178	6.89744
CM004578.1	16374394	16374394	+	0.0232461	8.72611
CM004562.1	54186675	54186675	-	0.0234454	2.21239
CM004568.1	21011996	21011996	-	0.0237259	4.44855
CM004569.1	53876435	53876435	-	0.0237332	-8.46154
CM004564.1	98605349	98605349	-	0.0238346	-7.31707
CM004562.1	13130127	13130127	+	0.0242536	-8.60248
CM004568.1	61288496	61288496	-	0.0245627	-5.08475
CM004569.1	100843964	100843964	-	0.0246832	7.69362
CM004562.1	54187256	54187256	-	0.0249278	-5.88235
CM004573.1	82523321	82523321	-	0.0253527	-4.10959
CM004571.1	60206567	60206567	+	0.0256244	-6.50957
CM004569.1	92665795	92665795	+	0.0256355	-1.51515
CM004564.1	49536897	49536897	+	0.0258795	-2.05479
CM004572.1	73441167	73441167	-	0.0259081	-2.9703
CM004567.1	65306423	65306423	+	0.0260571	-6.66667
CM004588.1	39357981	39357981	+	0.0261945	3.00752
CM004574.1	65191569	65191569	-	0.0262506	-2.67857
CM004577.1	12020491	12020491	+	0.0263278	8.33333
CM004569.1	30059142	30059142	-	0.0266418	-4.93827
CM004571.1	83692682	83692682	+	0.0267749	4.42857
LWLT01000349.1	16630	16630	+	0.0268132	-10
CM004564.1	25248405	25248405	+	0.0274059	5.61306
CM004582.1	22778793	22778793	+	0.0275408	-9.375
CM004565.1	16104744	16104744	+	0.0276039	-3.8961
CM004572.1	4862868	4862868	+	0.0276144	-10.5263
CM004572.1	39064345	39064345	+	0.027686	1.08219
CM004562.1	23867588	23867588	+	0.0278089	-5.71429
CM004564.1	66366855	66366855	+	0.0278785	-9.09091
CM004562.1	54187802	54187802	+	0.0281947	-3.84615
LWLT01000027.1	13326571	13326571	-	0.0283656	1.71821
CM004568.1	61288495	61288495	-	0.0284628	5.33333
CM004570.1	77896634	77896634	+	0.028478	2.27273
CM004564.1	66366916	66366916	+	0.0285359	9.7561
CM004568.1	61288518	61288518	-	0.0287328	5.88235
CM004571.1	60206568	60206568	+	0.0290945	-7.0837
CM004577.1	13492760	13492760	+	0.0290949	3.0912
CM004581.1	30454584	30454584	+	0.0292471	5.76923
CM004566.1	89879138	89879138	+	0.0293112	6.66667
CM004568.1	61289229	61289229	+	0.0294958	-3.77358
CM004570.1	24202648	24202648	+	0.029611	6.81818
CM004576.1	44900082	44900082	+	0.0298274	-1.05263
CM004568.1	108079960	108079960	+	0.0298382	-3.29226
CM004581.1	57198776	57198776	+	0.0301532	8.33333
CM004570.1	79747492	79747492	-	0.0303206	-3.0303
CM004588.1	39357994	39357994	+	0.030397	-2.65487
CM004570.1	55729690	55729690	+	0.0304042	3.62917
CM004567.1	52791369	52791369	+	0.0304618	1.23077
CM004562.1	13130150	13130150	+	0.0305163	-7.02318
CM004571.1	78515898	78515898	+	0.0308217	9.09091
CM004567.1	94989017	94989017	+	0.0308217	-9.09091
CM004568.1	61288603	61288603	+	0.0308295	-2.5641
CM004577.1	1531721	1531721	+	0.0310012	1.02215
CM004572.1	25338736	25338736	-	0.031005	-2.32558
CM004575.1	78707747	78707747	+	0.031038	-1.0101
CM004577.1	38945548	38945548	-	0.0311076	-8.16327
CM004569.1	104002695	104002695	+	0.0311791	2.53165
CM004564.1	24311834	24311834	+	0.0312332	1.2
CM004571.1	99569014	99569014	+	0.031445	1.86823
CM004576.1	7439334	7439334	-	0.0315302	7.42424
CM004568.1	61287584	61287584	-	0.0315609	-2.66667
CM004565.1	86446944	86446944	+	0.031733	-4.83871
CM004568.1	61285593	61285593	-	0.0317991	-1.36986
CM004567.1	67789990	67789990	+	0.0318401	3.57143
CM004562.1	23867653	23867653	+	0.0318576	-4.54545
CM004568.1	61287648	61287648	-	0.0321522	-2.12766
CM004575.1	27999557	27999557	-	0.0322071	-1.35747
CM004572.1	58607450	58607450	-	0.0323372	-7.36196
CM004573.1	56571041	56571041	+	0.0324601	-7.5
CM004564.1	81706077	81706077	+	0.0325471	-1.62477
CM004574.1	1486862	1486862	+	0.0326106	-1.74737
CM004570.1	12392280	12392280	+	0.0328395	-7.14286
CM004567.1	4141149	4141149	-	0.0328953	-1.46341
CM004568.1	61282337	61282337	+	0.0329586	1.41509
CM004576.1	2604511	2604511	-	0.0330099	7.54717
CM004566.1	103074482	103074482	+	0.0330099	-3.40909
CM004567.1	61295267	61295267	-	0.0333206	2.81737
CM004586.1	16881198	16881198	+	0.0336868	-2.89855
CM004586.1	16881180	16881180	+	0.0336868	-2.89855
CM004586.1	16881199	16881199	+	0.0336868	-2.89855
CM004564.1	81706197	81706197	+	0.0336901	-2.30769
CM004568.1	94128349	94128349	+	0.0336915	1.6129
CM004571.1	78515849	78515849	+	0.0337023	7.69231
CM004562.1	54187648	54187648	+	0.0337059	-1.80657
CM004569.1	92665457	92665457	-	0.033764	-4.16667
LWLT01000021.1	56070791	56070791	-	0.033878	-7.5
CM004564.1	49341373	49341373	-	0.0341336	-2.07048
CM004576.1	67880706	67880706	+	0.0343333	2.18853
CM004569.1	74872696	74872696	-	0.0343396	-5.76923
CM004570.1	7786437	7786437	-	0.0343603	6.97674
CM004563.1	37629706	37629706	+	0.0343781	-1.09204
CM004569.1	92664381	92664381	+	0.0344505	-2.32558
CM004568.1	78060715	78060715	+	0.0345105	10.18
CM004566.1	38817643	38817643	-	0.0346267	-4.6875
CM004567.1	55496996	55496996	+	0.0347219	4.61538
CM004565.1	12526360	12526360	+	0.0347584	3.52941
CM004566.1	30564254	30564254	-	0.0350438	5.88235
CM004585.1	26038293	26038293	-	0.0350772	-4.34783
CM004563.1	106678457	106678457	+	0.0353795	-7.5
CM004580.1	51072046	51072046	+	0.035582	-1.68067
CM004567.1	16721459	16721459	+	0.0356774	1.6129
CM004573.1	13115995	13115995	+	0.0358372	4.93827
CM004590.1	17647607	17647607	+	0.035963	-4.34783
CM004562.1	54186300	54186300	+	0.0360504	-4.16667
CM004568.1	25035489	25035489	-	0.0360631	-9.09091
LWLT01004195.1	16407	16407	-	0.0360631	-9.09091
CM004568.1	61285385	61285385	-	0.0364017	5.05051
CM004572.1	1240520	1240520	+	0.0364871	4.2542
LWLT01000021.1	22006320	22006320	-	0.0364938	-8.33333
CM004590.1	3734693	3734693	-	0.0364938	-8.33333
CM004584.1	37226776	37226776	+	0.0365277	-6
CM004571.1	5705308	5705308	+	0.0365861	-1.12652
CM004585.1	35101472	35101472	+	0.036605	1.81865
CM004565.1	26012157	26012157	-	0.0366224	-8.10811
CM004570.1	11342968	11342968	-	0.0368111	1.5625
CM004585.1	53150309	53150309	+	0.0368604	7.69231
LWLT01000034.1	312647	312647	+	0.0369263	-9.93266
CM004562.1	23877945	23877945	-	0.0369865	1.10497
CM004562.1	54186357	54186357	+	0.0372764	2.75229
CM004567.1	46285575	46285575	+	0.03729	-2.34542
CM004587.1	15310532	15310532	-	0.0373424	5.12324
CM004564.1	78622530	78622530	+	0.0373893	4.02189
CM004569.1	92664450	92664450	+	0.0375687	-4.54887
CM004578.1	8004915	8004915	-	0.0378174	-9.88506
CM004568.1	54635085	54635085	+	0.0378291	5.55556
CM004574.1	16302309	16302309	-	0.0381708	-8.82353
LWLT01000027.1	27653176	27653176	+	0.0381937	3.21379
LWLT01000600.1	14671	14671	+	0.0382252	16.7521
CM004569.1	92665415	92665415	-	0.0382326	-3.63636
CM004572.1	18101001	18101001	+	0.0383412	3.81455
LWLT01004195.1	16369	16369	-	0.0383516	-8.33333
CM004589.1	39248759	39248759	-	0.0385209	-3.96825
CM004581.1	30998246	30998246	-	0.0386271	3.68026
CM004570.1	18765719	18765719	-	0.0387026	6.89103
CM004564.1	81701839	81701839	+	0.038725	-2.62547
LWLT01000138.1	20240	20240	+	0.0387475	-5.88235
CM004569.1	97757779	97757779	+	0.0392548	5.88235
LWLT01000157.1	38148	38148	+	0.0392965	5.76923
CM004578.1	8004921	8004921	-	0.0394814	-9.59718
CM004577.1	33137812	33137812	-	0.0397936	-2.86289
CM004565.1	6079912	6079912	+	0.0397983	2.12677
CM004569.1	92663870	92663870	-	0.0398791	-1.38889
LWLT01018312.1	4064	4064	+	0.0400893	-3.61446
CM004577.1	73110327	73110327	-	0.0402692	1.81818
CM004572.1	84962363	84962363	+	0.0402701	8.82353
CM004587.1	16606139	16606139	+	0.0402701	-8.82353
CM004587.1	10796053	10796053	+	0.0402734	3.48246
CM004562.1	68741682	68741682	+	0.0402913	-3.0303
CM004562.1	54186569	54186569	+	0.0403013	-1.44928
CM004566.1	6459007	6459007	+	0.0403666	1.15942
CM004571.1	85556409	85556409	+	0.0403684	-8.10811
CM004571.1	71772933	71772933	+	0.0404759	7.31707
CM004571.1	71280177	71280177	-	0.0405622	5.88343
CM004582.1	40849289	40849289	+	0.0407111	5.55556
CM004568.1	61285286	61285286	-	0.0407841	5
CM004568.1	61287101	61287101	+	0.0409327	-1.5625
CM004564.1	4478261	4478261	-	0.0412469	-1.37615
CM004569.1	83819480	83819480	+	0.0416883	1.75439
CM004568.1	102117540	102117540	+	0.0418287	4.28475
CM004568.1	61288449	61288449	+	0.0418547	-2.5974
CM004572.1	74707855	74707855	-	0.0418749	-3.7037
CM004565.1	103328149	103328149	+	0.0420409	2.09642
CM004568.1	61288875	61288875	+	0.0420448	-3.38983
CM004569.1	86551837	86551837	+	0.0420711	-5.26316
CM004567.1	42703526	42703526	-	0.042083	-5.35714
CM004564.1	59498153	59498153	-	0.042084	3.74545
LWLT01000021.1	39331498	39331498	+	0.0421309	1.14943
CM004567.1	64587477	64587477	+	0.0424154	2.1978
CM004562.1	73502612	73502612	+	0.0424936	-8.57143
CM004581.1	64292442	64292442	+	0.0425004	-6.66667
LWLT01000027.1	43771007	43771007	+	0.0428726	3.0303
CM004576.1	21507419	21507419	+	0.0431365	3.47535
CM004568.1	61288889	61288889	+	0.0432193	-3.63636
CM004573.1	63189373	63189373	+	0.0434502	-1.77515
LWLT01000021.1	46703152	46703152	-	0.0434618	2.29008
CM004575.1	20897606	20897606	+	0.0435047	-1.23457
CM004564.1	113371676	113371676	-	0.0438561	6.25
CM004563.1	124566745	124566745	-	0.0441445	1.08932
CM004571.1	21605461	21605461	-	0.0443835	1.63934
CM004563.1	64294189	64294189	+	0.0444355	3.15789
CM004562.1	123673887	123673887	+	0.0444408	3.84615
CM004576.1	18153828	18153828	-	0.0444792	1.14943
CM004581.1	41786573	41786573	+	0.0446468	2.73572
CM004579.1	60827686	60827686	-	0.044657	2.5
CM004565.1	51665120	51665120	+	0.0446614	2.27273
CM004564.1	104830451	104830451	+	0.0447272	3.61446
LWLT01000044.1	465592	465592	+	0.0447639	5.08475
CM004578.1	18648216	18648216	-	0.0447917	1.66667
CM004562.1	32667087	32667087	+	0.0448487	-4
CM004567.1	74092399	74092399	+	0.0448513	1.19048
CM004564.1	81704378	81704378	+	0.0448516	-4.60526
CM004568.1	61289654	61289654	+	0.0450282	-3.125
CM004565.1	33537996	33537996	-	0.0450712	-9.09091
CM004562.1	73502627	73502627	+	0.0450712	-9.09091
LWLT01000027.1	37806167	37806167	-	0.0451904	-1.23839
CM004577.1	42502015	42502015	+	0.0454228	5.6652
LWLT01000157.1	38072	38072	-	0.0454936	1.63934
CM004575.1	74784468	74784468	+	0.0457787	4.34783
CM004588.1	17924261	17924261	-	0.0459706	2.29008
CM004566.1	7532462	7532462	-	0.0460374	1.01036
CM004566.1	104611701	104611701	+	0.0460691	1.40845
CM004567.1	35833165	35833165	+	0.0462096	5.08475
CM004568.1	61288803	61288803	-	0.0463042	-1.7094
CM004579.1	64263303	64263303	-	0.0463545	2.7027
CM004573.1	38462020	38462020	+	0.0464507	2.62828
LWLT01018312.1	3968	3968	+	0.0466293	15.0825
CM004564.1	66365541	66365541	+	0.0466345	-14.9225
CM004564.1	81704343	81704343	+	0.046672	2.3166
CM004568.1	61287430	61287430	-	0.0466825	-4.34783
CM004568.1	61288699	61288699	+	0.0467438	-3.07692
CM004562.1	89012584	89012584	-	0.0467727	-1.4601
LWLT01000021.1	29739918	29739918	-	0.0469107	1.24481
LWLT01000099.1	28985	28985	+	0.0469426	2.77778
CM004563.1	118683990	118683990	+	0.0470165	-4.16667
CM004565.1	85244409	85244409	-	0.0470502	5.88235
CM004563.1	97149493	97149493	+	0.0471705	1.66667
CM004563.1	40473146	40473146	+	0.0472203	2.53294
CM004566.1	111505818	111505818	-	0.047282	1.69492
CM004562.1	54187026	54187026	-	0.0472844	-1.5748
CM004574.1	33733060	33733060	-	0.0473437	-3.77358
CM004562.1	54187270	54187270	+	0.0474209	4
CM004577.1	25473251	25473251	+	0.0476252	1.3902
LWLT01008316.1	12208	12208	-	0.0476794	1.47059
CM004578.1	71087465	71087465	+	0.0477117	-1.28205
CM004563.1	64294167	64294167	+	0.0477553	1.04167
CM004562.1	54186519	54186519	+	0.0478714	3.22581
CM004566.1	42815659	42815659	+	0.0479029	4.28571
CM004588.1	6078013	6078013	-	0.0479567	1.07143
CM004590.1	47441822	47441822	-	0.0480536	1.88679
CM004564.1	72303324	72303324	-	0.0481083	1.66667
CM004574.1	69467133	69467133	+	0.0481454	-1.59076
CM004565.1	103803841	103803841	-	0.0482254	3.79747
CM004583.1	8094519	8094519	+	0.0482721	2.38095
CM004573.1	83140116	83140116	+	0.0482817	2.85714
CM004571.1	17664443	17664443	-	0.0483265	-4.87805
CM004569.1	53876360	53876360	-	0.0483381	-15.6085
CM004563.1	114200004	114200004	+	0.0483485	3.84716
CM004587.1	5208430	5208430	+	0.0484343	-7.14286
CM004587.1	5208444	5208444	+	0.0484343	-7.14286
CM004563.1	118683979	118683979	+	0.0485111	-4.08163
CM004581.1	32137808	32137808	-	0.0485209	1.96078
CM004566.1	3761467	3761467	-	0.0485212	1.5873
CM004569.1	43850891	43850891	-	0.0487239	-4.7619
CM004562.1	54187037	54187037	+	0.0488116	1.47601
CM004570.1	70836596	70836596	-	0.0489191	5.88235
CM004567.1	112554737	112554737	+	0.04906	7.69231
CM004568.1	61288717	61288717	-	0.0491703	4.7619
CM004576.1	78988533	78988533	+	0.0491725	3.76344
CM004571.1	30382155	30382155	-	0.0492694	5.88235
CM004564.1	66365940	66365940	+	0.0492865	16.016
CM004563.1	44388185	44388185	-	0.0493724	3.33333
CM004563.1	134813253	134813253	-	0.0494966	1.96471
CM004565.1	66585560	66585560	+	0.0495429	-8.10811
CM004569.1	92665720	92665720	+	0.0497662	-2.06698
CM004568.1	61289222	61289222	-	0.049837	1.1976
CM004578.1	50316155	50316155	+	0.0498527	2.22222

## Sheet: annotion
DMLs					DMRs (including 4 DMLs at least)
CHR	start	ID	Name		Name
1	764360	XM_018046609	IFNAR2		AARS1
1	17272712	XM_018051693	TMPRSS15		ANKS1B
1	32496186	XM_005674791	CADM2		ASH1L
1	32667087	XM_005674791	CADM2		CADM2
1	69551399	XM_013963386	ZNF148		CCSER1
1	73697535	XM_013963735	ATP13A4		FKBP1B
1	92164238	XM_013964525	NAALADL2		GRM7
2	37629706	XM_005676490	LANCL1		LOC102170144
2	40473146	XM_005676426	KLF7		MSRA
2	49627299	XM_005676315	PLCL1		NRXN1
2	64294167	XM_018061731	EPB41L5		PDZRN4
2	64294189	XM_018061735	EPB41L5		PLD5
2	73112066	XM_018062074	MGAT5		SPPL3
2	73112075	XM_018062074	MGAT5		TMEM178B
2	114200004	XM_005675941	CHRNA1		TNRC6A
2	117068577	XM_005675916	PDE11A		ZNF438
2	117165868	XM_005675916	PDE11A		ZNF655
2	118683979	XM_018065252	SESTD1
2	118683990	XM_018065247	SESTD1
2	124566745	XM_005675882	ZNF804A
2	131566323	XM_018065839	MYO7B
2	134813253	XM_018065949	ARHGEF4
3	22991193	XM_018043965	SPATA6
3	24311834	XM_018043997	LOC106501971
3	25248399	XM_005678443	FAF1
3	25248405	XM_005678443	FAF1
3	29075554	XM_018044522	ACOT11
3	50174396	XM_005678463	LRRIQ3
3	61024159	XM_018045672	TTLL7
3	66364270	XM_018045709	LOC102170144
3	66365183	XM_018045709	LOC102170144
3	66365541	XM_018045709	LOC102170144
3	66365555	XM_018045709	LOC102170144
3	66365823	XM_018045709	LOC102170144
3	66365940	XM_018045709	LOC102170144
3	66366855	XM_018045709	LOC102170144
3	66366916	XM_018045709	LOC102170144
3	66367534	XM_018045709	LOC102170144
3	66367839	XM_018045709	LOC102170144
3	97652855	XM_018045991	PDE4DIP
3	104830451	XM_018046242	ASH1L
3	105028466	XM_018046245	ASH1L
3	111785816	XM_018046409	USP21
3	112342691	XM_018046547	ATF6
3	113371676	XM_013975422	DDR2
4	6079880	XM_018046710	ABCF2
4	6079912	XM_005679657	ABCF2
4	16104744	XR_001295635	TMEM178B
4	26012157	XM_018046922	CEP41
4	39713344	XM_013963404	SUGCT
4	48087813	XM_005679296	ADAM22
4	51665120	XM_005679359	HIBADH
4	70276981	XM_018047198	STARD3NL
4	73825400	XM_018047250	SRPK2
4	76748976	XM_018047271	RSBN1L
4	103803841	XM_005678972	NXPH1
4	110472517	XM_018047425	CDK6
5	11705237	XM_013963710	METTL25
5	30564254	XM_005680013	RND1
5	38817643	XM_005680159	PDZRN4
5	62591346	XM_013964004	ANKS1B
5	62591359	XM_013964004	ANKS1B
5	62591363	XM_013964004	ANKS1B
5	62591365	XM_013964004	ANKS1B
5	62591366	XM_013964004	ANKS1B
5	62591373	XM_013964004	ANKS1B
5	62591375	XM_018048140	ANKS1B
5	62591378	XM_018048140	ANKS1B
5	62591381	XM_013964004	ANKS1B
5	62591383	XM_018048140	ANKS1B
5	62591390	XM_018048140	ANKS1B
5	72615243	XM_018048253	RBFOX2
5	87424874	XM_005680794	SLCO1A2
5	89879138	XM_005680805	PLCZ1
5	89959260	XM_018048420	PIK3C2G
5	110381166	XM_018048799	TNRC6B
5	111505818	XM_018048823	ACO2
6	16721459	XM_018049912	COL25A1
6	34783591	XM_013964534	CCSER1
6	36467043	XM_013964541	FAM13A
6	41373994	XM_005681464	KCNIP4
6	42703526	XM_005681471	LOC102180474
6	46285575	XM_018049350	RBPJ
6	63818460	XM_018049415	YIPF7
6	67014466	XM_018049422	CORIN
6	67789990	XM_018049432	FRYL
6	77520790	XM_013964654	ADGRL3
6	105596407	XM_018049727	WDR1
7	7952801	XR_001918260	LOC108636335
7	53458727	XM_005683091	PRELID2
7	94128349	XM_013965140	ZNF177
7	102117540	XM_018051335	EPS15L1
7	108079960	XM_018051626	CNOT6
8	8945055	XM_018051850	MSRA
8	8945058	XM_018051850	MSRA
8	39565492	XM_005683699	RCL1
8	43850891	XM_018052045	DOCK8
8	74872696	XM_005684059	NFX1
8	75534070	XM_018052386	C8H9orf24
8	83819480	XM_005684168	CENPP
8	100843964	XM_018052786	SHOC1
8	102316546	XM_018052629	BSPRY
8	104002691	XM_018052682	TNC
8	104002695	XM_018052679	TNC
9	26936561	XM_005684572	CDK19
9	36348440	XM_018053127	ASCC3
9	36522193	XM_018053127	ASCC3
9	47771044	XM_018053145	MDN1
9	69025073	XM_013966586	UTRN
9	75880997	XM_013966606	CCDC170
9	88902687	XM_018053462	RPS6KA2
10	17664443	XM_005686072	LIN52
10	21605461	XM_005686021	SLC10A1
10	27987872	XM_018053761	KCNH5
10	45345128	XM_018054211	MYO5A
10	83692682	XM_018053568	UACA
10	99569014	XM_018053737	EPB41L4A
11	1240520	XM_018054699	ACOXL
11	4862868	XM_018054920	AFF3
11	32929501	XM_018055211	NRXN1
11	44425960	XM_005686651	GCC2
11	58607450	XM_018055391	LRRTM4
11	71217158	XM_005686868	BABAM2
11	71439576	XM_005686868	BABAM2
11	73441167	XM_018055540	DTNB
11	74707855	XM_018055583	FKBP1B
12	13115995	XM_018056434	UGGT2
12	38462020	XR_001918930	LOC102180681
12	46625647	XM_005687580	PCDH9
12	62008090	XM_005687498	EXOSC8
13	16302309	XM_018057013	CAMK1D
13	17196765	XM_018057029	ABI1
13	33733042	XM_005688005	ZNF438
13	33733060	XM_018057194	ZNF438
13	34415137	XM_018057202	JCAD
13	65191569	XM_018057807	DLGAP4
13	65191590	XM_018057811	DLGAP4
13	69467133	XM_018057873	ZHX3
14	9826900	XM_018058202	RUNX1T1
14	20897606	XM_018058331	BAALC
14	57126007	XM_005689005	TOX
14	59667718	XM_018058098	LOC108633274
14	74784468	XM_018058597	ZFAT
14	78707747	XM_018058611	TRAPPC9
15	2604511	XM_018059069	SLC43A3
15	9076487	XM_005690127	HSD17B12
15	18153828	XM_018059256	ABTB2
15	44900082	XM_018059588	INSC
15	65804369	XM_018059849	GUCY1A2
15	67880706	XM_005689391	CEP57
16	25473251	XM_018060195	CAPN8
16	33137812	XM_018060274	PLD5
17	8004906	XM_018061121	SPPL3
17	8004915	XM_018061121	SPPL3
17	8004918	XM_018061121	SPPL3
17	8004921	XM_018061121	SPPL3
17	8004922	XM_018061121	SPPL3
17	8004923	XM_018061121	SPPL3
17	8004930	XM_018061121	SPPL3
17	8004950	XM_018061121	SPPL3
17	64471855	XM_018061598	FHIP1A
18	3043769	XM_005691789	AARS1
18	64263303	XM_005692956	LOC102182340
19	51072046	XM_018063632	RPTOR
20	32137808	XM_018065464	GHR
20	35877404	XM_018065593	LIFR
20	38984013	XM_013972808	PRLR
20	38984030	XM_013972804	PRLR
20	53598115	XM_018065791	CDH18
20	57198776	XM_018065551	FBXL7
22	4312661	XM_005695514	RBMS3
22	11573042	XM_018038247	OXSR1
22	14163055	XM_018066892	ULK4
22	18572119	XM_005695650	GRM7
22	18628049	XM_005695650	GRM7
23	1153234	XM_018038953	GMDS
23	37226776	XM_018039244	MDGA1
23	48237534	XM_005696178	KHDRBS2
24	26038293	XR_001917154	LOC108633787
24	26038342	XR_001917154	LOC108633787
24	35101468	XM_018039522	GREB1L
24	35101472	XM_018039526	GREB1L
25	16881180	XM_018041009	TMC5
25	16881198	XM_018041009	TMC5
25	16881199	XM_018041009	TMC5
25	22332962	XR_001917255	TNRC6A
25	37737389	XM_018039875	ZNF655
25	37737398	XM_018039875	ZNF655
25	37737404	XM_018039875	ZNF655
25	37737408	XM_018039875	ZNF655
25	37737409	XM_018039875	ZNF655
25	37737411	XM_018039875	ZNF655
25	37737412	XM_018039875	ZNF655
25	37737414	XM_018039875	ZNF655
25	37737416	XM_018039875	ZNF655
25	37737417	XM_018039875	ZNF655
26	5208430	XM_018041176	DOCK1
26	5208444	XM_018041175	DOCK1
26	15310532	XM_018041625	GFRA1
26	15310540	XM_018041625	GFRA1
26	18828041	XM_005698489	VTI1A
26	27380145	XM_018041254	SH3PXD2A
27	25565386	XM_018041919	VPS37A
27	43201726	XM_018042011	KBTBD11
28	16543402	XM_005699184	P4HA1
28	39248759	XM_018042531	PCNX2
29	17647607	XM_018042953	RSF1
29	47441822	XR_001917501	TPCN2
29	51264318	XM_018043242	MUC5AC
