# Supplementary material for: In vitro transdifferentiated signatures of goat preadipocytes into mammary epithelial cells revealed by DNA methylation and transcriptome profiling
Source: J Biol Chem. 2022 Oct 17;298(12):102604. doi: 10.1016/j.jbc.2022.102604 (PMC9668736; doi:10.1016/j.jbc.2022.102604)
Supplement: Table S9 [file mmc9.xls]

## Sheet: GO of DMLs
Table S9. GO and KEGG enrichment analysis of DMGs
GO of DMLs
Category	Term	Count	Genes
GOTERM_BP_DIRECT	GO:0061179~negative regulation of insulin secretion involved in cellular response to glucose stimulus	2	KLF7, FKBP1B
GOTERM_BP_DIRECT	GO:0010976~positive regulation of neuron projection development	3	CAMK1D, ZNF804A, TOX
GOTERM_BP_DIRECT	GO:0006939~smooth muscle contraction	2	FKBP1B, TPCN2
GOTERM_BP_DIRECT	GO:0034453~microtubule anchoring	2	CEP57, GCC2
GOTERM_BP_DIRECT	GO:0035278~miRNA mediated inhibition of translation	2	TNRC6A, TNRC6B
GOTERM_BP_DIRECT	GO:0090161~Golgi ribbon formation	2	VTI1A, GCC2
Category	Term	Count	Genes
GOTERM_CC_DIRECT	GO:0005654~nucleoplasm	28	FAF1, RSF1, GCC2, RBPJ, UACA, RPTOR, C8H9ORF24, EPB41L5, PLCZ1, EXOSC8, BAALC, ZNF148, MDN1, RUNX1T1, ZHX3, RBFOX2, USP21, VPS37A, ASH1L, NAALADL2, KLF7, MSRA, CDK6, NFX1, LOC102170144, ZNF438, UTRN, TNRC6A
GOTERM_CC_DIRECT	GO:0005829~cytosol	28	FAF1, GCC2, AFF3, UACA, RPTOR, C8H9ORF24, GHR, BABAM2, EPB41L5, PLCZ1, EXOSC8, VTI1A, BAALC, ASCC3, MDN1, SRPK2, RBFOX2, USP21, ACOT11, VPS37A, OXSR1, KLF7, MSRA, CDK6, NFX1, LOC102170144, ZNF438, DOCK1
GOTERM_CC_DIRECT	GO:0031594~neuromuscular junction	3	CHRNA1, UTRN, DLGAP4
GOTERM_CC_DIRECT	GO:0015629~actin cytoskeleton	4	MSRA, CORIN, DDR2, RND1
GOTERM_CC_DIRECT	GO:0005794~Golgi apparatus	8	CEP57, LOC102170144, VTI1A, CCDC170, ASH1L, TRAPPC9, ZNF148, TNRC6A
GOTERM_CC_DIRECT	GO:0005912~adherens junction	3	EPB41L5, JCAD, RND1
GOTERM_CC_DIRECT	GO:0034704~calcium channel complex	2	SESTD1, FKBP1B
Category	Term	Count	Genes
GOTERM_MF_DIRECT	GO:0005524~ATP binding	17	SRPK2, AARS1, CDK19, CAMK1D, ULK4, MYO7B, MYO5A, PIK3C2G, OXSR1, TTLL7, CDK6, RPS6KA2, ATP13A4, ASCC3, ABCF2, MDN1, DDR2
GOTERM_MF_DIRECT	GO:0010314~phosphatidylinositol-5-phosphate binding	2	SH3PXD2A, SESTD1
GOTERM_MF_DIRECT	GO:0017124~SH3 domain binding	3	KHDRBS2, ABI1, LANCL1

## Sheet: GO of DMRs
GO of DMRs
Category	Term	Count	Genes
GOTERM_BP_DIRECT	GO:0015031~protein transport	3	MVB12B, VPS45, SFXN5
GOTERM_BP_DIRECT	GO:0021987~cerebral cortex development	2	FOXP2, MCPH1
Category	Term	Count	Genes
GOTERM_CC_DIRECT	GO:0005794~Golgi apparatus	7	CCDC88A, LOC102170144, ASH1L, TBC1D23, NEO1, EXTL3, TNRC6A
Category	Term	Count	Genes
GOTERM_MF_DIRECT	GO:0046975~histone methyltransferase activity (H3-K36 specific)	2	NSD1, ASH1L
GOTERM_MF_DIRECT	GO:0018024~histone-lysine N-methyltransferase activity	2	NSD1, ASH1L
GOTERM_MF_DIRECT	GO:0005080~protein kinase C binding	2	CCDC88A, HDAC9
GOTERM_MF_DIRECT	GO:0016757~transferase activity, transferring glycosyl groups	2	GTDC1, EXTL3
GOTERM_MF_DIRECT	GO:0042803~protein homodimerization activity	4	CCDC88A, LOC102170144, SPPL3, FOXP2

## Sheet: KEGG of DMLs
KEGG of DMLs
#Term	ID	Input number	Background number	P-Value	Corrected P-Value	Input
PI3K-Akt signaling pathway	chx04151	6	375	0.0261112	0.639909	RPTOR|CDK6|GHR|PRLR|IFNAR2|TNC
Jak-STAT signaling pathway	chx04630	4	205	0.0359045	0.639909	PRLR|IFNAR2|LIFR|GHR
Human papillomavirus infection	chx05165	5	357	0.0644404	0.639909	IFNAR2|NFX1|RBPJ|CDK6|TNC
Inositol phosphate metabolism	chx00562	2	75	0.0764002	0.639909	PLCZ1|PIK3C2G
Glioma	chx05214	2	75	0.0764002	0.639909	CAMK1D|CDK6
RNA degradation	chx03018	2	80	0.0851007	0.639909	EXOSC8|CNOT6
Necroptosis	chx04217	3	173	0.086945	0.639909	IFNAR2|FAF1|USP21
Ribosome biogenesis in eukaryotes	chx03008	2	85	0.0940843	0.639909	MDN1|RCL1
2-Oxocarboxylic acid metabolism	chx01210	1	17	0.101405	0.639909	ACO2
Calcium signaling pathway	chx04020	3	202	0.122219	0.639909	PLCZ1|CAMK1D|TPCN2
Bile secretion	chx04976	2	101	0.124465	0.639909	SLC10A1|SLCO1A2
Phosphatidylinositol signaling system	chx04070	2	102	0.126435	0.639909	PLCZ1|PIK3C2G
Epstein-Barr virus infection	chx05169	3	215	0.139488	0.639909	IFNAR2|RBPJ|CDK6
Cytokine-cytokine receptor interaction	chx04060	4	335	0.142288	0.639909	PRLR|IFNAR2|LIFR|GHR
Oocyte meiosis	chx04114	2	120	0.163038	0.639909	PLCZ1|RPS6KA2
Neuroactive ligand-receptor interaction	chx04080	4	356	0.165524	0.639909	PRLR|GRM7|CHRNA1|GHR
Citrate cycle (TCA cycle)	chx00020	1	30	0.168228	0.639909	ACO2
MicroRNAs in cancer	chx05206	3	237	0.170418	0.639909	RPTOR|CDK6|TNC
Fatty acid elongation	chx00062	1	31	0.173159	0.639909	HSD17B12
Biosynthesis of unsaturated fatty acids	chx01040	1	31	0.173159	0.639909	HSD17B12
Glyoxylate and dicarboxylate metabolism	chx00630	1	32	0.178061	0.639909	ACO2
Yersinia infection	chx05135	2	128	0.179863	0.639909	RPS6KA2|DOCK1
Fructose and mannose metabolism	chx00051	1	34	0.187778	0.639909	GMDS
Autophagy - other	chx04136	1	34	0.187778	0.639909	RPTOR
SNARE interactions in vesicular transport	chx04130	1	35	0.192594	0.639909	VTI1A
Purine metabolism	chx00230	2	137	0.199087	0.639909	PDE11A|GUCY1A2
Measles	chx05162	2	144	0.214204	0.639909	IFNAR2|CDK6
Oxytocin signaling pathway	chx04921	2	155	0.238157	0.639909	GUCY1A2|CAMK1D
mTOR signaling pathway	chx04150	2	156	0.240343	0.639909	RPTOR|RPS6KA2
Cushing syndrome	chx04934	2	156	0.240343	0.639909	PDE11A|CDK6
Hepatitis C	chx05160	2	159	0.246906	0.639909	IFNAR2|CDK6
Notch signaling pathway	chx04330	1	48	0.25268	0.639909	RBPJ
Cellular senescence	chx04218	2	163	0.255668	0.639909	LIN52|CDK6
Arginine and proline metabolism	chx00330	1	49	0.257114	0.639909	P4HA1
Protein processing in endoplasmic reticulum	chx04141	2	168	0.266628	0.639909	ATF6|UGGT2
Amino sugar and nucleotide sugar metabolism	chx00520	1	52	0.270259	0.639909	GMDS
N-Glycan biosynthesis	chx00510	1	52	0.270259	0.639909	MGAT5
Influenza A	chx05164	2	175	0.281971	0.639909	IFNAR2|CDK6
Valine, leucine and isoleucine degradation	chx00280	1	55	0.283173	0.639909	HIBADH
Fatty acid metabolism	chx01212	1	60	0.304194	0.639909	HSD17B12
Long-term depression	chx04730	1	61	0.308325	0.639909	GUCY1A2
Longevity regulating pathway - multiple species	chx04213	1	62	0.31243	0.639909	RPTOR
Lysine degradation	chx00310	1	63	0.316512	0.639909	ASH1L
Non-small cell lung cancer	chx05223	1	67	0.3326	0.639909	CDK6
Acute myeloid leukemia	chx05221	1	67	0.3326	0.639909	RUNX1T1
Kaposi sarcoma-associated herpesvirus infection	chx05167	2	199	0.334248	0.639909	IFNAR2|CDK6
Long-term potentiation	chx04720	1	68	0.336562	0.639909	RPS6KA2
Melanoma	chx05218	1	71	0.348311	0.639909	CDK6
Focal adhesion	chx04510	2	207	0.35146	0.639909	DOCK1|TNC
Renin secretion	chx04924	1	73	0.356029	0.639909	GUCY1A2
Pancreatic cancer	chx05212	1	75	0.363655	0.639909	CDK6
Biosynthesis of amino acids	chx01230	1	76	0.367435	0.639909	ACO2
Chronic myeloid leukemia	chx05220	1	76	0.367435	0.639909	CDK6
Bacterial invasion of epithelial cells	chx05100	1	76	0.367435	0.639909	DOCK1
Regulation of actin cytoskeleton	chx04810	2	215	0.36852	0.639909	ARHGEF4|DOCK1
p53 signaling pathway	chx04115	1	78	0.374928	0.639909	CDK6
Steroid hormone biosynthesis	chx00140	1	78	0.374928	0.639909	HSD17B12
Prolactin signaling pathway	chx04917	1	80	0.382332	0.639909	PRLR
Viral carcinogenesis	chx05203	2	223	0.385405	0.639909	RBPJ|CDK6
Metabolic pathways	chx01100	10	1505	0.408344	0.639909	P4HA1|HSD17B12|PLCZ1|GMDS|PIK3C2G|MGAT5|GUCY1A2|HIBADH|PDE11A|ACO2
Thermogenesis	chx04714	2	235	0.410361	0.639909	RPTOR|RPS6KA2
Progesterone-mediated oocyte maturation	chx04914	1	89	0.414589	0.639909	RPS6KA2
Gap junction	chx04540	1	89	0.414589	0.639909	GUCY1A2
Longevity regulating pathway	chx04211	1	89	0.414589	0.639909	RPTOR
Th1 and Th2 cell differentiation	chx04658	1	89	0.414589	0.639909	RBPJ
GABAergic synapse	chx04727	1	90	0.418068	0.639909	PLCL1
IL-17 signaling pathway	chx04657	1	90	0.418068	0.639909	MUC5AC
Morphine addiction	chx05032	1	91	0.421527	0.639909	PDE11A
Salivary secretion	chx04970	1	97	0.441855	0.639909	GUCY1A2
Small cell lung cancer	chx05222	1	98	0.445173	0.639909	CDK6
ECM-receptor interaction	chx04512	1	98	0.445173	0.639909	TNC
Circadian entrainment	chx04713	1	100	0.451751	0.639909	GUCY1A2
Endocytosis	chx04144	2	258	0.456758	0.639909	VPS37A|EPS15L1
Pancreatic secretion	chx04972	1	103	0.461473	0.639909	TPCN2
Aldosterone synthesis and secretion	chx04925	1	103	0.461473	0.639909	CAMK1D
Toll-like receptor signaling pathway	chx04620	1	108	0.477298	0.653144	IFNAR2
Glutamatergic synapse	chx04724	1	112	0.489624	0.656856	GRM7
Insulin resistance	chx04931	1	113	0.49266	0.656856	RPS6KA2
Carbon metabolism	chx01200	1	119	0.510505	0.656856	ACO2
Neurotrophin signaling pathway	chx04722	1	120	0.513418	0.656856	RPS6KA2
Thyroid hormone signaling pathway	chx04919	1	121	0.516314	0.656856	PLCZ1
Osteoclast differentiation	chx04380	1	125	0.527726	0.656856	IFNAR2
AMPK signaling pathway	chx04152	1	125	0.527726	0.656856	RPTOR
Cell cycle	chx04110	1	126	0.530538	0.656856	CDK6
Autophagy - animal	chx04140	1	133	0.549756	0.65955	RPTOR
Platelet activation	chx04611	1	136	0.557751	0.65955	GUCY1A2
Signaling pathways regulating pluripotency of stem cells	chx04550	1	139	0.565606	0.65955	LIFR
Insulin signaling pathway	chx04910	1	140	0.568193	0.65955	RPTOR
Vascular smooth muscle contraction	chx04270	1	140	0.568193	0.65955	GUCY1A2
Natural killer cell mediated cytotoxicity	chx04650	1	141	0.570765	0.65955	IFNAR2
Phospholipase D signaling pathway	chx04072	1	148	0.588347	0.670617	GRM7
Breast cancer	chx05224	1	150	0.593238	0.670617	CDK6
Cell adhesion molecules (CAMs)	chx04514	1	158	0.612232	0.682533	NRXN1
Pathways in cancer	chx05200	3	537	0.623125	0.682533	IFNAR2|RUNX1T1|CDK6
Hepatitis B	chx05161	1	167	0.632549	0.682533	SLC10A1
NOD-like receptor signaling pathway	chx04621	1	168	0.63474	0.682533	IFNAR2
cGMP-PKG signaling pathway	chx04022	1	173	0.645503	0.682533	GUCY1A2
Alzheimer disease	chx05010	1	175	0.649719	0.682533	ATF6
Hepatocellular carcinoma	chx05225	1	175	0.649719	0.682533	CDK6
Axon guidance	chx04360	1	185	0.670066	0.696868	RND1
Transcriptional misregulation in cancer	chx05202	1	190	0.679794	0.699986	RUNX1T1
Herpes simplex virus 1 infection	chx05168	2	440	0.739692	0.754196	IFNAR2|ZNF177
Human cytomegalovirus infection	chx05163	1	237	0.758396	0.765759	CDK6
MAPK signaling pathway	chx04010	1	299	0.833521	0.833521	RPS6KA2

## Sheet: KEGG of DMRs
KEGG of DMRs
#Term	ID	Input number	Background number	P-Value	Corrected P-Value	Input
Lysine degradation	chx00310	2	63	0.00822254	0.287789	NSD1|ASH1L
Phospholipase D signaling pathway	chx04072	2	148	0.0394841	0.321777	DGKI|GRM7
Cell adhesion molecules (CAMs)	chx04514	2	158	0.0443572	0.321777	NEO1|NRXN1
Glycosaminoglycan biosynthesis - heparan sulfate / heparin	chx00534	1	24	0.0511069	0.321777	EXTL3
Mucin type O-glycan biosynthesis	chx00512	1	32	0.0669141	0.321777	GALNTL6
Endocytosis	chx04144	2	258	0.10309	0.321777	MVB12B|VPS45
Fanconi anemia pathway	chx03460	1	54	0.109066	0.321777	FANCL
MAPK signaling pathway	chx04010	2	299	0.131136	0.321777	CACNA2D1|ERBB4
Non-small cell lung cancer	chx05223	1	67	0.13309	0.321777	FHIT
Glycerolipid metabolism	chx00561	1	69	0.13673	0.321777	DGKI
Arrhythmogenic right ventricular cardiomyopathy (ARVC)	chx05412	1	82	0.160023	0.321777	CACNA2D1
Arachidonic acid metabolism	chx00590	1	83	0.161789	0.321777	TBXAS1
ErbB signaling pathway	chx04012	1	86	0.167066	0.321777	ERBB4
Cardiac muscle contraction	chx04260	1	90	0.174051	0.321777	CACNA2D1
Hypertrophic cardiomyopathy (HCM)	chx05410	1	95	0.182701	0.321777	CACNA2D1
TGF-beta signaling pathway	chx04350	1	96	0.18442	0.321777	NEO1
Dilated cardiomyopathy (DCM)	chx05414	1	98	0.187848	0.321777	CACNA2D1
Small cell lung cancer	chx05222	1	98	0.187848	0.321777	FHIT
Phosphatidylinositol signaling system	chx04070	1	102	0.194662	0.321777	DGKI
Choline metabolism in cancer	chx05231	1	102	0.194662	0.321777	DGKI
Glycerophospholipid metabolism	chx00564	1	104	0.198048	0.321777	DGKI
Metabolic pathways	chx01100	5	1505	0.207684	0.321777	GALNTL6|DGKI|TBXAS1|EXTL3|FHIT
Glutamatergic synapse	chx04724	1	112	0.211453	0.321777	GRM7
Platelet activation	chx04611	1	136	0.250364	0.349787	TBXAS1
Purine metabolism	chx00230	1	137	0.251944	0.349787	FHIT
Ubiquitin mediated proteolysis	chx04120	1	145	0.264466	0.349787	FANCL
Oxytocin signaling pathway	chx04921	1	155	0.279829	0.349787	CACNA2D1
Adrenergic signaling in cardiomyocytes	chx04261	1	155	0.279829	0.349787	CACNA2D1
Axon guidance	chx04360	1	185	0.324058	0.382054	NEO1
Alcoholism	chx05034	1	200	0.345164	0.382054	HDAC9
Calcium signaling pathway	chx04020	1	202	0.347928	0.382054	ERBB4
Proteoglycans in cancer	chx05205	1	203	0.349307	0.382054	ERBB4
Viral carcinogenesis	chx05203	1	223	0.376277	0.399082	HDAC9
Neuroactive ligand-receptor interaction	chx04080	1	356	0.529752	0.545333	GRM7
PI3K-Akt signaling pathway	chx04151	1	375	0.548409	0.548409	ERBB4
