# Supplementary material for: In vitro transdifferentiated signatures of goat preadipocytes into mammary epithelial cells revealed by DNA methylation and transcriptome profiling
Source: J Biol Chem. 2022 Oct 17;298(12):102604. doi: 10.1016/j.jbc.2022.102604 (PMC9668736; doi:10.1016/j.jbc.2022.102604)
Supplement: Table S10 [file mmc10.xls]

## Sheet: Sheet1
Table S10. TF-binding motif enrichment analysis of DMGs
PositionID	Offset	Sequence	Motif Name	Strand	MotifScore
ENSCHIG00000000753	-371	CTCTGCCCCCGCCCAGCAGTGAAGGGAAGAGCTG	CTCF/MA1929.1/Jaspar	-	307.786
ENSCHIG00000000753	1535	CTGTGGCCCTTTGTGGAGGGGGTGAATGTAGCAA	CTCF/MA1929.1/Jaspar	-	306.997
ENSCHIG00000000753	1525	CCTAGCCCCCCTGTGGCCCTTTGTGGAGGGGGTG	CTCF/MA1929.1/Jaspar	-	306.517
ENSCHIG00000000753	-381	TCTCCCCCTCCTCTGCCCCCGCCCAGCAGTGAAG	CTCF/MA1929.1/Jaspar	-	306.057
ENSCHIG00000000753	1990	CTGCATCGGGAAGATCCCCTGGAAGAGGGCATGG	CTCF/MA1929.1/Jaspar	+	305.556
ENSCHIG00000000753	-407	CTCCTCTGCCCCCGCCCAGCAGTGAAGGGAAGAG	CTCF/MA1929.1/Jaspar	+	305.152
ENSCHIG00000000753	2398	CAGCAGGGGAATATGGAACCTACTGAGGACAGGA	CTCF/MA1929.1/Jaspar	+	304.581
ENSCHIG00000000753	-1235	TAGCCCCACCCATGAGTCAAATGTCCAAGTGCTG	CTCF/MA1929.1/Jaspar	-	304.17
ENSCHIG00000000753	2379	GAGCAAACATCAGGAATTCCAGCAGGGGAATATG	CTCF/MA1929.1/Jaspar	+	303.969
ENSCHIG00000000753	-1073	AGTGAGCACCTACTGTATGCTTTGAATTGTGCAA	CTCF/MA1929.1/Jaspar	-	303.869
ENSCHIG00000003398	-843	CTGGTACAGCAATTATCACCTGCAGATGGCCTAA	CTCF/MA1929.1/Jaspar	+	307.514
ENSCHIG00000003398	2346	ACATGCCCTCTACTGAGTGGAAGAATGCCTGTTT	CTCF/MA1929.1/Jaspar	-	302.485
ENSCHIG00000003398	1389	TACTGAGATCCCTGGTCAGAATAAAGGACTGCAT	CTCF/MA1929.1/Jaspar	-	302.403
ENSCHIG00000003398	-776	AATTAGCATATTGAGTTAACTCCAGAAACAGCTT	CTCF/MA1929.1/Jaspar	-	301.711
ENSCHIG00000003398	1489	CAGTGGCTCCCCCTGTCCACTCCACTTGGCTGCT	CTCF/MA1929.1/Jaspar	+	301.223
ENSCHIG00000003398	1453	CTCCTCCTCTCCTTTTGTGCAAGAAAGGTAGGTG	CTCF/MA1929.1/Jaspar	+	300.925
ENSCHIG00000003398	-1118	TAGGACTTTTTTGTGGTAAGGATTGATGCAACTG	CTCF/MA1929.1/Jaspar	-	300.834
ENSCHIG00000003398	-1937	CCTGGACCTCTATTTATATATAATGGTGATACAG	CTCF/MA1929.1/Jaspar	-	300.744
ENSCHIG00000003398	285	CTGCAGCACACCAGGCTTCTCGGAGCTTGCTCAA	CTCF/MA1929.1/Jaspar	+	300.61
ENSCHIG00000003398	2437	GTTTTATTTCTTGTGTTTGATAAAGTAACACCAA	CTCF/MA1929.1/Jaspar	-	300.562
ENSCHIG00000004466	724	CAGCACTATTTACAATAGCTAGGACATGGAAGCA	CTCF/MA1929.1/Jaspar	+	305.948
ENSCHIG00000004466	-585	CAGCACTATTCATAGTAGCCAAGGCATGGAAATA	CTCF/MA1929.1/Jaspar	+	305.031
ENSCHIG00000004466	-1220	AAGTTCCATCTAGTCAAGGCTATGGTTTTTCCAG	CTCF/MA1929.1/Jaspar	-	304.133
ENSCHIG00000004466	365	CAGACATTTCTCCAAAGACAAACAGATGGCTAAT	CTCF/MA1929.1/Jaspar	+	303.422
ENSCHIG00000004466	-2073	CTGTCCTGCTACACAGAGCTACACAGTGGCTCCG	CTCF/MA1929.1/Jaspar	+	303.348
ENSCHIG00000004466	-850	GTGCTGCGATTCATGGGGTCGCAAAGAGTCAGGC	CTCF/MA1929.1/Jaspar	+	302.675
ENSCHIG00000004466	-2264	TACAGCCACCTGATCTTGCTACTTGCTATAGTAG	CTCF/MA1929.1/Jaspar	-	302.669
ENSCHIG00000004466	436	GAGAAATGCAAATCAAAACTACAAGGAGACATCA	CTCF/MA1929.1/Jaspar	+	302.442
ENSCHIG00000004466	-1986	CTGCAGTAGAGAGATCCTCTGGAGGAGGAAATGG	CTCF/MA1929.1/Jaspar	+	302.319
ENSCHIG00000004466	753	AAGCAGCCTAAACGTCCATCAACAGATGAATGAG	CTCF/MA1929.1/Jaspar	+	301.933
ENSCHIG00000004703	-1368	GGGTAAGGCCTGCTCACACCACCAAGTGACAGTC	CTCF/MA1929.1/Jaspar	+	306.301
ENSCHIG00000004703	936	CCGGGCCCTTTGCAGTTATCTGGTGAAGCCACCG	CTCF/MA1929.1/Jaspar	-	303.117
ENSCHIG00000004703	-1237	TAGAACCACCAGATCATCTGAGACAACACAGCAG	CTCF/MA1929.1/Jaspar	-	303.008
ENSCHIG00000004703	356	CACCTTCACCTCCCAGACCCCTGGCGAGCATCAG	CTCF/MA1929.1/Jaspar	-	302.752
ENSCHIG00000004703	912	TTGCAGTTATCTGGTGAAGCCACCGGGAGCCCTA	CTCF/MA1929.1/Jaspar	+	302.66
ENSCHIG00000004703	2411	ACACACCCACCCCTGAGGGGGAGGGGGAGGGCAG	CTCF/MA1929.1/Jaspar	-	302.64
ENSCHIG00000004703	-1997	CAACACTATTTATAATAGCTAGAACATGGAAGCA	CTCF/MA1929.1/Jaspar	+	302.491
ENSCHIG00000004703	-821	GAGCATATCCCCCAAATACCAGCATAATGTACTT	CTCF/MA1929.1/Jaspar	+	302.124
ENSCHIG00000004703	195	ATGCAGCTGTATGACAAGCAGCAAGAGGAGTACC	CTCF/MA1929.1/Jaspar	+	301.674
ENSCHIG00000004703	78	CTACTGCTGTGGCTTGCGGCCCGCGGAGGCGCGC	CTCF/MA1929.1/Jaspar	+	301.579
ENSCHIG00000006317	-2471	CAGGACATCCTCGATTTTTCACAGGATGGCTTAA	CTCF/MA1929.1/Jaspar	+	305.418
ENSCHIG00000006317	1574	AAGAAGCTCAAGATGAGGCATGCAAGGGGCACCT	CTCF/MA1929.1/Jaspar	+	305.361
ENSCHIG00000006317	-812	CGGTACCCTCACTCTGACAGCACTGAGACACCAG	CTCF/MA1929.1/Jaspar	-	303.199
ENSCHIG00000006317	348	GCTCACTTTCAGCTGGGGTGGTCAGAAAAAGCAT	CTCF/MA1929.1/Jaspar	-	302.765
ENSCHIG00000006317	-1164	CGCCCCCAACCCCTGCTTGCACCAAGATTAGCCC	CTCF/MA1929.1/Jaspar	-	301.384
ENSCHIG00000006317	519	CTGAGCTTCCACAATCATCAACTCAAGGCCAATT	CTCF/MA1929.1/Jaspar	+	301.141
ENSCHIG00000006317	-1935	CAGACGCAGCTTCCATTTGCTCCAGAGAGCCACC	CTCF/MA1929.1/Jaspar	+	301.128
ENSCHIG00000006317	2423	CATATATTCCACCTCAGCCTGCTAAAGGGAGGTG	CTCF/MA1929.1/Jaspar	+	301.074
ENSCHIG00000006317	2033	TAGCACCTTACAGTTTACCCAGTAGTTTGTAAAC	CTCF/MA1929.1/Jaspar	+	301.051
ENSCHIG00000006317	-1060	GTTTCTCCCCCACCTTACACTACAACAACTGCTC	CTCF/MA1929.1/Jaspar	-	300.932
ENSCHIG00000006359	-1623	AAACTCCACCTGTAGTTAGCTTAATGTTTGGCAT	CTCF/MA1929.1/Jaspar	-	305.249
ENSCHIG00000006359	-2379	GGTGGTCATCGACTTGTGTTCTCAGAAACCACAG	CTCF/MA1929.1/Jaspar	-	302.453
ENSCHIG00000006359	430	TGTTTTCACCTTTTGCTTCATTGTCACTATGCTG	CTCF/MA1929.1/Jaspar	-	302.378
ENSCHIG00000006359	2348	TATTTCCTACATACTTTGCATGTAGGAGGCACCC	CTCF/MA1929.1/Jaspar	+	302.041
ENSCHIG00000006359	2294	CTGCAGTTAGAGTGTAAGGTCCTTGAGGGGATGG	CTCF/MA1929.1/Jaspar	+	301.994
ENSCHIG00000006359	628	CAGTAATAATTCCTATCTCATGAAGGTGTGGTGA	CTCF/MA1929.1/Jaspar	+	301.895
ENSCHIG00000006359	1895	GGGCTACAGTACGTGGAGTCTCCAAGGGTCAGAC	CTCF/MA1929.1/Jaspar	+	301.784
ENSCHIG00000006359	-1045	ATGTTATTCTGTTTTTTACCTGAGGTGGTTGAGG	CTCF/MA1929.1/Jaspar	+	301.732
ENSCHIG00000006359	-2208	TTTAAATCCCTGTGACCCCCTCCAGGGTCCTATC	CTCF/MA1929.1/Jaspar	+	301.071
ENSCHIG00000006359	-942	ATGCTTTTTCACTGTTTTATACCTTAGGACAGTC	CTCF/MA1929.1/Jaspar	+	300.693
ENSCHIG00000008153	1844	TAGCAACTTATGTTGGGTACTTTCAGAATTGCCC	CTCF/MA1929.1/Jaspar	-	303.881
ENSCHIG00000008153	2266	AAGGTCCATCTAGTCAAAGCTATGGTTTTTCCAG	CTCF/MA1929.1/Jaspar	-	302.515
ENSCHIG00000008153	-2058	CAGCAACCCTTTCTAGGAAGGAGGTGGAGTGGAG	CTCF/MA1929.1/Jaspar	-	302.248
ENSCHIG00000008153	-1150	GAGACGTTGGGCGGGAGAACTGAAGGTGGTCGTA	CTCF/MA1929.1/Jaspar	+	302.234
ENSCHIG00000008153	442	TTTTAACTCACTCTCCTCTCACTAGTGGGCTTCC	CTCF/MA1929.1/Jaspar	+	302.22
ENSCHIG00000008153	1965	GACACCACCCTTATGGCAGAAAGTGGAGAGGAAC	CTCF/MA1929.1/Jaspar	-	302.061
ENSCHIG00000008153	-1912	AGGCAAGCCCAGGGCTCAGCCTAAGGAGGAGGGG	CTCF/MA1929.1/Jaspar	+	301.775
ENSCHIG00000008153	715	CTGAAGTGTTTTCCCCCTTCAAAAGTTGTAAGGT	CTCF/MA1929.1/Jaspar	+	301.471
ENSCHIG00000008153	-1983	TGGAGCCCACTCTTGGCAGCTGCTTAATGTAACC	CTCF/MA1929.1/Jaspar	-	301.12
ENSCHIG00000008153	487	CTCCTCTCACTAGTGGGCTTCCCAAATGTCTCAG	CTCF/MA1929.1/Jaspar	-	301.11
ENSCHIG00000010663	1381	CAGCACTGTTTATAATAGCCAGGACATGGAAACA	CTCF/MA1929.1/Jaspar	+	308.639
ENSCHIG00000010663	1096	GAGAAATGCAAATCAAGACCACAATGAGGTACCA	CTCF/MA1929.1/Jaspar	+	304.316
ENSCHIG00000010663	745	ATAAAACTCCTAGAGGGGAACATAGGCAAAACAC	CTCF/MA1929.1/Jaspar	-	302.94
ENSCHIG00000010663	2331	GTCTGACTCTTTGTGACCCCATGGACCATAGCCC	CTCF/MA1929.1/Jaspar	-	302.766
ENSCHIG00000010663	1341	TCAATCCCACTGCTGGGCATATACACTGAGGCAA	CTCF/MA1929.1/Jaspar	-	302.262
ENSCHIG00000010663	349	CTCCATTGTTACCATGAGCTTGCAGGTGATTATA	CTCF/MA1929.1/Jaspar	+	302.096
ENSCHIG00000010663	2439	CTTCCCCACCCAGGGATCAAACCTACATCTCCTG	CTCF/MA1929.1/Jaspar	-	302.085
ENSCHIG00000010663	-1231	TTCTGTTTAAAACTGTTTCCTCTTGGGGGCAAAT	CTCF/MA1929.1/Jaspar	+	301.905
ENSCHIG00000010663	-2166	GTGCTGTGATTCATGGGGTCGCAAAGAATCGGAC	CTCF/MA1929.1/Jaspar	+	301.396
ENSCHIG00000010663	-2174	GGGTGAACTCTGGGAGTTGGTGATGGACAGGGAG	CTCF/MA1929.1/Jaspar	-	300.921
ENSCHIG00000010823	-1704	CTGCGGTTCATGGGGTCGCCAAGAGCTGGACACG	CTCF/MA1929.1/Jaspar	+	307.308
ENSCHIG00000010823	607	CAGCCCAGTCACCTGGCAGGCTGGGGAGGAGCAG	CTCF/MA1929.1/Jaspar	-	305.989
ENSCHIG00000010823	-1445	TGCTTTTACCTCTTGGCTATTATGAATAATGCTG	CTCF/MA1929.1/Jaspar	-	305.419
ENSCHIG00000010823	671	TGGGGCCTCCAACTGGTCACTGAGGTCCTCCCTG	CTCF/MA1929.1/Jaspar	-	305.381
ENSCHIG00000010823	5	CTCTGCCCTCCAGGGTGACCACGTGTGGCTGAAC	CTCF/MA1929.1/Jaspar	-	304.828
ENSCHIG00000010823	277	GGGAGTCCTGTCATGGCGGGCGTTGTGACTGCTT	CTCF/MA1929.1/Jaspar	-	304.468
ENSCHIG00000010823	195	CCCCTCCCTTCTCTGGTGCTGCTCCCAACACCAG	CTCF/MA1929.1/Jaspar	-	303.27
ENSCHIG00000010823	2359	TGAGGCCCCCGTGGGAGGCGGTGAAGACTTGCTT	CTCF/MA1929.1/Jaspar	-	302.477
ENSCHIG00000010823	902	GTGAGACCCCAGCTGCAAGCTACCCCGATCCCAG	CTCF/MA1929.1/Jaspar	-	302.053
ENSCHIG00000010823	-40	TGGATCTGACCTCTCTGCCCTCCAGGGTGACCAC	CTCF/MA1929.1/Jaspar	+	301.818
ENSCHIG00000011886	-1627	CGGCGCCCCTGCCCGGACGCGCGAGAAGCGACAG	CTCF/MA1929.1/Jaspar	-	307.062
ENSCHIG00000011886	-128	CTTTTCCTCCTACTGATCAGTGGTGTGACTTTAG	CTCF/MA1929.1/Jaspar	-	305.882
ENSCHIG00000011886	-1511	GTGCTGTCTCTATGGCGAGGAGGAGGAGGAGGAG	CTCF/MA1929.1/Jaspar	+	305.397
ENSCHIG00000011886	808	CACTAAGGCCTGATACTGATACCAGATGGAACTC	CTCF/MA1929.1/Jaspar	+	305.208
ENSCHIG00000011886	-1536	CCGCCACCGCCGCTGCCGCCGCTGGGTGCTGTCT	CTCF/MA1929.1/Jaspar	+	304.293
ENSCHIG00000011886	-2151	TACTTTCTTCCTCTGGTCGGAGAGGCAGCGGCCA	CTCF/MA1929.1/Jaspar	-	304.18
ENSCHIG00000011886	1142	TTCTTCCCCCAACACTTAGCATAATACATAGCAT	CTCF/MA1929.1/Jaspar	-	303.593
ENSCHIG00000011886	-2110	CTGCTTCTGCTGCTGGAGGCTGGTGAGACCACCG	CTCF/MA1929.1/Jaspar	+	303.514
ENSCHIG00000011886	-2025	CAGCTCATCCTCCACGGGTCCCCGGGCCGCGGCC	CTCF/MA1929.1/Jaspar	+	303.208
ENSCHIG00000011886	-2077	CTGCTTCTGCTGCTGGAGGCTGGTGAGACCACCG	CTCF/MA1929.1/Jaspar	-	303.188
ENSCHIG00000012235	-315	AAGCAGCTTCTTGCGGGGCAGGGAGGGGGCGGGA	CTCF/MA1929.1/Jaspar	+	309.158
ENSCHIG00000012235	-1654	CTGCAGCGCCCGGCTCCCGAGCAAGAGAGCAAAG	CTCF/MA1929.1/Jaspar	+	306.26
ENSCHIG00000012235	-729	CTGAACGCTCCGCGCTGGCCAGAAGGAGCAAAGG	CTCF/MA1929.1/Jaspar	+	306.155
ENSCHIG00000012235	-168	CTGAGGTCCCTGGGCTGCTCACCAGCAGGCAGGG	CTCF/MA1929.1/Jaspar	+	306.095
ENSCHIG00000012235	-965	GCGCCCCGCTCTGTGCGCCCTGCCGGGTGCACCC	CTCF/MA1929.1/Jaspar	+	304.533
ENSCHIG00000012235	-1270	GGCTGACCCCAGCTGGACCGAGCAGACGGAGTGC	CTCF/MA1929.1/Jaspar	-	304.473
ENSCHIG00000012235	-922	CTGTGCGCCCTGCCGGGTGCACCCTCCTCGGCGC	CTCF/MA1929.1/Jaspar	-	304.049
ENSCHIG00000012235	-704	GAGCAAAGGACCAGCTGGTGACCAGAGGACACAG	CTCF/MA1929.1/Jaspar	+	304.025
ENSCHIG00000012235	-934	GCGCGCCCCGCTCTGTGCGCCCTGCCGGGTGCAC	CTCF/MA1929.1/Jaspar	-	303.987
ENSCHIG00000012235	2130	TTGAATTTTCTTTCTTGAACAGCTTGTGGAACAA	CTCF/MA1929.1/Jaspar	+	303.928
ENSCHIG00000012881	726	CTGCGGTCTCGGGGGAGCCCCCTAGGTGGGCGGC	CTCF/MA1929.1/Jaspar	+	307.128
ENSCHIG00000012881	468	CGCGCCCCTCTTGTGGGGTCACTCTTCATTTCAG	CTCF/MA1929.1/Jaspar	-	307.027
ENSCHIG00000012881	1402	CTGAACAGGTCCACCAGGTCGGGGGGGGGCACTG	CTCF/MA1929.1/Jaspar	+	306.248
ENSCHIG00000012881	152	TGCTGGCCCCCAGCCCCTCCAGGTGGACGGGCAG	CTCF/MA1929.1/Jaspar	-	305.468
ENSCHIG00000012881	1490	CCGCTGTCAGATCCGTGGCCCCCAGAGGCTGTGT	CTCF/MA1929.1/Jaspar	+	304.901
ENSCHIG00000012881	-2	AGGCTTATTCAGAGATGGAATCCTGGGGGCGGTG	CTCF/MA1929.1/Jaspar	+	304.89
ENSCHIG00000012881	-2350	CAGCAACCATCCTTGTCTCCCCCAGTGGGGAAAC	CTCF/MA1929.1/Jaspar	+	303.752
ENSCHIG00000012881	220	GAGCACGGACAGCTGCAGCAGTCTGGGGGCCGGC	CTCF/MA1929.1/Jaspar	+	303.607
ENSCHIG00000012881	116	AGGTGCTGGCCCCCAGCCCCTCCAGGTGGACGGG	CTCF/MA1929.1/Jaspar	+	303.392
ENSCHIG00000012881	1536	CGTGGCCCCCAGAGGCTGTGTGGAGAGGGAGCAG	CTCF/MA1929.1/Jaspar	-	303.223
ENSCHIG00000014063	-1507	ACCTGCCCCCAAGTGAAGAAAAATGAAAGCACAG	CTCF/MA1929.1/Jaspar	-	308.575
ENSCHIG00000014063	-1893	CTGCATGTCTGTGTGGAGAAAAGAGGGGGAAGTT	CTCF/MA1929.1/Jaspar	+	306.023
ENSCHIG00000014063	829	ATGAAGAGCCAGGCCCTGCCTCTGAGGAGCTCTC	CTCF/MA1929.1/Jaspar	+	304.902
ENSCHIG00000014063	-2411	ATCTGTCCTGGGCTGGAAGCAGGAGGTAAGGCTG	CTCF/MA1929.1/Jaspar	-	304.623
ENSCHIG00000014063	-1658	CTGCTTCTGCCACTGTTACTCACTGGTGGAGGGG	CTCF/MA1929.1/Jaspar	+	303.859
ENSCHIG00000014063	-748	ACGCAGTTCCCACCTTCCTACCCAGGAGGTTGGA	CTCF/MA1929.1/Jaspar	+	303.294
ENSCHIG00000014063	-102	AGAGACCCTCCACAGGAGGGGGTCACAGCAGCTA	CTCF/MA1929.1/Jaspar	-	303.201
ENSCHIG00000014063	-144	GGGAAGCTGAGAGACCCTCCACAGGAGGGGGTCA	CTCF/MA1929.1/Jaspar	+	303.104
ENSCHIG00000014063	-1538	CAAGGCCCTCTCCTGGGCCTGGGCAATGCAGACC	CTCF/MA1929.1/Jaspar	-	303.042
ENSCHIG00000014063	53	CTACAGGGCCCCTACCTCCATCAAGGAGGTCTAC	CTCF/MA1929.1/Jaspar	+	303.032
ENSCHIG00000014349	498	GAGCCCCTCCCTGCCCCACCTCCAGCCGACACTG	CTCF/MA1929.1/Jaspar	+	304.62
ENSCHIG00000014349	1473	CTCTATTTATATTAGTTGCCTGGAAGTGGAATTT	CTCF/MA1929.1/Jaspar	+	303.257
ENSCHIG00000014349	-1368	CTGCCCTGCCTATAATGGCTTGTAAGGTCCCCCA	CTCF/MA1929.1/Jaspar	+	303.227
ENSCHIG00000014349	-25	ATGCAGAACTGATTGCAGCGCACAGGTGATGGAC	CTCF/MA1929.1/Jaspar	+	303.029
ENSCHIG00000014349	-487	TGCAGTCCTCCGTATGTGACTCGTGACCCTGCTA	CTCF/MA1929.1/Jaspar	-	302.714
ENSCHIG00000014349	-752	GCTCAGTTCCTGGTGTCTAGAGGGGGACCTGGTG	CTCF/MA1929.1/Jaspar	-	302.44
ENSCHIG00000014349	2394	GCGTGTGGTCTCCTGGTTCAAGGTGCTGCTCCAG	CTCF/MA1929.1/Jaspar	-	302.326
ENSCHIG00000014349	380	GTGTGACTTCCTGTTGGAATAAAATAAAATTCAC	CTCF/MA1929.1/Jaspar	-	302.31
ENSCHIG00000014349	-22	CAGAACTGATTGCAGCGCACAGGTGATGGACATT	CTCF/MA1929.1/Jaspar	+	302.305
ENSCHIG00000014349	-788	CTGGCTCAGTTCCTGGTGTCTAGAGGGGGACCTG	CTCF/MA1929.1/Jaspar	+	301.466
ENSCHIG00000015632	2445	GGCCACCTGCCTCTGGTAAGTTTCGGTTTTGCAG	CTCF/MA1929.1/Jaspar	-	307.804
ENSCHIG00000015632	-2339	GCCCGCCCCCTAGTTCTTGATGGTAGCCGAGTAA	CTCF/MA1929.1/Jaspar	-	305.256
ENSCHIG00000015632	-1082	AGGCATTTTGAACCACACACCCCAGGTGTAGGCA	CTCF/MA1929.1/Jaspar	+	304.972
ENSCHIG00000015632	-2059	TCAAGCCCTCAAATGCATGTGGAAATTATGGCAG	CTCF/MA1929.1/Jaspar	-	304.446
ENSCHIG00000015632	2066	CTGTAGCTAATCACACATCAGCCAGGTGTGATTA	CTCF/MA1929.1/Jaspar	+	304.362
ENSCHIG00000015632	1393	CTTCTCCCACATGAACTGACTGTACGTGGCAGAA	CTCF/MA1929.1/Jaspar	+	304.189
ENSCHIG00000015632	1202	CAGCAATGGAAACATTTTCCACCTTGTGTAACGT	CTCF/MA1929.1/Jaspar	+	304.157
ENSCHIG00000015632	-1065	TGCTTCCAAATACAGGAGGCATTTTGAACCACAC	CTCF/MA1929.1/Jaspar	-	303.532
ENSCHIG00000015632	-724	CTCCGCCTCCTTACTGCAGCTGCAGCATCCTCAC	CTCF/MA1929.1/Jaspar	-	303.515
ENSCHIG00000015632	321	GTGCCTGTCTTTAGGTTGCAATGAGGAGTCAATA	CTCF/MA1929.1/Jaspar	+	303.241
ENSCHIG00000018217	-1169	GGTTTATATCCTCTAGGGCCACGAGATGGAGCGA	CTCF/MA1929.1/Jaspar	+	305.556
ENSCHIG00000018217	1802	GGCCGAGCCCAGGAGCTCACTGAAGGTAGGGCAA	CTCF/MA1929.1/Jaspar	-	305.547
ENSCHIG00000018217	-1738	CTGGATTTCTTAAGTTGGGCTACAGAGGAAGAGG	CTCF/MA1929.1/Jaspar	+	305.317
ENSCHIG00000018217	2293	CTTTTTGTCTGGCTGCAGCCAGCAGGATGCCCAA	CTCF/MA1929.1/Jaspar	+	304.564
ENSCHIG00000018217	-2393	CCACATCTCCCTCTGCCAAGCCTGGGCAAAGCAC	CTCF/MA1929.1/Jaspar	-	304.537
ENSCHIG00000018217	-174	CAGTAAAGCTGTATTCTGCAGGAAGAGGGTAAGG	CTCF/MA1929.1/Jaspar	+	304.529
ENSCHIG00000018217	-567	CAGCCTCGGCCTTTCTGCCCTCGAGGGGGGCGGA	CTCF/MA1929.1/Jaspar	+	304.501
ENSCHIG00000018217	2140	TCCCCTCCTTCTCTGGATACAGGTGGGAGAGCTG	CTCF/MA1929.1/Jaspar	-	304.491
ENSCHIG00000018217	1693	TCCTGCTCCCCAGTGCTTCCTAAATGCTGTGCTA	CTCF/MA1929.1/Jaspar	-	304.469
ENSCHIG00000018217	366	AGCGGCCCACTTCGGGCAGATCATGGAGTTCCCC	CTCF/MA1929.1/Jaspar	-	303.969
ENSCHIG00000020656	96	CCGCGCCACCCGCCGCCGTCGGCTGTCAGGCCAG	CTCF/MA1929.1/Jaspar	-	307.796
ENSCHIG00000020656	106	CGCCGCCGTCGGCTGTCAGGCCAGGGAGGGGCCG	CTCF/MA1929.1/Jaspar	-	307.083
ENSCHIG00000020656	976	TAATTACCTCTAATGCCAGTTAACAGAATTGCCT	CTCF/MA1929.1/Jaspar	-	306.897
ENSCHIG00000020656	-1200	CAGCACTGACACTAGGCACCACTTGAGAGTTCGA	CTCF/MA1929.1/Jaspar	+	306.864
ENSCHIG00000020656	-936	GTGGAGGTTCCAGGGCTGCCCCATGGCGGCATCT	CTCF/MA1929.1/Jaspar	+	305.776
ENSCHIG00000020656	2262	CTGCTGTTGCCTCAGCAGCAGGCAGACAGCTGGT	CTCF/MA1929.1/Jaspar	+	305.521
ENSCHIG00000020656	-53	GGGCGCTTCCTAGTCGGCGCGGGCGGCCGCCCAG	CTCF/MA1929.1/Jaspar	-	303.846
ENSCHIG00000020656	-890	GGCTGCCCCATGGCGGCATCTTGGTACCAGGCGC	CTCF/MA1929.1/Jaspar	-	303.83
ENSCHIG00000020656	-571	CGCTTCCCCTCTCGGGGGCTGGGCTATTCTGCAC	CTCF/MA1929.1/Jaspar	-	303.381
ENSCHIG00000020656	840	GAGAACTTACCCGTCAAGACAGTGTGTGGTGCCC	CTCF/MA1929.1/Jaspar	+	302.904
ENSCHIG00000020715	-232	CTGCATTTGCTAATAATTTCTAATGGTAGCTATA	CTCF/MA1929.1/Jaspar	+	302.887
ENSCHIG00000020715	-1202	TTGTACTTTCTCCTTCCTTCAGTTGATCTCTGCA	CTCF/MA1929.1/Jaspar	+	302.815
ENSCHIG00000020715	-488	GTGAAATGTGTTTTACATTCTCTTGGTAGCAATG	CTCF/MA1929.1/Jaspar	+	302.756
ENSCHIG00000020715	-446	GTTTTACATTCTCTTGGTAGCAATGGAACAGCAA	CTCF/MA1929.1/Jaspar	-	302.319
ENSCHIG00000020715	235	GAGAAGCACCAGGTGTTCAACCCTTGACATGTTG	CTCF/MA1929.1/Jaspar	-	302.093
ENSCHIG00000020715	-1826	GTGCACTGCAGCCAAGAACTTCTGGGTTCAAGCA	CTCF/MA1929.1/Jaspar	+	302.063
ENSCHIG00000020715	1849	TTGCTATCCTTCTCTAGAGCAGAAAATGTGCCCA	CTCF/MA1929.1/Jaspar	+	301.919
ENSCHIG00000020715	2183	TATTGTACCCAAATGTCCCTTTCTTGATTTTCAG	CTCF/MA1929.1/Jaspar	-	301.543
ENSCHIG00000020715	-739	TTTCCTTCTCCAAGTTTGTCATTAGATGTTAGTT	CTCF/MA1929.1/Jaspar	+	301.284
ENSCHIG00000020715	-4	TTGCAGCATCTGGCGAGGCCCCAATGTGAACTGC	CTCF/MA1929.1/Jaspar	+	301.054
ENSCHIG00000021182	-6	TTGCAGGACTGGATTGCAACTGCAGAGGCAGCAA	CTCF/MA1929.1/Jaspar	+	307.777
ENSCHIG00000021182	2020	AGACTTCTTCTTCTGTACTCCTGTTGCACTACAG	CTCF/MA1929.1/Jaspar	-	306.368
ENSCHIG00000021182	18	CCACTTCTTTTGCAGGACTGGATTGCAACTGCAG	CTCF/MA1929.1/Jaspar	-	305.923
ENSCHIG00000021182	1032	TCCTGCCTCATGGTGGATTGTAGCCAGGCTGCTG	CTCF/MA1929.1/Jaspar	-	305.429
ENSCHIG00000021182	-314	AAGCCATCTCATACTTAGCTAGGAGAGAGAGCTG	CTCF/MA1929.1/Jaspar	+	304.451
ENSCHIG00000021182	-1081	CTGCAGGATCACGTGTGTCCAGAAGCCACTGCCT	CTCF/MA1929.1/Jaspar	+	303.476
ENSCHIG00000021182	-1057	GACAGCTTCCTGCAGGATCACGTGTGTCCAGAAG	CTCF/MA1929.1/Jaspar	-	303.308
ENSCHIG00000021182	1002	AATTTCCCCACAGTTGTTACTTGTGGAACTTCCT	CTCF/MA1929.1/Jaspar	-	302.588
ENSCHIG00000021182	-2473	ATGCCGTTGAACTGTACACCTCAACATGGTTAAC	CTCF/MA1929.1/Jaspar	+	302.395
ENSCHIG00000021182	-78	GTGTTTCTCTTTGTGTACAGTCTGGAGACTGATG	CTCF/MA1929.1/Jaspar	-	302.351
ENSCHIG00000024207	1688	TCCTTCCATGTCCTGGCTATTATAAACAGTGCTG	CTCF/MA1929.1/Jaspar	-	308.622
ENSCHIG00000024207	1973	TGGTACCTCATTGTGGTTTTGATTTGCATTTCTC	CTCF/MA1929.1/Jaspar	-	303.89
ENSCHIG00000024207	2325	GTGTTTTACCTATGTTTTCCTCTAGGAGTTTTAT	CTCF/MA1929.1/Jaspar	+	303.04
ENSCHIG00000024207	1050	CTGTGTTCTCAGGAGGAATGACCAGAGGGTTTTG	CTCF/MA1929.1/Jaspar	+	302.105
ENSCHIG00000024207	-1070	TTGCTTCATTTGCTGGCTTCCTCTTATTTTAGAG	CTCF/MA1929.1/Jaspar	-	301.661
ENSCHIG00000024207	56	TTGTGCAATCTTTTCTTGGTACCAGCGGCTGCTT	CTCF/MA1929.1/Jaspar	-	301.115
ENSCHIG00000024207	-2184	CTGATGTTTCAATCATTATCACATGATTTTTCTT	CTCF/MA1929.1/Jaspar	+	300.76
ENSCHIG00000024207	-1872	TTTCAGTCACTTTTGGGTAGTGTAGTATGTGCAC	CTCF/MA1929.1/Jaspar	-	300.384
ENSCHIG00000024207	1807	CAGTTCTATTTCCAGTTTTTTAAGGAATCTCCAC	CTCF/MA1929.1/Jaspar	-	300.373
ENSCHIG00000024207	-1143	GTGTAGCAGTTATTTGGAGCACTAGATTCTGTAC	CTCF/MA1929.1/Jaspar	+	300.353
ENSCHIG00000025133	-1903	CTGAAGTCCGTGCCTTGACCATCTGGGAGAGAGG	CTCF/MA1929.1/Jaspar	+	305.589
ENSCHIG00000025133	1225	GGGCACTGCTTTAGAATTCTGCCAGGGGCCTCCA	CTCF/MA1929.1/Jaspar	+	305.329
ENSCHIG00000025133	1793	TGCCTACTTCTGCTGAGTATCTTGAAGACTCCAT	CTCF/MA1929.1/Jaspar	-	305.053
ENSCHIG00000025133	520	CTGTAGGGACCGAGCCAGTCTGGAAAAGGCGGAG	CTCF/MA1929.1/Jaspar	+	305.01
ENSCHIG00000025133	-128	CGGTGGCCCCTCCCTGCGCAGGTCCCGACTCCAG	CTCF/MA1929.1/Jaspar	-	304.906
ENSCHIG00000025133	-122	CCCCTCCCTGCGCAGGTCCCGACTCCAGCCGCAC	CTCF/MA1929.1/Jaspar	-	303.205
ENSCHIG00000025133	1961	CTCCACCACAGTCTGCGCACTTTTTAAAATGCAT	CTCF/MA1929.1/Jaspar	-	303.092
ENSCHIG00000025133	-842	AATCTTTCCCAGCTGGTAAAGAATCCACCTGCAA	CTCF/MA1929.1/Jaspar	-	302.972
ENSCHIG00000025133	1533	GGGCTACCGTCCATTTGGTCACAAAGTGTCAGAC	CTCF/MA1929.1/Jaspar	+	302.684
ENSCHIG00000025133	281	CCGCCACCGCCCCGGGCACCTCCGACTGGCGCTG	CTCF/MA1929.1/Jaspar	+	302.466
ENSCHIG00000025168	-1556	CTGCAGTACCATATCTTTCCAGCATACATCACAG	CTCF/MA1929.1/Jaspar	+	307.531
ENSCHIG00000025168	389	TTGCCATTCCTCAAACCAAAATTAAGGGGGAAAG	CTCF/MA1929.1/Jaspar	+	302.487
ENSCHIG00000025168	2464	GGCCCCCATCTTCAGGTCTGGATGCCAAGTCAAA	CTCF/MA1929.1/Jaspar	-	302.486
ENSCHIG00000025168	-1116	AACCATCAACTGAGGGAATTCCCTGGCAGTCCAG	CTCF/MA1929.1/Jaspar	-	302.33
ENSCHIG00000025168	-1137	AGGGAATTCCCTGGCAGTCCAGTGGTTAGGACTC	CTCF/MA1929.1/Jaspar	+	300.659
ENSCHIG00000025168	707	CATCAGCCCCTGAAAACTAAAGCAAATTCAACAG	CTCF/MA1929.1/Jaspar	-	300.321
ENSCHIG00000025168	-1705	ATGTTCAACCTGTTTAGTAATAAGGGAAATGGAA	CTCF/MA1929.1/Jaspar	-	299.892
ENSCHIG00000025168	274	TTCCACCTTAAAATGCCAAGACACTGAACTCCAT	CTCF/MA1929.1/Jaspar	-	299.706
ENSCHIG00000025168	-1480	TTTCCATTGCACTCTATACCACTTGATATATGTT	CTCF/MA1929.1/Jaspar	+	299.348
ENSCHIG00000025168	1856	TAGTAGTAATAAACATCACCAACAAGATGTAATC	CTCF/MA1929.1/Jaspar	+	299.258
ENSCHIG00000026053	1017	GAGTGGCTTCTTGTGTAGCCAGCACTAACTGGAG	CTCF/MA1929.1/Jaspar	-	307.365
ENSCHIG00000026053	-1722	CTGAAGTGATCCCTGATCCCTGGAAGGGGGGCCT	CTCF/MA1929.1/Jaspar	+	305.948
ENSCHIG00000026053	-2126	CTAAAGCCTTTGGGGCTGCCATTGGAGGGAACCC	CTCF/MA1929.1/Jaspar	+	305.788
ENSCHIG00000026053	-220	AAGCGCCACCAGGCTGCAATTTAGGCAAGCCCTG	CTCF/MA1929.1/Jaspar	-	305.598
ENSCHIG00000026053	-2407	GAGCTCTCCCTTCTGCTCAACGTCAGTTTTACTT	CTCF/MA1929.1/Jaspar	-	305.192
ENSCHIG00000026053	-1076	CACTGCCCTCCCCTGCCCCAGTGGGGCAGCAGTG	CTCF/MA1929.1/Jaspar	-	304.71
ENSCHIG00000026053	-842	TGGTTCTGTCTAGTGGAGAGGCGGTAACATGAAG	CTCF/MA1929.1/Jaspar	-	304.679
ENSCHIG00000026053	2253	TGCTTCCCTCTGTTGCAGTTCCAGGGGTTGGGAG	CTCF/MA1929.1/Jaspar	-	304.41
ENSCHIG00000026053	-2404	GTCCTGATCCCCAGGAGGCCCCATGATGGGGGCT	CTCF/MA1929.1/Jaspar	+	304.403
ENSCHIG00000026053	-1112	ACACACTGCCCTCCCCTGCCCCAGTGGGGCAGCA	CTCF/MA1929.1/Jaspar	+	304.219
ENSCHIG00000024733	-675	GGGCGGCACCAAGCGGCGGGAGGCGGCGCAACCG	CTCF/MA1929.1/Jaspar	-	308.593
ENSCHIG00000024733	203	CCTCGCCCCCTGCCGGAGGGGGCGGCTGGCGCTC	CTCF/MA1929.1/Jaspar	-	308.165
ENSCHIG00000024733	-2095	CAGCTCTGCTACCTGTGGAGACCAGGGGTCTGGG	CTCF/MA1929.1/Jaspar	+	307.985
ENSCHIG00000024733	-305	CGGGGCCCCCTTGTTCTCAGTGCCGCCGCCGCCG	CTCF/MA1929.1/Jaspar	-	306.637
ENSCHIG00000024733	-493	CCTCGCCTCCCCTTGGCGGGTGTGAGCCGAGCGG	CTCF/MA1929.1/Jaspar	-	305.625
ENSCHIG00000024733	-454	CCTCGCCGCCTAGCGCCCCCCTCAGTCGCCGCCG	CTCF/MA1929.1/Jaspar	-	305.437
ENSCHIG00000024733	-279	CGCCGCCGCCGCCATGTTGGGTTTAGAGCCGCAG	CTCF/MA1929.1/Jaspar	-	305.435
ENSCHIG00000024733	1851	AGGTGCCCCTTGCATGCCTCATCTTGAGCTTCTT	CTCF/MA1929.1/Jaspar	-	305.361
ENSCHIG00000024733	-490	CGCCTCCCCTTGGCGGGTGTGAGCCGAGCGGCCT	CTCF/MA1929.1/Jaspar	-	305.205
ENSCHIG00000024733	-276	CGCCGCCGCCATGTTGGGTTTAGAGCCGCAGCGG	CTCF/MA1929.1/Jaspar	-	304.289
ENSCHIG00000014767	-391	CTGTCGCTTCTCGCGCGTCCGGGCAGGGGCGCCG	CTCF/MA1929.1/Jaspar	+	307.062
ENSCHIG00000014767	-1890	CTAAAGTCACACCACTGATCAGTAGGAGGAAAAG	CTCF/MA1929.1/Jaspar	+	305.882
ENSCHIG00000014767	2463	CTGCAATGCCAATGCGGGAGACCTGGGTTCGATC	CTCF/MA1929.1/Jaspar	+	305.457
ENSCHIG00000014767	-507	CTCCTCCTCCTCCTCCTCGCCATAGAGACAGCAC	CTCF/MA1929.1/Jaspar	-	305.397
ENSCHIG00000014767	-482	AGACAGCACCCAGCGGCGGCAGCGGCGGTGGCGG	CTCF/MA1929.1/Jaspar	-	304.293
ENSCHIG00000014767	133	TGGCCGCTGCCTCTCCGACCAGAGGAAGAAAGTA	CTCF/MA1929.1/Jaspar	+	304.18
ENSCHIG00000014767	92	CGGTGGTCTCACCAGCCTCCAGCAGCAGAAGCAG	CTCF/MA1929.1/Jaspar	-	303.514
ENSCHIG00000014767	7	GGCCGCGGCCCGGGGACCCGTGGAGGATGAGCTG	CTCF/MA1929.1/Jaspar	-	303.208
ENSCHIG00000014767	59	CGGTGGTCTCACCAGCCTCCAGCAGCAGAAGCAG	CTCF/MA1929.1/Jaspar	+	303.188
ENSCHIG00000014767	-42	GAGAACCGCCGGGCTGAGCCGCTGGGAGAAGCAG	CTCF/MA1929.1/Jaspar	-	303.009
