# Supplementary material for: In vitro transdifferentiated signatures of goat preadipocytes into mammary epithelial cells revealed by DNA methylation and transcriptome profiling
Source: J Biol Chem. 2022 Oct 17;298(12):102604. doi: 10.1016/j.jbc.2022.102604 (PMC9668736; doi:10.1016/j.jbc.2022.102604)
Supplement: Table S11 [file mmc11.xls]

## Sheet: Sheet1
Table S11. Pearson correlation coefficients between the expression level and DNA methylation level of the corresponding genes
Name	Target	Weight	pvalue
methy_TCF21-2	TCF21	1	0
methy_PARP12	PARP12	0.995814	2.63e-05
methy_CD44	CD44	-0.994569	4.42e-05
methy_ABTB2	ABTB2	0.994483	4.56e-05
methy_ATP1A1-2	ATP1A1	-0.991549	0.000106829
methy_NCOR2	NCOR2	0.989664	0.000159694
methy_ROBO1-1	ROBO1	-0.986593	0.000268415
methy_LAMA2-1	LAMA2	0.983097	0.000426177
methy_PRRX1	PRRX1	0.982057	0.00048006
methy_MTA3	MTA3	-0.981465	0.000512149
methy_TNRC6B-1	TNRC6B	-0.980332	0.000576416
methy_RNF144A	RNF144A	-0.97799	0.000721322
methy_MCM9-1	MCM9	0.974204	0.000989553
methy_NAB1	NAB1	0.971228	0.00122982
methy_ERC2-1	ERC2	0.961673	0.00217528
methy_ENPP5	ENPP5	-0.954987	0.00299367
methy_KCNT2-1	KCNT2	0.949362	0.00378135
methy_TUSC3	TUSC3	-0.935829	0.00604474
methy_ASAP1	ASAP1	0.927875	0.00761537
methy_DNAJB9-2	DNAJB9	0.920089	0.00932343
methy_BACH2	BACH2	-0.915638	0.0103753
methy_FOXP2-2	FOXP2	-0.914461	0.0106623
methy_PLCL1-1	PLCL1	-0.913256	0.0109605
methy_RND1-1	RND1	-0.909911	0.0118085
methy_PLEKHA3	PLEKHA3	-0.906239	0.0127745
methy_HDAC9-6	HDAC9	0.901537	0.0140651
methy_RBBP5-1	RBBP5	-0.897683	0.0151676
methy_WDR1	WDR1	0.894106	0.0162266
methy_TMEM163-1	TMEM163	-0.892805	0.0166202
methy_THSD7B	THSD7B	-0.892612	0.0166791
methy_ZFYVE9	ZFYVE9	0.890591	0.0173005
methy_KCTD8	KCTD8	-0.887571	0.0182499
methy_NSD1-3	NSD1	0.887398	0.0183051
methy_SESTD1-1	SESTD1	-0.887325	0.0183282
methy_HDAC9-7	HDAC9	0.886018	0.0187474
methy_TMEM50B	TMEM50B	-0.881361	0.0202779
methy_SPPL3-9	SPPL3	-0.881007	0.0203966
methy_LRMDA-1	LRMDA	-0.878476	0.0212549
methy_PTPN2	PTPN2	0.876683	0.0218728
methy_LUZP2	LUZP2	-0.875939	0.0221319
methy_EP400-1	EP400	0.873514	0.0229862
methy_EP400	EP400	0.873514	0.0229862
methy_HYDIN	HYDIN	0.87228	0.0234268
methy_ASH1L-3	ASH1L	-0.869705	0.0243593
methy_TOX	TOX	0.869659	0.0243758
methy_PDZD2	PDZD2	0.869569	0.024409
methy_SPOCK1	SPOCK1	-0.868368	0.0248503
methy_USP6NL	USP6NL	0.868017	0.0249799
methy_HDAC9	HDAC9	0.864986	0.0261125
methy_ROBO1-2	ROBO1	0.861167	0.0275741
methy_SCARB1	SCARB1	0.86114	0.0275845
methy_BAG3	BAG3	0.860976	0.0276478
methy_RABGAP1L	RABGAP1L	-0.860836	0.0277024
methy_ABI1	ABI1	-0.859294	0.0283046
methy_CCDC148	CCDC148	0.853563	0.0305957
methy_MLF1	MLF1	-0.852215	0.0311469
methy_SLC35F1	SLC35F1	0.851384	0.0314889
methy_MACROD2	MACROD2	0.835157	0.0385201
methy_ZCCHC7-1	ZCCHC7	-0.83073	0.0405533
methy_ZCCHC7	ZCCHC7	-0.83073	0.0405533
methy_PRLR-1	PRLR	-0.828583	0.0415573
methy_CBS	CBS	-0.828254	0.0417121
methy_USP6NL-2	USP6NL	0.82821	0.0417328
methy_TTLL5	TTLL5	0.825499	0.043019
methy_IARS2	IARS2	0.823598	0.0439317
methy_ATF6	ATF6	0.822436	0.0444941
methy_TP63	TP63	-0.816299	0.0475194
methy_SYDE2-1	SYDE2	0.814853	0.0482455
methy_DYNC2H1-1	DYNC2H1	0.81402	0.0486663
methy_TMEM117	TMEM117	0.811373	0.0500144
methy_KBTBD11-1	KBTBD11	0.80552	0.0530561
methy_MYCBP2	MYCBP2	-0.804552	0.0535666
methy_ADAMTSL1	ADAMTSL1	0.798066	0.057049
methy_CMSS1-1	CMSS1	-0.797682	0.0572584
methy_OXR1-1	OXR1	-0.797241	0.057499
methy_OXSR1	OXSR1	-0.796305	0.0580116
methy_CLEC16A	CLEC16A	0.796058	0.0581474
methy_ECI2	ECI2	-0.790719	0.0611146
methy_IARS2-1	IARS2	-0.786506	0.0635043
methy_EEA1	EEA1	-0.786376	0.0635782
methy_SH3D19	SH3D19	-0.785955	0.0638197
methy_UBE3D-1	UBE3D	-0.785568	0.0640417
methy_MDH1B	MDH1B	-0.780585	0.0669326
methy_RYR2-1	RYR2	-0.778464	0.0681809
methy_ATP1A1-1	ATP1A1	-0.776809	0.0691623
methy_FHIT-2	FHIT	0.776041	0.0696199
methy_PIAS1	PIAS1	0.775929	0.0696866
methy_MYH15-1	MYH15	-0.775083	0.0701926
methy_MKLN1	MKLN1	-0.774553	0.07051
methy_RSL24D1	RSL24D1	-0.773322	0.0712506
methy_ACVR1C	ACVR1C	0.77316	0.0713482
methy_NAV3	NAV3	-0.769864	0.0733493
methy_UACA	UACA	0.769351	0.0736632
methy_CMSS1-3	CMSS1	-0.768141	0.0744054
methy_FOXP2-3	FOXP2	-0.767527	0.0747834
methy_UACA-1	UACA	-0.765779	0.0758645
methy_UACA-2	UACA	-0.765779	0.0758645
methy_VEGFC	VEGFC	-0.764842	0.0764467
methy_MYO5A	MYO5A	0.764731	0.0765159
methy_TFPT-1	TFPT	0.761746	0.0783851
methy_TFPT-2	TFPT	0.761746	0.0783851
methy_NEO1	NEO1	0.758307	0.0805639
methy_NRG2	NRG2	0.756903	0.0814613
methy_HDAC9-1	HDAC9	0.756239	0.0818868
methy_TNRC6A	TNRC6A	0.755399	0.0824272
methy_UBE3D-2	UBE3D	0.753862	0.0834196
methy_PPM1K	PPM1K	-0.750998	0.0852838
methy_CCDC88A-3	CCDC88A	0.741623	0.0915136
methy_VPS37A-1	VPS37A	-0.738618	0.0935517
methy_ARID2	ARID2	-0.736465	0.0950249
methy_CAPN8	CAPN8	0.736175	0.0952238
methy_BRWD1	BRWD1	0.7354	0.0957567
methy_APLF-1	APLF	0.734008	0.0967179
methy_MON2	MON2	0.733633	0.0969776
methy_ULK4-1	ULK4	-0.731953	0.0981445
methy_LRRIQ3-1	LRRIQ3	0.729479	0.0998737
methy_MEF2A	MEF2A	0.726099	0.102258
methy_STARD3NL	STARD3NL	-0.720954	0.105936
methy_FIGN	FIGN	0.719929	0.106675
methy_CNOT4	CNOT4	0.719856	0.106728
methy_VPS45-2	VPS45	0.717319	0.108568
methy_LDLRAD4	LDLRAD4	-0.714988	0.110272
methy_SLC29A3-1	SLC29A3	0.712478	0.112119
methy_SLC29A3	SLC29A3	0.712478	0.112119
methy_AFF3	AFF3	-0.711695	0.112698
methy_TMEM151B	TMEM151B	-0.710145	0.113848
methy_CDC42BPA	CDC42BPA	-0.710084	0.113893
methy_TNR	TNR	0.709369	0.114425
methy_GNA14	GNA14	-0.708343	0.115191
methy_LRMDA	LRMDA	-0.703022	0.119197
methy_CRPPA-1	CRPPA	-0.702374	0.11969
methy_B3GALNT2	B3GALNT2	-0.689864	0.129361
methy_ARHGEF4	ARHGEF4	-0.6897	0.12949
methy_DNAJB9-1	DNAJB9	0.68452	0.133592
methy_LDLRAD4-1	LDLRAD4	0.684126	0.133906
methy_LDLRAD4-2	LDLRAD4	0.684126	0.133906
methy_ADGRL3	ADGRL3	-0.682804	0.134963
methy_NCAM1	NCAM1	0.68179	0.135776
methy_NUP35	NUP35	0.678628	0.138324
methy_FHIT-3	FHIT	0.673509	0.142493
methy_WRN-2	WRN	-0.670477	0.144988
methy_DGKB-1	DGKB	-0.66905	0.146168
methy_BABAM2-2	BABAM2	-0.663105	0.151129
methy_DDX50-1	DDX50	-0.663018	0.151202
methy_DDX50-2	DDX50	-0.663018	0.151202
methy_ATP6V1C2	ATP6V1C2	0.662019	0.152043
methy_CCDC88A-2	CCDC88A	-0.657571	0.155811
methy_HDAC9-4	HDAC9	-0.657281	0.156057
methy_HDAC9-5	HDAC9	-0.657281	0.156057
methy_PCDH9	PCDH9	-0.657252	0.156082
methy_KLHL24	KLHL24	0.654019	0.158847
methy_ALMS1	ALMS1	0.653572	0.159231
methy_GAD2	GAD2	-0.647129	0.164807
methy_GOSR1	GOSR1	0.647088	0.164843
methy_METTL25-1	METTL25	-0.645983	0.165808
methy_SLC10A1	SLC10A1	0.645941	0.165845
methy_MSRA-1	MSRA	0.640853	0.170317
methy_PIPOX-1	PIPOX	0.63893	0.172021
methy_JCAD	JCAD	0.638615	0.1723
methy_ACO2	ACO2	-0.63507	0.175461
methy_CRADD	CRADD	0.633921	0.176491
methy_ADGRL4	ADGRL4	-0.632459	0.177805
methy_PDE2A-2	PDE2A	0.629751	0.180249
methy_CACNA2D1	CACNA2D1	-0.627027	0.182721
methy_DPM1-1	DPM1	-0.62415	0.185348
methy_EML4	EML4	0.623009	0.186394
methy_FERMT3-2	FERMT3	0.617966	0.191046
methy_MEOX2	MEOX2	0.617914	0.191094
methy_KIF20B	KIF20B	-0.616825	0.192106
methy_SLC43A3	SLC43A3	0.616624	0.192292
methy_C1D	C1D	-0.615186	0.193631
methy_MSRA	MSRA	0.614436	0.194331
methy_TMEM108	TMEM108	0.613825	0.194902
methy_SLC10A1-2	SLC10A1	-0.613508	0.195198
methy_DYM	DYM	-0.610644	0.197884
methy_WASHC4-2	WASHC4	-0.61055	0.197973
methy_ASH1L-1	ASH1L	0.608862	0.199563
methy_SPTLC3	SPTLC3	0.607939	0.200435
methy_ARHGEF26	ARHGEF26	0.607823	0.200545
methy_SNAP91-1	SNAP91	0.607617	0.20074
methy_RPTOR-1	RPTOR	-0.606166	0.202115
methy_CNOT9	CNOT9	-0.605783	0.202478
methy_VTI1A	VTI1A	-0.605348	0.202892
methy_FANCC-2	FANCC	0.602594	0.205516
methy_TMEM50B-1	TMEM50B	0.602467	0.205637
methy_ZMAT4-2	ZMAT4	0.601809	0.206267
methy_MGAT5	MGAT5	-0.601342	0.206713
methy_DIAPH1	DIAPH1	-0.600794	0.207238
methy_AAK1	AAK1	0.599473	0.208507
methy_EML4-2	EML4	0.598577	0.209368
methy_KIF13B	KIF13B	-0.597727	0.210187
methy_LEF1	LEF1	0.596805	0.211076
methy_EFEMP1	EFEMP1	-0.596227	0.211635
methy_ACVR1	ACVR1	-0.595663	0.212181
methy_SPAG17-1	SPAG17	0.593553	0.214226
methy_TGFBR3	TGFBR3	0.593346	0.214427
methy_TRAPPC9-2	TRAPPC9	-0.591032	0.216681
methy_EYA1	EYA1	-0.589909	0.217778
methy_PKP4	PKP4	-0.58982	0.217866
methy_HSD17B12	HSD17B12	-0.589745	0.217939
methy_SFXN5-2	SFXN5	-0.588926	0.218741
methy_P4HA1	P4HA1	-0.58748	0.22016
methy_FNBP1L-1	FNBP1L	0.587388	0.22025
methy_RPS6KA2	RPS6KA2	0.587212	0.220422
methy_GNA14-2	GNA14	-0.586927	0.220703
methy_LY96	LY96	0.586772	0.220855
methy_CEP57	CEP57	0.584115	0.223475
methy_TNC-1	TNC	-0.581698	0.225868
methy_DCDC2	DCDC2	0.580409	0.227149
methy_TNS3-1	TNS3	-0.57629	0.231261
methy_DOCK1-1	DOCK1	-0.576081	0.23147
methy_DOCK1	DOCK1	-0.576081	0.23147
methy_FAM117B	FAM117B	0.575904	0.231647
methy_SLC25A20	SLC25A20	0.573822	0.233738
methy_MYO10	MYO10	-0.572663	0.234906
methy_TNIK	TNIK	0.572423	0.235147
methy_BARX2	BARX2	0.570288	0.237305
methy_NOVA1	NOVA1	0.569561	0.238042
methy_PSD3	PSD3	0.569541	0.238062
methy_LONRF1	LONRF1	-0.566245	0.241411
methy_TNRC6B	TNRC6B	-0.565325	0.24235
methy_DPP6	DPP6	0.563636	0.244075
methy_EPS15L1	EPS15L1	0.563526	0.244189
methy_RYK	RYK	0.56306	0.244666
methy_DLGAP4-2	DLGAP4	0.559513	0.24831
methy_PTPRK	PTPRK	0.558977	0.248863
methy_ATP10B	ATP10B	0.558771	0.249075
methy_RIMS2	RIMS2	0.558175	0.249689
methy_WDR47-1	WDR47	-0.556964	0.250942
methy_WDR47-2	WDR47	-0.556964	0.250942
methy_SFXN5-1	SFXN5	-0.556585	0.251334
methy_RBFOX2	RBFOX2	0.555309	0.252656
methy_PDE5A-1	PDE5A	0.552655	0.255415
methy_PDE5A	PDE5A	0.552655	0.255415
methy_KMT2C	KMT2C	-0.551756	0.256352
methy_ADAMTSL1-1	ADAMTSL1	0.550129	0.258052
methy_MALRD1-1	MALRD1	-0.549439	0.258775
methy_AGMO	AGMO	0.549086	0.259144
methy_FAM13A	FAM13A	-0.549024	0.259209
methy_SEPTIN7	SEPTIN7	0.548039	0.260242
methy_LPAR3	LPAR3	-0.54759	0.260714
methy_MCFD2	MCFD2	-0.547512	0.260796
methy_KBTBD11	KBTBD11	-0.546254	0.262119
methy_ADAMTS12-2	ADAMTS12	0.545112	0.263321
methy_MDGA1	MDGA1	0.544538	0.263927
methy_NUP210L	NUP210L	-0.543476	0.265049
methy_MYO7B	MYO7B	-0.541057	0.26761
methy_VPS37A	VPS37A	0.537984	0.270877
methy_CDH18	CDH18	-0.537606	0.271281
methy_PCSK5	PCSK5	-0.537494	0.2714
methy_USP21	USP21	0.5355	0.27353
methy_NBAS	NBAS	-0.534693	0.274394
methy_CNOT6	CNOT6	-0.534217	0.274904
methy_ANGPT1	ANGPT1	0.533752	0.275403
methy_TMEFF2	TMEFF2	-0.53267	0.276564
methy_UBA2-1	UBA2	0.532618	0.27662
methy_MYCBP2-2	MYCBP2	-0.531536	0.277784
methy_ZDHHC2	ZDHHC2	0.53073	0.278652
methy_CMTM8	CMTM8	0.530568	0.278826
methy_LRBA	LRBA	0.527981	0.28162
methy_TBC1D23	TBC1D23	0.52778	0.281837
methy_DYNC2H1	DYNC2H1	-0.527518	0.282121
methy_VEGFC-1	VEGFC	0.526359	0.283376
methy_HHAT	HHAT	-0.524704	0.285174
methy_LRRTM4	LRRTM4	-0.522186	0.287915
methy_NAV3-1	NAV3	-0.521558	0.2886
methy_MDN1	MDN1	-0.51998	0.290326
methy_CCSER1-2	CCSER1	0.51934	0.291027
methy_LRMDA-2	LRMDA	0.518503	0.291945
methy_NSD1-1	NSD1	-0.518499	0.291948
methy_GPCPD1	GPCPD1	0.517528	0.293014
methy_LHFPL6	LHFPL6	-0.516335	0.294326
methy_CWC27-2	CWC27	-0.515579	0.295158
methy_XRCC6	XRCC6	0.514595	0.296242
methy_SBF2	SBF2	-0.512723	0.298309
methy_NFATC3	NFATC3	-0.51268	0.298356
methy_UNC50-1	UNC50	0.512366	0.298704
methy_AFG1L	AFG1L	0.511832	0.299295
methy_ZNF655-9	ZNF655	-0.511621	0.299529
methy_CAPN15-1	CAPN15	-0.511291	0.299894
methy_DCLK1-1	DCLK1	-0.511256	0.299933
methy_HHLA2	HHLA2	0.509507	0.301873
methy_TTLL5-1	TTLL5	0.507702	0.30388
methy_LRRIQ3	LRRIQ3	-0.507473	0.304135
methy_ASPH	ASPH	-0.505606	0.306217
methy_FOXP2	FOXP2	0.505356	0.306496
methy_ALK	ALK	-0.504449	0.30751
methy_TAOK3	TAOK3	0.501974	0.310282
methy_FAF1-1	FAF1	0.499153	0.313453
methy_MON2-1	MON2	-0.495732	0.317315
methy_CEP41	CEP41	0.492687	0.320767
methy_RBMS3-2	RBMS3	-0.49251	0.320968
methy_ZFAT	ZFAT	0.489946	0.323886
methy_DCAF13	DCAF13	-0.488599	0.325423
methy_CCDC88A	CCDC88A	-0.487498	0.326681
methy_TRERF1-1	TRERF1	-0.487458	0.326726
methy_WRN-1	WRN	0.486985	0.327268
methy_TBC1D23-1	TBC1D23	0.486743	0.327545
methy_TBC1D23-2	TBC1D23	0.486743	0.327545
methy_TBC1D23-3	TBC1D23	0.486743	0.327545
methy_TCF4-2	TCF4	-0.486554	0.327761
methy_MCM9	MCM9	-0.485168	0.32935
methy_MIPOL1	MIPOL1	0.481385	0.333698
methy_ASCC3-1	ASCC3	-0.479834	0.335487
methy_SLC29A3-2	SLC29A3	-0.479678	0.335668
methy_HSPA9	HSPA9	0.479621	0.335734
methy_CRLF3	CRLF3	0.479437	0.335946
methy_CCSER1-3	CCSER1	0.479101	0.336334
methy_MGAT5-1	MGAT5	-0.47898	0.336474
methy_LZTFL1	LZTFL1	-0.477853	0.337778
methy_CWF19L2	CWF19L2	-0.477293	0.338426
methy_RYR2	RYR2	0.474693	0.341443
methy_MALRD1	MALRD1	-0.474619	0.341529
methy_RUNX1T1	RUNX1T1	-0.473695	0.342603
methy_GMDS	GMDS	-0.473074	0.343326
methy_CLYBL	CLYBL	-0.471196	0.345514
methy_MGA	MGA	0.469678	0.347288
methy_FBXL7	FBXL7	0.468601	0.348548
methy_ZNF605-1	ZNF605	0.468012	0.349238
methy_DAPP1	DAPP1	-0.466793	0.350667
methy_GCC2-1	GCC2	-0.465528	0.352152
methy_ZNF148-1	ZNF148	0.465464	0.352227
methy_PIPOX	PIPOX	-0.462901	0.355243
methy_CAT	CAT	-0.462527	0.355684
methy_WDPCP	WDPCP	-0.461766	0.356581
methy_HPS1	HPS1	-0.460501	0.358075
methy_DDR2	DDR2	0.458888	0.359984
methy_ACO2-2	ACO2	-0.456284	0.363072
methy_TCF4-1	TCF4	-0.455867	0.363568
methy_LEPROTL1	LEPROTL1	0.454649	0.365015
methy_CAND1-1	CAND1	0.453905	0.365902
methy_SLC10A7-1	SLC10A7	-0.453456	0.366436
methy_TMEM87B	TMEM87B	-0.453187	0.366757
methy_NRCAM	NRCAM	-0.451527	0.368738
methy_ROR1-1	ROR1	-0.451374	0.36892
methy_DLGAP1-1	DLGAP1	-0.450522	0.369938
methy_CPB2	CPB2	-0.450017	0.370542
methy_SMAD5	SMAD5	-0.449808	0.370792
methy_HIPK3	HIPK3	0.449541	0.371111
methy_IQCH-2	IQCH	-0.44894	0.371831
methy_STRN3	STRN3	0.448689	0.372131
methy_PAPPA2	PAPPA2	0.448296	0.372602
methy_MAP3K13	MAP3K13	-0.447475	0.373587
methy_SIPA1L2	SIPA1L2	-0.447474	0.373588
methy_DLGAP1	DLGAP1	-0.445534	0.375918
methy_THEMIS	THEMIS	0.443762	0.378051
methy_EEA1-1	EEA1	-0.442327	0.379781
methy_FERMT3-1	FERMT3	-0.44217	0.37997
methy_SFXN5-3	SFXN5	0.441243	0.381089
methy_SFXN5-4	SFXN5	0.441243	0.381089
methy_MGA-1	MGA	-0.439238	0.383514
methy_RND1	RND1	-0.438789	0.384058
methy_TFPT	TFPT	-0.438287	0.384666
methy_DIP2C	DIP2C	-0.436777	0.386497
methy_NSD1-2	NSD1	0.436768	0.386509
methy_BABAM2	BABAM2	-0.436369	0.386992
methy_FKBP1B-3	FKBP1B	0.436322	0.38705
methy_TDG	TDG	0.435623	0.387898
methy_FERMT3	FERMT3	-0.434413	0.389371
methy_CDK14	CDK14	-0.434048	0.389815
methy_DDR2-1	DDR2	0.433659	0.390288
methy_DOCK4	DOCK4	-0.43177	0.392592
methy_EPB41L4A-1	EPB41L4A	0.431546	0.392865
methy_CEP57-1	CEP57	0.43142	0.393019
methy_APLF-2	APLF	0.431186	0.393304
methy_APLF	APLF	0.430224	0.39448
methy_ZNF655	ZNF655	-0.428613	0.39645
methy_TMOD3	TMOD3	0.428306	0.396827
methy_TTLL7	TTLL7	0.428106	0.397071
methy_EPB41L5	EPB41L5	-0.427917	0.397303
methy_AKAP9	AKAP9	0.427516	0.397795
methy_PIK3CB	PIK3CB	0.424167	0.401907
methy_FBXW11	FBXW11	-0.424151	0.401926
methy_EML4-1	EML4	-0.424036	0.402068
methy_BARD1	BARD1	0.423596	0.402609
methy_CDK6	CDK6	0.423498	0.40273
methy_CWC27	CWC27	0.423287	0.40299
methy_DLGAP4	DLGAP4	0.423178	0.403125
methy_MYO10-1	MYO10	0.422437	0.404037
methy_MAN2A1	MAN2A1	-0.422053	0.40451
methy_RBPJ	RBPJ	-0.420889	0.405947
methy_LOC102181105-1	LOC102181105	0.420247	0.406739
methy_METTL25	METTL25	-0.419997	0.407047
methy_CACNA2D3	CACNA2D3	-0.416327	0.411591
methy_TGFBR3-1	TGFBR3	-0.416221	0.411721
methy_TMTC2	TMTC2	-0.415825	0.412213
methy_NXPH1	NXPH1	-0.414506	0.413851
methy_RNF157	RNF157	-0.414342	0.414053
methy_ZNF605	ZNF605	0.411731	0.417303
methy_LIFR	LIFR	-0.41143	0.417678
methy_DCDC2-1	DCDC2	-0.411164	0.418009
methy_STOML3	STOML3	-0.410895	0.418345
methy_PHACTR2	PHACTR2	-0.410837	0.418417
methy_MGA-2	MGA	0.410032	0.419421
methy_FNBP1L	FNBP1L	0.409946	0.419528
methy_ZNF148	ZNF148	-0.409035	0.420665
methy_PPP2R5A	PPP2R5A	-0.407638	0.422411
methy_RBMS3-1	RBMS3	-0.4069	0.423335
methy_PICALM	PICALM	-0.40564	0.424913
methy_AUTS2	AUTS2	-0.405632	0.424922
methy_PIK3CD	PIK3CD	-0.404314	0.426576
methy_MYLK3	MYLK3	-0.403472	0.427632
methy_TBC1D30	TBC1D30	0.403185	0.427994
methy_ASPM	ASPM	0.402711	0.428588
methy_TTC39B	TTC39B	0.400227	0.431714
methy_IQCH-1	IQCH	-0.397799	0.434776
methy_MYO3A	MYO3A	-0.397646	0.434969
methy_UBA2	UBA2	-0.396478	0.436445
methy_NAALADL2	NAALADL2	-0.395851	0.437238
methy_LRBA-1	LRBA	0.395811	0.437289
methy_FGF12	FGF12	-0.392562	0.441405
methy_MCPH1-5	MCPH1	0.391226	0.4431
methy_RAPGEF4	RAPGEF4	-0.389023	0.445903
methy_IMMP2L	IMMP2L	0.388171	0.446987
methy_TNC	TNC	0.387753	0.447521
methy_PIK3C2G	PIK3C2G	-0.387298	0.4481
methy_LRRIQ3-2	LRRIQ3	-0.386746	0.448805
methy_FHIT-1	FHIT	-0.384663	0.451464
methy_TFPT-3	TFPT	0.383459	0.453004
methy_TMEM163	TMEM163	-0.383122	0.453435
methy_ZNF655-7	ZNF655	-0.381343	0.455713
methy_WASHC4	WASHC4	0.380978	0.456182
methy_GSDME	GSDME	0.379632	0.457909
methy_CWC27-1	CWC27	0.379485	0.458097
methy_ARL5C	ARL5C	-0.379461	0.458127
methy_DPM1	DPM1	0.379201	0.458462
methy_PLCL2-1	PLCL2	-0.379084	0.458612
methy_SGCD	SGCD	-0.378545	0.459304
methy_CCSER1	CCSER1	0.377698	0.460394
methy_WDR47	WDR47	0.377488	0.460664
methy_EPS15L1-2	EPS15L1	-0.377375	0.460809
methy_ADAMTS15	ADAMTS15	-0.377311	0.460891
methy_PCCA	PCCA	-0.37482	0.464099
methy_SPPL3-1	SPPL3	-0.374485	0.464531
methy_SPPL3	SPPL3	-0.374485	0.464531
methy_SULF1-1	SULF1	0.373727	0.465509
methy_CHN2	CHN2	-0.37292	0.466551
methy_SRPK2	SRPK2	0.37257	0.467003
methy_HELZ	HELZ	0.372446	0.467163
methy_RMND1	RMND1	0.370594	0.469558
methy_EIF4A3	EIF4A3	0.370436	0.469762
methy_MOXD1-2	MOXD1	-0.370403	0.469805
methy_GLCCI1	GLCCI1	-0.367604	0.473432
methy_CMSS1-2	CMSS1	0.366855	0.474403
methy_AUTS2-1	AUTS2	-0.366655	0.474663
methy_ATP6V1C2-2	ATP6V1C2	0.366447	0.474934
methy_DOCK8	DOCK8	-0.366286	0.475142
methy_ADGRE1	ADGRE1	-0.365776	0.475805
methy_SESTD1-2	SESTD1	-0.365609	0.476021
methy_ASB4	ASB4	-0.364945	0.476885
methy_GFRA1	GFRA1	-0.364852	0.477006
methy_LOC102170144-4	LOC102170144	0.363974	0.478148
methy_MCPH1-1	MCPH1	-0.363526	0.478732
methy_MCPH1-2	MCPH1	-0.363526	0.478732
methy_MCPH1-3	MCPH1	-0.363526	0.478732
methy_MCPH1-4	MCPH1	-0.363526	0.478732
methy_ZNF655-1	ZNF655	-0.361976	0.480751
methy_ADD1	ADD1	-0.361688	0.481126
methy_CORIN	CORIN	0.36138	0.481528
methy_ADAMTS12	ADAMTS12	0.360198	0.483069
methy_ACO2-1	ACO2	0.359255	0.484301
methy_SPAG17-3	SPAG17	-0.359207	0.484364
methy_SPAG17-4	SPAG17	-0.359207	0.484364
methy_TMOD3-1	TMOD3	-0.359111	0.484489
methy_MOXD1-1	MOXD1	0.358862	0.484814
methy_TMTC2-1	TMTC2	-0.35784	0.48615
methy_LOC102170144-7	LOC102170144	-0.357175	0.48702
methy_ADAMTS18-1	ADAMTS18	-0.356063	0.488476
methy_ADAMTS18-2	ADAMTS18	-0.356063	0.488476
methy_ADAMTS18-3	ADAMTS18	-0.356063	0.488476
methy_ADAMTS18	ADAMTS18	-0.356063	0.488476
methy_PLOD2	PLOD2	0.355145	0.48968
methy_PICALM-1	PICALM	-0.354331	0.490746
methy_MYOF	MYOF	-0.353179	0.492259
methy_GFPT1	GFPT1	0.352317	0.49339
methy_ACOT11	ACOT11	0.350653	0.495579
methy_LOC102170144-6	LOC102170144	0.346658	0.500842
methy_LOC102170144-5	LOC102170144	0.346658	0.500842
methy_LOC102170144	LOC102170144	0.346657	0.500844
methy_LAPTM4B	LAPTM4B	-0.346006	0.501702
methy_CNOT6L	CNOT6L	-0.340714	0.508705
methy_ASH1L	ASH1L	0.338811	0.51123
methy_HYDIN-1	HYDIN	-0.338668	0.51142
methy_AFF3-1	AFF3	-0.338269	0.51195
methy_DCAF6	DCAF6	-0.338215	0.512022
methy_ACSS3	ACSS3	0.337122	0.513474
methy_TRAPPC9	TRAPPC9	-0.336535	0.514255
methy_PCDH9-1	PCDH9	-0.335994	0.514975
methy_NFASC	NFASC	-0.334711	0.516682
methy_OXR1	OXR1	0.332003	0.520294
methy_TMX2	TMX2	-0.331705	0.520691
methy_ZNF655-5	ZNF655	-0.330419	0.522408
methy_ASH1L-2	ASH1L	-0.328866	0.524484
methy_TPK1	TPK1	-0.328795	0.524579
methy_LOC102169209-1	LOC102169209	0.328062	0.525561
methy_ARHGAP32-2	ARHGAP32	-0.327797	0.525916
methy_UNC50-2	UNC50	-0.327148	0.526784
methy_KCNIP4	KCNIP4	-0.325769	0.528633
methy_PRLR	PRLR	0.325297	0.529266
methy_PDCD1LG2	PDCD1LG2	0.324434	0.530424
methy_PLCL1	PLCL1	-0.323472	0.531715
methy_PRKG1	PRKG1	-0.323267	0.531991
methy_CTTNBP2NL	CTTNBP2NL	0.321703	0.534092
methy_EXTL3-1	EXTL3	0.320343	0.535922
methy_CCSER1-1	CCSER1	0.32024	0.53606
methy_MYO3B-1	MYO3B	-0.31929	0.53734
methy_CEP128	CEP128	-0.319271	0.537365
methy_CAT-1	CAT	-0.318428	0.538501
methy_SLK-1	SLK	-0.317894	0.539222
methy_ZCCHC10-1	ZCCHC10	-0.316995	0.540434
methy_ZMAT4-1	ZMAT4	-0.316189	0.541522
methy_CAV3	CAV3	-0.31608	0.54167
methy_SNAP91	SNAP91	-0.316069	0.541684
methy_STIL	STIL	0.315783	0.54207
methy_ABCA12	ABCA12	-0.31578	0.542074
methy_FRYL	FRYL	0.315743	0.542125
methy_ABCC11	ABCC11	-0.315696	0.542188
methy_KIAA1958	KIAA1958	-0.315298	0.542726
methy_ABCC9	ABCC9	-0.3145	0.543803
methy_GREB1L	GREB1L	0.313834	0.544705
methy_ARHGAP15	ARHGAP15	-0.313815	0.54473
methy_SPA17	SPA17	-0.313457	0.545214
methy_FRMPD1-1	FRMPD1	-0.311921	0.547292
methy_FRMPD1	FRMPD1	-0.311921	0.547292
methy_MED13L	MED13L	-0.311827	0.54742
methy_CYP19A1	CYP19A1	0.310778	0.548841
methy_FOXP2-1	FOXP2	0.308504	0.551925
methy_NSD1	NSD1	-0.307683	0.553039
methy_PPP2R5A-1	PPP2R5A	0.3073	0.55356
methy_SYNJ2	SYNJ2	-0.307262	0.553611
methy_ADGRL3-1	ADGRL3	0.307009	0.553955
methy_VGLL4	VGLL4	0.306834	0.554193
methy_LMNA	LMNA	-0.306692	0.554386
methy_DYM-1	DYM	-0.305701	0.555733
methy_SPATA6	SPATA6	0.305271	0.556317
methy_PSMA3	PSMA3	-0.304679	0.557123
methy_TMEM232	TMEM232	-0.303592	0.558603
methy_ARHGAP15-1	ARHGAP15	-0.303317	0.558977
methy_CAGE1	CAGE1	-0.302418	0.560202
methy_TBC1D5	TBC1D5	0.30181	0.561031
methy_MYO3B	MYO3B	0.30073	0.562504
methy_MTMR9	MTMR9	0.299626	0.564011
methy_BBS4-2	BBS4	-0.299549	0.564116
methy_CAV3-1	CAV3	-0.29946	0.564237
methy_ACTN1	ACTN1	-0.298965	0.564913
methy_PLCL2-2	PLCL2	-0.298221	0.565929
methy_SGCD-1	SGCD	-0.297475	0.566949
methy_ABCA3-2	ABCA3	-0.297113	0.567445
methy_GFRA1-1	GFRA1	-0.296607	0.568136
methy_ZNF655-2	ZNF655	-0.29529	0.569939
methy_ZNF655-3	ZNF655	-0.29529	0.569939
methy_ZNF655-4	ZNF655	-0.29529	0.569939
methy_ZNF655-6	ZNF655	-0.29529	0.569939
methy_ZNF655-8	ZNF655	-0.29529	0.569939
methy_DIAPH1-1	DIAPH1	-0.294144	0.571509
methy_ATP10B-1	ATP10B	0.292714	0.573469
methy_ABCA12-3	ABCA12	0.292695	0.573495
methy_LOC102170144-1	LOC102170144	0.290883	0.575982
methy_USP6NL-1	USP6NL	-0.289237	0.578243
methy_SYDE2	SYDE2	-0.288608	0.579108
methy_PLCL2	PLCL2	0.286534	0.581962
methy_CDH13	CDH13	0.286473	0.582046
methy_RPS6KA2-1	RPS6KA2	-0.285797	0.582976
methy_MOXD1	MOXD1	0.282996	0.586838
methy_ABCA3	ABCA3	-0.281515	0.588883
methy_VPS45-4	VPS45	-0.281099	0.589457
methy_CDK19	CDK19	0.280044	0.590916
methy_VPS45-1	VPS45	-0.279316	0.591921
methy_CNTN1	CNTN1	-0.279315	0.591923
methy_MYOM1	MYOM1	-0.27771	0.594143
methy_LRRC7-2	LRRC7	-0.277436	0.594523
methy_INSC	INSC	-0.276935	0.595217
methy_ALK-1	ALK	0.276065	0.596423
methy_SPAG17	SPAG17	-0.2754	0.597343
methy_SHC4-2	SHC4	-0.27502	0.59787
methy_FKBP1B	FKBP1B	0.274893	0.598047
methy_WASHC4-1	WASHC4	0.273824	0.59953
methy_DDX50	DDX50	0.272735	0.601041
methy_SEMA5B	SEMA5B	-0.272559	0.601285
methy_STARD13	STARD13	-0.271933	0.602155
methy_PDE4DIP	PDE4DIP	-0.270298	0.604427
methy_PRELID2	PRELID2	0.269957	0.604901
methy_MCPH1-6	MCPH1	0.269817	0.605095
methy_MCPH1	MCPH1	0.269817	0.605095
methy_DCAF6-1	DCAF6	-0.268722	0.606619
methy_LRRC8C	LRRC8C	-0.268524	0.606895
methy_SLC29A3-3	SLC29A3	0.268217	0.607323
methy_SULF1	SULF1	0.267932	0.60772
methy_MDM2	MDM2	-0.267625	0.608146
methy_KCNT2	KCNT2	-0.266831	0.609252
methy_PALMD	PALMD	-0.266596	0.60958
methy_AMIGO2	AMIGO2	-0.266276	0.610026
methy_ESR1-1	ESR1	0.266013	0.610392
methy_TRPV4	TRPV4	0.265107	0.611655
methy_MBNL2	MBNL2	0.264629	0.612323
methy_ROBO1	ROBO1	0.264195	0.612928
methy_SOX5	SOX5	-0.263981	0.613227
methy_PDE4D	PDE4D	0.262974	0.614633
methy_PCCA-1	PCCA	-0.2619	0.616132
methy_TBPL1	TBPL1	0.261526	0.616655
methy_ATP6V1C2-1	ATP6V1C2	-0.260167	0.618554
methy_RUNX3	RUNX3	-0.26008	0.618676
methy_CRPPA	CRPPA	-0.259865	0.618977
methy_HDAC9-9	HDAC9	0.259255	0.61983
methy_PTPN3	PTPN3	0.257658	0.622065
methy_LOC102170144-3	LOC102170144	0.255835	0.624621
methy_RYR2-2	RYR2	0.25549	0.625104
methy_LAMA2	LAMA2	-0.254806	0.626062
methy_WRN	WRN	-0.253426	0.628
methy_MVB12B-1	MVB12B	-0.252204	0.629714
methy_RBBP5	RBBP5	-0.252068	0.629906
methy_CCDC170-1	CCDC170	0.251713	0.630405
methy_CFAP70	CFAP70	0.250293	0.6324
methy_TCF7L1	TCF7L1	-0.249672	0.633273
methy_FSTL4	FSTL4	0.248866	0.634408
methy_LRRC7	LRRC7	-0.248638	0.634729
methy_SULF2	SULF2	-0.247587	0.636208
methy_EXTL3-2	EXTL3	-0.247348	0.636544
methy_EXTL3-3	EXTL3	-0.247348	0.636544
methy_NCALD	NCALD	0.24597	0.638485
methy_PPFIBP1-1	PPFIBP1	-0.243807	0.641536
methy_SYTL2	SYTL2	-0.241258	0.645134
methy_TMEM50B-2	TMEM50B	-0.240615	0.646043
methy_CACNB2-1	CACNB2	0.239294	0.647911
methy_MYLK3-1	MYLK3	0.239256	0.647964
methy_SETBP1	SETBP1	0.23701	0.651142
methy_ADGRG7	ADGRG7	-0.236547	0.651797
methy_WDR59-1	WDR59	-0.236502	0.651862
methy_WDR59	WDR59	-0.236502	0.651862
methy_MTMR12	MTMR12	-0.236317	0.652123
methy_TMEM33	TMEM33	0.234517	0.654674
methy_SFXN5	SFXN5	-0.233593	0.655984
methy_ZFP64-1	ZFP64	-0.232606	0.657384
methy_SPPL3-8	SPPL3	-0.230195	0.660806
methy_KIF18A	KIF18A	0.229804	0.661362
methy_ZFP64	ZFP64	0.22957	0.661695
methy_ZNF438	ZNF438	0.229548	0.661725
methy_FBN1	FBN1	-0.228995	0.662511
methy_KDM7A	KDM7A	0.228559	0.663131
methy_ERC2-2	ERC2	-0.227853	0.664135
methy_PDE2A-1	PDE2A	0.226378	0.666233
methy_RBMS3	RBMS3	-0.226298	0.666347
methy_MSRA-2	MSRA	-0.224359	0.669109
methy_ANTXR1	ANTXR1	-0.223392	0.670486
methy_CPEB3	CPEB3	-0.222967	0.671091
methy_HPCAL1-1	HPCAL1	-0.22065	0.674396
methy_HPCAL1	HPCAL1	-0.22065	0.674396
methy_ENOX1	ENOX1	-0.219758	0.675669
methy_LHFPL6-1	LHFPL6	-0.217997	0.678184
methy_LIN52	LIN52	-0.217241	0.679265
methy_ACTN1-1	ACTN1	-0.215399	0.681898
methy_SLC10A1-1	SLC10A1	0.214801	0.682754
methy_SDK1	SDK1	0.214689	0.682914
methy_SSH2	SSH2	-0.2138	0.684187
methy_GFRA1-2	GFRA1	-0.213423	0.684725
methy_SLC43A3-1	SLC43A3	-0.213335	0.684852
methy_TOX-1	TOX	-0.212066	0.68667
methy_LOC102169209	LOC102169209	0.211863	0.686961
methy_SLC10A7	SLC10A7	-0.211551	0.687408
methy_PHF14	PHF14	0.210461	0.68897
methy_ZMAT4	ZMAT4	0.209077	0.690955
methy_LPAR3-1	LPAR3	0.208178	0.692243
methy_ZNF385D	ZNF385D	-0.207762	0.692841
methy_KIF13B-1	KIF13B	0.207605	0.693066
methy_THRB	THRB	0.206331	0.694896
methy_SLIT2	SLIT2	-0.205514	0.69607
methy_PDE1A	PDE1A	-0.205467	0.696136
methy_RUNX1T1-1	RUNX1T1	-0.205458	0.69615
methy_CNOT6L-1	CNOT6L	0.205153	0.696587
methy_DIS3L2	DIS3L2	-0.205049	0.696737
methy_MSRA-5	MSRA	-0.204768	0.697141
methy_MBNL2-1	MBNL2	0.204286	0.697834
methy_HPCAL1-3	HPCAL1	-0.20428	0.697842
methy_ZMAT4-3	ZMAT4	-0.204006	0.698236
methy_GAD2-1	GAD2	0.203602	0.698817
methy_SNX29-2	SNX29	0.203468	0.699009
methy_ESR1	ESR1	0.203182	0.699422
methy_CDON	CDON	-0.20243	0.700503
methy_TSC22D1	TSC22D1	-0.202187	0.700852
methy_MYCBP2-1	MYCBP2	-0.20207	0.701021
methy_KIRREL3	KIRREL3	-0.202018	0.701095
methy_ADAMTSL3	ADAMTSL3	-0.201287	0.702147
methy_NXPH1-1	NXPH1	-0.2	0.704
methy_PIK3C2G-1	PIK3C2G	-0.2	0.704
methy_TCF21-1	TCF21	-0.2	0.704
methy_ABCA12-2	ABCA12	-0.2	0.704
methy_ATP10B-2	ATP10B	-0.2	0.704
methy_ITGBL1	ITGBL1	-0.2	0.704
methy_TCF21	TCF21	-0.2	0.704
methy_ETV6-1	ETV6	-0.199792	0.704299
methy_PRKG1-1	PRKG1	-0.198291	0.706462
methy_MAGI1	MAGI1	-0.195748	0.710129
methy_HK2-1	HK2	0.1954	0.710631
methy_HK2	HK2	0.1954	0.710631
methy_NEO1-1	NEO1	0.194936	0.711299
methy_WDR70	WDR70	-0.194714	0.71162
methy_ZBTB44	ZBTB44	-0.19449	0.711943
methy_TMEM266	TMEM266	-0.193957	0.712713
methy_ERC2	ERC2	-0.193337	0.713608
methy_CWF19L2-1	CWF19L2	-0.192165	0.715301
methy_FANCC	FANCC	0.191808	0.715817
methy_TTN	TTN	-0.191529	0.71622
methy_PTGER3	PTGER3	0.191212	0.716678
methy_SHC4-1	SHC4	-0.189403	0.719293
methy_SHC4	SHC4	-0.189403	0.719293
methy_LOC102181105	LOC102181105	-0.188841	0.720106
methy_DCAF6-2	DCAF6	-0.188335	0.720837
methy_SPPL3-7	SPPL3	-0.185664	0.724705
methy_UPF2	UPF2	-0.184771	0.725998
methy_DYNC2H1-2	DYNC2H1	-0.184516	0.726367
methy_EFCAB7-1	EFCAB7	0.183906	0.727251
methy_ZNF438-2	ZNF438	0.183755	0.727469
methy_TM9SF4	TM9SF4	-0.183211	0.728258
methy_ANKRD13C	ANKRD13C	0.182326	0.729542
methy_ZNF438-1	ZNF438	0.180486	0.73221
methy_ZNF438-3	ZNF438	0.180486	0.73221
methy_IFNAR2	IFNAR2	0.180361	0.732392
methy_PCNX2-1	PCNX2	0.180213	0.732607
methy_PCNX2-2	PCNX2	0.180213	0.732607
methy_GALNT2-1	GALNT2	0.179651	0.733422
methy_ASB4-1	ASB4	0.178502	0.735091
methy_RAD23B	RAD23B	0.178465	0.735145
methy_ZNF438-4	ZNF438	0.178214	0.735509
methy_MECOM-1	MECOM	-0.177877	0.735998
methy_MECOM	MECOM	-0.177877	0.735998
methy_SH3PXD2A	SH3PXD2A	0.176785	0.737585
methy_NFIA-1	NFIA	-0.175007	0.740169
methy_TGFBR3-2	TGFBR3	-0.172661	0.743583
methy_IMMP2L-1	IMMP2L	0.172474	0.743854
methy_GHR-2	GHR	-0.171409	0.745405
methy_CRTC3	CRTC3	-0.170024	0.747421
methy_CADPS-1	CADPS	0.169878	0.747634
methy_PCSK5-1	PCSK5	-0.168182	0.750106
methy_STARD3NL-1	STARD3NL	-0.167825	0.750626
methy_FARS2	FARS2	-0.167737	0.750754
methy_SPPL3-6	SPPL3	-0.167344	0.751328
methy_NEO1-2	NEO1	-0.167107	0.751673
methy_ZHX3	ZHX3	-0.167076	0.751718
methy_NFX1	NFX1	0.166249	0.752925
methy_HPCAL1-2	HPCAL1	0.165857	0.753496
methy_CRTAP	CRTAP	-0.163133	0.757471
methy_FMNL2-1	FMNL2	-0.162452	0.758466
methy_SREK1IP1	SREK1IP1	0.162174	0.758872
methy_CMC2	CMC2	0.160712	0.761008
methy_FKBP1B-1	FKBP1B	0.160628	0.76113
methy_FKBP1B-2	FKBP1B	0.160628	0.76113
methy_PIGG	PIGG	0.159016	0.763487
methy_DMRT1	DMRT1	0.157538	0.765648
methy_CCDC88A-1	CCDC88A	0.157341	0.765937
methy_ATP1A1	ATP1A1	0.156671	0.766916
methy_FAF1	FAF1	-0.156583	0.767046
methy_SPPL3-4	SPPL3	-0.15613	0.767708
methy_RALGAPA1	RALGAPA1	0.155693	0.768347
methy_SOGA3	SOGA3	-0.154111	0.770664
methy_PDE4DIP-1	PDE4DIP	0.153853	0.771041
methy_CRADD-1	CRADD	0.15325	0.771925
methy_DLGAP4-1	DLGAP4	0.151797	0.774053
methy_SPPL3-2	SPPL3	-0.151397	0.774639
methy_RPRD2	RPRD2	0.151018	0.775195
methy_EFEMP1-1	EFEMP1	0.150187	0.776414
methy_DHTKD1	DHTKD1	0.149844	0.776917
methy_TTLL5-2	TTLL5	0.149204	0.777855
methy_FMNL2	FMNL2	0.148372	0.779075
methy_RASAL2	RASAL2	-0.14739	0.780515
methy_ASCC3-2	ASCC3	-0.146904	0.781228
methy_RCOR1	RCOR1	-0.146097	0.782414
methy_UGGT2	UGGT2	0.14525	0.783657
methy_IMMP2L-2	IMMP2L	0.143583	0.786105
methy_FSTL5	FSTL5	0.142672	0.787444
methy_PDE5A-2	PDE5A	-0.141967	0.788481
methy_DEK-1	DEK	-0.139477	0.792141
methy_SLC12A3-1	SLC12A3	0.139457	0.792171
methy_SLC12A3	SLC12A3	0.139457	0.792171
methy_PDE2A	PDE2A	0.138041	0.794254
methy_SNX29	SNX29	-0.137758	0.79467
methy_RSF1-1	RSF1	0.13775	0.794682
methy_DNAJB9	DNAJB9	-0.137184	0.795516
methy_DYM-2	DYM	-0.13494	0.798819
methy_ERO1B	ERO1B	0.134065	0.800107
methy_SPPL3-3	SPPL3	-0.133551	0.800865
methy_TCF4	TCF4	-0.132927	0.801783
methy_EGFLAM	EGFLAM	-0.132626	0.802227
methy_GALNT2	GALNT2	-0.132507	0.802402
methy_VPS37A-2	VPS37A	-0.132076	0.803038
methy_DTNBP1	DTNBP1	-0.131498	0.80389
methy_MVB12B-2	MVB12B	-0.131406	0.804025
methy_MVB12B-3	MVB12B	-0.131406	0.804025
methy_CSPP1	CSPP1	0.127443	0.809871
methy_LOC102170144-9	LOC102170144	0.12724	0.810169
methy_PAX2	PAX2	0.126462	0.811318
methy_THSD7B-1	THSD7B	-0.125262	0.81309
methy_LOC102170144-8	LOC102170144	0.125148	0.813258
methy_FAF1-2	FAF1	-0.124962	0.813533
methy_PELI1	PELI1	-0.122576	0.817057
methy_SMAD5-2	SMAD5	-0.121691	0.818364
methy_ADCY10	ADCY10	-0.121541	0.818587
methy_ARHGAP32	ARHGAP32	-0.12126	0.819001
methy_TMEM132B-1	TMEM132B	-0.121	0.819386
methy_GTDC1-1	GTDC1	0.120783	0.819707
methy_MAP2	MAP2	-0.120307	0.82041
methy_BAALC	BAALC	0.119671	0.821351
methy_ZNF148-2	ZNF148	0.119636	0.821403
methy_ETV6	ETV6	-0.117334	0.824807
methy_SMAD5-1	SMAD5	-0.117304	0.824851
methy_PCNX2	PCNX2	0.115758	0.827139
methy_PSME4	PSME4	0.115307	0.827807
methy_SORBS2	SORBS2	-0.114602	0.828849
methy_BANP	BANP	0.114467	0.829049
methy_KIF13B-2	KIF13B	-0.114346	0.829229
methy_SGCD-2	SGCD	0.114249	0.829372
methy_EPB41L5-1	EPB41L5	-0.112973	0.831261
methy_BABAM2-1	BABAM2	-0.112219	0.832379
methy_ENOX1-1	ENOX1	0.111412	0.833574
methy_NFIA	NFIA	-0.111296	0.833745
methy_LRP1B	LRP1B	0.111241	0.833827
methy_MANSC1	MANSC1	0.110295	0.835229
methy_UNC50	UNC50	-0.109266	0.836753
methy_KLF12	KLF12	0.10846	0.837948
methy_SPPL3-5	SPPL3	-0.106566	0.840757
methy_VPS45-3	VPS45	0.103805	0.844852
methy_LRIG3	LRIG3	0.103667	0.845057
methy_NUP155	NUP155	0.103019	0.846019
methy_ATR-1	ATR	-0.101628	0.848082
methy_ATR	ATR	-0.101628	0.848082
methy_MANSC1-1	MANSC1	0.101312	0.848553
methy_SNX29-1	SNX29	-0.099378	0.851424
methy_MSRA-4	MSRA	0.0992124	0.85167
methy_ECI2-1	ECI2	-0.0990329	0.851936
methy_SPAG17-2	SPAG17	-0.0927029	0.861344
methy_ADGRL3-2	ADGRL3	0.0917488	0.862763
methy_UBE3D	UBE3D	-0.0910012	0.863875
methy_TNS3	TNS3	-0.0908627	0.864081
methy_ULK4	ULK4	0.090369	0.864816
methy_TSGA10	TSGA10	-0.0903619	0.864826
methy_DEK	DEK	-0.0890352	0.8668
methy_TP53BP2	TP53BP2	-0.0873042	0.869376
methy_CNOT10	CNOT10	0.0867949	0.870135
methy_ZNF177	ZNF177	-0.0853987	0.872213
methy_HDAC9-8	HDAC9	0.085176	0.872545
methy_TMEM132B	TMEM132B	-0.085154	0.872578
methy_ITGA9	ITGA9	0.0843105	0.873834
methy_TENM3	TENM3	0.0838756	0.874482
methy_VPS45	VPS45	-0.0836547	0.874811
methy_PCCA-2	PCCA	-0.0828832	0.87596
methy_GTDC1	GTDC1	0.0817863	0.877594
methy_NEO1-3	NEO1	-0.0812281	0.878426
methy_FNBP1L-2	FNBP1L	0.0810947	0.878625
methy_GHR	GHR	-0.0800098	0.880241
methy_TRAPPC9-1	TRAPPC9	-0.0794887	0.881018
methy_ASCC3	ASCC3	-0.0778459	0.883467
methy_ARHGAP32-1	ARHGAP32	-0.0778234	0.883501
methy_LANCL1	LANCL1	-0.0774856	0.884004
methy_MDGA1-1	MDGA1	0.0761463	0.886001
methy_MDGA1-2	MDGA1	0.0761463	0.886001
methy_HDAC9-3	HDAC9	0.0760414	0.886158
methy_LRRC7-1	LRRC7	-0.0751291	0.887518
methy_OSBPL5	OSBPL5	0.0737378	0.889594
methy_GCC2	GCC2	0.0713667	0.893132
methy_CAMK1D	CAMK1D	-0.0707505	0.894051
methy_SLC39A10	SLC39A10	-0.0703682	0.894622
methy_BBS4-1	BBS4	0.0703085	0.894711
methy_BBS4	BBS4	0.0703085	0.894711
methy_RPTOR	RPTOR	0.0690185	0.896637
methy_UMPS	UMPS	-0.0686772	0.897146
methy_UTRN-1	UTRN	0.0678995	0.898307
methy_PPFIBP1	PPFIBP1	-0.0677433	0.89854
methy_AGMO-1	AGMO	-0.0667672	0.899998
methy_KAZN	KAZN	-0.0666183	0.90022
methy_CCDC81	CCDC81	0.0639892	0.904147
methy_MSRA-3	MSRA	-0.0636528	0.90465
methy_PARD3-1	PARD3	0.0635113	0.904861
methy_PARD3	PARD3	0.0635113	0.904861
methy_ARAP2	ARAP2	0.0633479	0.905105
methy_FKBP1B-4	FKBP1B	0.0621613	0.906878
methy_ANKRD44	ANKRD44	-0.0619896	0.907135
methy_MVB12B	MVB12B	-0.0614306	0.90797
methy_TRERF1	TRERF1	0.060634	0.90916
methy_CTLA4	CTLA4	-0.0604901	0.909375
methy_VARS2	VARS2	0.0603251	0.909622
methy_CADPS	CADPS	-0.06008	0.909988
methy_RAP1GDS1	RAP1GDS1	-0.0594956	0.910862
methy_MCPH1-7	MCPH1	-0.0590367	0.911548
methy_GRIK2	GRIK2	-0.0586706	0.912095
methy_EPB41L4A	EPB41L4A	-0.0586051	0.912193
methy_SLIT2-1	SLIT2	0.0570852	0.914465
methy_LOC102170144-2	LOC102170144	0.0569537	0.914662
methy_ZNF438-5	ZNF438	0.0549341	0.917682
methy_ZNF438-6	ZNF438	0.0549341	0.917682
methy_MYH15	MYH15	0.0523233	0.921587
methy_DCLK1	DCLK1	-0.0514328	0.922919
methy_EPS15L1-1	EPS15L1	-0.0513455	0.923049
methy_ENOX1-2	ENOX1	-0.0508891	0.923732
methy_SESTD1	SESTD1	-0.0505489	0.924241
methy_RCL1	RCL1	-0.0482449	0.927689
methy_ANTXR2	ANTXR2	-0.0481063	0.927896
methy_SLC12A6	SLC12A6	0.0472291	0.929209
methy_NBAS-1	NBAS	-0.0435311	0.934745
methy_ZCCHC10	ZCCHC10	0.0434268	0.934901
methy_LOC102190544	LOC102190544	0.042925	0.935652
methy_PLCB1	PLCB1	0.0419226	0.937153
methy_CMSS1	CMSS1	0.0409476	0.938613
methy_TBC1D5-1	TBC1D5	0.0404684	0.939331
methy_CCDC170	CCDC170	-0.0393481	0.941008
methy_MNAT1	MNAT1	-0.0389843	0.941553
methy_RSF1	RSF1	0.0386597	0.942039
methy_INSC-1	INSC	0.0381947	0.942736
methy_KLHL8	KLHL8	0.0378396	0.943268
methy_KLF7	KLF7	0.0372962	0.944082
methy_CACNB2	CACNB2	-0.0365066	0.945264
methy_EXOSC8	EXOSC8	-0.0361554	0.945791
methy_UTRN	UTRN	-0.0347051	0.947963
methy_FANCC-1	FANCC	0.033818	0.949292
methy_IQCH	IQCH	-0.033637	0.949564
methy_DHTKD1-1	DHTKD1	-0.0325608	0.951176
methy_EXTL3	EXTL3	0.0282615	0.957619
methy_RC3H2	RC3H2	-0.0266808	0.959988
methy_MCTP2	MCTP2	-0.0259638	0.961063
methy_STARD13-1	STARD13	0.0254466	0.961838
methy_PRDM1	PRDM1	-0.0248451	0.96274
methy_LANCL1-1	LANCL1	-0.0230842	0.96538
methy_CAND1	CAND1	0.0221488	0.966782
methy_KAZN-1	KAZN	-0.0221468	0.966785
methy_CAPN15	CAPN15	-0.0196458	0.970535
methy_ABCA3-1	ABCA3	-0.0184854	0.972275
methy_THRB-1	THRB	-0.0179303	0.973107
methy_ADAMTS12-1	ADAMTS12	-0.0171654	0.974254
methy_CNOT9-1	CNOT9	-0.0168622	0.974709
methy_LIN52-1	LIN52	0.0159143	0.976131
methy_CCDC170-2	CCDC170	-0.0156157	0.976578
methy_LONRF1-1	LONRF1	0.0152546	0.97712
methy_SPATA6-1	SPATA6	-0.0141573	0.978765
methy_SLK	SLK	0.0135653	0.979653
methy_RCL1-1	RCL1	0.0128835	0.980676
methy_EFCAB7	EFCAB7	-0.0124209	0.98137
methy_FPGT	FPGT	0.0102256	0.984662
methy_ARID2-1	ARID2	0.00929422	0.986059
methy_ROR1	ROR1	0.00903034	0.986455
methy_NFATC2IP-1	NFATC2IP	0.00802829	0.987958
methy_NFATC2IP	NFATC2IP	0.00802829	0.987958
methy_TMEM266-1	TMEM266	-0.00755233	0.988672
methy_BSPRY	BSPRY	0.00741158	0.988883
methy_TAOK3-1	TAOK3	0.00706421	0.989404
methy_CEP128-1	CEP128	-0.0062715	0.990593
methy_GALNT13	GALNT13	0.00594502	0.991083
methy_FHIT	FHIT	0.00474378	0.992884
methy_HDAC9-2	HDAC9	-0.00355348	0.99467
methy_DGKB	DGKB	0.00116954	0.998246
methy_GREB1L-1	GREB1L	1.39e-05	0.999979
methy_PLOD2-1	PLOD2	-7.59e-06	0.999989
