# Supplementary material for: In vitro transdifferentiated signatures of goat preadipocytes into mammary epithelial cells revealed by DNA methylation and transcriptome profiling
Source: J Biol Chem. 2022 Oct 17;298(12):102604. doi: 10.1016/j.jbc.2022.102604 (PMC9668736; doi:10.1016/j.jbc.2022.102604)
Supplement: Table S12 [file mmc12.xls]

## Sheet: positive correlation gene
Table S12. GO annotation of positive- or negative- correlation gene
GO annotation of positive correlation gene
ENSCHIG00000009432	GO:0005515	protein-binding
ENSCHIG00000009432	GO:0046982	protein-heterodimerization-activity
ENSCHIG00000009432	GO:0097237	cellular-response-to-toxic-substance
ENSCHIG00000020558	GO:0001786	phosphatidylserine-binding
ENSCHIG00000020558	GO:0002102	podosome
ENSCHIG00000020558	GO:0005096	GTPase-activator-activity
ENSCHIG00000020558	GO:0005515	protein-binding
ENSCHIG00000020558	GO:0005546	phosphatidylinositol-4,5-bisphosphate-binding
ENSCHIG00000020558	GO:0005547	phosphatidylinositol-3,4,5-trisphosphate-binding
ENSCHIG00000020558	GO:0005737	cytoplasm
ENSCHIG00000020558	GO:0043197	dendritic-spine
ENSCHIG00000020558	GO:0043547	positive-regulation-of-GTPase-activity
ENSCHIG00000020558	GO:0046872	metal-ion-binding
ENSCHIG00000020558	GO:0060271	cilium-assembly
ENSCHIG00000020558	GO:0061000	negative-regulation-of-dendritic-spine-development
ENSCHIG00000020558	GO:1903527	positive-regulation-of-membrane-tubulation
ENSCHIG00000018456	GO:0000976	transcription-regulatory-region-sequence-specific-DNA-binding
ENSCHIG00000018456	GO:0000977	RNA-polymerase-II-regulatory-region-sequence-specific-DNA-binding
ENSCHIG00000018456	GO:0000978	RNA-polymerase-II-proximal-promoter-sequence-specific-DNA-binding
ENSCHIG00000018456	GO:0001228	DNA-binding-transcription-activator-activity,-RNA-polymerase-II-specific
ENSCHIG00000018456	GO:0001654	eye-development
ENSCHIG00000018456	GO:0003700	DNA-binding-transcription-factor-activity
ENSCHIG00000018456	GO:0005634	nucleus
ENSCHIG00000018456	GO:0005783	endoplasmic-reticulum
ENSCHIG00000018456	GO:0005789	endoplasmic-reticulum-membrane
ENSCHIG00000018456	GO:0005794	Golgi-apparatus
ENSCHIG00000018456	GO:0006355	regulation-of-transcription,-DNA-templated
ENSCHIG00000018456	GO:0007601	visual-perception
ENSCHIG00000018456	GO:0010508	positive-regulation-of-autophagy
ENSCHIG00000018456	GO:0016020	membrane
ENSCHIG00000018456	GO:0030176	integral-component-of-endoplasmic-reticulum-membrane
ENSCHIG00000018456	GO:0030968	endoplasmic-reticulum-unfolded-protein-response
ENSCHIG00000018456	GO:0035497	cAMP-response-element-binding
ENSCHIG00000018456	GO:0042802	identical-protein-binding
ENSCHIG00000018456	GO:0043065	positive-regulation-of-apoptotic-process
ENSCHIG00000018456	GO:0043565	sequence-specific-DNA-binding
ENSCHIG00000018456	GO:0045944	positive-regulation-of-transcription-by-RNA-polymerase-II
ENSCHIG00000018456	GO:0046982	protein-heterodimerization-activity
ENSCHIG00000018456	GO:1903893	positive-regulation-of-ATF6-mediated-unfolded-protein-response
ENSCHIG00000018456	GO:1990440	positive-regulation-of-transcription-from-RNA-polymerase-II-promoter-in-response-to-endoplasmic-reticulum-stress
ENSCHIG00000018456	GO:1990837	sequence-specific-double-stranded-DNA-binding
ENSCHIG00000019195	GO:0000774	adenyl-nucleotide-exchange-factor-activity
ENSCHIG00000019195	GO:0005515	protein-binding
ENSCHIG00000019195	GO:0005634	nucleus
ENSCHIG00000019195	GO:0005737	cytoplasm
ENSCHIG00000019195	GO:0005829	cytosol
ENSCHIG00000019195	GO:0005886	plasma-membrane
ENSCHIG00000019195	GO:0008625	extrinsic-apoptotic-signaling-pathway-via-death-domain-receptors
ENSCHIG00000019195	GO:0010664	negative-regulation-of-striated-muscle-cell-apoptotic-process
ENSCHIG00000019195	GO:0030018	Z-disc
ENSCHIG00000019195	GO:0034605	cellular-response-to-heat
ENSCHIG00000019195	GO:0034620	cellular-response-to-unfolded-protein
ENSCHIG00000019195	GO:0042307	positive-regulation-of-protein-import-into-nucleus
ENSCHIG00000019195	GO:0044877	protein-containing-complex-binding
ENSCHIG00000019195	GO:0046716	muscle-cell-cellular-homeostasis
ENSCHIG00000019195	GO:0046827	positive-regulation-of-protein-export-from-nucleus
ENSCHIG00000019195	GO:0048523	negative-regulation-of-cellular-process
ENSCHIG00000019195	GO:0050821	protein-stabilization
ENSCHIG00000019195	GO:0051087	chaperone-binding
ENSCHIG00000019195	GO:0071260	cellular-response-to-mechanical-stimulus
ENSCHIG00000019195	GO:0097192	extrinsic-apoptotic-signaling-pathway-in-absence-of-ligand
ENSCHIG00000019195	GO:0097201	negative-regulation-of-transcription-from-RNA-polymerase-II-promoter-in-response-to-stress
ENSCHIG00000019195	GO:0101031	chaperone-complex
ENSCHIG00000019195	GO:1905337	positive-regulation-of-aggrephagy
ENSCHIG00000019861	GO:0005783	endoplasmic-reticulum
ENSCHIG00000019861	GO:0030433	ubiquitin-dependent-ERAD-pathway
ENSCHIG00000019861	GO:0051787	misfolded-protein-binding
ENSCHIG00000017543	GO:0001822	kidney-development
ENSCHIG00000017543	GO:0005524	ATP-binding
ENSCHIG00000017543	GO:0005794	Golgi-apparatus
ENSCHIG00000017543	GO:0005868	cytoplasmic-dynein-complex
ENSCHIG00000017543	GO:0005874	microtubule
ENSCHIG00000017543	GO:0005930	axoneme
ENSCHIG00000017543	GO:0007018	microtubule-based-movement
ENSCHIG00000017543	GO:0007030	Golgi-organization
ENSCHIG00000017543	GO:0007368	determination-of-left/right-symmetry
ENSCHIG00000017543	GO:0007507	heart-development
ENSCHIG00000017543	GO:0008569	ATP-dependent-microtubule-motor-activity,-minus-end-directed
ENSCHIG00000017543	GO:0009953	dorsal/ventral-pattern-formation
ENSCHIG00000017543	GO:0016485	protein-processing
ENSCHIG00000017543	GO:0021522	spinal-cord-motor-neuron-differentiation
ENSCHIG00000017543	GO:0030182	neuron-differentiation
ENSCHIG00000017543	GO:0030286	dynein-complex
ENSCHIG00000017543	GO:0030326	embryonic-limb-morphogenesis
ENSCHIG00000017543	GO:0030900	forebrain-development
ENSCHIG00000017543	GO:0031514	motile-cilium
ENSCHIG00000017543	GO:0035721	intraciliary-retrograde-transport
ENSCHIG00000017543	GO:0045177	apical-part-of-cell
ENSCHIG00000017543	GO:0045505	dynein-intermediate-chain-binding
ENSCHIG00000017543	GO:0045880	positive-regulation-of-smoothened-signaling-pathway
ENSCHIG00000017543	GO:0051959	dynein-light-intermediate-chain-binding
ENSCHIG00000017543	GO:0060271	cilium-assembly
ENSCHIG00000017543	GO:0060976	coronary-vasculature-development
ENSCHIG00000017543	GO:0061512	protein-localization-to-cilium
ENSCHIG00000017543	GO:1905515	non-motile-cilium-assembly
ENSCHIG00000011699	GO:0000812	Swr1-complex
ENSCHIG00000011699	GO:0005524	ATP-binding
ENSCHIG00000011699	GO:0016607	nuclear-speck
ENSCHIG00000011699	GO:0035267	NuA4-histone-acetyltransferase-complex
ENSCHIG00000011699	GO:0043967	histone-H4-acetylation
ENSCHIG00000011699	GO:0043968	histone-H2A-acetylation
ENSCHIG00000011699	GO:0070615	nucleosome-dependent-ATPase-activity
ENSCHIG00000001877	GO:0005737	cytoplasm
ENSCHIG00000001877	GO:0016082	synaptic-vesicle-priming
ENSCHIG00000001877	GO:0045202	synapse
ENSCHIG00000001877	GO:0048786	presynaptic-active-zone
ENSCHIG00000001877	GO:0048790	maintenance-of-presynaptic-active-zone-structure
ENSCHIG00000001877	GO:0098831	presynaptic-active-zone-cytoplasmic-component
ENSCHIG00000001877	GO:0098882	structural-constituent-of-presynaptic-active-zone
ENSCHIG00000001877	GO:0098978	glutamatergic-synapse
ENSCHIG00000001877	GO:0098982	GABA-ergic-synapse
ENSCHIG00000001877	GO:0110165	#N/A
ENSCHIG00000009383	GO:0000122	negative-regulation-of-transcription-by-RNA-polymerase-II
ENSCHIG00000009383	GO:0000785	chromatin
ENSCHIG00000009383	GO:0003677	DNA-binding
ENSCHIG00000009383	GO:0003714	transcription-corepressor-activity
ENSCHIG00000009383	GO:0005112	Notch-binding
ENSCHIG00000009383	GO:0005634	nucleus
ENSCHIG00000009383	GO:0005654	nucleoplasm
ENSCHIG00000009383	GO:0010565	regulation-of-cellular-ketone-metabolic-process
ENSCHIG00000009383	GO:0016363	nuclear-matrix
ENSCHIG00000009383	GO:0016604	nuclear-body
ENSCHIG00000009383	GO:0017053	transcriptional-repressor-complex
ENSCHIG00000009383	GO:0042826	histone-deacetylase-binding
ENSCHIG00000009383	GO:0045892	negative-regulation-of-transcription,-DNA-templated
ENSCHIG00000009383	GO:0047485	protein-N-terminus-binding
ENSCHIG00000009383	GO:0060766	negative-regulation-of-androgen-receptor-signaling-pathway
ENSCHIG00000009383	GO:1903799	negative-regulation-of-production-of-miRNAs-involved-in-gene-silencing-by-miRNA
ENSCHIG00000010202	GO:0000122	negative-regulation-of-transcription-by-RNA-polymerase-II
ENSCHIG00000010202	GO:0000978	RNA-polymerase-II-proximal-promoter-sequence-specific-DNA-binding
ENSCHIG00000010202	GO:0000981	DNA-binding-transcription-factor-activity,-RNA-polymerase-II-specific
ENSCHIG00000010202	GO:0001227	DNA-binding-transcription-repressor-activity,-RNA-polymerase-II-specific
ENSCHIG00000010202	GO:0001228	DNA-binding-transcription-activator-activity,-RNA-polymerase-II-specific
ENSCHIG00000010202	GO:0002053	positive-regulation-of-mesenchymal-cell-proliferation
ENSCHIG00000010202	GO:0003677	DNA-binding
ENSCHIG00000010202	GO:0005634	nucleus
ENSCHIG00000010202	GO:0005654	nucleoplasm
ENSCHIG00000010202	GO:0005829	cytosol
ENSCHIG00000010202	GO:0006355	regulation-of-transcription,-DNA-templated
ENSCHIG00000010202	GO:0006357	regulation-of-transcription-by-RNA-polymerase-II
ENSCHIG00000010202	GO:0030326	embryonic-limb-morphogenesis
ENSCHIG00000010202	GO:0042472	inner-ear-morphogenesis
ENSCHIG00000010202	GO:0042474	middle-ear-morphogenesis
ENSCHIG00000010202	GO:0045880	positive-regulation-of-smoothened-signaling-pathway
ENSCHIG00000010202	GO:0045944	positive-regulation-of-transcription-by-RNA-polymerase-II
ENSCHIG00000010202	GO:0048664	neuron-fate-determination
ENSCHIG00000010202	GO:0048701	embryonic-cranial-skeleton-morphogenesis
ENSCHIG00000010202	GO:0048704	embryonic-skeletal-system-morphogenesis
ENSCHIG00000010202	GO:0048844	artery-morphogenesis
ENSCHIG00000010202	GO:0051216	cartilage-development
ENSCHIG00000010202	GO:0060021	roof-of-mouth-development
ENSCHIG00000010202	GO:0061629	RNA-polymerase-II-sequence-specific-DNA-binding-transcription-factor-binding
ENSCHIG00000010202	GO:0070570	regulation-of-neuron-projection-regeneration
ENSCHIG00000010202	GO:0071837	HMG-box-domain-binding
ENSCHIG00000010202	GO:0097150	neuronal-stem-cell-population-maintenance
ENSCHIG00000010202	GO:0100026	positive-regulation-of-DNA-repair-by-transcription-from-RNA-polymerase-II-promoter
ENSCHIG00000011086	GO:0005102	signaling-receptor-binding
ENSCHIG00000011086	GO:0005576	extracellular-region
ENSCHIG00000011086	GO:0005604	basement-membrane
ENSCHIG00000011086	GO:0007155	cell-adhesion
ENSCHIG00000011086	GO:0016020	membrane
ENSCHIG00000011086	GO:0030155	regulation-of-cell-adhesion
ENSCHIG00000011086	GO:0030334	regulation-of-cell-migration
ENSCHIG00000011086	GO:0045995	regulation-of-embryonic-development
ENSCHIG00000013752	GO:0000122	negative-regulation-of-transcription-by-RNA-polymerase-II
ENSCHIG00000013752	GO:0004721	phosphoprotein-phosphatase-activity
ENSCHIG00000013752	GO:0004725	protein-tyrosine-phosphatase-activity
ENSCHIG00000013752	GO:0005178	integrin-binding
ENSCHIG00000013752	GO:0005634	nucleus
ENSCHIG00000013752	GO:0005654	nucleoplasm
ENSCHIG00000013752	GO:0005783	endoplasmic-reticulum
ENSCHIG00000013752	GO:0005793	endoplasmic-reticulum-Golgi-intermediate-compartment
ENSCHIG00000013752	GO:0005829	cytosol
ENSCHIG00000013752	GO:0005886	plasma-membrane
ENSCHIG00000013752	GO:0006470	protein-dephosphorylation
ENSCHIG00000013752	GO:0008285	negative-regulation-of-cell-proliferation
ENSCHIG00000013752	GO:0008286	insulin-receptor-signaling-pathway
ENSCHIG00000013752	GO:0010804	negative-regulation-of-tumor-necrosis-factor-mediated-signaling-pathway
ENSCHIG00000013752	GO:0010888	negative-regulation-of-lipid-storage
ENSCHIG00000013752	GO:0016311	dephosphorylation
ENSCHIG00000013752	GO:0016787	hydrolase-activity
ENSCHIG00000013752	GO:0016791	phosphatase-activity
ENSCHIG00000013752	GO:0019901	protein-kinase-binding
ENSCHIG00000013752	GO:0019905	syntaxin-binding
ENSCHIG00000013752	GO:0030183	B-cell-differentiation
ENSCHIG00000013752	GO:0030217	T-cell-differentiation
ENSCHIG00000013752	GO:0030218	erythrocyte-differentiation
ENSCHIG00000013752	GO:0030971	receptor-tyrosine-kinase-binding
ENSCHIG00000013752	GO:0035335	peptidyl-tyrosine-dephosphorylation
ENSCHIG00000013752	GO:0042059	negative-regulation-of-epidermal-growth-factor-receptor-signaling-pathway
ENSCHIG00000013752	GO:0042532	negative-regulation-of-tyrosine-phosphorylation-of-STAT-protein
ENSCHIG00000013752	GO:0042593	glucose-homeostasis
ENSCHIG00000013752	GO:0045650	negative-regulation-of-macrophage-differentiation
ENSCHIG00000013752	GO:0045722	positive-regulation-of-gluconeogenesis
ENSCHIG00000013752	GO:0046627	negative-regulation-of-insulin-receptor-signaling-pathway
ENSCHIG00000013752	GO:0050728	negative-regulation-of-inflammatory-response
ENSCHIG00000013752	GO:0050860	negative-regulation-of-T-cell-receptor-signaling-pathway
ENSCHIG00000013752	GO:0050922	negative-regulation-of-chemotaxis
ENSCHIG00000013752	GO:0060336	negative-regulation-of-interferon-gamma-mediated-signaling-pathway
ENSCHIG00000013752	GO:0060339	negative-regulation-of-type-I-interferon-mediated-signaling-pathway
ENSCHIG00000013752	GO:0061099	negative-regulation-of-protein-tyrosine-kinase-activity
ENSCHIG00000013752	GO:0070104	negative-regulation-of-interleukin-6-mediated-signaling-pathway
ENSCHIG00000013752	GO:0070373	negative-regulation-of-ERK1-and-ERK2-cascade
ENSCHIG00000013752	GO:0097677	STAT-family-protein-binding
ENSCHIG00000013752	GO:1902202	regulation-of-hepatocyte-growth-factor-receptor-signaling-pathway
ENSCHIG00000013752	GO:1902206	negative-regulation-of-interleukin-2-mediated-signaling-pathway
ENSCHIG00000013752	GO:1902215	negative-regulation-of-interleukin-4-mediated-signaling-pathway
ENSCHIG00000013752	GO:1902227	negative-regulation-of-macrophage-colony-stimulating-factor-signaling-pathway
ENSCHIG00000013752	GO:1902233	negative-regulation-of-positive-thymic-T-cell-selection
ENSCHIG00000013752	GO:1902237	positive-regulation-of-endoplasmic-reticulum-stress-induced-intrinsic-apoptotic-signaling-pathway
ENSCHIG00000013752	GO:1903899	positive-regulation-of-PERK-mediated-unfolded-protein-response
ENSCHIG00000013752	GO:2000587	negative-regulation-of-platelet-derived-growth-factor-receptor-beta-signaling-pathway
ENSCHIG00000014673	GO:0003950	NAD+-ADP-ribosyltransferase-activity
ENSCHIG00000014673	GO:0046872	metal-ion-binding
ENSCHIG00000014673	GO:0070213	protein-auto-ADP-ribosylation
ENSCHIG00000014673	GO:0140289	#N/A
ENSCHIG00000014673	GO:1990404	protein-ADP-ribosylase-activity
ENSCHIG00000014781	GO:0007165	signal-transduction
ENSCHIG00000014781	GO:0016477	cell-migration
ENSCHIG00000015213	GO:0005267	potassium-channel-activity
ENSCHIG00000015213	GO:0005886	plasma-membrane
ENSCHIG00000015213	GO:0006811	ion-transport
ENSCHIG00000015213	GO:0006813	potassium-ion-transport
ENSCHIG00000015213	GO:0016020	membrane
ENSCHIG00000015213	GO:0016021	integral-component-of-membrane
ENSCHIG00000015213	GO:0070089	chloride-activated-potassium-channel-activity
ENSCHIG00000015213	GO:0071805	potassium-ion-transmembrane-transport
ENSCHIG00000015213	GO:0097623	potassium-ion-export-across-plasma-membrane
ENSCHIG00000015635	GO:0000122	negative-regulation-of-transcription-by-RNA-polymerase-II
ENSCHIG00000015635	GO:0001227	DNA-binding-transcription-repressor-activity,-RNA-polymerase-II-specific
ENSCHIG00000015635	GO:0001228	DNA-binding-transcription-activator-activity,-RNA-polymerase-II-specific
ENSCHIG00000015635	GO:0001657	ureteric-bud-development
ENSCHIG00000015635	GO:0001658	branching-involved-in-ureteric-bud-morphogenesis
ENSCHIG00000015635	GO:0001763	morphogenesis-of-a-branching-structure
ENSCHIG00000015635	GO:0001822	kidney-development
ENSCHIG00000015635	GO:0001944	vasculature-development
ENSCHIG00000015635	GO:0005634	nucleus
ENSCHIG00000015635	GO:0005667	transcription-factor-complex
ENSCHIG00000015635	GO:0007530	sex-determination
ENSCHIG00000015635	GO:0007548	sex-differentiation
ENSCHIG00000015635	GO:0009887	animal-organ-morphogenesis
ENSCHIG00000015635	GO:0014707	branchiomeric-skeletal-muscle-development
ENSCHIG00000015635	GO:0030855	epithelial-cell-differentiation
ENSCHIG00000015635	GO:0032835	glomerulus-development
ENSCHIG00000015635	GO:0042826	histone-deacetylase-binding
ENSCHIG00000015635	GO:0043425	bHLH-transcription-factor-binding
ENSCHIG00000015635	GO:0045944	positive-regulation-of-transcription-by-RNA-polymerase-II
ENSCHIG00000015635	GO:0046983	protein-dimerization-activity
ENSCHIG00000015635	GO:0048286	lung-alveolus-development
ENSCHIG00000015635	GO:0048536	spleen-development
ENSCHIG00000015635	GO:0048608	reproductive-structure-development
ENSCHIG00000015635	GO:0050681	androgen-receptor-binding
ENSCHIG00000015635	GO:0060021	roof-of-mouth-development
ENSCHIG00000015635	GO:0060425	lung-morphogenesis
ENSCHIG00000015635	GO:0060426	lung-vasculature-development
ENSCHIG00000015635	GO:0060435	bronchiole-development
ENSCHIG00000015635	GO:0060539	diaphragm-development
ENSCHIG00000015635	GO:0060541	respiratory-system-development
ENSCHIG00000015635	GO:0060766	negative-regulation-of-androgen-receptor-signaling-pathway
ENSCHIG00000015635	GO:0070888	E-box-binding
ENSCHIG00000015635	GO:0072162	metanephric-mesenchymal-cell-differentiation
ENSCHIG00000015635	GO:0072277	metanephric-glomerular-capillary-formation
ENSCHIG00000015635	GO:1990837	sequence-specific-double-stranded-DNA-binding
ENSCHIG00000017301	GO:0005515	protein-binding
ENSCHIG00000017301	GO:0007411	axon-guidance
ENSCHIG00000017301	GO:0008046	axon-guidance-receptor-activity
ENSCHIG00000017301	GO:0016199	axon-midline-choice-point-recognition
ENSCHIG00000017301	GO:0035385	Roundabout-signaling-pathway
ENSCHIG00000017635	GO:0005096	GTPase-activator-activity
ENSCHIG00000017635	GO:0005886	plasma-membrane
ENSCHIG00000017635	GO:0007030	Golgi-organization
ENSCHIG00000017635	GO:0019068	virion-assembly
ENSCHIG00000017635	GO:0031267	small-GTPase-binding
ENSCHIG00000017635	GO:0031410	cytoplasmic-vesicle
ENSCHIG00000017635	GO:0035526	retrograde-transport,-plasma-membrane-to-Golgi
ENSCHIG00000017635	GO:0043547	positive-regulation-of-GTPase-activity
ENSCHIG00000017635	GO:0048227	plasma-membrane-to-endosome-transport
ENSCHIG00000017635	GO:1903358	regulation-of-Golgi-organization
ENSCHIG00000017679	GO:0005515	protein-binding
ENSCHIG00000017679	GO:0005737	cytoplasm
ENSCHIG00000017679	GO:0005829	cytosol
ENSCHIG00000017679	GO:0005886	plasma-membrane
ENSCHIG00000017679	GO:0034451	centriolar-satellite
ENSCHIG00000017679	GO:0043231	intracellular-membrane-bounded-organelle
ENSCHIG00000018113	GO:0001530	lipopolysaccharide-binding
ENSCHIG00000018113	GO:0001540	amyloid-beta-binding
ENSCHIG00000018113	GO:0001875	lipopolysaccharide-receptor-activity
ENSCHIG00000018113	GO:0001935	endothelial-cell-proliferation
ENSCHIG00000018113	GO:0005737	cytoplasm
ENSCHIG00000018113	GO:0005764	lysosome
ENSCHIG00000018113	GO:0005886	plasma-membrane
ENSCHIG00000018113	GO:0005887	integral-component-of-plasma-membrane
ENSCHIG00000018113	GO:0005901	caveola
ENSCHIG00000018113	GO:0006707	cholesterol-catabolic-process
ENSCHIG00000018113	GO:0008035	high-density-lipoprotein-particle-binding
ENSCHIG00000018113	GO:0009986	cell-surface
ENSCHIG00000018113	GO:0010867	positive-regulation-of-triglyceride-biosynthetic-process
ENSCHIG00000018113	GO:0010886	positive-regulation-of-cholesterol-storage
ENSCHIG00000018113	GO:0010899	regulation-of-phosphatidylcholine-catabolic-process
ENSCHIG00000018113	GO:0015914	phospholipid-transport
ENSCHIG00000018113	GO:0015920	lipopolysaccharide-transport
ENSCHIG00000018113	GO:0016020	membrane
ENSCHIG00000018113	GO:0016021	integral-component-of-membrane
ENSCHIG00000018113	GO:0030169	low-density-lipoprotein-particle-binding
ENSCHIG00000018113	GO:0030301	cholesterol-transport
ENSCHIG00000018113	GO:0032497	detection-of-lipopolysaccharide
ENSCHIG00000018113	GO:0033344	cholesterol-efflux
ENSCHIG00000018113	GO:0034185	apolipoprotein-binding
ENSCHIG00000018113	GO:0034186	apolipoprotein-A-I-binding
ENSCHIG00000018113	GO:0034375	high-density-lipoprotein-particle-remodeling
ENSCHIG00000018113	GO:0034383	low-density-lipoprotein-particle-clearance
ENSCHIG00000018113	GO:0034384	high-density-lipoprotein-particle-clearance
ENSCHIG00000018113	GO:0035461	vitamin-transmembrane-transport
ENSCHIG00000018113	GO:0042632	cholesterol-homeostasis
ENSCHIG00000018113	GO:0043231	intracellular-membrane-bounded-organelle
ENSCHIG00000018113	GO:0043534	blood-vessel-endothelial-cell-migration
ENSCHIG00000018113	GO:0043654	recognition-of-apoptotic-cell
ENSCHIG00000018113	GO:0043691	reverse-cholesterol-transport
ENSCHIG00000018113	GO:0044406	adhesion-of-symbiont-to-host
ENSCHIG00000018113	GO:0050892	intestinal-absorption
ENSCHIG00000018113	GO:0051000	positive-regulation-of-nitric-oxide-synthase-activity
ENSCHIG00000018113	GO:0070328	triglyceride-homeostasis
ENSCHIG00000018113	GO:0070506	high-density-lipoprotein-particle-receptor-activity
ENSCHIG00000018113	GO:0070508	cholesterol-import
ENSCHIG00000018451	GO:0000166	nucleotide-binding
ENSCHIG00000018451	GO:0000724	double-strand-break-repair-via-homologous-recombination
ENSCHIG00000018451	GO:0003677	DNA-binding
ENSCHIG00000018451	GO:0003678	DNA-helicase-activity
ENSCHIG00000018451	GO:0003682	chromatin-binding
ENSCHIG00000018451	GO:0005524	ATP-binding
ENSCHIG00000018451	GO:0005634	nucleus
ENSCHIG00000018451	GO:0005694	chromosome
ENSCHIG00000018451	GO:0006974	cellular-response-to-DNA-damage-stimulus
ENSCHIG00000018451	GO:0007276	gamete-generation
ENSCHIG00000018451	GO:0007292	female-gamete-generation
ENSCHIG00000018451	GO:0016887	ATPase-activity
ENSCHIG00000018451	GO:0019899	enzyme-binding
ENSCHIG00000018451	GO:0031090	organelle-membrane
ENSCHIG00000018451	GO:0032406	MutLbeta-complex-binding
ENSCHIG00000018451	GO:0032407	MutSalpha-complex-binding
ENSCHIG00000018451	GO:0032408	MutSbeta-complex-binding
ENSCHIG00000018451	GO:0032508	DNA-duplex-unwinding
ENSCHIG00000018451	GO:0036298	recombinational-interstrand-cross-link-repair
ENSCHIG00000018451	GO:0044877	protein-containing-complex-binding
ENSCHIG00000018451	GO:0070716	mismatch-repair-involved-in-maintenance-of-fidelity-involved-in-DNA-dependent-DNA-replication
ENSCHIG00000018451	GO:0071168	protein-localization-to-chromatin
ENSCHIG00000018451	GO:0097362	MCM8-MCM9-complex
ENSCHIG00000020468	GO:0005813	centrosome
ENSCHIG00000020468	GO:0005829	cytosol
ENSCHIG00000020468	GO:0005886	plasma-membrane
ENSCHIG00000020468	GO:0006464	cellular-protein-modification-process
ENSCHIG00000020468	GO:0060041	retina-development-in-camera-type-eye
ENSCHIG00000020935	GO:0016021	integral-component-of-membrane
ENSCHIG00000020935	GO:0022857	transmembrane-transporter-activity
ENSCHIG00000020935	GO:0055085	transmembrane-transport
ENSCHIG00000022201	GO:0003712	transcription-coregulator-activity
ENSCHIG00000022201	GO:0005634	nucleus
ENSCHIG00000022201	GO:0006355	regulation-of-transcription,-DNA-templated
ENSCHIG00000022201	GO:0045892	negative-regulation-of-transcription,-DNA-templated
ENSCHIG00000022986	GO:0000049	tRNA-binding
ENSCHIG00000022986	GO:0000166	nucleotide-binding
ENSCHIG00000022986	GO:0002161	aminoacyl-tRNA-editing-activity
ENSCHIG00000022986	GO:0004812	aminoacyl-tRNA-ligase-activity
ENSCHIG00000022986	GO:0004822	isoleucine-tRNA-ligase-activity
ENSCHIG00000022986	GO:0005524	ATP-binding
ENSCHIG00000022986	GO:0006418	tRNA-aminoacylation-for-protein-translation
ENSCHIG00000022986	GO:0006428	isoleucyl-tRNA-aminoacylation
ENSCHIG00000024631	GO:0001779	natural-killer-cell-differentiation
ENSCHIG00000024631	GO:0002362	CD4-positive,-CD25-positive,-alpha-beta-regulatory-T-cell-lineage-commitment
ENSCHIG00000024631	GO:0002364	NK-T-cell-lineage-commitment
ENSCHIG00000024631	GO:0003677	DNA-binding
ENSCHIG00000024631	GO:0005634	nucleus
ENSCHIG00000024631	GO:0010976	positive-regulation-of-neuron-projection-development
ENSCHIG00000024631	GO:0021895	cerebral-cortex-neuron-differentiation
ENSCHIG00000024631	GO:0030098	lymphocyte-differentiation
ENSCHIG00000024631	GO:0031490	chromatin-DNA-binding
ENSCHIG00000024631	GO:0032825	positive-regulation-of-natural-killer-cell-differentiation
ENSCHIG00000024631	GO:0043373	CD4-positive,-alpha-beta-T-cell-lineage-commitment
ENSCHIG00000024631	GO:0043375	CD8-positive,-alpha-beta-T-cell-lineage-commitment
ENSCHIG00000024631	GO:0048535	lymph-node-development
ENSCHIG00000024631	GO:0048541	Peyer's-patch-development
ENSCHIG00000024631	GO:1901537	positive-regulation-of-DNA-demethylation
ENSCHIG00000024631	GO:1902232	regulation-of-positive-thymic-T-cell-selection
ENSCHIG00000024631	GO:2000179	positive-regulation-of-neural-precursor-cell-proliferation
ENSCHIG00000024692	GO:0000414	regulation-of-histone-H3-K36-methylation
ENSCHIG00000024692	GO:0000978	RNA-polymerase-II-proximal-promoter-sequence-specific-DNA-binding
ENSCHIG00000024692	GO:0003712	transcription-coregulator-activity
ENSCHIG00000024692	GO:0005515	protein-binding
ENSCHIG00000024692	GO:0005634	nucleus
ENSCHIG00000024692	GO:0005694	chromosome
ENSCHIG00000024692	GO:0006325	chromatin-organization
ENSCHIG00000024692	GO:0006807	nitrogen-compound-metabolic-process
ENSCHIG00000024692	GO:0008168	methyltransferase-activity
ENSCHIG00000024692	GO:0008270	zinc-ion-binding
ENSCHIG00000024692	GO:0010452	histone-H3-K36-methylation
ENSCHIG00000024692	GO:0016740	transferase-activity
ENSCHIG00000024692	GO:0018024	histone-lysine-N-methyltransferase-activity
ENSCHIG00000024692	GO:0032259	methylation
ENSCHIG00000024692	GO:0033135	regulation-of-peptidyl-serine-phosphorylation
ENSCHIG00000024692	GO:0034968	histone-lysine-methylation
ENSCHIG00000024692	GO:0044238	primary-metabolic-process
ENSCHIG00000024692	GO:0044260	cellular-macromolecule-metabolic-process
ENSCHIG00000024692	GO:0045893	positive-regulation-of-transcription,-DNA-templated
ENSCHIG00000024692	GO:0046872	metal-ion-binding
ENSCHIG00000024692	GO:0046975	histone-methyltransferase-activity-(H3-K36-specific)
ENSCHIG00000024692	GO:0050681	androgen-receptor-binding
ENSCHIG00000024692	GO:1903025	regulation-of-RNA-polymerase-II-regulatory-region-sequence-specific-DNA-binding
ENSCHIG00000024713	GO:0002446	neutrophil-mediated-immunity
ENSCHIG00000024713	GO:0005515	protein-binding
ENSCHIG00000024713	GO:0005886	plasma-membrane
ENSCHIG00000024713	GO:0005911	cell-cell-junction
ENSCHIG00000024713	GO:0008360	regulation-of-cell-shape
ENSCHIG00000024713	GO:0030036	actin-cytoskeleton-organization
ENSCHIG00000024713	GO:0030043	actin-filament-fragmentation
ENSCHIG00000024713	GO:0030054	cell-junction
ENSCHIG00000024713	GO:0030220	platelet-formation
ENSCHIG00000024713	GO:0030834	regulation-of-actin-filament-depolymerization
ENSCHIG00000024713	GO:0030836	positive-regulation-of-actin-filament-depolymerization
ENSCHIG00000024713	GO:0030865	cortical-cytoskeleton-organization
ENSCHIG00000024713	GO:0042247	establishment-of-planar-polarity-of-follicular-epithelium
ENSCHIG00000024713	GO:0043297	apical-junction-assembly
ENSCHIG00000024713	GO:0045199	maintenance-of-epithelial-cell-apical/basal-polarity
ENSCHIG00000024713	GO:0045214	sarcomere-organization
ENSCHIG00000024713	GO:0060307	regulation-of-ventricular-cardiac-muscle-cell-membrane-repolarization
ENSCHIG00000024713	GO:1990266	neutrophil-migration
ENSCHIG00000025824	GO:0000118	histone-deacetylase-complex
ENSCHIG00000025824	GO:0004407	histone-deacetylase-activity
ENSCHIG00000025824	GO:0005634	nucleus
ENSCHIG00000025824	GO:0006325	chromatin-organization
ENSCHIG00000025824	GO:0009987	cellular-process
ENSCHIG00000025824	GO:0016575	histone-deacetylation
ENSCHIG00000025824	GO:0016787	hydrolase-activity
ENSCHIG00000025824	GO:0019222	regulation-of-metabolic-process
ENSCHIG00000025824	GO:0032041	NAD-dependent-histone-deacetylase-activity-(H3-K14-specific)
ENSCHIG00000025824	GO:0046872	metal-ion-binding
ENSCHIG00000025824	GO:0050794	regulation-of-cellular-process
ENSCHIG00000025824	GO:0050896	response-to-stimulus
ENSCHIG00000025824	GO:0070932	histone-H3-deacetylation
ENSCHIG00000026411	GO:0005737	cytoplasm
ENSCHIG00000027153	GO:0005545	1-phosphatidylinositol-binding
ENSCHIG00000027153	GO:0005737	cytoplasm
ENSCHIG00000027153	GO:0005768	endosome
ENSCHIG00000027153	GO:0005769	early-endosome
ENSCHIG00000027153	GO:0005829	cytosol
ENSCHIG00000027153	GO:0007179	transforming-growth-factor-beta-receptor-signaling-pathway
ENSCHIG00000027153	GO:0016020	membrane
ENSCHIG00000027153	GO:0019904	protein-domain-specific-binding
ENSCHIG00000027153	GO:0031901	early-endosome-membrane
ENSCHIG00000027153	GO:0032991	protein-containing-complex
ENSCHIG00000027153	GO:0043231	intracellular-membrane-bounded-organelle
ENSCHIG00000027153	GO:0046872	metal-ion-binding

## Sheet: negative correlation gene
GO annotation of negative correlation gene
ENSCHIG00000009339	GO:0008270	zinc-ion-binding
ENSCHIG00000018749	GO:0008270	zinc-ion-binding
ENSCHIG00000009716	GO:0008270	zinc-ion-binding
ENSCHIG00000023662	GO:0050699	WW-domain-binding
ENSCHIG00000021491	GO:0044319	wound-healing,-spreading-of-cells
ENSCHIG00000026354	GO:0061038	uterus-morphogenesis
ENSCHIG00000026354	GO:1903709	uterine-gland-development
ENSCHIG00000016336	GO:0004842	ubiquitin-protein-transferase-activity
ENSCHIG00000017191	GO:0030315	T-tubule
ENSCHIG00000017191	GO:0005215	transporter-activity
ENSCHIG00000016336	GO:0016740	transferase-activity
ENSCHIG00000026354	GO:0016740	transferase-activity
ENSCHIG00000014205	GO:0000976	transcription-regulatory-region-sequence-specific-DNA-binding
ENSCHIG00000023662	GO:0000976	transcription-regulatory-region-sequence-specific-DNA-binding
ENSCHIG00000024733	GO:0050852	T-cell-receptor-signaling-pathway
ENSCHIG00000021491	GO:0042110	T-cell-activation
ENSCHIG00000026354	GO:1903699	tarsal-gland-development
ENSCHIG00000025354	GO:0030672	synaptic-vesicle-membrane
ENSCHIG00000025354	GO:0030672	synaptic-vesicle-membrane
ENSCHIG00000025354	GO:0045202	synapse
ENSCHIG00000025354	GO:0045202	synapse
ENSCHIG00000023662	GO:0048485	sympathetic-nervous-system-development
ENSCHIG00000010679	GO:0006801	superoxide-metabolic-process
ENSCHIG00000017191	GO:1990239	steroid-hormone-binding
ENSCHIG00000023662	GO:0060529	squamous-basal-epithelial-stem-cell-differentiation-involved-in-prostate-gland-acinus-development
ENSCHIG00000017191	GO:0036126	sperm-flagellum
ENSCHIG00000015241	GO:0001756	somitogenesis
ENSCHIG00000017191	GO:0036376	sodium-ion-export-across-plasma-membrane
ENSCHIG00000017191	GO:0005890	sodium:potassium-exchanging-ATPase-complex
ENSCHIG00000017191	GO:0005391	sodium:potassium-exchanging-ATPase-activity
ENSCHIG00000026053	GO:0007264	small-GTPase-mediated-signal-transduction
ENSCHIG00000023662	GO:0043589	skin-morphogenesis
ENSCHIG00000023662	GO:0098773	skin-epidermis-development
ENSCHIG00000026354	GO:0001501	skeletal-system-development
ENSCHIG00000023662	GO:0001501	skeletal-system-development
ENSCHIG00000026354	GO:0007338	single-fertilization
ENSCHIG00000013331	GO:0007165	signal-transduction
ENSCHIG00000026053	GO:0005102	signaling-receptor-binding
ENSCHIG00000015241	GO:0035591	signaling-adaptor-activity
ENSCHIG00000015241	GO:0017124	SH3-domain-binding
ENSCHIG00000014205	GO:0048188	Set1C/COMPASS-complex
ENSCHIG00000022370	GO:1990837	sequence-specific-double-stranded-DNA-binding
ENSCHIG00000009339	GO:0043565	sequence-specific-DNA-binding
ENSCHIG00000023721	GO:0043565	sequence-specific-DNA-binding
ENSCHIG00000023662	GO:0043565	sequence-specific-DNA-binding
ENSCHIG00000026354	GO:0048733	sebaceous-gland-development
ENSCHIG00000015241	GO:0031209	SCAR-complex
ENSCHIG00000017191	GO:0042383	sarcolemma
ENSCHIG00000017301	GO:0035385	Roundabout-signaling-pathway
ENSCHIG00000024733	GO:0005791	rough-endoplasmic-reticulum
ENSCHIG00000017191	GO:0009410	response-to-xenobiotic-stimulus
ENSCHIG00000017191	GO:1903416	response-to-glycoside
ENSCHIG00000010679	GO:0051593	response-to-folic-acid
ENSCHIG00000014205	GO:0043627	response-to-estrogen
ENSCHIG00000010864	GO:0009617	response-to-bacterium
ENSCHIG00000009339	GO:0006355	regulation-of-transcription,-DNA-templated
ENSCHIG00000022370	GO:0006355	regulation-of-transcription,-DNA-templated
ENSCHIG00000023721	GO:0006355	regulation-of-transcription,-DNA-templated
ENSCHIG00000023662	GO:0006355	regulation-of-transcription,-DNA-templated
ENSCHIG00000017191	GO:0002026	regulation-of-the-force-of-heart-contraction
ENSCHIG00000013331	GO:0032228	regulation-of-synaptic-transmission,-GABAergic
ENSCHIG00000013331	GO:0033135	regulation-of-peptidyl-serine-phosphorylation
ENSCHIG00000010679	GO:0010749	regulation-of-nitric-oxide-mediated-signal-transduction
ENSCHIG00000021491	GO:2000392	regulation-of-lamellipodium-morphogenesis
ENSCHIG00000010679	GO:0043506	regulation-of-JUN-kinase-activity
ENSCHIG00000025477	GO:0008277	regulation-of-G-protein-coupled-receptor-signaling-pathway
ENSCHIG00000026354	GO:0010468	regulation-of-gene-expression
ENSCHIG00000010864	GO:0030856	regulation-of-epithelial-cell-differentiation
ENSCHIG00000023662	GO:0010482	regulation-of-epidermal-cell-division
ENSCHIG00000023662	GO:0043281	regulation-of-cysteine-type-endopeptidase-activity-involved-in-apoptotic-process
ENSCHIG00000015241	GO:0050794	regulation-of-cellular-process
ENSCHIG00000010864	GO:0030155	regulation-of-cell-adhesion
ENSCHIG00000010679	GO:0097746	regulation-of-blood-vessel-diameter
ENSCHIG00000017191	GO:0008217	regulation-of-blood-pressure
ENSCHIG00000025477	GO:0043235	receptor-complex
ENSCHIG00000023721	GO:0021758	putamen-development
ENSCHIG00000023662	GO:0009954	proximal/distal-pattern-formation
ENSCHIG00000016336	GO:0016567	protein-ubiquitination
ENSCHIG00000015241	GO:0030296	protein-tyrosine-kinase-activator-activity
ENSCHIG00000023662	GO:0051262	protein-tetramerization
ENSCHIG00000022095	GO:0018279	protein-N-linked-glycosylation-via-asparagine
ENSCHIG00000025477	GO:0051260	protein-homooligomerization
ENSCHIG00000023721	GO:0042803	protein-homodimerization-activity
ENSCHIG00000024733	GO:0042803	protein-homodimerization-activity
ENSCHIG00000022095	GO:0006486	protein-glycosylation
ENSCHIG00000009339	GO:0044877	protein-containing-complex-binding
ENSCHIG00000017191	GO:0032991	protein-containing-complex
ENSCHIG00000017301	GO:0005515	protein-binding
ENSCHIG00000022370	GO:0005515	protein-binding
ENSCHIG00000014205	GO:0005515	protein-binding
ENSCHIG00000025477	GO:0005515	protein-binding
ENSCHIG00000026354	GO:0005515	protein-binding
ENSCHIG00000021668	GO:0005515	protein-binding
ENSCHIG00000015241	GO:0005515	protein-binding
ENSCHIG00000010864	GO:0005515	protein-binding
ENSCHIG00000023662	GO:0005515	protein-binding
ENSCHIG00000023662	GO:0060513	prostatic-bud-formation
ENSCHIG00000010864	GO:0060736	prostate-gland-growth
ENSCHIG00000023662	GO:0030850	prostate-gland-development
ENSCHIG00000010864	GO:0038161	prolactin-signaling-pathway
ENSCHIG00000010864	GO:0004925	prolactin-receptor-activity
ENSCHIG00000026354	GO:0044238	primary-metabolic-process
ENSCHIG00000022370	GO:0090721	primary-adaptive-immune-response-involving-T-cells-and-B-cells
ENSCHIG00000017191	GO:0008556	potassium-transporting-ATPase-activity
ENSCHIG00000017191	GO:0006813	potassium-ion-transport
ENSCHIG00000017191	GO:0071805	potassium-ion-transmembrane-transport
ENSCHIG00000017191	GO:1990573	potassium-ion-import-across-plasma-membrane
ENSCHIG00000017191	GO:0014069	postsynaptic-density
ENSCHIG00000026354	GO:0009791	post-embryonic-development
ENSCHIG00000023662	GO:0036342	post-anal-tail-morphogenesis
ENSCHIG00000026354	GO:0045944	positive-regulation-of-transcription-by-RNA-polymerase-II
ENSCHIG00000023662	GO:0045944	positive-regulation-of-transcription-by-RNA-polymerase-II
ENSCHIG00000023662	GO:0045893	positive-regulation-of-transcription,-DNA-templated
ENSCHIG00000017191	GO:0045989	positive-regulation-of-striated-muscle-contraction
ENSCHIG00000023662	GO:1904674	positive-regulation-of-somatic-stem-cell-population-maintenance
ENSCHIG00000013331	GO:1900122	positive-regulation-of-receptor-binding
ENSCHIG00000015241	GO:0061098	positive-regulation-of-protein-tyrosine-kinase-activity
ENSCHIG00000024733	GO:0035307	positive-regulation-of-protein-dephosphorylation
ENSCHIG00000024733	GO:0032092	positive-regulation-of-protein-binding
ENSCHIG00000021491	GO:0050731	positive-regulation-of-peptidyl-tyrosine-phosphorylation
ENSCHIG00000021491	GO:0033138	positive-regulation-of-peptidyl-serine-phosphorylation
ENSCHIG00000023662	GO:0045669	positive-regulation-of-osteoblast-differentiation
ENSCHIG00000003491	GO:0060213	positive-regulation-of-nuclear-transcribed-mRNA-poly(A)-tail-shortening
ENSCHIG00000003491	GO:1900153	positive-regulation-of-nuclear-transcribed-mRNA-catabolic-process,-deadenylation-dependent-decay
ENSCHIG00000023662	GO:0045747	positive-regulation-of-Notch-signaling-pathway
ENSCHIG00000021491	GO:1900625	positive-regulation-of-monocyte-aggregation
ENSCHIG00000003491	GO:1905618	positive-regulation-of-miRNA-mediated-inhibition-of-translation
ENSCHIG00000023662	GO:0010838	positive-regulation-of-keratinocyte-proliferation
ENSCHIG00000021491	GO:0034116	positive-regulation-of-heterotypic-cell-cell-adhesion
ENSCHIG00000017191	GO:0045823	positive-regulation-of-heart-contraction
ENSCHIG00000025778	GO:0043547	positive-regulation-of-GTPase-activity
ENSCHIG00000009339	GO:0010971	positive-regulation-of-G2/M-transition-of-mitotic-cell-cycle
ENSCHIG00000023662	GO:2000271	positive-regulation-of-fibroblast-apoptotic-process
ENSCHIG00000021491	GO:0070374	positive-regulation-of-ERK1-and-ERK2-cascade
ENSCHIG00000024733	GO:0007204	positive-regulation-of-cytosolic-calcium-ion-concentration
ENSCHIG00000010864	GO:0120162	positive-regulation-of-cold-induced-thermogenesis
ENSCHIG00000009339	GO:0008284	positive-regulation-of-cell-proliferation
ENSCHIG00000024733	GO:0070886	positive-regulation-of-calcineurin-NFAT-signaling-cascade
ENSCHIG00000023662	GO:2001235	positive-regulation-of-apoptotic-signaling-pathway
ENSCHIG00000023662	GO:0030859	polarized-epithelial-cell-differentiation
ENSCHIG00000021491	GO:0005886	plasma-membrane
ENSCHIG00000017191	GO:0005886	plasma-membrane
ENSCHIG00000013331	GO:0005886	plasma-membrane
ENSCHIG00000026053	GO:0005886	plasma-membrane
ENSCHIG00000024733	GO:0005886	plasma-membrane
ENSCHIG00000013331	GO:0008081	phosphoric-diester-hydrolase-activity
ENSCHIG00000013331	GO:0004435	phosphatidylinositol-phospholipase-C-activity
ENSCHIG00000018999	GO:0010314	phosphatidylinositol-5-phosphate-binding
ENSCHIG00000019515	GO:0070273	phosphatidylinositol-4-phosphate-binding
ENSCHIG00000018999	GO:0070273	phosphatidylinositol-4-phosphate-binding
ENSCHIG00000018999	GO:0005546	phosphatidylinositol-4,5-bisphosphate-binding
ENSCHIG00000018999	GO:0032266	phosphatidylinositol-3-phosphate-binding
ENSCHIG00000018999	GO:0080025	phosphatidylinositol-3,5-bisphosphate-binding
ENSCHIG00000018999	GO:0043325	phosphatidylinositol-3,4-bisphosphate-binding
ENSCHIG00000018999	GO:0070300	phosphatidic-acid-binding
ENSCHIG00000017191	GO:0016791	phosphatase-activity
ENSCHIG00000015241	GO:0018108	peptidyl-tyrosine-phosphorylation
ENSCHIG00000010864	GO:0017046	peptide-hormone-binding
ENSCHIG00000023662	GO:0007389	pattern-specification-process
ENSCHIG00000023662	GO:0002039	p53-binding
ENSCHIG00000017191	GO:0031090	organelle-membrane
ENSCHIG00000024733	GO:0031090	organelle-membrane
ENSCHIG00000022095	GO:0008250	oligosaccharyltransferase-complex
ENSCHIG00000023662	GO:0042475	odontogenesis-of-dentin-containing-tooth
ENSCHIG00000009339	GO:0016581	NuRD-complex
ENSCHIG00000009339	GO:0005634	nucleus
ENSCHIG00000014205	GO:0005634	nucleus
ENSCHIG00000026354	GO:0005634	nucleus
ENSCHIG00000023662	GO:0005634	nucleus
ENSCHIG00000009339	GO:0005654	nucleoplasm
ENSCHIG00000022370	GO:0005654	nucleoplasm
ENSCHIG00000014205	GO:0005654	nucleoplasm
ENSCHIG00000026354	GO:0005654	nucleoplasm
ENSCHIG00000023662	GO:0005654	nucleoplasm
ENSCHIG00000014205	GO:0005730	nucleolus
ENSCHIG00000009716	GO:0005730	nucleolus
ENSCHIG00000003491	GO:0003676	nucleic-acid-binding
ENSCHIG00000009716	GO:0003676	nucleic-acid-binding
ENSCHIG00000026354	GO:0006807	nitrogen-compound-metabolic-process
ENSCHIG00000026053	GO:0016322	neuron-remodeling
ENSCHIG00000015241	GO:0043005	neuron-projection
ENSCHIG00000023662	GO:0051402	neuron-apoptotic-process
ENSCHIG00000023662	GO:0000122	negative-regulation-of-transcription-by-RNA-polymerase-II
ENSCHIG00000009339	GO:0045892	negative-regulation-of-transcription,-DNA-templated
ENSCHIG00000023721	GO:0045892	negative-regulation-of-transcription,-DNA-templated
ENSCHIG00000023662	GO:0045892	negative-regulation-of-transcription,-DNA-templated
ENSCHIG00000021668	GO:0010977	negative-regulation-of-neuron-projection-development
ENSCHIG00000023662	GO:2000381	negative-regulation-of-mesoderm-development
ENSCHIG00000026354	GO:0043409	negative-regulation-of-MAPK-cascade
ENSCHIG00000023662	GO:0045617	negative-regulation-of-keratinocyte-differentiation
ENSCHIG00000021491	GO:1902166	negative-regulation-of-intrinsic-apoptotic-signaling-pathway-in-response-to-DNA-damage-by-p53-class-mediator
ENSCHIG00000023662	GO:0033147	negative-regulation-of-intracellular-estrogen-receptor-signaling-pathway
ENSCHIG00000026354	GO:0050728	negative-regulation-of-inflammatory-response
ENSCHIG00000026354	GO:0043124	negative-regulation-of-I-kappaB-kinase/NF-kappaB-signaling
ENSCHIG00000017191	GO:0045822	negative-regulation-of-heart-contraction
ENSCHIG00000017191	GO:0031947	negative-regulation-of-glucocorticoid-biosynthetic-process
ENSCHIG00000021668	GO:0010951	negative-regulation-of-endopeptidase-activity
ENSCHIG00000021491	GO:0043518	negative-regulation-of-DNA-damage-response,-signal-transduction-by-p53-class-mediator
ENSCHIG00000021491	GO:0043154	negative-regulation-of-cysteine-type-endopeptidase-activity-involved-in-apoptotic-process
ENSCHIG00000013331	GO:0120163	negative-regulation-of-cold-induced-thermogenesis
ENSCHIG00000021668	GO:0010812	negative-regulation-of-cell-substrate-adhesion
ENSCHIG00000026053	GO:0007162	negative-regulation-of-cell-adhesion
ENSCHIG00000018999	GO:1904878	negative-regulation-of-calcium-ion-transmembrane-transport-via-high-voltage-gated-calcium-channel
ENSCHIG00000021491	GO:0043066	negative-regulation-of-apoptotic-process
ENSCHIG00000010864	GO:0043066	negative-regulation-of-apoptotic-process
ENSCHIG00000026354	GO:0002674	negative-regulation-of-acute-inflammatory-response
ENSCHIG00000018749	GO:0000210	NAD+-diphosphatase-activity
ENSCHIG00000023662	GO:0010259	multicellular-organism-aging
ENSCHIG00000023662	GO:0001738	morphogenesis-of-a-polarized-epithelium
ENSCHIG00000021491	GO:0070487	monocyte-aggregation
ENSCHIG00000014205	GO:0044666	MLL3/4-complex
ENSCHIG00000014205	GO:0071339	MLL1-complex
ENSCHIG00000003491	GO:0035278	miRNA-mediated-inhibition-of-translation
ENSCHIG00000021491	GO:0005902	microvillus
ENSCHIG00000014205	GO:0035064	methylated-histone-binding
ENSCHIG00000021668	GO:0008191	metalloendopeptidase-inhibitor-activity
ENSCHIG00000017191	GO:0046872	metal-ion-binding
ENSCHIG00000016336	GO:0046872	metal-ion-binding
ENSCHIG00000026354	GO:0046872	metal-ion-binding
ENSCHIG00000010864	GO:0046872	metal-ion-binding
ENSCHIG00000017191	GO:0086009	membrane-repolarization
ENSCHIG00000024733	GO:0033619	membrane-protein-proteolysis
ENSCHIG00000021491	GO:0016020	membrane
ENSCHIG00000017191	GO:0016020	membrane
ENSCHIG00000016336	GO:0016020	membrane
ENSCHIG00000018749	GO:0016020	membrane
ENSCHIG00000022095	GO:0016020	membrane
ENSCHIG00000025354	GO:0016020	membrane
ENSCHIG00000025354	GO:0016020	membrane
ENSCHIG00000014355	GO:0016020	membrane
ENSCHIG00000024733	GO:0016020	membrane
ENSCHIG00000015241	GO:0016020	membrane
ENSCHIG00000010864	GO:0016020	membrane
ENSCHIG00000015241	GO:0035855	megakaryocyte-development
ENSCHIG00000023662	GO:0097371	MDM2/MDM4-family-protein-binding
ENSCHIG00000010679	GO:0060135	maternal-process-involved-in-female-pregnancy
ENSCHIG00000010864	GO:0061180	mammary-gland-epithelium-development
ENSCHIG00000010864	GO:0060644	mammary-gland-epithelial-cell-differentiation
ENSCHIG00000010864	GO:0060749	mammary-gland-alveolus-development
ENSCHIG00000022095	GO:0015693	magnesium-ion-transport
ENSCHIG00000022095	GO:0015095	magnesium-ion-transmembrane-transporter-activity
ENSCHIG00000022095	GO:1903830	magnesium-ion-transmembrane-transport
ENSCHIG00000021491	GO:0035692	macrophage-migration-inhibitory-factor-receptor-complex
ENSCHIG00000010679	GO:0016829	lyase-activity
ENSCHIG00000013331	GO:0006629	lipid-metabolic-process
ENSCHIG00000013331	GO:0016042	lipid-catabolic-process
ENSCHIG00000019515	GO:0008289	lipid-binding
ENSCHIG00000017191	GO:0016328	lateral-plasma-membrane
ENSCHIG00000015241	GO:0072673	lamellipodium-morphogenesis
ENSCHIG00000021491	GO:0031258	lamellipodium-membrane
ENSCHIG00000015241	GO:0030027	lamellipodium
ENSCHIG00000010864	GO:0007595	lactation
ENSCHIG00000023662	GO:0030216	keratinocyte-differentiation
ENSCHIG00000010864	GO:0007259	JAK-STAT-cascade
ENSCHIG00000017191	GO:0006811	ion-transport
ENSCHIG00000023662	GO:0042771	intrinsic-apoptotic-signaling-pathway-in-response-to-DNA-damage-by-p53-class-mediator
ENSCHIG00000013331	GO:0035556	intracellular-signal-transduction
ENSCHIG00000009339	GO:0043231	intracellular-membrane-bounded-organelle
ENSCHIG00000016336	GO:0043231	intracellular-membrane-bounded-organelle
ENSCHIG00000026053	GO:0043231	intracellular-membrane-bounded-organelle
ENSCHIG00000024733	GO:0043231	intracellular-membrane-bounded-organelle
ENSCHIG00000018999	GO:0045111	intermediate-filament-cytoskeleton
ENSCHIG00000021491	GO:0016021	integral-component-of-membrane
ENSCHIG00000017191	GO:0016021	integral-component-of-membrane
ENSCHIG00000016336	GO:0016021	integral-component-of-membrane
ENSCHIG00000018749	GO:0016021	integral-component-of-membrane
ENSCHIG00000022095	GO:0016021	integral-component-of-membrane
ENSCHIG00000025354	GO:0016021	integral-component-of-membrane
ENSCHIG00000025354	GO:0016021	integral-component-of-membrane
ENSCHIG00000014355	GO:0016021	integral-component-of-membrane
ENSCHIG00000024733	GO:0016021	integral-component-of-membrane
ENSCHIG00000010864	GO:0016021	integral-component-of-membrane
ENSCHIG00000024733	GO:0071556	integral-component-of-lumenal-side-of-endoplasmic-reticulum-membrane
ENSCHIG00000024733	GO:0071458	integral-component-of-cytoplasmic-side-of-endoplasmic-reticulum-membrane
ENSCHIG00000013331	GO:0070679	inositol-1,4,5-trisphosphate-binding
ENSCHIG00000023721	GO:0042802	identical-protein-binding
ENSCHIG00000019515	GO:0042802	identical-protein-binding
ENSCHIG00000023662	GO:0042802	identical-protein-binding
ENSCHIG00000013331	GO:0016787	hydrolase-activity
ENSCHIG00000021491	GO:0005540	hyaluronic-acid-binding
ENSCHIG00000021491	GO:0030214	hyaluronan-catabolic-process
ENSCHIG00000010679	GO:0050667	homocysteine-metabolic-process
ENSCHIG00000014205	GO:0035097	histone-methyltransferase-complex
ENSCHIG00000026354	GO:0046974	histone-methyltransferase-activity-(H3-K9-specific)
ENSCHIG00000014205	GO:0042800	histone-methyltransferase-activity-(H3-K4-specific)
ENSCHIG00000026354	GO:0042800	histone-methyltransferase-activity-(H3-K4-specific)
ENSCHIG00000026354	GO:0046975	histone-methyltransferase-activity-(H3-K36-specific)
ENSCHIG00000026354	GO:0018024	histone-lysine-N-methyltransferase-activity
ENSCHIG00000026354	GO:0034968	histone-lysine-methylation
ENSCHIG00000026354	GO:0051567	histone-H3-K9-methylation
ENSCHIG00000014205	GO:0051568	histone-H3-K4-methylation
ENSCHIG00000026354	GO:0051568	histone-H3-K4-methylation
ENSCHIG00000026354	GO:0097676	histone-H3-K36-dimethylation
ENSCHIG00000023662	GO:0031069	hair-follicle-morphogenesis
ENSCHIG00000023662	GO:0001942	hair-follicle-development
ENSCHIG00000026053	GO:0005525	GTP-binding
ENSCHIG00000026053	GO:0003924	GTPase-activity
ENSCHIG00000025778	GO:0005096	GTPase-activator-activity
ENSCHIG00000024733	GO:0030660	Golgi-associated-vesicle-membrane
ENSCHIG00000021491	GO:0005794	Golgi-apparatus
ENSCHIG00000016336	GO:0005794	Golgi-apparatus
ENSCHIG00000019515	GO:0005794	Golgi-apparatus
ENSCHIG00000026354	GO:0005794	Golgi-apparatus
ENSCHIG00000003491	GO:0031047	gene-silencing-by-RNA
ENSCHIG00000013331	GO:0007214	gamma-aminobutyric-acid-signaling-pathway
ENSCHIG00000013331	GO:0050811	GABA-receptor-binding
ENSCHIG00000026354	GO:0030317	flagellated-sperm-motility
ENSCHIG00000015241	GO:0032433	filopodium-tip
ENSCHIG00000015241	GO:0030175	filopodium
ENSCHIG00000023662	GO:0048807	female-genitalia-morphogenesis
ENSCHIG00000021668	GO:0005615	extracellular-space
ENSCHIG00000021668	GO:0005576	extracellular-region
ENSCHIG00000017191	GO:0010248	establishment-or-maintenance-of-transmembrane-electrochemical-gradient
ENSCHIG00000023662	GO:0061436	establishment-of-skin-barrier
ENSCHIG00000023662	GO:0001736	establishment-of-planar-polarity
ENSCHIG00000023662	GO:0030855	epithelial-cell-differentiation
ENSCHIG00000023662	GO:0002064	epithelial-cell-development
ENSCHIG00000023662	GO:0008544	epidermis-development
ENSCHIG00000023662	GO:0010481	epidermal-cell-division
ENSCHIG00000023662	GO:0009913	epidermal-cell-differentiation
ENSCHIG00000025354	GO:0010008	endosome-membrane
ENSCHIG00000025354	GO:0010008	endosome-membrane
ENSCHIG00000025354	GO:0005768	endosome
ENSCHIG00000025354	GO:0005768	endosome
ENSCHIG00000022095	GO:0005789	endoplasmic-reticulum-membrane
ENSCHIG00000024733	GO:0033116	endoplasmic-reticulum-Golgi-intermediate-compartment-membrane
ENSCHIG00000012751	GO:0005783	endoplasmic-reticulum
ENSCHIG00000010679	GO:0001958	endochondral-ossification
ENSCHIG00000023662	GO:0030326	embryonic-limb-morphogenesis
ENSCHIG00000023662	GO:0035116	embryonic-hindlimb-morphogenesis
ENSCHIG00000023662	GO:0035115	embryonic-forelimb-morphogenesis
ENSCHIG00000023662	GO:0007499	ectoderm-and-mesoderm-interaction
ENSCHIG00000025354	GO:0031901	early-endosome-membrane
ENSCHIG00000025354	GO:0031901	early-endosome-membrane
ENSCHIG00000022370	GO:0003700	DNA-binding-transcription-factor-activity
ENSCHIG00000023721	GO:0003700	DNA-binding-transcription-factor-activity
ENSCHIG00000023662	GO:0003700	DNA-binding-transcription-factor-activity
ENSCHIG00000023662	GO:0001228	DNA-binding-transcription-activator-activity,-RNA-polymerase-II-specific
ENSCHIG00000022370	GO:0003677	DNA-binding
ENSCHIG00000023721	GO:0003677	DNA-binding
ENSCHIG00000026354	GO:0003677	DNA-binding
ENSCHIG00000023662	GO:0003677	DNA-binding
ENSCHIG00000023662	GO:0032502	developmental-process
ENSCHIG00000017191	GO:0016311	dephosphorylation
ENSCHIG00000015241	GO:0048813	dendrite-morphogenesis
ENSCHIG00000026354	GO:0046697	decidualization
ENSCHIG00000023662	GO:0003684	damaged-DNA-binding
ENSCHIG00000021491	GO:0005829	cytosol
ENSCHIG00000022370	GO:0005829	cytosol
ENSCHIG00000009716	GO:0005829	cytosol
ENSCHIG00000015241	GO:0005856	cytoskeleton
ENSCHIG00000025354	GO:0031410	cytoplasmic-vesicle
ENSCHIG00000025354	GO:0031410	cytoplasmic-vesicle
ENSCHIG00000009339	GO:0005737	cytoplasm
ENSCHIG00000018923	GO:0005737	cytoplasm
ENSCHIG00000010679	GO:0005737	cytoplasm
ENSCHIG00000023662	GO:0005737	cytoplasm
ENSCHIG00000021491	GO:0004896	cytokine-receptor-activity
ENSCHIG00000010864	GO:0004896	cytokine-receptor-activity
ENSCHIG00000021491	GO:0019221	cytokine-mediated-signaling-pathway
ENSCHIG00000021668	GO:0004869	cysteine-type-endopeptidase-inhibitor-activity
ENSCHIG00000010679	GO:0019343	cysteine-biosynthetic-process-via-cystathionine
ENSCHIG00000010679	GO:0006535	cysteine-biosynthetic-process-from-serine
ENSCHIG00000010679	GO:0019344	cysteine-biosynthetic-process
ENSCHIG00000010679	GO:0004122	cystathionine-beta-synthase-activity
ENSCHIG00000023662	GO:1904888	cranial-skeletal-system-development
ENSCHIG00000022095	GO:0050890	cognition
ENSCHIG00000023662	GO:0060197	cloacal-septation
ENSCHIG00000023662	GO:0006338	chromatin-remodeling
ENSCHIG00000026354	GO:0006325	chromatin-organization
ENSCHIG00000009339	GO:0003682	chromatin-binding
ENSCHIG00000026354	GO:0003682	chromatin-binding
ENSCHIG00000023662	GO:0003682	chromatin-binding
ENSCHIG00000023662	GO:0000785	chromatin
ENSCHIG00000017191	GO:0051087	chaperone-binding
ENSCHIG00000023721	GO:0021987	cerebral-cortex-development
ENSCHIG00000010679	GO:0021587	cerebellum-morphogenesis
ENSCHIG00000017191	GO:0006883	cellular-sodium-ion-homeostasis
ENSCHIG00000017191	GO:0071383	cellular-response-to-steroid-hormone-stimulus
ENSCHIG00000021491	GO:0044344	cellular-response-to-fibroblast-growth-factor-stimulus
ENSCHIG00000014205	GO:0006974	cellular-response-to-DNA-damage-stimulus
ENSCHIG00000017191	GO:0030007	cellular-potassium-ion-homeostasis
ENSCHIG00000026354	GO:0044260	cellular-macromolecule-metabolic-process
ENSCHIG00000010679	GO:0008652	cellular-amino-acid-biosynthetic-process
ENSCHIG00000021491	GO:0009986	cell-surface
ENSCHIG00000010864	GO:0009986	cell-surface
ENSCHIG00000023662	GO:0008283	cell-proliferation
ENSCHIG00000021491	GO:0042995	cell-projection
ENSCHIG00000015241	GO:0042995	cell-projection
ENSCHIG00000021491	GO:0016477	cell-migration
ENSCHIG00000015241	GO:0031252	cell-leading-edge
ENSCHIG00000025354	GO:0030054	cell-junction
ENSCHIG00000025354	GO:0030054	cell-junction
ENSCHIG00000015241	GO:0030054	cell-junction
ENSCHIG00000023662	GO:0030154	cell-differentiation
ENSCHIG00000023662	GO:0007569	cell-aging
ENSCHIG00000021491	GO:0007155	cell-adhesion
ENSCHIG00000023721	GO:0021757	caudate-nucleus-development
ENSCHIG00000018749	GO:0003824	catalytic-activity
ENSCHIG00000010679	GO:0060351	cartilage-development-involved-in-endochondral-bone-morphogenesis
ENSCHIG00000021491	GO:0051216	cartilage-development
ENSCHIG00000021668	GO:0005509	calcium-ion-binding
ENSCHIG00000018999	GO:0034704	calcium-channel-complex
ENSCHIG00000010679	GO:0001974	blood-vessel-remodeling
ENSCHIG00000017191	GO:0016323	basolateral-plasma-membrane
ENSCHIG00000017301	GO:0016199	axon-midline-choice-point-recognition
ENSCHIG00000017301	GO:0008046	axon-guidance-receptor-activity
ENSCHIG00000017301	GO:0007411	axon-guidance
ENSCHIG00000017191	GO:0005524	ATP-binding
ENSCHIG00000024733	GO:0004190	aspartic-type-endopeptidase-activity
ENSCHIG00000024733	GO:0042500	aspartic-endopeptidase-activity,-intramembrane-cleaving
ENSCHIG00000023662	GO:0006915	apoptotic-process
ENSCHIG00000021491	GO:0016324	apical-plasma-membrane
ENSCHIG00000017191	GO:0016324	apical-plasma-membrane
ENSCHIG00000023662	GO:0009887	animal-organ-morphogenesis
ENSCHIG00000023662	GO:0048646	anatomical-structure-formation-involved-in-morphogenesis
ENSCHIG00000026053	GO:0005912	adherens-junction
ENSCHIG00000010864	GO:0007171	activation-of-transmembrane-receptor-protein-tyrosine-kinase-activity
ENSCHIG00000010864	GO:0042976	activation-of-Janus-kinase-activity
ENSCHIG00000015241	GO:0008154	actin-polymerization-or-depolymerization
ENSCHIG00000026053	GO:0007015	actin-filament-organization
ENSCHIG00000026053	GO:0015629	actin-cytoskeleton
