# Supplementary material for: In vitro transdifferentiated signatures of goat preadipocytes into mammary epithelial cells revealed by DNA methylation and transcriptome profiling
Source: J Biol Chem. 2022 Oct 17;298(12):102604. doi: 10.1016/j.jbc.2022.102604 (PMC9668736; doi:10.1016/j.jbc.2022.102604)
Supplement: Table S13 [file mmc13.xls]

## Sheet: Sheet1
Table S13. GO annotation of overlapping genes of DMGs and DEGs
Gene ID	GO Term	Description
ENSCHIG00000009432	GO:0005515	protein-binding
ENSCHIG00000009432	GO:0046982	protein-heterodimerization-activity
ENSCHIG00000009432	GO:0097237	cellular-response-to-toxic-substance
ENSCHIG00000022927	GO:0005829	cytosol
ENSCHIG00000022927	GO:0006629	lipid-metabolic-process
ENSCHIG00000022927	GO:0006631	fatty-acid-metabolic-process
ENSCHIG00000022927	GO:0008289	lipid-binding
ENSCHIG00000022927	GO:0016787	hydrolase-activity
ENSCHIG00000022927	GO:0016790	thiolester-hydrolase-activity
ENSCHIG00000022927	GO:0052689	carboxylic-ester-hydrolase-activity
ENSCHIG00000020632	GO:0004888	transmembrane-signaling-receptor-activity
ENSCHIG00000020632	GO:0004930	G-protein-coupled-receptor-activity
ENSCHIG00000020632	GO:0005886	plasma-membrane
ENSCHIG00000020632	GO:0007166	cell-surface-receptor-signaling-pathway
ENSCHIG00000020632	GO:0007186	G-protein-coupled-receptor-signaling-pathway
ENSCHIG00000020632	GO:0016020	membrane
ENSCHIG00000020632	GO:0016021	integral-component-of-membrane
ENSCHIG00000021672	GO:1900383	regulation-of-synaptic-plasticity-by-receptor-localization-to-synapse
ENSCHIG00000006946	GO:0005654	nucleoplasm
ENSCHIG00000006946	GO:0005737	cytoplasm
ENSCHIG00000006946	GO:0005829	cytosol
ENSCHIG00000007318	GO:0000166	nucleotide-binding
ENSCHIG00000007318	GO:0004672	protein-kinase-activity
ENSCHIG00000007318	GO:0004674	protein-serine/threonine-kinase-activity
ENSCHIG00000007318	GO:0004683	calmodulin-dependent-protein-kinase-activity
ENSCHIG00000007318	GO:0005524	ATP-binding
ENSCHIG00000007318	GO:0005634	nucleus
ENSCHIG00000007318	GO:0005737	cytoplasm
ENSCHIG00000007318	GO:0006468	protein-phosphorylation
ENSCHIG00000007318	GO:0010976	positive-regulation-of-neuron-projection-development
ENSCHIG00000007318	GO:0032793	positive-regulation-of-CREB-transcription-factor-activity
ENSCHIG00000007318	GO:0043065	positive-regulation-of-apoptotic-process
ENSCHIG00000007318	GO:0043066	negative-regulation-of-apoptotic-process
ENSCHIG00000007318	GO:0050766	positive-regulation-of-phagocytosis
ENSCHIG00000007318	GO:0050773	regulation-of-dendrite-development
ENSCHIG00000007318	GO:0060267	positive-regulation-of-respiratory-burst
ENSCHIG00000007318	GO:0071622	regulation-of-granulocyte-chemotaxis
ENSCHIG00000007318	GO:0090023	positive-regulation-of-neutrophil-chemotaxis
ENSCHIG00000014695	GO:0001771	immunological-synapse-formation
ENSCHIG00000014695	GO:0005085	guanyl-nucleotide-exchange-factor-activity
ENSCHIG00000014695	GO:0005737	cytoplasm
ENSCHIG00000014695	GO:0007264	small-GTPase-mediated-signal-transduction
ENSCHIG00000014695	GO:0031252	cell-leading-edge
ENSCHIG00000014695	GO:0031256	leading-edge-membrane
ENSCHIG00000014695	GO:0036336	dendritic-cell-migration
ENSCHIG00000014695	GO:0043547	positive-regulation-of-GTPase-activity
ENSCHIG00000014695	GO:0061485	memory-T-cell-proliferation
ENSCHIG00000014695	GO:0070233	negative-regulation-of-T-cell-apoptotic-process
ENSCHIG00000014695	GO:1903905	positive-regulation-of-establishment-of-T-cell-polarity
ENSCHIG00000014695	GO:1990869	cellular-response-to-chemokine
ENSCHIG00000014695	GO:2000406	positive-regulation-of-T-cell-migration
ENSCHIG00000014138	GO:0001917	photoreceptor-inner-segment
ENSCHIG00000014138	GO:0005737	cytoplasm
ENSCHIG00000014138	GO:0005856	cytoskeleton
ENSCHIG00000014138	GO:0005886	plasma-membrane
ENSCHIG00000014138	GO:0005912	adherens-junction
ENSCHIG00000014138	GO:0008092	cytoskeletal-protein-binding
ENSCHIG00000014138	GO:0016020	membrane
ENSCHIG00000023469	GO:0005515	protein-binding
ENSCHIG00000023469	GO:0005634	nucleus
ENSCHIG00000023469	GO:0005635	nuclear-envelope
ENSCHIG00000023469	GO:0005654	nucleoplasm
ENSCHIG00000023469	GO:0005737	cytoplasm
ENSCHIG00000023469	GO:0005829	cytosol
ENSCHIG00000023469	GO:0007253	cytoplasmic-sequestering-of-NF-kappaB
ENSCHIG00000023469	GO:0008219	cell-death
ENSCHIG00000023469	GO:0010942	positive-regulation-of-cell-death
ENSCHIG00000023469	GO:0019901	protein-kinase-binding
ENSCHIG00000023469	GO:0019904	protein-domain-specific-binding
ENSCHIG00000023469	GO:0030155	regulation-of-cell-adhesion
ENSCHIG00000023469	GO:0031072	heat-shock-protein-binding
ENSCHIG00000023469	GO:0031334	positive-regulation-of-protein-complex-assembly
ENSCHIG00000023469	GO:0031625	ubiquitin-protein-ligase-binding
ENSCHIG00000023469	GO:0034098	VCP-NPL4-UFD1-AAA-ATPase-complex
ENSCHIG00000023469	GO:0042176	regulation-of-protein-catabolic-process
ENSCHIG00000023469	GO:0043130	ubiquitin-binding
ENSCHIG00000023469	GO:0045740	positive-regulation-of-DNA-replication
ENSCHIG00000023469	GO:0048471	perinuclear-region-of-cytoplasm
ENSCHIG00000023469	GO:0051059	NF-kappaB-binding
ENSCHIG00000023469	GO:1902043	positive-regulation-of-extrinsic-apoptotic-signaling-pathway-via-death-domain-receptors
ENSCHIG00000023469	GO:1903364	positive-regulation-of-cellular-protein-catabolic-process
ENSCHIG00000019897	GO:0004905	type-I-interferon-receptor-activity
ENSCHIG00000019897	GO:0005515	protein-binding
ENSCHIG00000019897	GO:0005887	integral-component-of-plasma-membrane
ENSCHIG00000019897	GO:0016020	membrane
ENSCHIG00000019897	GO:0016021	integral-component-of-membrane
ENSCHIG00000019897	GO:0019901	protein-kinase-binding
ENSCHIG00000019897	GO:0035455	response-to-interferon-alpha
ENSCHIG00000019897	GO:0035456	response-to-interferon-beta
ENSCHIG00000019897	GO:0051607	defense-response-to-virus
ENSCHIG00000019897	GO:0060337	type-I-interferon-signaling-pathway
ENSCHIG00000026213	GO:0005509	calcium-ion-binding
ENSCHIG00000026213	GO:0005737	cytoplasm
ENSCHIG00000026213	GO:0005886	plasma-membrane
ENSCHIG00000026213	GO:0008076	voltage-gated-potassium-channel-complex
ENSCHIG00000026213	GO:0015459	potassium-channel-regulator-activity
ENSCHIG00000026213	GO:1901379	regulation-of-potassium-ion-transmembrane-transport
ENSCHIG00000006619	GO:0000122	negative-regulation-of-transcription-by-RNA-polymerase-II
ENSCHIG00000006619	GO:0000978	RNA-polymerase-II-proximal-promoter-sequence-specific-DNA-binding
ENSCHIG00000006619	GO:0000981	DNA-binding-transcription-factor-activity,-RNA-polymerase-II-specific
ENSCHIG00000006619	GO:0001228	DNA-binding-transcription-activator-activity,-RNA-polymerase-II-specific
ENSCHIG00000006619	GO:0005634	nucleus
ENSCHIG00000006619	GO:0005654	nucleoplasm
ENSCHIG00000006619	GO:0005829	cytosol
ENSCHIG00000006619	GO:0042593	glucose-homeostasis
ENSCHIG00000006619	GO:0045604	regulation-of-epidermal-cell-differentiation
ENSCHIG00000006619	GO:0045944	positive-regulation-of-transcription-by-RNA-polymerase-II
ENSCHIG00000006619	GO:0061179	negative-regulation-of-insulin-secretion-involved-in-cellular-response-to-glucose-stimulus
ENSCHIG00000006619	GO:1904178	negative-regulation-of-adipose-tissue-development
ENSCHIG00000014349	GO:0004896	cytokine-receptor-activity
ENSCHIG00000014349	GO:0004897	ciliary-neurotrophic-factor-receptor-activity
ENSCHIG00000014349	GO:0004923	leukemia-inhibitory-factor-receptor-activity
ENSCHIG00000014349	GO:0004924	oncostatin-M-receptor-activity
ENSCHIG00000014349	GO:0005127	ciliary-neurotrophic-factor-receptor-binding
ENSCHIG00000014349	GO:0005515	protein-binding
ENSCHIG00000014349	GO:0008284	positive-regulation-of-cell-proliferation
ENSCHIG00000014349	GO:0016020	membrane
ENSCHIG00000014349	GO:0016021	integral-component-of-membrane
ENSCHIG00000014349	GO:0019221	cytokine-mediated-signaling-pathway
ENSCHIG00000014349	GO:0019838	growth-factor-binding
ENSCHIG00000014349	GO:0034097	response-to-cytokine
ENSCHIG00000014349	GO:0038165	oncostatin-M-mediated-signaling-pathway
ENSCHIG00000014349	GO:0043235	receptor-complex
ENSCHIG00000014349	GO:0048861	leukemia-inhibitory-factor-signaling-pathway
ENSCHIG00000014349	GO:0070120	ciliary-neurotrophic-factor-mediated-signaling-pathway
ENSCHIG00000020926	GO:0003924	GTPase-activity
ENSCHIG00000020926	GO:0005525	GTP-binding
ENSCHIG00000020926	GO:0071345	cellular-response-to-cytokine-stimulus
ENSCHIG00000017099	GO:0001764	neuron-migration
ENSCHIG00000017099	GO:0005515	protein-binding
ENSCHIG00000017099	GO:0005794	Golgi-apparatus
ENSCHIG00000017099	GO:0005886	plasma-membrane
ENSCHIG00000017099	GO:0009399	nitrogen-fixation
ENSCHIG00000017099	GO:0016020	membrane
ENSCHIG00000017099	GO:0016163	nitrogenase-activity
ENSCHIG00000017099	GO:0021799	cerebral-cortex-radially-oriented-cell-migration
ENSCHIG00000017099	GO:0031225	anchored-component-of-membrane
ENSCHIG00000017099	GO:0046658	anchored-component-of-plasma-membrane
ENSCHIG00000017099	GO:0098982	GABA-ergic-synapse
ENSCHIG00000017099	GO:0099179	regulation-of-synaptic-membrane-adhesion
ENSCHIG00000017099	GO:1905606	regulation-of-presynapse-assembly
ENSCHIG00000013957	GO:0004656	procollagen-proline-4-dioxygenase-activity
ENSCHIG00000013957	GO:0005506	iron-ion-binding
ENSCHIG00000013957	GO:0005515	protein-binding
ENSCHIG00000013957	GO:0005739	mitochondrion
ENSCHIG00000013957	GO:0005783	endoplasmic-reticulum
ENSCHIG00000013957	GO:0005788	endoplasmic-reticulum-lumen
ENSCHIG00000013957	GO:0016491	oxidoreductase-activity
ENSCHIG00000013957	GO:0016705	oxidoreductase-activity,-acting-on-paired-donors,-with-incorporation-or-reduction-of-molecular-oxygen
ENSCHIG00000013957	GO:0019511	peptidyl-proline-hydroxylation
ENSCHIG00000013957	GO:0031418	L-ascorbic-acid-binding
ENSCHIG00000013957	GO:0042802	identical-protein-binding
ENSCHIG00000013957	GO:0043231	intracellular-membrane-bounded-organelle
ENSCHIG00000013957	GO:0046872	metal-ion-binding
ENSCHIG00000013957	GO:0051213	dioxygenase-activity
ENSCHIG00000021717	GO:0016020	membrane
ENSCHIG00000021717	GO:0016021	integral-component-of-membrane
ENSCHIG00000013331	GO:0004435	phosphatidylinositol-phospholipase-C-activity
ENSCHIG00000013331	GO:0005886	plasma-membrane
ENSCHIG00000013331	GO:0006629	lipid-metabolic-process
ENSCHIG00000013331	GO:0007165	signal-transduction
ENSCHIG00000013331	GO:0007214	gamma-aminobutyric-acid-signaling-pathway
ENSCHIG00000013331	GO:0008081	phosphoric-diester-hydrolase-activity
ENSCHIG00000013331	GO:0016042	lipid-catabolic-process
ENSCHIG00000013331	GO:0016787	hydrolase-activity
ENSCHIG00000013331	GO:0032228	regulation-of-synaptic-transmission,-GABAergic
ENSCHIG00000013331	GO:0033135	regulation-of-peptidyl-serine-phosphorylation
ENSCHIG00000013331	GO:0035556	intracellular-signal-transduction
ENSCHIG00000013331	GO:0050811	GABA-receptor-binding
ENSCHIG00000013331	GO:0070679	inositol-1,4,5-trisphosphate-binding
ENSCHIG00000013331	GO:0120163	negative-regulation-of-cold-induced-thermogenesis
ENSCHIG00000013331	GO:1900122	positive-regulation-of-receptor-binding
ENSCHIG00000009144	GO:0002357	defense-response-to-tumor-cell
ENSCHIG00000009144	GO:0003676	nucleic-acid-binding
ENSCHIG00000009144	GO:0003723	RNA-binding
ENSCHIG00000009144	GO:0005737	cytoplasm
ENSCHIG00000009144	GO:0008143	poly(A)-binding
ENSCHIG00000009144	GO:0008266	poly(U)-RNA-binding
ENSCHIG00000009144	GO:0010628	positive-regulation-of-gene-expression
ENSCHIG00000009144	GO:0010629	negative-regulation-of-gene-expression
ENSCHIG00000009144	GO:0035925	mRNA-3'-UTR-AU-rich-region-binding
ENSCHIG00000009144	GO:0090090	negative-regulation-of-canonical-Wnt-signaling-pathway
ENSCHIG00000009144	GO:1990904	ribonucleoprotein-complex
ENSCHIG00000026053	GO:0003924	GTPase-activity
ENSCHIG00000026053	GO:0005102	signaling-receptor-binding
ENSCHIG00000026053	GO:0005525	GTP-binding
ENSCHIG00000026053	GO:0005886	plasma-membrane
ENSCHIG00000026053	GO:0005912	adherens-junction
ENSCHIG00000026053	GO:0007015	actin-filament-organization
ENSCHIG00000026053	GO:0007162	negative-regulation-of-cell-adhesion
ENSCHIG00000026053	GO:0007264	small-GTPase-mediated-signal-transduction
ENSCHIG00000026053	GO:0015629	actin-cytoskeleton
ENSCHIG00000026053	GO:0016322	neuron-remodeling
ENSCHIG00000026053	GO:0043231	intracellular-membrane-bounded-organelle
ENSCHIG00000026053	GO:0110165	#N/A
ENSCHIG00000016479	GO:0000166	nucleotide-binding
ENSCHIG00000016479	GO:0000287	magnesium-ion-binding
ENSCHIG00000016479	GO:0004672	protein-kinase-activity
ENSCHIG00000016479	GO:0004674	protein-serine/threonine-kinase-activity
ENSCHIG00000016479	GO:0004711	ribosomal-protein-S6-kinase-activity
ENSCHIG00000016479	GO:0004712	protein-serine/threonine/tyrosine-kinase-activity
ENSCHIG00000016479	GO:0005524	ATP-binding
ENSCHIG00000016479	GO:0005634	nucleus
ENSCHIG00000016479	GO:0005654	nucleoplasm
ENSCHIG00000016479	GO:0005737	cytoplasm
ENSCHIG00000016479	GO:0006468	protein-phosphorylation
ENSCHIG00000016479	GO:0008285	negative-regulation-of-cell-proliferation
ENSCHIG00000016479	GO:0016301	kinase-activity
ENSCHIG00000016479	GO:0016310	phosphorylation
ENSCHIG00000016479	GO:0016740	transferase-activity
ENSCHIG00000016479	GO:0035556	intracellular-signal-transduction
ENSCHIG00000016479	GO:0043065	positive-regulation-of-apoptotic-process
ENSCHIG00000016479	GO:0045786	negative-regulation-of-cell-cycle
ENSCHIG00000016479	GO:0106310	#N/A
ENSCHIG00000016479	GO:0106311	#N/A
ENSCHIG00000014084	GO:0003714	transcription-corepressor-activity
ENSCHIG00000014084	GO:0005634	nucleus
ENSCHIG00000014084	GO:0005654	nucleoplasm
ENSCHIG00000014084	GO:0006351	transcription,-DNA-templated
ENSCHIG00000014084	GO:0006355	regulation-of-transcription,-DNA-templated
ENSCHIG00000014084	GO:0016363	nuclear-matrix
ENSCHIG00000014084	GO:0045892	negative-regulation-of-transcription,-DNA-templated
ENSCHIG00000014084	GO:0046872	metal-ion-binding
ENSCHIG00000014084	GO:0048523	negative-regulation-of-cellular-process
ENSCHIG00000014084	GO:0140297	#N/A
ENSCHIG00000025279	GO:0016020	membrane
ENSCHIG00000025279	GO:0016021	integral-component-of-membrane
ENSCHIG00000025279	GO:0022857	transmembrane-transporter-activity
ENSCHIG00000025279	GO:0055085	transmembrane-transport
ENSCHIG00000020744	GO:0005515	protein-binding
ENSCHIG00000020744	GO:0005576	extracellular-region
ENSCHIG00000020744	GO:0005604	basement-membrane
ENSCHIG00000020744	GO:0005614	interstitial-matrix
ENSCHIG00000020744	GO:0007155	cell-adhesion
ENSCHIG00000020744	GO:0007528	neuromuscular-junction-development
ENSCHIG00000020744	GO:0008284	positive-regulation-of-cell-proliferation
ENSCHIG00000020744	GO:0009611	response-to-wounding
ENSCHIG00000020744	GO:0010628	positive-regulation-of-gene-expression
ENSCHIG00000020744	GO:0014012	peripheral-nervous-system-axon-regeneration
ENSCHIG00000020744	GO:0042127	regulation-of-cell-proliferation
ENSCHIG00000020744	GO:0045545	syndecan-binding
ENSCHIG00000020744	GO:0060739	mesenchymal-epithelial-cell-signaling-involved-in-prostate-gland-development
ENSCHIG00000020744	GO:0060740	prostate-gland-epithelium-morphogenesis
ENSCHIG00000020744	GO:0098966	perisynaptic-extracellular-matrix
ENSCHIG00000024631	GO:0001779	natural-killer-cell-differentiation
ENSCHIG00000024631	GO:0002362	CD4-positive,-CD25-positive,-alpha-beta-regulatory-T-cell-lineage-commitment
ENSCHIG00000024631	GO:0002364	NK-T-cell-lineage-commitment
ENSCHIG00000024631	GO:0003677	DNA-binding
ENSCHIG00000024631	GO:0005634	nucleus
ENSCHIG00000024631	GO:0010976	positive-regulation-of-neuron-projection-development
ENSCHIG00000024631	GO:0021895	cerebral-cortex-neuron-differentiation
ENSCHIG00000024631	GO:0030098	lymphocyte-differentiation
ENSCHIG00000024631	GO:0031490	chromatin-DNA-binding
ENSCHIG00000024631	GO:0032825	positive-regulation-of-natural-killer-cell-differentiation
ENSCHIG00000024631	GO:0043373	CD4-positive,-alpha-beta-T-cell-lineage-commitment
ENSCHIG00000024631	GO:0043375	CD8-positive,-alpha-beta-T-cell-lineage-commitment
ENSCHIG00000024631	GO:0048535	lymph-node-development
ENSCHIG00000024631	GO:0048541	Peyer's-patch-development
ENSCHIG00000024631	GO:1901537	positive-regulation-of-DNA-demethylation
ENSCHIG00000024631	GO:1902232	regulation-of-positive-thymic-T-cell-selection
ENSCHIG00000024631	GO:2000179	positive-regulation-of-neural-precursor-cell-proliferation
ENSCHIG00000012324	GO:0005737	cytoplasm
ENSCHIG00000012324	GO:0005794	Golgi-apparatus
ENSCHIG00000012324	GO:0009987	cellular-process
ENSCHIG00000012324	GO:0021987	cerebral-cortex-development
ENSCHIG00000012324	GO:0030008	TRAPP-complex
ENSCHIG00000012324	GO:0030182	neuron-differentiation
ENSCHIG00000012324	GO:0051092	positive-regulation-of-NF-kappaB-transcription-factor-activity
ENSCHIG00000012324	GO:0110165	#N/A
ENSCHIG00000006570	GO:0003980	UDP-glucose:glycoprotein-glucosyltransferase-activity
ENSCHIG00000006570	GO:0005783	endoplasmic-reticulum
ENSCHIG00000006570	GO:0005788	endoplasmic-reticulum-lumen
ENSCHIG00000006570	GO:0006486	protein-glycosylation
ENSCHIG00000006570	GO:0009987	cellular-process
ENSCHIG00000006570	GO:0016740	transferase-activity
ENSCHIG00000006570	GO:0032991	protein-containing-complex
ENSCHIG00000006570	GO:0071704	organic-substance-metabolic-process
ENSCHIG00000006570	GO:0097359	UDP-glucosylation
ENSCHIG00000024062	GO:0003677	DNA-binding
ENSCHIG00000024062	GO:0006355	regulation-of-transcription,-DNA-templated
ENSCHIG00000024062	GO:0046872	metal-ion-binding
