# Supplementary material for: In vitro transdifferentiated signatures of goat preadipocytes into mammary epithelial cells revealed by DNA methylation and transcriptome profiling
Source: J Biol Chem. 2022 Oct 17;298(12):102604. doi: 10.1016/j.jbc.2022.102604 (PMC9668736; doi:10.1016/j.jbc.2022.102604)
Supplement: Table S14 [file mmc14.xls]

## Sheet: Sheet1
Table S14. Proteome in the culture medium of 3D cultured GMECs
Protein_Description	Protein_Name
Citrate synthase	CS
Uncharacterized protein	A1BG
Dihydropyrimidinase-related protein 2	DPYSL2
Uncharacterized protein	ACTG1
Uncharacterized protein	LAMB1
Apolipoprotein H	APOH
Tubulin alpha chain	TUBA1A
HATPase_c domain-containing protein	HSP90AA1
ENTH domain-containing protein	SNAP91
Beta-1 metal-binding globulin	TF
Tubulin beta chain	TUBB2B
Alpha-2-HS-glycoprotein	AHSG
Uncharacterized protein	NID1
Vimentin	VIM
75 kDa gluce-regulated protein	HSPA9
Albumin	ALB
Uncharacterized protein	STXBP1
Tubulin alpha chain	TUBA1B
Fibulin-1	FBLN1
Creatine kinase	CKB
Uncharacterized protein
Uncharacterized protein	HSPA8
Elongation factor 1-alpha	EEF1A2
Uncharacterized protein	SLC38A4
2-phpho-D-glycerate hydro-lyase	ENO1
Uncharacterized protein	LAMC1
Uncharacterized protein	ITIH4
Histone H2A	H2AX
ATP synthase subunit beta	ATP5F1B
Uncharacterized protein	NCALD
Histone H2A	Histone H2A
2',3'-cyclic-nucleotide 3'-phphodiesterase	CNP
