# Supplementary material for: In vitro transdifferentiated signatures of goat preadipocytes into mammary epithelial cells revealed by DNA methylation and transcriptome profiling
Source: J Biol Chem. 2022 Oct 17;298(12):102604. doi: 10.1016/j.jbc.2022.102604 (PMC9668736; doi:10.1016/j.jbc.2022.102604)
Supplement: Table S15 [file mmc15.xls]

## Sheet: Sheet1
Table S15. Functional annotation of Proteome
Term	Input number
apical part of cell	1
ATP binding	1
ATP metabolic process	1
calcium mediated signaling	1
cell adhesion	2
cell cell junction	1
cell differentiation	1
cell matrix adhesion	1
cell surface	3
cellular response to starvation	1
cytoplasmic vesicle	1
cytoskeleton organization	1
endoplasmic reticulum	1
establishment of cell polarity	1
fatty acid binding	1
Golgi apparatus	1
laminin binding	1
mitochondrion	5
morphogenesis of a polarized epithelium	1
negative regulation of apoptotic process	1
negative regulation of cell growth	1
positive regulation of cell migration	2
positive regulation of cell motility	1
positive regulation of cell substrate adhesion	1
positive regulation of cellular protein catabolic process	1
positive regulation of gene expression	2
positive regulation of receptor mediated endocytosis	1
protein localization to bicellular tight junction	1
protein localization to plasma membrane	1
protein transport	1
regulation of apoptotic process	1
regulation of intracellular pH	1
SMAD protein signal transduction	2
translational elongation	1
vesicle	1
vesicle docking involved in exocytosis	1
