# Supplementary material for: In vitro transdifferentiated signatures of goat preadipocytes into mammary epithelial cells revealed by DNA methylation and transcriptome profiling
Source: J Biol Chem. 2022 Oct 17;298(12):102604. doi: 10.1016/j.jbc.2022.102604 (PMC9668736; doi:10.1016/j.jbc.2022.102604)
Supplement: Table S16 [file mmc16.xls]

## Sheet: network
Table S16. Construction of regulation network
node1	node2	node1_string_id	node2_string_id	neighborhood_on_chromosome	gene_fusion	phylogenetic_cooccurrence	homology	coexpression	experimentally_determined_interaction	database_annotated	automated_textmining	combined_score
A1BG	ITIH4	9925.ENSCHIP00000033226	9925.ENSCHIP00000011571	0	0	0	0	0.198	0	0	0.692	0.742
A1BG	ALB	9925.ENSCHIP00000033226	9925.ENSCHIP00000020234	0	0	0	0	0.202	0	0	0.389	0.492
A1BG	AHSG	9925.ENSCHIP00000033226	9925.ENSCHIP00000023616	0	0	0	0	0.167	0	0	0.517	0.58
A1BG	TF	9925.ENSCHIP00000033226	9925.ENSCHIP00000024228	0	0	0	0	0.153	0	0	0.498	0.557
AARS1	ACO2	9925.ENSCHIP00000014821	9925.ENSCHIP00000003947	0.051	0	0	0	0	0.582	0	0	0.586
ABCF2	MDN1	9925.ENSCHIP00000031258	9925.ENSCHIP00000023399	0	0	0	0	0.138	0	0.599	0	0.64
ABI1	DOCK1	9925.ENSCHIP00000014090	9925.ENSCHIP00000021229	0	0	0	0.153	0	0	0.491	0.266	0.592
ABI1	HSP90AA1	9925.ENSCHIP00000014090	9925.ENSCHIP00000025651	0	0	0	0	0	0	0.593	0.122	0.627
ABI1	ACTG1	9925.ENSCHIP00000014090	9925.ENSCHIP00000032903	0	0	0	0	0	0	0.522	0.124	0.563
ACO2	ATP5F1B	9925.ENSCHIP00000003947	9925.ENSCHIP00000007152	0	0	0	0	0.318	0	0.599	0.329	0.8
ACO2	HIBADH	9925.ENSCHIP00000003947	9925.ENSCHIP00000008053	0	0	0	0	0	0.358	0	0.125	0.414
ACO2	ENO1	9925.ENSCHIP00000003947	9925.ENSCHIP00000015366	0	0	0	0	0.149	0.294	0	0.159	0.451
ACO2	CKB	9925.ENSCHIP00000003947	9925.ENSCHIP00000018413	0	0	0	0	0.131	0.714	0	0.168	0.775
ACO2	HSPA9	9925.ENSCHIP00000003947	9925.ENSCHIP00000021641	0	0	0	0	0.257	0.284	0.587	0.334	0.834
ACO2	CS	9925.ENSCHIP00000003947	9925.ENSCHIP00000033452	0.081	0	0.205	0	0.203	0.595	0.858	0.46	0.978
ACOT11	SLCO1A2	9925.ENSCHIP00000026694	9925.ENSCHIP00000018718	0	0	0	0	0.862	0	0	0.267	0.895
ACTG1	RBFOX2	9925.ENSCHIP00000032903	9925.ENSCHIP00000012153	0	0	0	0	0	0	0	0.435	0.435
ACTG1	ALB	9925.ENSCHIP00000032903	9925.ENSCHIP00000020234	0	0	0	0	0	0	0	0.629	0.629
ACTG1	VIM	9925.ENSCHIP00000032903	9925.ENSCHIP00000022577	0	0	0	0	0.155	0.25	0	0.41	0.593
ACTG1	MYO5A	9925.ENSCHIP00000032903	9925.ENSCHIP00000022934	0	0	0	0	0	0	0.486	0.223	0.584
ACTG1	TUBB2B	9925.ENSCHIP00000032903	9925.ENSCHIP00000023970	0	0	0	0	0.132	0	0	0.506	0.553
ACTG1	WDR1	9925.ENSCHIP00000032903	9925.ENSCHIP00000029699	0	0	0	0	0.326	0.346	0.596	0.364	0.872
AHSG	ITIH4	9925.ENSCHIP00000023616	9925.ENSCHIP00000011571	0	0	0	0	0.376	0	0	0.72	0.818
AHSG	LAMC1	9925.ENSCHIP00000023616	9925.ENSCHIP00000012890	0	0	0	0	0	0	0.686	0.126	0.714
AHSG	SLC38A4	9925.ENSCHIP00000023616	9925.ENSCHIP00000016190	0	0	0	0	0.549	0	0	0.251	0.648
AHSG	ALB	9925.ENSCHIP00000023616	9925.ENSCHIP00000020234	0	0	0	0	0.943	0.352	0	0.575	0.983
AHSG	TF	9925.ENSCHIP00000023616	9925.ENSCHIP00000024228	0	0	0	0	0.202	0	0	0.518	0.599
AHSG	APOH	9925.ENSCHIP00000023616	9925.ENSCHIP00000029310	0	0	0	0	0.923	0	0	0.664	0.973
ALB	UTRN	9925.ENSCHIP00000020234	9925.ENSCHIP00000002137	0	0	0	0	0	0	0	0.421	0.421
ALB	DNMT3B	9925.ENSCHIP00000020234	9925.ENSCHIP00000002727	0	0	0	0	0.174	0	0	0.498	0.568
ALB	CBS	9925.ENSCHIP00000020234	9925.ENSCHIP00000007198	0	0	0	0	0.202	0	0	0.756	0.797
ALB	CDK6	9925.ENSCHIP00000020234	9925.ENSCHIP00000008415	0	0	0	0	0	0	0	0.554	0.554
ALB	TMPRSS15	9925.ENSCHIP00000020234	9925.ENSCHIP00000010487	0	0	0	0	0.182	0	0	0.687	0.733
ALB	ITIH4	9925.ENSCHIP00000020234	9925.ENSCHIP00000011571	0	0	0	0	0.293	0	0	0.706	0.783
ALB	DNMT3A	9925.ENSCHIP00000020234	9925.ENSCHIP00000012630	0	0	0	0	0	0	0	0.426	0.426
ALB	GFRA1	9925.ENSCHIP00000020234	9925.ENSCHIP00000013968	0	0	0	0	0.173	0	0	0.337	0.428
ALB	SLCO1A2	9925.ENSCHIP00000020234	9925.ENSCHIP00000018718	0	0	0	0	0.16	0	0.624	0.125	0.7
ALB	ATF6	9925.ENSCHIP00000020234	9925.ENSCHIP00000019493	0	0	0	0	0	0	0	0.691	0.691
ALB	SLC10A1	9925.ENSCHIP00000020234	9925.ENSCHIP00000021121	0	0	0	0	0.203	0	0.624	0.311	0.775
ALB	TET2	9925.ENSCHIP00000020234	9925.ENSCHIP00000021748	0	0	0	0	0	0.25	0	0.295	0.449
ALB	VIM	9925.ENSCHIP00000020234	9925.ENSCHIP00000022577	0	0	0	0	0	0	0	0.686	0.686
ALB	NID1	9925.ENSCHIP00000020234	9925.ENSCHIP00000023047	0	0	0	0	0.15	0	0	0.43	0.495
ALB	TUBB2B	9925.ENSCHIP00000020234	9925.ENSCHIP00000023970	0	0	0	0	0	0	0	0.446	0.446
ALB	TF	9925.ENSCHIP00000020234	9925.ENSCHIP00000024228	0	0	0	0	0.617	0	0	0.441	0.777
ALB	CD44	9925.ENSCHIP00000020234	9925.ENSCHIP00000024231	0	0	0	0	0	0	0	0.896	0.896
ALB	MECP2	9925.ENSCHIP00000020234	9925.ENSCHIP00000026916	0	0	0	0	0	0	0	0.421	0.421
ALB	DNMT1	9925.ENSCHIP00000020234	9925.ENSCHIP00000027359	0	0	0	0	0	0	0	0.663	0.663
ALB	APOH	9925.ENSCHIP00000020234	9925.ENSCHIP00000029310	0	0	0	0	0.685	0	0	0.35	0.786
ALB	CS	9925.ENSCHIP00000020234	9925.ENSCHIP00000033452	0	0	0	0	0	0	0	0.565	0.565
APOH	ITIH4	9925.ENSCHIP00000029310	9925.ENSCHIP00000011571	0	0	0	0	0.366	0	0.465	0.661	0.875
APOH	CEP41	9925.ENSCHIP00000029310	9925.ENSCHIP00000014511	0	0	0	0	0	0	0	0.438	0.438
ASH1L	FRYL	9925.ENSCHIP00000032372	9925.ENSCHIP00000009256	0	0	0	0	0.449	0	0	0	0.449
ASH1L	DNMT3A	9925.ENSCHIP00000032372	9925.ENSCHIP00000012630	0	0	0	0	0.155	0	0	0.418	0.487
ASH1L	TET2	9925.ENSCHIP00000032372	9925.ENSCHIP00000021748	0	0	0	0	0.516	0	0	0.127	0.559
ASH1L	MBD1	9925.ENSCHIP00000032372	9925.ENSCHIP00000023647	0	0	0	0	0	0	0	0.569	0.569
ASH1L	MECP2	9925.ENSCHIP00000032372	9925.ENSCHIP00000026916	0	0	0	0.149	0.175	0	0	0.374	0.419
ASH1L	RSF1	9925.ENSCHIP00000032372	9925.ENSCHIP00000030093	0	0	0	0	0.798	0	0	0.256	0.843
ATP5F1B	NCALD	9925.ENSCHIP00000007152	9925.ENSCHIP00000004035	0	0	0	0	0	0.987	0	0	0.987
ATP5F1B	CKB	9925.ENSCHIP00000007152	9925.ENSCHIP00000018413	0	0	0	0	0.129	0	0	0.361	0.42
ATP5F1B	HSPA9	9925.ENSCHIP00000007152	9925.ENSCHIP00000021641	0	0	0	0	0.4	0.267	0.486	0.491	0.87
ATP5F1B	RBPJ	9925.ENSCHIP00000007152	9925.ENSCHIP00000025228	0	0	0	0	0	0.463	0	0	0.463
ATP5F1B	HSP90AA1	9925.ENSCHIP00000007152	9925.ENSCHIP00000025651	0	0	0	0	0	0.45	0	0.2	0.541
ATP5F1B	CS	9925.ENSCHIP00000007152	9925.ENSCHIP00000033452	0	0	0	0	0.538	0.5	0.587	0.344	0.929
BABAM2	UGGT2	9925.ENSCHIP00000001607	9925.ENSCHIP00000002951	0	0	0	0	0	0.496	0	0	0.496
BABAM2	H2AX	9925.ENSCHIP00000001607	9925.ENSCHIP00000009537	0	0	0	0	0	0	0.497	0.174	0.567
CADM2	RBMS3	9925.ENSCHIP00000028845	9925.ENSCHIP00000004993	0	0	0	0	0	0	0	0.576	0.576
CADM2	GMDS	9925.ENSCHIP00000028845	9925.ENSCHIP00000018131	0	0	0	0	0	0	0	0.423	0.423
CBS	MSRA	9925.ENSCHIP00000007198	9925.ENSCHIP00000012829	0.131	0	0	0	0.183	0	0	0.628	0.713
CBS	LANCL1	9925.ENSCHIP00000007198	9925.ENSCHIP00000014485	0	0	0	0	0	0	0	0.503	0.503
CBS	HSPA9	9925.ENSCHIP00000007198	9925.ENSCHIP00000021641	0	0	0	0	0	0.438	0	0.118	0.483
CBS	CS	9925.ENSCHIP00000007198	9925.ENSCHIP00000033452	0.06	0	0	0	0	0	0	0.42	0.431
CCDC170	TNRC6B	9925.ENSCHIP00000014926	9925.ENSCHIP00000001800	0	0	0	0	0	0	0	0.456	0.456
CCSER1	RPTOR	9925.ENSCHIP00000021125	9925.ENSCHIP00000023237	0	0	0	0	0	0	0	0.588	0.588
CCSER1	PDZRN4	9925.ENSCHIP00000021125	9925.ENSCHIP00000031241	0	0	0	0	0	0	0	0.437	0.437
CCSER1	KCNIP4	9925.ENSCHIP00000021125	9925.ENSCHIP00000032148	0	0	0	0	0.144	0	0	0.516	0.568
CD44	CDK6	9925.ENSCHIP00000024231	9925.ENSCHIP00000008415	0	0	0	0	0.174	0.234	0	0.246	0.481
CD44	LAMC1	9925.ENSCHIP00000024231	9925.ENSCHIP00000012890	0	0	0	0	0.153	0	0.94	0.128	0.952
CD44	VIM	9925.ENSCHIP00000024231	9925.ENSCHIP00000022577	0	0	0	0	0.202	0	0	0.695	0.746
CD44	NID1	9925.ENSCHIP00000024231	9925.ENSCHIP00000023047	0	0	0	0	0	0	0	0.69	0.69
CD44	LAMB1	9925.ENSCHIP00000024231	9925.ENSCHIP00000031594	0	0	0	0	0	0	0.602	0.154	0.649
CDK19	CDK6	9925.ENSCHIP00000027252	9925.ENSCHIP00000008415	0	0	0	0.5	0	0	0.395	0.198	0.445
CDK6	TNRC6B	9925.ENSCHIP00000008415	9925.ENSCHIP00000001800	0	0	0	0	0	0	0.491	0.122	0.534
CDK6	PCNA	9925.ENSCHIP00000008415	9925.ENSCHIP00000015091	0	0	0	0	0.175	0.242	0.978	0.319	0.989
CDK6	TNRC6A	9925.ENSCHIP00000008415	9925.ENSCHIP00000021010	0	0	0	0	0	0	0.491	0.123	0.535
CEP41	CEP57	9925.ENSCHIP00000014511	9925.ENSCHIP00000011157	0	0	0	0	0	0	0.543	0	0.543
CEP41	HSP90AA1	9925.ENSCHIP00000014511	9925.ENSCHIP00000025651	0	0	0	0	0	0	0.434	0	0.434
CEP57	TUBB2B	9925.ENSCHIP00000011157	9925.ENSCHIP00000023970	0	0	0	0	0	0	0.409	0	0.409
CEP57	HSP90AA1	9925.ENSCHIP00000011157	9925.ENSCHIP00000025651	0	0	0	0	0	0	0.434	0.122	0.482
CHRNA1	UTRN	9925.ENSCHIP00000019163	9925.ENSCHIP00000002137	0	0	0	0	0	0	0.587	0.264	0.683
CHRNA1	LAMC1	9925.ENSCHIP00000019163	9925.ENSCHIP00000012890	0	0	0	0	0	0	0.587	0	0.587
CHRNA1	LAMB1	9925.ENSCHIP00000019163	9925.ENSCHIP00000031594	0	0	0	0	0	0	0.587	0	0.587
CKB	DPYSL2	9925.ENSCHIP00000018413	9925.ENSCHIP00000033191	0	0	0	0	0.162	0	0	0.54	0.598
CKB	CS	9925.ENSCHIP00000018413	9925.ENSCHIP00000033452	0	0	0	0	0	0.225	0	0.261	0.403
CNOT6	TNRC6B	9925.ENSCHIP00000020446	9925.ENSCHIP00000001800	0	0	0	0	0	0.496	0	0.203	0.581
CNOT6	TNRC6A	9925.ENSCHIP00000020446	9925.ENSCHIP00000021010	0	0	0	0	0.153	0.496	0	0.199	0.628
COL25A1	P4HA1	9925.ENSCHIP00000015484	9925.ENSCHIP00000012099	0	0	0	0	0	0	0.587	0.128	0.624
COL25A1	THSD7B	9925.ENSCHIP00000015484	9925.ENSCHIP00000012674	0	0	0	0	0.202	0	0	0.355	0.463
CORIN	TMPRSS15	9925.ENSCHIP00000003689	9925.ENSCHIP00000010487	0	0	0	0.349	0	0	0	0.722	0.484
CS	HIBADH	9925.ENSCHIP00000033452	9925.ENSCHIP00000008053	0.063	0	0	0	0	0	0.454	0.175	0.541
CS	HSPA9	9925.ENSCHIP00000033452	9925.ENSCHIP00000021641	0	0	0	0	0.181	0	0.587	0.268	0.731
DDR2	THSD7B	9925.ENSCHIP00000025287	9925.ENSCHIP00000012674	0	0	0	0	0	0	0	0.413	0.413
DNMT1	MACROH2A2	9925.ENSCHIP00000027359	9925.ENSCHIP00000000234	0	0	0	0	0.153	0	0.486	0.125	0.586
DNMT1	DNMT3B	9925.ENSCHIP00000027359	9925.ENSCHIP00000002727	0	0	0	0	0.184	0.791	0.852	0.689	0.991
DNMT1	MBD4	9925.ENSCHIP00000027359	9925.ENSCHIP00000005716	0	0	0	0	0.162	0	0	0.594	0.645
DNMT1	TET1	9925.ENSCHIP00000027359	9925.ENSCHIP00000005990	0	0	0	0.098	0	0	0	0.859	0.779
DNMT1	MBD2	9925.ENSCHIP00000027359	9925.ENSCHIP00000008412	0	0	0	0	0	0.503	0.491	0.203	0.781
DNMT1	H2AX	9925.ENSCHIP00000027359	9925.ENSCHIP00000009537	0	0	0	0	0.177	0.237	0.497	0.169	0.702
DNMT1	RUNX1T1	9925.ENSCHIP00000027359	9925.ENSCHIP00000012287	0	0	0	0	0	0.25	0	0.481	0.594
DNMT1	DNMT3A	9925.ENSCHIP00000027359	9925.ENSCHIP00000012630	0	0	0	0	0	0.555	0.852	0.689	0.978
DNMT1	PCNA	9925.ENSCHIP00000027359	9925.ENSCHIP00000015091	0.09	0	0	0	0.237	0.963	0	0.122	0.974
DNMT1	UHRF1	9925.ENSCHIP00000027359	9925.ENSCHIP00000019653	0.075	0	0	0	0.201	0.991	0.57	0.694	0.999
DNMT1	TET3	9925.ENSCHIP00000027359	9925.ENSCHIP00000020625	0	0	0	0	0	0	0	0.598	0.598
DNMT1	TET2	9925.ENSCHIP00000027359	9925.ENSCHIP00000021748	0	0	0	0	0	0	0	0.597	0.597
DNMT1	MBD1	9925.ENSCHIP00000027359	9925.ENSCHIP00000023647	0	0	0	0.154	0.276	0	0	0.533	0.59
DNMT1	MECP2	9925.ENSCHIP00000027359	9925.ENSCHIP00000026916	0	0	0	0	0	0.443	0	0.918	0.952
DNMT1	MBD3	9925.ENSCHIP00000027359	9925.ENSCHIP00000029445	0	0	0	0	0.17	0.25	0	0.301	0.527
DNMT3A	MACROH2A2	9925.ENSCHIP00000012630	9925.ENSCHIP00000000234	0	0	0	0	0.194	0	0.486	0.124	0.605
DNMT3A	DNMT3B	9925.ENSCHIP00000012630	9925.ENSCHIP00000002727	0	0	0	0.869	0.182	0.818	0.977	0.86	0.997
DNMT3A	MBD4	9925.ENSCHIP00000012630	9925.ENSCHIP00000005716	0	0	0	0	0	0	0	0.446	0.446
DNMT3A	TET1	9925.ENSCHIP00000012630	9925.ENSCHIP00000005990	0	0	0	0	0.153	0	0	0.831	0.851
DNMT3A	MBD2	9925.ENSCHIP00000012630	9925.ENSCHIP00000008412	0	0	0	0	0	0	0	0.539	0.539
DNMT3A	H2AX	9925.ENSCHIP00000012630	9925.ENSCHIP00000009537	0	0	0	0	0	0.25	0.497	0.157	0.654
DNMT3A	UHRF1	9925.ENSCHIP00000012630	9925.ENSCHIP00000019653	0	0	0	0	0	0.546	0	0.894	0.95
DNMT3A	TET3	9925.ENSCHIP00000012630	9925.ENSCHIP00000020625	0	0	0	0	0.248	0	0	0.802	0.845
DNMT3A	TET2	9925.ENSCHIP00000012630	9925.ENSCHIP00000021748	0	0	0	0	0.183	0.25	0	0.687	0.791
DNMT3A	MECP2	9925.ENSCHIP00000012630	9925.ENSCHIP00000026916	0	0	0	0	0	0	0	0.562	0.562
DNMT3B	MACROH2A2	9925.ENSCHIP00000002727	9925.ENSCHIP00000000234	0	0	0	0	0	0	0.486	0.123	0.53
DNMT3B	TET1	9925.ENSCHIP00000002727	9925.ENSCHIP00000005990	0	0	0	0	0.203	0	0	0.816	0.847
DNMT3B	MBD2	9925.ENSCHIP00000002727	9925.ENSCHIP00000008412	0	0	0	0	0	0	0.491	0.425	0.695
DNMT3B	H2AX	9925.ENSCHIP00000002727	9925.ENSCHIP00000009537	0	0	0	0	0.195	0.25	0.497	0.17	0.714
DNMT3B	UHRF1	9925.ENSCHIP00000002727	9925.ENSCHIP00000019653	0	0	0	0	0.202	0.501	0	0.611	0.832
DNMT3B	TET3	9925.ENSCHIP00000002727	9925.ENSCHIP00000020625	0	0	0	0	0	0	0	0.564	0.564
DNMT3B	TET2	9925.ENSCHIP00000002727	9925.ENSCHIP00000021748	0	0	0	0	0	0	0	0.67	0.67
DNMT3B	MECP2	9925.ENSCHIP00000002727	9925.ENSCHIP00000026916	0	0	0	0	0	0	0	0.776	0.776
DOCK1	HSP90AA1	9925.ENSCHIP00000021229	9925.ENSCHIP00000025651	0	0	0	0	0	0	0.446	0	0.446
DPYSL2	TRAPPC9	9925.ENSCHIP00000033191	9925.ENSCHIP00000009483	0	0	0	0	0	0.448	0	0	0.448
DPYSL2	LANCL1	9925.ENSCHIP00000033191	9925.ENSCHIP00000014485	0	0	0	0	0	0	0	0.432	0.432
DPYSL2	STXBP1	9925.ENSCHIP00000033191	9925.ENSCHIP00000019347	0	0	0	0	0.202	0	0	0.431	0.527
DPYSL2	TUBB2B	9925.ENSCHIP00000033191	9925.ENSCHIP00000023970	0	0	0	0	0.163	0.228	0	0.165	0.413
DTNB	UTRN	9925.ENSCHIP00000007124	9925.ENSCHIP00000002137	0	0	0	0.327	0	0.248	0.401	0.304	0.617
ENO1	PCNA	9925.ENSCHIP00000015366	9925.ENSCHIP00000015091	0.063	0	0	0	0.162	0.235	0	0.142	0.416
ENO1	WDR1	9925.ENSCHIP00000015366	9925.ENSCHIP00000029699	0	0	0	0	0.235	0.234	0	0.201	0.491
EPS15L1	NCALD	9925.ENSCHIP00000019404	9925.ENSCHIP00000004035	0	0	0	0	0	0	0.479	0	0.479
EPS15L1	RBPJ	9925.ENSCHIP00000019404	9925.ENSCHIP00000025228	0	0	0	0	0.141	0.304	0	0.117	0.426
EPS15L1	SNAP91	9925.ENSCHIP00000019404	9925.ENSCHIP00000025512	0	0	0	0	0	0	0.499	0.352	0.661
EXOSC8	RCL1	9925.ENSCHIP00000004006	9925.ENSCHIP00000009598	0	0	0.24	0	0.122	0	0.915	0	0.938
FBLN1	NID1	9925.ENSCHIP00000018671	9925.ENSCHIP00000023047	0	0	0	0.194	0.196	0.578	0	0.693	0.84
FRYL	UTRN	9925.ENSCHIP00000009256	9925.ENSCHIP00000002137	0	0	0	0	0.871	0	0	0	0.871
GBA3	RPS6KA2	9925.ENSCHIP00000008227	9925.ENSCHIP00000016100	0	0	0	0	0	0	0	0.459	0.459
GBA3	OXSR1	9925.ENSCHIP00000008227	9925.ENSCHIP00000017416	0	0	0	0	0	0	0	0.414	0.414
GBA3	KCNIP4	9925.ENSCHIP00000008227	9925.ENSCHIP00000032148	0	0	0	0	0	0	0	0.516	0.516
GCC2	VTI1A	9925.ENSCHIP00000003784	9925.ENSCHIP00000008746	0	0	0	0	0.172	0	0.545	0.559	0.819
GHR	PRLR	9925.ENSCHIP00000020221	9925.ENSCHIP00000007333	0	0	0	0.373	0	0	0.545	0.474	0.674
GHR	IFNAR2	9925.ENSCHIP00000020221	9925.ENSCHIP00000021630	0	0	0	0	0	0	0.632	0	0.632
GMDS	MGAT5	9925.ENSCHIP00000018131	9925.ENSCHIP00000033828	0	0	0	0	0.109	0	0	0.376	0.42
GREB1L	TNRC6A	9925.ENSCHIP00000031776	9925.ENSCHIP00000021010	0	0	0	0	0.254	0	0	0.336	0.483
GUCY1A2	PDE11A	9925.ENSCHIP00000015759	9925.ENSCHIP00000016678	0	0	0	0	0	0	0.708	0.124	0.733
H2AX	TNRC6B	9925.ENSCHIP00000009537	9925.ENSCHIP00000001800	0	0	0	0	0	0	0.587	0	0.587
H2AX	MBD2	9925.ENSCHIP00000009537	9925.ENSCHIP00000008412	0	0	0	0	0	0.25	0.486	0.122	0.632
H2AX	UHRF1	9925.ENSCHIP00000009537	9925.ENSCHIP00000019653	0	0	0	0	0.318	0.25	0.486	0.204	0.763
H2AX	TNRC6A	9925.ENSCHIP00000009537	9925.ENSCHIP00000021010	0	0	0	0	0	0	0.587	0.121	0.621
H2AX	MBD3	9925.ENSCHIP00000009537	9925.ENSCHIP00000029445	0	0	0	0	0.162	0.25	0.587	0.12	0.741
H2AX	RSF1	9925.ENSCHIP00000009537	9925.ENSCHIP00000030093	0	0	0	0	0	0.25	0.497	0.124	0.641
HSP90AA1	HSPA8	9925.ENSCHIP00000025651	9925.ENSCHIP00000017002	0	0	0	0	0.276	0.212	0.303	0.227	0.651
HSP90AA1	HSPA9	9925.ENSCHIP00000025651	9925.ENSCHIP00000021641	0	0	0	0	0.151	0.378	0	0.345	0.624
HSP90AA1	VIM	9925.ENSCHIP00000025651	9925.ENSCHIP00000022577	0	0	0	0	0	0	0.449	0.22	0.552
HSP90AA1	TUBB2B	9925.ENSCHIP00000025651	9925.ENSCHIP00000023970	0	0	0	0	0	0	0.246	0.308	0.456
HSPA8	VPS37A	9925.ENSCHIP00000017002	9925.ENSCHIP00000013289	0	0	0	0	0	0	0.443	0	0.443
HSPA8	STXBP1	9925.ENSCHIP00000017002	9925.ENSCHIP00000019347	0	0	0	0	0	0	0.442	0.121	0.489
HSPA8	HSPA9	9925.ENSCHIP00000017002	9925.ENSCHIP00000021641	0	0	0.359	0.836	0	0.234	0.442	0.125	0.585
HSPA9	RBPJ	9925.ENSCHIP00000021641	9925.ENSCHIP00000025228	0	0	0	0	0	0.463	0	0	0.463
IFNAR2	PRLR	9925.ENSCHIP00000021630	9925.ENSCHIP00000007333	0	0	0	0	0	0	0.641	0	0.641
ITIH4	TF	9925.ENSCHIP00000011571	9925.ENSCHIP00000024228	0	0	0	0	0.162	0	0	0.367	0.447
KCNIP4	NCALD	9925.ENSCHIP00000032148	9925.ENSCHIP00000004035	0	0	0	0.834	0.184	0.371	0	0.159	0.476
KCTD8	YIPF7	9925.ENSCHIP00000030900	9925.ENSCHIP00000018402	0	0	0	0	0	0	0	0.441	0.441
LAMB1	UTRN	9925.ENSCHIP00000031594	9925.ENSCHIP00000002137	0	0	0	0	0.155	0	0.6	0.124	0.678
LAMB1	LAMC1	9925.ENSCHIP00000031594	9925.ENSCHIP00000012890	0	0	0	0.3	0.293	0.965	0.572	0.264	0.99
LAMB1	NID1	9925.ENSCHIP00000031594	9925.ENSCHIP00000023047	0	0	0	0	0.242	0.247	0.545	0.335	0.804
LAMC1	UTRN	9925.ENSCHIP00000012890	9925.ENSCHIP00000002137	0	0	0	0	0.167	0	0.6	0.124	0.683
LAMC1	NID1	9925.ENSCHIP00000012890	9925.ENSCHIP00000023047	0	0	0	0	0.233	0.963	0.545	0.161	0.988
LANCL1	STXBP1	9925.ENSCHIP00000014485	9925.ENSCHIP00000019347	0	0	0	0	0.163	0	0	0.556	0.612
LIN52	PCNA	9925.ENSCHIP00000028795	9925.ENSCHIP00000015091	0	0	0	0	0	0	0.587	0	0.587
LRRIQ3	RPTOR	9925.ENSCHIP00000019467	9925.ENSCHIP00000023237	0	0	0	0	0	0	0	0.437	0.437
LRRTM4	NRXN1	9925.ENSCHIP00000016132	9925.ENSCHIP00000016559	0	0	0	0	0	0	0.486	0.123	0.53
LUZP2	ZNF804A	9925.ENSCHIP00000020280	9925.ENSCHIP00000011305	0	0	0	0	0.203	0	0	0.552	0.628
LUZP2	THSD7B	9925.ENSCHIP00000020280	9925.ENSCHIP00000012674	0	0	0	0	0.203	0	0	0.336	0.448
MACROH2A2	UHRF1	9925.ENSCHIP00000000234	9925.ENSCHIP00000019653	0	0	0	0	0	0	0.486	0.122	0.529
MBD1	MBD4	9925.ENSCHIP00000023647	9925.ENSCHIP00000005716	0	0	0	0.158	0	0	0	0.67	0.571
MBD2	MBD4	9925.ENSCHIP00000008412	9925.ENSCHIP00000005716	0	0	0	0.228	0	0	0	0.528	0.417
MBD2	MBD3	9925.ENSCHIP00000008412	9925.ENSCHIP00000029445	0	0	0	0.929	0.14	0.568	0.587	0.337	0.837
MBD3	MBD4	9925.ENSCHIP00000029445	9925.ENSCHIP00000005716	0	0	0	0.294	0	0	0	0.562	0.409
MBD3	TET1	9925.ENSCHIP00000029445	9925.ENSCHIP00000005990	0	0	0	0	0	0.25	0	0.259	0.42
MBD3	MECP2	9925.ENSCHIP00000029445	9925.ENSCHIP00000026916	0	0	0	0.312	0.276	0	0	0.548	0.539
MBD4	TET1	9925.ENSCHIP00000005716	9925.ENSCHIP00000005990	0	0	0	0	0	0	0	0.564	0.564
MBD4	UHRF1	9925.ENSCHIP00000005716	9925.ENSCHIP00000019653	0	0	0	0	0.157	0.25	0	0.342	0.548
MBD4	MECP2	9925.ENSCHIP00000005716	9925.ENSCHIP00000026916	0	0	0	0.318	0	0	0.615	0.685	0.791
MDN1	STXBP1	9925.ENSCHIP00000023399	9925.ENSCHIP00000019347	0	0	0	0	0	0	0	0.559	0.559
MECP2	TNRC6B	9925.ENSCHIP00000026916	9925.ENSCHIP00000001800	0	0	0	0	0	0	0.608	0.163	0.658
MECP2	TET1	9925.ENSCHIP00000026916	9925.ENSCHIP00000005990	0	0	0	0	0	0	0	0.761	0.761
MECP2	UHRF1	9925.ENSCHIP00000026916	9925.ENSCHIP00000019653	0	0	0	0	0	0	0	0.422	0.422
MECP2	TET3	9925.ENSCHIP00000026916	9925.ENSCHIP00000020625	0	0	0	0	0	0	0	0.531	0.531
MECP2	TNRC6A	9925.ENSCHIP00000026916	9925.ENSCHIP00000021010	0	0	0	0	0	0	0.608	0.128	0.644
MGAT5	SPPL3	9925.ENSCHIP00000033828	9925.ENSCHIP00000029694	0	0	0	0	0	0	0	0.441	0.441
MLF1	WDR1	9925.ENSCHIP00000020178	9925.ENSCHIP00000029699	0	0	0	0	0	0	0	0.441	0.441
MYO5A	MYO7B	9925.ENSCHIP00000022934	9925.ENSCHIP00000007397	0	0	0	0.385	0	0	0.406	0.435	0.556
NID1	RND1	9925.ENSCHIP00000023047	9925.ENSCHIP00000031849	0	0	0	0	0	0	0	0.434	0.434
NRXN1	NXPH1	9925.ENSCHIP00000016559	9925.ENSCHIP00000006330	0	0	0	0	0	0.636	0	0	0.636
PCNA	UHRF1	9925.ENSCHIP00000015091	9925.ENSCHIP00000019653	0.082	0	0	0	0.537	0.423	0	0	0.733
PCNA	RBPJ	9925.ENSCHIP00000015091	9925.ENSCHIP00000025228	0	0	0	0	0	0.463	0	0	0.463
PIK3C2G	PLCZ1	9925.ENSCHIP00000020556	9925.ENSCHIP00000031533	0	0	0	0	0.156	0	0.716	0.202	0.792
RBMS3	ROBO1	9925.ENSCHIP00000004993	9925.ENSCHIP00000017456	0	0	0	0	0.189	0	0	0.315	0.421
RBPJ	WDR1	9925.ENSCHIP00000025228	9925.ENSCHIP00000029699	0	0	0	0	0	0.463	0	0	0.463
RPS6KA2	RPTOR	9925.ENSCHIP00000016100	9925.ENSCHIP00000023237	0	0	0	0	0.254	0	0	0.635	0.716
RPTOR	TRAPPC9	9925.ENSCHIP00000023237	9925.ENSCHIP00000009483	0	0	0	0	0.463	0	0	0.153	0.526
RPTOR	WDR1	9925.ENSCHIP00000023237	9925.ENSCHIP00000029699	0	0	0	0.149	0	0	0.551	0	0.551
RSF1	TNRC6A	9925.ENSCHIP00000030093	9925.ENSCHIP00000021010	0	0	0	0	0.337	0	0	0.195	0.443
SESTD1	UGGT2	9925.ENSCHIP00000020295	9925.ENSCHIP00000002951	0	0	0	0	0	0	0	0.663	0.663
SLC10A1	SLCO1A2	9925.ENSCHIP00000021121	9925.ENSCHIP00000018718	0	0	0	0	0.267	0	0	0.72	0.786
SNAP91	ZNF804A	9925.ENSCHIP00000025512	9925.ENSCHIP00000011305	0	0	0	0	0.203	0	0	0.443	0.537
STXBP1	VTI1A	9925.ENSCHIP00000019347	9925.ENSCHIP00000008746	0	0	0	0	0.162	0	0	0.327	0.412
TET1	UHRF1	9925.ENSCHIP00000005990	9925.ENSCHIP00000019653	0	0	0	0	0.152	0	0	0.484	0.544
TET1	TET3	9925.ENSCHIP00000005990	9925.ENSCHIP00000020625	0	0	0	0.379	0	0	0.497	0.693	0.709
TET1	TET2	9925.ENSCHIP00000005990	9925.ENSCHIP00000021748	0	0	0	0.373	0.276	0	0.497	0.9	0.834
TET2	UHRF1	9925.ENSCHIP00000021748	9925.ENSCHIP00000019653	0	0	0	0	0	0	0	0.666	0.666
TET2	TET3	9925.ENSCHIP00000021748	9925.ENSCHIP00000020625	0	0	0	0.403	0.386	0.509	0.497	0.901	0.923
TET3	TNRC6B	9925.ENSCHIP00000020625	9925.ENSCHIP00000001800	0	0	0	0	0.335	0	0	0.2	0.445
TET3	UHRF1	9925.ENSCHIP00000020625	9925.ENSCHIP00000019653	0	0	0	0	0	0	0	0.429	0.429
TNRC6A	TNRC6B	9925.ENSCHIP00000021010	9925.ENSCHIP00000001800	0	0	0	0.502	0.306	0.238	0.458	0.87	0.823
TNRC6B	ZNF148	9925.ENSCHIP00000001800	9925.ENSCHIP00000018635	0	0	0	0	0.201	0	0	0.401	0.501
TRAPPC9	TTLL7	9925.ENSCHIP00000009483	9925.ENSCHIP00000017182	0	0	0	0	0	0	0	0.532	0.532
TUBA1A	TUBB2B	9925.ENSCHIP00000026814	9925.ENSCHIP00000023970	0	0	0	0.834	0	0.211	0.304	0.556	0.478
TUBA1B	TUBB2B	9925.ENSCHIP00000018773	9925.ENSCHIP00000023970	0	0	0	0.834	0	0.211	0.7	0.43	0.77
USP21	UTRN	9925.ENSCHIP00000019016	9925.ENSCHIP00000002137	0	0	0	0	0	0.496	0	0	0.496
